# Supplementary material for: Specialized RNA decay fine-tunes monogenic antigen expression in Trypanosoma brucei
Source: Nat Microbiol. 2026 Mar 30;11(4):1080–99. doi: 10.1038/s41564-026-02289-4 (PMC13056571; doi:10.1038/s41564-026-02289-4)
Supplement: Supplementary file 3 — Supplementary Data Sheets 1–10. [file 41564_2026_2289_MOESM3_ESM.xlsx]

## Sheet: Sheet 1
Sheet 1 - PL-MS analysis of VEX2 N-3mycTurboID samples (N=6)
ID Filter = 1% FDR Min 2 peptides
QI Quant															Progenesis QI Output - Normalised abundance																	Progenesis QI Output - Relative Normalised Abundance
		Bait		Known VEX1 interactor				Log2FC > 1.5 adj p < 0.05
		High priority Hit		Known SLAB/ESB/NUFIP/Telomeric component
		Contaminants (non-nuclear)					Limma Output								WT					VEX2 N minus Biotin					VEX2 N plus Biotin						Sum	WT					VEX2 N minus Biotin					VEX2 N plus Biotin
Accession	Description	Gene Product	Comments	Mass	Peptide count	Unique peptides	logFC	AveExpr	t	P.Value	adj.P.Val	B	Highest mean condition	Lowest mean condition	20221018_D966_WT_2	D876_WT_1	D982_WT_1_plus_B	20221018_D966_WT_1	D876_WT_2	20221018_D966_VEX2_N_minusBiot_1	20221018_D966_VEX2_N_minusBiot_2	D982_NT_1_minus_B	D876_Turbo_minB_1	D876_Turbo_minB_2	20221018_D966_VEX2_N_plusBiot_1	20221018_D966_VEX2_N_plusBiot_2	D876_Turbo_plusB_1	D876_Turbo_plusB_2	D982_NT_1_plus_B	D982_NT_2_plus_B	Sum	20221018_D966_WT_2 - Rel%	D876_WT_1 - Rel%	D982_WT_1_plus_B - Rel%	20221018_D966_WT_1 - Rel%	D876_WT_2 - Rel%	20221018_D966_VEX2_N_minusBiot_1 - Rel%	20221018_D966_VEX2_N_minusBiot_2 - Rel%	D982_NT_1_minus_B - Rel%	D876_Turbo_minB_1 - Rel%	D876_Turbo_minB_2 - Rel%	20221018_D966_VEX2_N_plusBiot_1 - Rel%	20221018_D966_VEX2_N_plusBiot_2 - Rel%	D876_Turbo_plusB_1 - Rel%	D876_Turbo_plusB_2 - Rel%	D982_NT_1_plus_B - Rel%	D982_NT_2_plus_B - Rel%
Tb427_100076500.1-p1	CAF-1b	CAF-1b	Known interactor	61091	5	4	6.74812	13.8753	7.51113	6.14161e-06	0.000642946	4.2644	VEX2 N plus Biotin	WT	109.481	5283.38	708.452	2794.75	1929.32	102359	129986	29382.8	135864	82995	176044	196665	163815	165663	84448.2	50347.4	1.3284e+06	8.24161e-05	0.00397726	0.000533314	0.00210386	0.00145237	0.0770548	0.0978521	0.022119	0.102277	0.0624776	0.132524	0.148047	0.123318	0.124709	0.0635715	0.0379009
Tb427_010006100.1-p1	| transcript=Tb427_010006100.1 | gene=Tb427_010006100 | organism=Trypanosoma_brucei_Lister_strain_427_2018 | gene_product=BRCA2, oligonucleotide/oligosaccharide-binding, domain 1, putative | transcript_product=BRCA2, oligonucleotide/oligosaccharide-	BRCA2	DNA repair & recombination	164370	9	8	4.51376	16.4209	7.2392	8.94263e-06	0.000837762	3.88688	VEX2 N plus Biotin	WT	13090	35070.6	9857.44	15502.2	14591	491174	414121	168441	425246	215643	555823	763752	695784	693257	117288	96448.8	4.72509e+06	0.00277031	0.00742221	0.00208619	0.00328083	0.00308798	0.10395	0.0876431	0.0356482	0.0899975	0.0456379	0.117632	0.161638	0.147253	0.146718	0.0248223	0.0204121
Tb427_080043600.1-p1	| transcript=Tb427_080043600.1 | gene=Tb427_080043600 | organism=Trypanosoma_brucei_Lister_strain_427_2018 | gene_product=SRP40, C-terminal domain containing protein, putative | transcript_product=SRP40, C-terminal domain containing protein, putativ	Nopp140	Nucleolus/Cajal	118150	4	4	4.50555	15.5881	7.49959	6.23916e-06	0.000642946	4.24858	VEX2 N plus Biotin	WT	5582.93	10417	5280.46	4003.25	47174.6	177672	140781	112376	151772	134013	279051	256199	123629	135244	328542	181896	2.09363e+06	0.00266662	0.00497557	0.00252215	0.00191211	0.0225324	0.084863	0.0672425	0.0536751	0.0724922	0.0640099	0.133285	0.122371	0.0590498	0.0645978	0.156924	0.0868805
Tb427_070064400.1-p1	| transcript=Tb427_070064400.1 | gene=Tb427_070064400 | organism=Trypanosoma_brucei_Lister_strain_427_2018 | gene_product=hypothetical protein, conserved | transcript_product=hypothetical protein, conserved | location=Chr7_core_Tb427v10:1573000-1574	Hypothetical (nuclear)	Nuclear	71141	3	3	4.43165	14.7421	5.83014	7.31269e-05	0.00456711	1.76359	VEX2 N plus Biotin	WT	11610.7	575.673	8079.72	12842.9	5125.14	119555	108128	27642.6	3887.47	43375.7	184881	230188	90161.6	76275.2	77886.1	80812.6	1.08103e+06	0.0107404	0.000532524	0.00747411	0.0118803	0.00474099	0.110594	0.100023	0.0255707	0.00359609	0.0401245	0.171024	0.212935	0.0834036	0.0705581	0.0720482	0.0747554
Tb427_110126400.1-p1	| transcript=Tb427_110126400.1 | gene=Tb427_110126400 | organism=Trypanosoma_brucei_Lister_strain_427_2018 | gene_product=hypothetical protein, conserved | transcript_product=hypothetical protein, conserved | location=Chr11_core_Tb427v10:3010492-301	Nup140	Nuclear	135393	9	9	4.41481	16.9247	12.8486	1.52291e-08	4.78615e-06	10.0918	VEX2 N plus Biotin	WT	26028.2	33878.4	37234.2	19198.7	11223.8	306811	273754	183612	556858	227963	428601	514340	616340	733969	387805	403814	4.76143e+06	0.00546647	0.00711518	0.00781995	0.00403212	0.00235723	0.0644367	0.057494	0.0385623	0.116952	0.0478771	0.0900152	0.108022	0.129444	0.154149	0.0814472	0.0848093
Tb427_060055100.1-p1	| transcript=Tb427_060055100.1 | gene=Tb427_060055100 | organism=Trypanosoma_brucei_Lister_strain_427_2018 | gene_product=hypothetical protein, conserved | transcript_product=hypothetical protein, conserved | location=Chr6_core_Tb427v10:1252573-1253	Hypothetical	Cytosol	40798	9	9	4.22071	20.231	19.2048	1.32073e-10	1.36101e-07	14.231	VEX2 N plus Biotin	WT	193445	274552	407663	176623	252890	2.88363e+06	2.75259e+06	2.98041e+06	3.75806e+06	2.86678e+06	4.89119e+06	4.69453e+06	4.30443e+06	4.86524e+06	5.61683e+06	3.75311e+06	4.4672e+07	0.00433034	0.00614595	0.0091257	0.00395378	0.00566104	0.0645512	0.0616179	0.0667177	0.0841257	0.064174	0.109491	0.105089	0.0963564	0.10891	0.125735	0.0840148
Tb427_100080200.1-p1	| transcript=Tb427_100080200.1 | gene=Tb427_100080200 | organism=Trypanosoma_brucei_Lister_strain_427_2018 | gene_product=Bromodomain, putative | transcript_product=Bromodomain, putative | location=Chr10_core_Tb427v10:1870827-1871501(-) | protein_le	BDF2	Epigenetic regulator	25631	6	6	4.14012	16.8479	14.1	4.98556e-09	3.42508e-06	11.1165	VEX2 N plus Biotin	WT	22658.5	39202.1	25870.8	14872.5	26659.6	308614	250453	262667	390721	280665	515743	455000	418439	400567	567787	302253	4.28217e+06	0.00529135	0.00915472	0.00604151	0.00347311	0.00622571	0.0720696	0.0584874	0.0613396	0.0912436	0.0655426	0.12044	0.106255	0.0977165	0.0935429	0.132593	0.0705841
Tb427_070045800.1-p1	| transcript=Tb427_070045800.1 | gene=Tb427_070045800 | organism=Trypanosoma_brucei_Lister_strain_427_2018 | gene_product=hypothetical protein, conserved | transcript_product=hypothetical protein, conserved | location=Chr7_core_Tb427v10:1067961-1070	Hypothetical	Nuclear	93436	2	2	4.05991	12.3116	3.1717	0.00781919	0.236552	-2.93823	VEX2 N plus Biotin	WT	8357.82	0	27.2192	7711.63	0	14832.1	13864.2	285.137	0	17062.2	22989.4	19948.3	13283.9	20300.4	17517.3	17156.4	173336	0.0482175	0	0.000157031	0.0444895	0	0.0855686	0.0799848	0.00164499	0	0.0984341	0.132629	0.115085	0.0766367	0.117116	0.10106	0.0989779
Tb427_090023800.1-p1	| transcript=Tb427_090023800.1 | gene=Tb427_090023800 | organism=Trypanosoma_brucei_Lister_strain_427_2018 | gene_product=hypothetical protein, conserved | transcript_product=hypothetical protein, conserved | location=Chr9_core_Tb427v10:478599-47968	Tel-AP3	Telomeric	38406	22	21	3.86911	21.3664	13.0662	1.40329e-08	4.78615e-06	10.1683	VEX2 N plus Biotin	WT	345994	1.03609e+06	756443	369540	959916	8.19415e+06	7.10844e+06	4.91278e+06	1.05102e+07	8.56504e+06	9.82021e+06	1.09501e+07	9.49694e+06	9.77605e+06	7.96025e+06	7.37649e+06	9.81386e+07	0.00352556	0.0105574	0.0077079	0.00376549	0.00978123	0.0834957	0.0724326	0.0500596	0.107096	0.0872749	0.100065	0.111577	0.0967707	0.0996148	0.0811124	0.075164
Tb427_100164200.1-p1	| transcript=Tb427_100164200.1 | gene=Tb427_100164200 | organism=Trypanosoma_brucei_Lister_strain_427_2018 | gene_product=hypothetical protein, conserved | transcript_product=hypothetical protein, conserved | location=Chr10_core_Tb427v10:3830670-383	TFII-A1	Abundant transcription factor	63026	19	18	3.52277	18.2477	11.541	5.80549e-08	1.32946e-05	8.83675	VEX2 N plus Biotin	WT	75125.4	113281	94173	56527.9	82651.2	971496	921021	350653	986645	846624	1.27181e+06	1.2658e+06	1.17972e+06	1.17836e+06	520639	608749	1.05233e+07	0.00713898	0.0107648	0.00894902	0.0053717	0.00785413	0.0923188	0.0875223	0.0333217	0.0937583	0.0804525	0.120857	0.120286	0.112106	0.111976	0.049475	0.0578479
Tb427_020019600.1-p1	| transcript=Tb427_020019600.1 | gene=Tb427_020019600 | organism=Trypanosoma_brucei_Lister_strain_427_2018 | gene_product=hypothetical protein, conserved | transcript_product=hypothetical protein, conserved | location=Chr2_core_Tb427v10:457801-46788	NUP-1	Nuclear lamina	375137	21	20	3.514	20.6296	19.6006	9.72491e-11	1.36101e-07	14.4842	VEX2 N plus Biotin	WT	379950	549607	326214	459009	468438	4.11103e+06	3.70268e+06	2.7802e+06	4.72735e+06	3.30313e+06	3.94908e+06	4.54968e+06	5.66074e+06	6.07023e+06	4.8706e+06	4.65239e+06	5.05603e+07	0.00751479	0.0108703	0.00645197	0.00907845	0.00926493	0.0813095	0.0732329	0.0549878	0.0934992	0.0653306	0.0781062	0.0899851	0.11196	0.120059	0.0963325	0.0920165
Tb427_090017500.1-p1	| transcript=Tb427_090017500.1 | gene=Tb427_090017500 | organism=Trypanosoma_brucei_Lister_strain_427_2018 | gene_product=Histone acetyltransferase subunit NuA4, putative | transcript_product=Histone acetyltransferase subunit NuA4, putative | locati	histone acetyltransferase subunit NuA4, putative	EAF6, interacts with BDF6	19442	2	2	3.48487	14.4192	8.71676	1.17699e-06	0.00017327	5.90255	VEX2 N plus Biotin	WT	5571.53	6489	4466.01	5100.68	8440.15	49306.5	54911.7	31424.2	47548	40619.5	90146.9	88706.9	67675.5	44026.1	60191.1	55999.1	660623	0.00843376	0.00982254	0.0067603	0.00772101	0.012776	0.0746364	0.083121	0.0475676	0.0719745	0.0614866	0.136457	0.134278	0.102442	0.0666434	0.0911126	0.0847671
Tb427_040029800.1-p1	| transcript=Tb427_040029800.1 | gene=Tb427_040029800 | organism=Trypanosoma_brucei_Lister_strain_427_2018 | gene_product=p25-alpha, putative | transcript_product=p25-alpha, putative | location=Chr4_core_Tb427v10:647155-647607(+) | protein_length=15	p25-alpha	Cytoplasm / flagellum	16317	3	3	3.39347	17.6675	10.104	2.57784e-07	4.82994e-05	7.4028	VEX2 N plus Biotin	WT	39558	52166.7	103110	61237.3	49129.9	451760	424859	222300	703204	370651	761278	772118	842114	742289	435770	310694	6.34224e+06	0.00623722	0.00822527	0.0162577	0.00965547	0.00774645	0.0712304	0.0669888	0.0350507	0.110876	0.0584416	0.120033	0.121742	0.132779	0.117039	0.0687091	0.0489881
Tb427_040036400.1-p1	| transcript=Tb427_040036400.1 | gene=Tb427_040036400 | organism=Trypanosoma_brucei_Lister_strain_427_2018 | gene_product=hypothetical protein, conserved | transcript_product=hypothetical protein, conserved | location=Chr4_core_Tb427v10:795745-79707	Hypothetical	SLAP2 / SLAB (this study)	49551	5	5	3.29253	13.6347	4.3543	0.000881233	0.037838	-0.758146	VEX2 N plus Biotin	WT	6183.1	4335.62	2794.1	3047.77	2887.97	80344.2	62659.9	7763.55	15256.4	3794.16	102600	90464	13590.9	7513.61	82124.1	27454	512813	0.0120572	0.00845458	0.00544857	0.00594323	0.00563161	0.156673	0.122188	0.0151391	0.0297503	0.00739871	0.200073	0.176407	0.0265026	0.0146517	0.160144	0.053536
Tb427_090005000.1-p1	| transcript=Tb427_090005000.1 | gene=Tb427_090005000 | organism=Trypanosoma_brucei_Lister_strain_427_2018 | gene_product=hypothetical protein, conserved | transcript_product=hypothetical protein, conserved | location=Chr9_core_Tb427v10:6270-8711(-)	Nup92	Nuclear	92986	14	13	3.20021	16.673	7.50509	6.19247e-06	0.000642946	4.25612	VEX2 N plus Biotin	WT	48553.3	30364.4	40989.5	42872.3	11338.3	210834	172932	182151	106203	99729	314380	387891	169426	172507	421400	367354	2.77892e+06	0.017472	0.0109267	0.0147501	0.0154277	0.00408012	0.0758688	0.0622297	0.0655473	0.0382173	0.0358876	0.11313	0.139583	0.060968	0.0620769	0.151642	0.132193
Tb427_030015300.1-p1	| transcript=Tb427_030015300.1 | gene=Tb427_030015300 | organism=Trypanosoma_brucei_Lister_strain_427_2018 | gene_product=hypothetical protein, conserved | transcript_product=hypothetical protein, conserved | location=Chr3_core_Tb427v10:283982-28512	TIF2	Telomeric	42555	18	18	3.19958	21.1372	13.0484	1.42557e-08	4.78615e-06	10.1537	VEX2 N plus Biotin	WT	521526	974907	752461	566708	710847	8.10456e+06	6.88556e+06	4.06636e+06	5.81266e+06	5.05561e+06	9.37251e+06	9.44092e+06	5.13185e+06	5.45212e+06	5.8134e+06	4.42903e+06	7.3091e+07	0.00713529	0.0133383	0.0102948	0.00775345	0.0097255	0.110883	0.0942052	0.0556342	0.0795263	0.0691687	0.128231	0.129167	0.0702118	0.0745936	0.0795364	0.0605961
Tb427_110038500.1-p1	| transcript=Tb427_110038500.1 | gene=Tb427_110038500 | organism=Trypanosoma_brucei_Lister_strain_427_2018 | gene_product=RNA recognition motif. (a.k.a. RRM, RBD, or RNP domain), putative | transcript_product=RNA recognition motif. (a.k.a. RRM, RBD,	RBP34 / KKIP12	NUFIP body	26871	3	3	3.19358	13.8343	3.49349	0.00427929	0.146994	-2.34153	VEX2 N plus Biotin	WT	7184.27	1359.38	17676.2	7792.88	1180.23	33025.3	21381.9	38004.4	3414.26	7561.01	48209.1	45032	8210.17	17736.9	103288	124501	485557	0.0147959	0.00279963	0.0364039	0.0160494	0.00243066	0.0680153	0.0440358	0.0782697	0.00703163	0.0155718	0.0992861	0.0927428	0.0169087	0.0365289	0.21272	0.256409
Tb427_100135700.1-p1	| transcript=Tb427_100135700.1 | gene=Tb427_100135700 | organism=Trypanosoma_brucei_Lister_strain_427_2018 | gene_product=MCRS_N domain-containing protein [Source:UniProtKB/TrEMBL;Acc:Q4VHG6] | transcript_product=N-terminal region of micro-spherule	TRF	Telomeric	41799	12	12	3.15234	20.7043	12.9006	1.62557e-08	4.78615e-06	10.0322	VEX2 N plus Biotin	WT	496976	687448	501284	323317	678889	5.46295e+06	4.95371e+06	2.41021e+06	4.64528e+06	2.75665e+06	6.36909e+06	6.53958e+06	4.02225e+06	4.22933e+06	3.90067e+06	3.48566e+06	5.14633e+07	0.0096569	0.013358	0.00974062	0.00628249	0.0131917	0.106152	0.0962571	0.0468336	0.0902639	0.0535654	0.12376	0.127073	0.0781577	0.0821814	0.0757952	0.0677311
Tb427_110054800.1-p1	CAF-1c	CAF-1c	Known interactor	52190	8	8	3.10437	16.5649	7.57282	5.64694e-06	0.000642946	4.34865	VEX2 N plus Biotin	WT	15213.4	74685.7	33240.8	15039.6	42624.9	129723	124678	87824	289149	172957	264069	274155	302264	277777	224535	215190	2.54312e+06	0.00598216	0.0293677	0.0130709	0.00591382	0.0167609	0.0510091	0.0490257	0.0345339	0.113698	0.0680098	0.103836	0.107802	0.118855	0.109227	0.0882908	0.0846164
Tb427_010019900.1-p1	| transcript=Tb427_010019900.1 | gene=Tb427_010019900 | organism=Trypanosoma_brucei_Lister_strain_427_2018 | gene_product=3' exoribonuclease family, domain 1, putative | transcript_product=3' exoribonuclease family, domain 1, putative | location=Chr	Exosome associated protein	Abundant nuclear protein	42912	3	3	3.09343	11.0987	1.88048	0.0839147	0.997483	-5.19424	VEX2 N plus Biotin	WT	8.82189	2923.58	3806.42	503.128	2963.98	1727.48	649.303	3162.51	4532.95	830.125	11019.6	9168.28	882.71	856.191	23609.4	21380.3	88024.7	0.000100221	0.0332131	0.0432426	0.00571576	0.0336721	0.019625	0.00737637	0.0359275	0.0514964	0.00943059	0.125187	0.104156	0.010028	0.00972671	0.268214	0.242889
Tb427_080034800.1-p1	| transcript=Tb427_080034800.1 | gene=Tb427_080034800 | organism=Trypanosoma_brucei_Lister_strain_427_2018 | gene_product=hypothetical protein, conserved | transcript_product=hypothetical protein, conserved | location=Chr8_core_Tb427v10:769925-77173	Hypothetical	Nuclear export??	66613	7	7	3.08164	16.5369	6.23468	3.89164e-05	0.00276861	2.4025	VEX2 N plus Biotin	WT	28029.3	50291.3	25855.4	26950.7	23349.2	310926	295761	58900.6	215806	152400	609046	532216	283610	239848	114336	99314.4	3.06664e+06	0.00914007	0.0163995	0.00843117	0.00878834	0.00761394	0.10139	0.0964445	0.0192069	0.0703722	0.0496961	0.198604	0.17355	0.0924823	0.078212	0.0372838	0.0323854
Tb427_020016300.1-p1	| transcript=Tb427_020016300.1 | gene=Tb427_020016300 | organism=Trypanosoma_brucei_Lister_strain_427_2018 | gene_product=hypothetical protein, conserved | transcript_product=hypothetical protein, conserved | location=Chr2_core_Tb427v10:343744-34476	Hypothetical	Nucleoplasm points	37378	3	2	3.07566	11.3254	2.07237	0.0598655	0.907226	-4.88755	VEX2 N plus Biotin	WT	3978.9	7.8107	1837.45	4293.05	1354.96	9100.65	10877.4	3179.32	187.062	1909.76	11171.7	12823.9	3876.36	2388.78	9639.06	7482.65	84108.8	0.0473066	9.28642e-05	0.0218461	0.0510416	0.0161096	0.108201	0.129325	0.0378001	0.00222404	0.0227059	0.132825	0.152468	0.0460874	0.0284011	0.114602	0.088964
Tb427_100169900.1-p1	| transcript=Tb427_100169900.1 | gene=Tb427_100169900 | organism=Trypanosoma_brucei_Lister_strain_427_2018 | gene_product=Mitogen-activated protein kinase [Source:UniProtKB/TrEMBL;Acc:Q26776] | transcript_product=Protein tyrosine kinase/Protein kina	MAPK4	Flasgellum / All Kinetoplastids	42066	2	2	3.01489	12.9518	1.77622	0.100407	0.997483	-5.35407	VEX2 N plus Biotin	WT	13462.9	15.8818	24305	19064.8	1054.84	9107.26	24582.3	27020	1199.84	523.568	17667.4	13246.2	4479.12	21490.9	56660	57866.9	291747	0.0461457	5.44371e-05	0.0833085	0.0653469	0.0036156	0.0312163	0.0842591	0.0926145	0.00411262	0.0017946	0.0605573	0.045403	0.0153528	0.0736628	0.19421	0.198346
Tb427_110189100.1-p1	VEX1	VEX1	Known interactor / Known SLAB component	102930	6	6	2.97157	15.2907	5.21239	0.000200257	0.0108613	0.742295	VEX2 N plus Biotin	WT	26133.6	14960.5	19779.1	8430.22	5766.75	165632	139702	58623.5	46961.3	16020.7	189344	186487	37813.9	49543.2	163190	105709	1.2341e+06	0.0211763	0.0121227	0.0160272	0.00683109	0.00467286	0.134213	0.113202	0.0475032	0.0380532	0.0129817	0.153427	0.151112	0.030641	0.0401454	0.132235	0.0856569
Tb427_110044400.1-p1	| transcript=Tb427_110044400.1 | gene=Tb427_110044400 | organism=Trypanosoma_brucei_Lister_strain_427_2018 | gene_product=N2,N2-dimethylguanosine tRNA methyltransferase, putative | transcript_product=N2,N2-dimethylguanosine tRNA methyltransferase, p	tRNA methyltransferase	Nuclear, All Kinetoplastids	80670	4	4	2.95062	11.3303	1.80595	0.0954302	0.997483	-5.30903	VEX2 N plus Biotin	WT	12420.3	668.62	10.7172	9245.73	519.945	10877.2	13831.2	3395.59	1068.81	1045.28	13946.2	15913.3	1484.24	11418.1	2186.06	9374.13	107405	0.11564	0.0062252	9.97832e-05	0.0860826	0.00484096	0.101272	0.128775	0.0316147	0.00995123	0.00973207	0.129847	0.148161	0.0138191	0.106308	0.0203534	0.087278
Tb427_060048400.1-p1	| transcript=Tb427_060048400.1 | gene=Tb427_060048400 | organism=Trypanosoma_brucei_Lister_strain_427_2018 | gene_product=hypothetical protein, conserved | transcript_product=hypothetical protein, conserved | location=Chr6_core_Tb427v10:1108160-1108	Tel-AP2	Telomeric	20307	9	9	2.94389	18.7414	7.19776	9.47734e-06	0.000849252	3.82846	VEX2 N plus Biotin	WT	113242	166691	170085	109201	176561	1.84971e+06	1.50772e+06	695741	581380	532102	2.2713e+06	2.124e+06	571306	507061	1.45982e+06	906946	1.37429e+07	0.00824008	0.0121293	0.0123763	0.007946	0.0128475	0.134594	0.109709	0.0506257	0.0423041	0.0387184	0.165271	0.154553	0.0415711	0.0368964	0.106224	0.065994
Tb427_090031600.1-p1	| transcript=Tb427_090031600.1 | gene=Tb427_090031600 | organism=Trypanosoma_brucei_Lister_strain_427_2018 | gene_product=Transcription factor IIB C-terminal module 1, putative | transcript_product=Transcription factor IIB C-terminal module 1, putat	Transcription factor IIB	Abundant nuclear protein	38168	2	2	2.92653	11.6653	2.84987	0.0142614	0.35413	-3.52793	VEX2 N plus Biotin	WT	1106.85	172.884	3466.2	3519.77	612.481	10471.2	11591.2	8411.9	5892.46	5171.77	20185.6	18135.4	3450.25	4971	1999.08	23632.4	122790	0.00901416	0.00140796	0.0282286	0.0286648	0.00498802	0.0852773	0.0943983	0.0685062	0.0479879	0.0421187	0.164391	0.147694	0.0280987	0.0404836	0.0162804	0.192461
Tb427_100150200.1-p1	| transcript=Tb427_100150200.1 | gene=Tb427_100150200 | organism=Trypanosoma_brucei_Lister_strain_427_2018 | gene_product=hypothetical protein, conserved | transcript_product=hypothetical protein, conserved | location=Chr10_core_Tb427v10:3443058-344	Hypothetical	V2PL03 / interacts with BDF6	50471	9	9	2.92267	16.9142	10.142	2.2173e-07	4.56986e-05	7.54161	VEX2 N plus Biotin	WT	36392.7	58974.9	31420.1	27197.2	62440.9	224736	163010	151886	289131	158432	369076	373307	308596	313095	258990	258226	3.08491e+06	0.011797	0.0191172	0.0101851	0.00881619	0.0202407	0.0728501	0.0528411	0.0492352	0.0937243	0.051357	0.119639	0.121011	0.100034	0.101492	0.0839538	0.0837062
Tb427_010024400.1-p1	| transcript=Tb427_010024400.1 | gene=Tb427_010024400 | organism=Trypanosoma_brucei_Lister_strain_427_2018 | gene_product=hypothetical protein, conserved | transcript_product=hypothetical protein, conserved | location=Chr1_core_Tb427v10:555325-55637	BDF6	Epigenetic regulator	38493	3	3	2.92034	15.3542	5.00943	0.000282081	0.0141798	0.395088	VEX2 N plus Biotin	WT	6761.33	24700.7	49937.1	7487.7	8266.74	113398	72489.6	108197	22476.8	27522.2	181228	185638	71986.5	71374.5	65956	118342	1.13576e+06	0.00595311	0.0217481	0.0439679	0.00659266	0.00727857	0.0998434	0.0638246	0.095264	0.01979	0.0242323	0.159565	0.163448	0.0633816	0.0628428	0.058072	0.104196
Tb427_090044300.1-p1	| transcript=Tb427_090044300.1 | gene=Tb427_090044300 | organism=Trypanosoma_brucei_Lister_strain_427_2018 | gene_product=hypothetical protein, conserved | transcript_product=hypothetical protein, conserved | location=Chr9_core_Tb427v10:1015398-1017	KKT-interacting protein 11	NufB6 / NUFIP body (this study)	83326	20	20	2.91269	19.8346	8.99636	9.17876e-07	0.000157645	6.15784	VEX2 N plus Biotin	WT	174137	554799	476323	171223	368372	1.61262e+06	1.48493e+06	1.26854e+06	2.83757e+06	2.20206e+06	2.46485e+06	2.55779e+06	2.46545e+06	3.00419e+06	1.83713e+06	1.91759e+06	2.53976e+07	0.00685644	0.0218445	0.0187546	0.00674171	0.0145042	0.0634951	0.0584674	0.0499475	0.111726	0.0867034	0.0970507	0.10071	0.0970741	0.118286	0.072335	0.0755027
Tb427_090036200.1-p1	| transcript=Tb427_090036200.1 | gene=Tb427_090036200 | organism=Trypanosoma_brucei_Lister_strain_427_2018 | gene_product=hypothetical protein, conserved | transcript_product=hypothetical protein, conserved | location=Chr9_core_Tb427v10:800694-80525	NUP2	Nuclear lamina	171630	11	11	2.90325	15.5741	5.78816	7.81764e-05	0.00473887	1.69591	VEX2 N plus Biotin	WT	19446.7	21425.7	10700.3	19189.3	13353.3	128012	113075	64237.4	118915	31175.2	213931	245844	117056	166501	33710.3	94336.9	1.41091e+06	0.0137831	0.0151858	0.00758399	0.0136006	0.00946434	0.09073	0.0801437	0.0455291	0.0842823	0.0220958	0.151626	0.174245	0.0829653	0.11801	0.0238926	0.0668625
Tb427_050036700.1-p1	| transcript=Tb427_050036700.1 | gene=Tb427_050036700 | organism=Trypanosoma_brucei_Lister_strain_427_2018 | gene_product=hypothetical protein, conserved | transcript_product=hypothetical protein, conserved | location=Chr5_core_Tb427v10:1002493-1003	Hypothetical	Nuclear	46433	3	3	2.84352	13.4832	2.2229	0.0456734	0.759136	-4.63716	VEX2 N plus Biotin	WT	17329.1	6855.58	3895.24	18929.3	104.052	44622.6	39048	2437.42	424.694	51386.4	71064.1	69187.4	12202.6	5315.17	46593	32781	422176	0.041047	0.0162387	0.00922658	0.0448375	0.000246466	0.105697	0.0924923	0.00577347	0.00100597	0.121718	0.168328	0.163883	0.028904	0.0125899	0.110364	0.0776478
Tb427_100168300.1-p1	| transcript=Tb427_100168300.1 | gene=Tb427_100168300 | organism=Trypanosoma_brucei_Lister_strain_427_2018 | gene_product=Surp module, putative | transcript_product=Surp module, putative | location=Chr10_core_Tb427v10:3946781-3947506(+) | protein_le	RNA binding	V2PL06 / Nuclear	27022	2	2	2.82287	14.6468	4.33549	0.000915235	0.0384959	-0.795224	VEX2 N plus Biotin	WT	19340.4	7298.02	5338.08	23382.3	3034.47	104283	59934.2	43652.4	58777.2	40673.1	123313	153032	45931	55615	27809.9	44152.4	815566	0.0237141	0.00894841	0.00654525	0.0286701	0.00372069	0.127865	0.0734878	0.053524	0.0720692	0.049871	0.151199	0.187639	0.056318	0.0681919	0.0340989	0.0541372
Tb427_110055700.1-p1	| transcript=Tb427_110055700.1 | gene=Tb427_110055700 | organism=Trypanosoma_brucei_Lister_strain_427_2018 | gene_product=Mitochondrial small ribosomal subunit Rsm22, putative | transcript_product=Mitochondrial small ribosomal subunit Rsm22, putativ	Hypothetical	Mitochondrial / Endocytic	120116	2	2	2.71739	14.7665	1.3745	0.193801	0.997483	-5.91485	VEX2 N minus Biotin	WT	61046.6	10.4859	109975	68604.9	20463.1	63267	56350.1	168625	52192.5	41671.1	56561.9	68002.9	41314.7	38972.4	123559	104272	1.07489e+06	0.0567934	9.75535e-06	0.102313	0.0638251	0.0190374	0.0588591	0.0524241	0.156877	0.0485562	0.0387678	0.0526212	0.063265	0.0384363	0.0362572	0.11495	0.0970075
Tb427_080043300.1-p1	| transcript=Tb427_080043300.1 | gene=Tb427_080043300 | organism=Trypanosoma_brucei_Lister_strain_427_2018 | gene_product=hypothetical protein, conserved | transcript_product=hypothetical protein, conserved | location=Chr8_core_Tb427v10:1028621-1030	Hypothetical	Flagellar	80380	5	4	2.71062	12.8417	2.52814	0.0260884	0.543113	-4.10853	VEX2 N plus Biotin	WT	9723.92	0	6321.03	15040.5	246.81	20437.6	19393.3	2433.01	10309.6	4414.72	25463.8	21593.4	7400.42	9981.4	27619.2	23436.5	203815	0.0477095	0	0.0310135	0.0737949	0.00121095	0.100275	0.0951512	0.0119373	0.0505831	0.0216604	0.124936	0.105946	0.0363095	0.0489727	0.135511	0.114989
Tb427_100169100.1-p1	| transcript=Tb427_100169100.1 | gene=Tb427_100169100 | organism=Trypanosoma_brucei_Lister_strain_427_2018 | gene_product=Transcription factor TFIID (or TATA-binding protein, TBP), putative | transcript_product=Transcription factor TFIID (or TATA-bi	TATA-binding Protein (TBP)	Abundant transcription factor	29260	5	5	2.69569	17.3084	6.30907	3.47397e-05	0.00265179	2.5174	VEX2 N plus Biotin	WT	38711.4	72223.3	106564	36503.7	63412.6	546182	461787	400591	217280	267344	736208	770802	228236	222397	379035	273604	4.82088e+06	0.00802994	0.0149813	0.0221047	0.00757201	0.0131537	0.113295	0.0957889	0.083095	0.0450706	0.0554554	0.152712	0.159888	0.0473433	0.046132	0.0786236	0.056754
Tb427_100119400.1-p1	| transcript=Tb427_100119400.1 | gene=Tb427_100119400 | organism=Trypanosoma_brucei_Lister_strain_427_2018 | gene_product=NF-kappa-B-activating protein C-terminal domain containing protein, putative | transcript_product=NF-kappa-B-activating protein	Ras-induced vulval development antagonist	V2PL08 / nucleoplasm	35038	7	7	2.6921	18.4604	8.21065	2.43325e-06	0.000334328	5.19048	VEX2 N plus Biotin	WT	117174	172755	155193	125575	95380.3	912849	897113	312926	1.04894e+06	519332	1.25792e+06	1.21856e+06	1.06423e+06	1.03205e+06	464981	456398	9.85137e+06	0.0118942	0.0175361	0.0157535	0.012747	0.00968194	0.0926621	0.0910647	0.0317647	0.106477	0.0527168	0.12769	0.123694	0.108028	0.104762	0.0471996	0.0463283
Tb427_100127700.1-p1	| transcript=Tb427_100127700.1 | gene=Tb427_100127700 | organism=Trypanosoma_brucei_Lister_strain_427_2018 | gene_product=hypothetical protein, conserved | transcript_product=hypothetical protein, conserved | location=Chr10_core_Tb427v10:2919353-292	Hypothetical (nucleolus peripheral)	V2PL05 / ESB enriched (this study)	27345	3	2	2.62706	16.4338	8.76324	1.1111e-06	0.00017327	5.95961	VEX2 N plus Biotin	WT	23663.2	49151.1	38120.6	22570.7	37860.1	190227	168048	286546	117793	141003	218679	203449	162895	160863	284986	207822	2.31368e+06	0.0102275	0.0212437	0.0164762	0.00975536	0.0163636	0.0822185	0.0726323	0.123849	0.0509117	0.0609432	0.0945159	0.0879331	0.0704054	0.0695271	0.123174	0.0898232
Tb427_030037700.1-p1	| transcript=Tb427_030037700.1 | gene=Tb427_030037700 | organism=Trypanosoma_brucei_Lister_strain_427_2018 | gene_product=DEK C terminal domain/HMG-box domain/HMG (high mobility group) box, putative | transcript_product=DEK C terminal domain/HMG-box	TDP1	Pol-I elongation (nucleolus + ESB)	30847	2	2	2.58807	11.9941	2.68536	0.0193935	0.459425	-3.82583	VEX2 N plus Biotin	WT	2114.17	615.915	1360.05	1072.69	4461.72	3392.9	1288.38	1507.11	5171.5	4990.28	6343.86	6046.81	4764.96	5354.31	125025	5020.06	178530	0.0118421	0.00344993	0.00761808	0.00600844	0.0249915	0.0190047	0.00721659	0.00844179	0.0289672	0.0279521	0.0355339	0.03387	0.02669	0.0299912	0.700304	0.0281189
Tb427_090063400.1-p1	| transcript=Tb427_090063400.1 | gene=Tb427_090063400 | organism=Trypanosoma_brucei_Lister_strain_427_2018 | gene_product=MIZ/SP-RING zinc finger containing protein, putative | transcript_product=MIZ/SP-RING zinc finger containing protein, putative	SIZ1	SUMO E3 Ligase	73252	7	5	2.55054	15.0044	2.90082	0.0130066	0.326909	-3.43684	VEX2 N plus Biotin	WT	25401.7	5226.58	18932.8	24605.8	4995.23	193570	195494	53680.9	23450.9	8611.78	248777	231423	14837	15683.3	155805	74992.3	1.29549e+06	0.0196078	0.00403445	0.0146144	0.0189935	0.00385587	0.149419	0.150904	0.0414369	0.018102	0.00664752	0.192033	0.178638	0.0114528	0.0121061	0.120267	0.0578874
Tb427_100135900.1-p1	| transcript=Tb427_100135900.1 | gene=Tb427_100135900 | organism=Trypanosoma_brucei_Lister_strain_427_2018 | gene_product=hypothetical protein, conserved | transcript_product=hypothetical protein, conserved | location=Chr10_core_Tb427v10:3121423-312	Hypothetical	Basal body	120189	3	3	2.51963	8.80155	0.857979	0.407304	0.997483	-6.47171	VEX2 N plus Biotin	WT	34.6618	4616.93	417.513	2.27456	993.766	0	14.7771	658.845	14960.3	0	0.233418	0	14607	19388.6	619.483	8787.09	65101.5	0.000532426	0.070919	0.00641327	3.49386e-05	0.0152649	0	0.000226986	0.0101203	0.2298	0	3.58545e-06	0	0.224373	0.297821	0.00951565	0.134975
Tb427_110089800.1-p1	| transcript=Tb427_110089800.1 | gene=Tb427_110089800 | organism=Trypanosoma_brucei_Lister_strain_427_2018 | gene_product=Putative exonuclease SbcCD, C subunit, putative | transcript_product=Putative exonuclease SbcCD, C subunit, putative | location	RAD50	DNA repair	153923	4	3	2.50756	14.6277	3.4578	0.0045741	0.152052	-2.40775	VEX2 N plus Biotin	WT	14934	6664.1	36999.5	15096.5	1633.75	45520.2	40512.4	70697	18472	1068.26	50484.8	56903.2	29168.8	36352.3	99598.4	99293.4	623399	0.0239557	0.01069	0.0593513	0.0242165	0.00262072	0.0730194	0.0649864	0.113406	0.0296311	0.0017136	0.0809832	0.0912789	0.0467899	0.0583131	0.159767	0.159278
Tb427_070073700.1-p1	| transcript=Tb427_070073700.1 | gene=Tb427_070073700 | organism=Trypanosoma_brucei_Lister_strain_427_2018 | gene_product=Acyl CoA binding protein, putative | transcript_product=Acyl CoA binding protein, putative | location=Chr7_core_Tb427v10:186725	AcylCoA binding protein		10983	4	4	2.50669	14.5324	3.73433	0.00273525	0.102497	-1.8952	VEX2 N plus Biotin	WT	11631.2	7407.39	23152.4	7607.72	4309.13	69701.3	57028.2	63523.2	19022.1	9570.63	111864	120233	20212.5	20750.9	114521	31327.1	691863	0.0168115	0.0107064	0.0334639	0.010996	0.0062283	0.100744	0.0824271	0.0918147	0.0274941	0.0138331	0.161685	0.173782	0.0292147	0.0299928	0.165526	0.0452793
Tb427_100096800.1-p1	| transcript=Tb427_100096800.1 | gene=Tb427_100096800 | organism=Trypanosoma_brucei_Lister_strain_427_2018 | gene_product=hypothetical protein, conserved | transcript_product=hypothetical protein, conserved | location=Chr10_core_Tb427v10:2221712-222	Hypothetical	nucleolus/nucleus/mitochondria/ambiguous	17645	2	2	2.5056	11.9212	1.62355	0.129794	0.997483	-5.57819	VEX2 N plus Biotin	VEX2 N minus Biotin	4306.92	449.487	21589.7	4786.66	38.4512	3676.88	1835.95	11970.5	2045.48	2042.02	2170.61	3088.73	3811.57	7538.42	31761.7	63416.6	164530	0.0261772	0.00273195	0.131221	0.029093	0.000233703	0.0223478	0.0111588	0.072756	0.0124323	0.0124112	0.0131928	0.0187731	0.0231665	0.045818	0.193045	0.385442
Tb427_070029900.1-p1	| transcript=Tb427_070029900.1 | gene=Tb427_070029900 | organism=Trypanosoma_brucei_Lister_strain_427_2018 | gene_product=Ubiquitin-conjugating enzyme, putative | transcript_product=Ubiquitin-conjugating enzyme, putative | location=Chr7_core_Tb427v1			24871	2	2	2.50503	8.3615	1.69388	0.115152	0.997483	-5.47612	VEX2 N plus Biotin	VEX2 N minus Biotin	2301.71	81.7336	13.7598	69.142	188.753	545.111	9.62442	41.4838	0	171.67	147.986	154.486	771.789	2838.69	1643.19	0	8979.13	0.25634	0.00910262	0.00153242	0.0077003	0.0210213	0.0607087	0.00107187	0.00462003	0	0.0191188	0.0164811	0.017205	0.0859537	0.316144	0.183001	0
Tb427_110060600.1-p1	| transcript=Tb427_110060600.1 | gene=Tb427_110060600 | organism=Trypanosoma_brucei_Lister_strain_427_2018 | gene_product=DNA polymerase family A, putative | transcript_product=DNA polymerase family A, putative | location=Chr11_core_Tb427v10:1537266	DNA polymerase theta	Telomeric	93989	21	19	2.49989	19.3605	6.84498	1.56759e-05	0.00129232	3.32145	VEX2 N plus Biotin	WT	169718	411817	406908	125005	344536	1.92041e+06	1.77006e+06	1.41829e+06	1.20923e+06	690195	2.2847e+06	2.10668e+06	965074	1.05801e+06	1.5998e+06	1.33482e+06	1.78153e+07	0.00952656	0.023116	0.0228404	0.00701676	0.0193394	0.107796	0.0993567	0.079611	0.0678761	0.0387418	0.128244	0.118252	0.0541712	0.0593879	0.0897995	0.0749255
Tb427_110026100.1-p1	| transcript=Tb427_110026100.1 | gene=Tb427_110026100 | organism=Trypanosoma_brucei_Lister_strain_427_2018 | gene_product=CBF/Mak21 family, putative | transcript_product=CBF/Mak21 family, putative | location=Chr11_core_Tb427v10:565499-567865(+) | pr	Hypothetical	Nucleolus	89125	4	4	2.4835	14.7566	1.65754	0.122666	0.997483	-5.52938	VEX2 N plus Biotin	WT	83292.5	567.846	55669.9	92750.7	608.398	118754	113886	69884.2	1391.58	842.247	106867	87512	7625.68	43343.6	90587.9	175720	1.0493e+06	0.0793789	0.000541165	0.0530542	0.0883927	0.000579811	0.113174	0.108534	0.0666006	0.0013262	0.000802673	0.101846	0.0834001	0.00726738	0.041307	0.0863315	0.167463
Tb427_040045100.1-p1	| transcript=Tb427_040045100.1 | gene=Tb427_040045100 | organism=Trypanosoma_brucei_Lister_strain_427_2018 | gene_product=hypothetical protein, conserved | transcript_product=hypothetical protein, conserved | location=Chr4_core_Tb427v10:1043059-1044			37116	3	2	2.47001	13.6994	1.62598	0.129274	0.997483	-5.57473	VEX2 N plus Biotin	WT	16958.2	30.0433	23059	12183.9	27295.8	17777	19443.1	35834.9	9439.29	31891.6	16625.2	19961	35129.8	53398.1	38875.7	24415.5	382318	0.0443564	7.85818e-05	0.0603135	0.0318686	0.0713954	0.0464979	0.0508559	0.0937306	0.0246896	0.0834164	0.0434853	0.0522105	0.0918864	0.139669	0.101684	0.0638616
Tb427_100097300.1-p1	| transcript=Tb427_100097300.1 | gene=Tb427_100097300 | organism=Trypanosoma_brucei_Lister_strain_427_2018 | gene_product=Gcd10p family, putative | transcript_product=Gcd10p family, putative | location=Chr10_core_Tb427v10:2231941-2233371(+) | protei	GDC10	Nucleopore	53183	9	9	2.45273	16.5873	6.18255	4.21578e-05	0.00276861	2.32152	VEX2 N plus Biotin	WT	30484	47634.8	36159.3	43114.9	39610.1	272950	203026	81632	66778.6	51485.3	443685	435895	139826	112765	173115	178117	2.35628e+06	0.0129374	0.0202161	0.015346	0.0182979	0.0168105	0.115839	0.0861638	0.0346445	0.0283407	0.0218503	0.188299	0.184993	0.0593418	0.0478574	0.0734696	0.0755923
Tb427_020026800.1-p1	| transcript=Tb427_020026800.1 | gene=Tb427_020026800 | organism=Trypanosoma_brucei_Lister_strain_427_2018 | gene_product=short chain dehydrogenase/KR domain/NAD dependent epimerase/dehydratase family/Enoyl-(Acyl carrier protein) reductase, putative			26168	2	2	2.45265	12.971	1.89715	0.0815184	0.997483	-5.16822	VEX2 N minus Biotin	WT	15987.2	1457.13	0	17614.9	2972.04	18197.1	18794.7	653565	3634.03	2494.92	18627.6	15905.4	2841.75	4022.56	56719.9	143911	976746	0.0163678	0.00149182	0	0.0180343	0.0030428	0.0186304	0.0192422	0.669125	0.00372055	0.00255432	0.0190711	0.0162841	0.0029094	0.00411833	0.0580703	0.147338
Tb427_060030400.1-p1	| transcript=Tb427_060030400.1 | gene=Tb427_060030400 | organism=Trypanosoma_brucei_Lister_strain_427_2018 | gene_product=RNA recognition motif. (a.k.a. RRM, RBD, or RNP domain), putative | transcript_product=RNA recognition motif. (a.k.a. RRM, RBD,	RNA binding Protein	Nuclear	83494	11	9	2.40675	17.9963	11.6782	4.47086e-08	1.15181e-05	9.08012	VEX2 N plus Biotin	WT	96042	120862	98653.4	107154	105271	459469	385137	125940	370636	301506	689708	702042	460864	445476	602651	504605	5.57602e+06	0.0172241	0.0216753	0.0176924	0.019217	0.0188793	0.0824009	0.0690703	0.0225861	0.0664697	0.0540719	0.123692	0.125904	0.0826512	0.0798914	0.108079	0.0904955
Tb427_050010200.1-p1	| transcript=Tb427_050010200.1 | gene=Tb427_050010200 | organism=Trypanosoma_brucei_Lister_strain_427_2018 | gene_product=Leucine Rich repeat/Leucine Rich repeats (2 copies)/Leucine rich repeat, putative | transcript_product=Leucine Rich repeat/Leuc	Protein Phosphatase 1	All Kinetoplastids / Nucleus&cytosol	45973	2	2	2.38783	11.5201	1.19511	0.254568	0.997483	-6.13176	VEX2 N plus Biotin	VEX2 N minus Biotin	19256.9	25.3057	12654.3	12513.6	31.0231	15176.5	15706.9	8764.64	294.477	199.826	16372.1	15336.8	501.219	1764.17	9330.49	28278.9	156207	0.123278	0.000162001	0.0810097	0.0801087	0.000198602	0.0971563	0.100552	0.0561091	0.00188517	0.00127924	0.10481	0.0981826	0.00320868	0.0112938	0.0597315	0.181035
Tb427_070032200.1-p1	| transcript=Tb427_070032200.1 | gene=Tb427_070032200 | organism=Trypanosoma_brucei_Lister_strain_427_2018 | gene_product=hypothetical protein, conserved | transcript_product=hypothetical protein, conserved | location=Chr7_core_Tb427v10:712653-71387	Hypothetical		44853	2	2	2.37406	10.4544	1.21581	0.246866	0.997483	-6.10792	WT	VEX2 N minus Biotin	1944.26	3.33208	24930.2	2928.12	129.293	3449	2734.72	11699.8	224.922	291.931	2114.31	5561.9	678.691	1053.01	4329.22	18651.1	80723.9	0.0240853	4.12775e-05	0.308833	0.0362733	0.00160167	0.042726	0.0338774	0.144936	0.00278631	0.00361641	0.0261918	0.0689004	0.00840757	0.0130446	0.05363	0.231048
Tb427_100039600.1-p1	| transcript=Tb427_100039600.1 | gene=Tb427_100039600 | organism=Trypanosoma_brucei_Lister_strain_427_2018 | gene_product=RNA recognition motif. (a.k.a. RRM, RBD, or RNP domain), putative | transcript_product=RNA recognition motif. (a.k.a. RRM, RBD,	splicing factor u2af 65 kDa subunit	Abundant nuclear protein	96856	5	5	2.35077	14.9215	5.08231	0.000239738	0.0126692	0.551243	VEX2 N plus Biotin	WT	7878.89	23219.6	19127.8	6902.92	13998.7	65930.2	46106.8	18402.3	40353.1	31730.4	110685	106120	44422.3	49815.4	55207.7	52964.2	692866	0.0113715	0.0335125	0.0276069	0.00996285	0.0202041	0.0951559	0.0665451	0.0265597	0.0582409	0.0457958	0.159749	0.153161	0.0641139	0.0718977	0.0796803	0.0764423
Tb427_000748900.1-p1;Tb427_090093000.1-p1;Tb427_000578800.1-p1	| transcript=Tb427_000748900.1 | gene=Tb427_000748900 | organism=Trypanosoma_brucei_Lister_strain_427_2018 | gene_product=hypothetical protein, conserved | transcript_product=hypothetical protein, conserved | location=unitig_224_Tb427v10:10577-11275			25146	3	2	2.3274	11.2748	2.40759	0.0323928	0.612491	-4.31743	VEX2 N plus Biotin	WT	557.157	580.877	981.623	736.597	0	9392.65	8566.48	2847.44	9847.1	2627.14	10365.6	10799.7	4744.63	17428.6	963.615	2111.95	82551.1	0.00674924	0.00703658	0.0118911	0.00892292	0	0.11378	0.103772	0.0344931	0.119285	0.0318244	0.125566	0.130824	0.0574751	0.211125	0.011673	0.0255836
Tb427_070041000.1-p1	| transcript=Tb427_070041000.1 | gene=Tb427_070041000 | organism=Trypanosoma_brucei_Lister_strain_427_2018 | gene_product=hypothetical protein, conserved | transcript_product=hypothetical protein, conserved | location=Chr7_core_Tb427v10:924781-92698	Hypothetical	Nuclear	80980	2	2	2.32565	14.5581	6.13466	4.29867e-05	0.00276861	2.29208	VEX2 N plus Biotin	WT	7459.15	13696.1	8914.56	7981.2	13846.8	27979.6	27441.4	11975.1	45780.8	38917.4	47301.1	48265.2	48021.7	60153.7	61374.4	39511	508619	0.0146655	0.026928	0.017527	0.0156919	0.0272242	0.0550109	0.0539528	0.0235444	0.0900099	0.0765159	0.092999	0.0948945	0.0944158	0.118269	0.120669	0.077683
Tb427_110057100.1-p1	| transcript=Tb427_110057100.1 | gene=Tb427_110057100 | organism=Trypanosoma_brucei_Lister_strain_427_2018 | gene_product=hypothetical protein, conserved | transcript_product=hypothetical protein, conserved | location=Chr11_core_Tb427v10:1450277-145			21876	2	2	2.32559	12.891	1.67001	0.120138	0.997483	-5.51131	VEX2 N plus Biotin	WT	12908.3	8714.72	90.1884	8484.56	3620.25	24270.5	29105.8	13295.1	31538.5	17149	26708.7	32591.3	55165.3	54035.8	3797.24	1582.11	323057	0.0399566	0.0269758	0.000279171	0.0262633	0.0112062	0.0751274	0.0900949	0.0411539	0.0976252	0.0530835	0.0826747	0.100884	0.17076	0.167264	0.0117541	0.0048973
Tb427_040027200.1-p1	| transcript=Tb427_040027200.1 | gene=Tb427_040027200 | organism=Trypanosoma_brucei_Lister_strain_427_2018 | gene_product=hypothetical protein, conserved | transcript_product=hypothetical protein, conserved | location=Chr4_core_Tb427v10:570502-57453			148150	3	3	2.3235	13.4882	1.39897	0.186517	0.997483	-5.88351	VEX2 N plus Biotin	WT	18252.2	9542.68	42039.1	17621.9	19.2056	17911.4	18231.8	41584.5	10775.4	2977.33	15017.7	15996.2	14484.8	14843.6	59498.2	60537.5	359334	0.0507945	0.0265566	0.116992	0.0490406	5.34478e-05	0.0498462	0.0507379	0.115727	0.0299872	0.00828569	0.0417932	0.0445162	0.0403102	0.0413086	0.165579	0.168472
Tb427_100018600.1-p1	| transcript=Tb427_100018600.1 | gene=Tb427_100018600 | organism=Trypanosoma_brucei_Lister_strain_427_2018 | gene_product=hypothetical protein, conserved | transcript_product=hypothetical protein, conserved | location=Chr10_core_Tb427v10:362113-3645			92273	8	8	2.30269	18.1837	1.9322	0.076683	0.997483	-5.1131	VEX2 N plus Biotin	WT	199067	113636	114586	159697	72733.9	253626	272426	126922	750438	70953.1	253854	216125	112641	111817	9.48997e+06	8.25539e+06	2.05739e+07	0.00967572	0.0055233	0.00556949	0.00776213	0.00353525	0.0123276	0.0132413	0.00616908	0.0364753	0.0034487	0.0123387	0.0105048	0.00547496	0.0054349	0.461263	0.401256
Tb427_110106000.1-p1	| transcript=Tb427_110106000.1 | gene=Tb427_110106000 | organism=Trypanosoma_brucei_Lister_strain_427_2018 | gene_product=mRNA cleavage and polyadenylation factor CLP1 P-loop, putative | transcript_product=mRNA cleavage and polyadenylation factor CL			46718	6	5	2.27708	15.3145	3.7535	0.00263997	0.100759	-1.85975	VEX2 N plus Biotin	WT	13059.2	34426	19204.8	23179.4	7583.79	122591	86911.6	102443	44803	21210.8	168864	175804	29554.2	29780.5	115346	112498	1.10726e+06	0.0117942	0.0310912	0.0173444	0.020934	0.00684916	0.110716	0.0784925	0.0925193	0.0404629	0.0191561	0.152506	0.158774	0.0266913	0.0268957	0.104172	0.101601
Tb427_030040200.1-p1	| transcript=Tb427_030040200.1 | gene=Tb427_030040200 | organism=Trypanosoma_brucei_Lister_strain_427_2018 | gene_product=Zinc-finger double-stranded RNA-binding, putative | transcript_product=Zinc-finger double-stranded RNA-binding, putative | loca			70522	2	2	2.2679	12.99	3.16158	0.00785924	0.236552	-2.94843	VEX2 N plus Biotin	WT	2121.43	6480.81	6446.34	3618.45	1527.3	12394.8	7408.77	32421.5	22769.9	12517.6	11319.6	7226.78	7711.99	19305.9	52773.7	32825.6	238870	0.0088811	0.0271311	0.0269867	0.0151482	0.00639385	0.0518892	0.0310159	0.135729	0.0953232	0.0524034	0.0473879	0.030254	0.0322853	0.0808216	0.22093	0.13742
Tb427_070055600.1-p1	| transcript=Tb427_070055600.1 | gene=Tb427_070055600 | organism=Trypanosoma_brucei_Lister_strain_427_2018 | gene_product=hypothetical protein, conserved | transcript_product=hypothetical protein, conserved | location=Chr7_core_Tb427v10:1317920-1320			83872	4	4	2.25923	15.3735	1.87303	0.085006	0.997483	-5.20583	VEX2 N plus Biotin	WT	44221.1	2653.28	54308.9	42730.9	7073.63	55493.6	43617.7	1.36003e+06	23377	12811.3	58245.9	52647.5	15551.8	21739.3	1.61957e+06	249526	3.6636e+06	0.0120704	0.000724228	0.0148239	0.0116636	0.00193079	0.0151473	0.0119057	0.371228	0.00638089	0.00349691	0.0158985	0.0143704	0.00424494	0.00593386	0.442071	0.0681094
Tb427_100151400.1-p1	| transcript=Tb427_100151400.1 | gene=Tb427_100151400 | organism=Trypanosoma_brucei_Lister_strain_427_2018 | gene_product=hypothetical protein, conserved | transcript_product=hypothetical protein, conserved | location=Chr10_core_Tb427v10:3474395-347			37993	2	2	2.2452	13.7634	2.49893	0.0275392	0.550635	-4.16014	VEX2 N plus Biotin	WT	15695.8	6441.96	6926.96	8603.3	1238.1	39951.5	88984	4766.89	5058.34	9237.01	25362.3	20010.6	10116.8	13438.5	26553	275164	557549	0.0281514	0.0115541	0.012424	0.0154306	0.00222061	0.0716557	0.159599	0.00854972	0.00907245	0.0165672	0.0454888	0.0358902	0.0181452	0.0241027	0.0476246	0.493524
Tb427_110015200.1-p1	| transcript=Tb427_110015200.1 | gene=Tb427_110015200 | organism=Trypanosoma_brucei_Lister_strain_427_2018 | gene_product=Brix domain containing protein, putative | transcript_product=Brix domain containing protein, putative | location=Chr11_core_Tb			39793	2	2	2.24519	9.33882	1.33538	0.205927	0.997483	-5.96409	VEX2 N minus Biotin	WT	3213.7	5.80091	973.122	2146.66	41.9387	4794.98	5720.91	11363.1	0	66.1618	3994.34	1705.26	337.189	628.871	773.945	4597.21	40363.1	0.0796196	0.000143718	0.0241092	0.0531836	0.00103903	0.118796	0.141736	0.28152	0	0.00163916	0.09896	0.0422481	0.00835388	0.0155803	0.0191746	0.113896
Tb427_050017900.1-p1	| transcript=Tb427_050017900.1 | gene=Tb427_050017900 | organism=Trypanosoma_brucei_Lister_strain_427_2018 | gene_product=hypothetical protein, conserved | transcript_product=hypothetical protein, conserved | location=Chr5_core_Tb427v10:462222-46467	Kinetochore interacting protein 2	NufB3 / NUFIP body (this study)	92429	19	18	2.24185	18.1061	6.55223	2.40958e-05	0.00191006	2.88735	VEX2 N plus Biotin	WT	90169.3	150655	236605	91592.2	87690.1	664802	580601	377167	461946	210656	914114	905334	457029	540120	418327	408959	6.59577e+06	0.0136708	0.0228412	0.0358723	0.0138865	0.0132949	0.100792	0.0880263	0.0571832	0.0700367	0.0319381	0.138591	0.13726	0.0692912	0.0818889	0.0634235	0.0620033
Tb427_060046700.1-p1	| transcript=Tb427_060046700.1 | gene=Tb427_060046700 | organism=Trypanosoma_brucei_Lister_strain_427_2018 | gene_product=FUN14 family, putative | transcript_product=FUN14 family, putative | location=Chr6_core_Tb427v10:1081817-1082266(-) | protein_l			16335	2	2	2.18718	12.8645	1.64816	0.124598	0.997483	-5.54292	VEX2 N plus Biotin	WT	8411.55	189.259	36498.9	8077.37	786.694	2995.35	3784.16	18521	3133.61	49684.9	3650.4	3810.68	58263.9	51512.2	14313	17980.2	281613	0.0298692	0.000672055	0.129606	0.0286825	0.00279353	0.0106364	0.0134374	0.0657674	0.0111274	0.17643	0.0129625	0.0135316	0.206893	0.182918	0.0508251	0.0638471
Tb427_050025700.1-p1	| transcript=Tb427_050025700.1 | gene=Tb427_050025700 | organism=Trypanosoma_brucei_Lister_strain_427_2018 | gene_product=hypothetical protein, conserved | transcript_product=hypothetical protein, conserved | location=Chr5_core_Tb427v10:656552-65712			21641	2	2	2.18208	11.5064	2.27856	0.0410629	0.71935	-4.54053	VEX2 N plus Biotin	VEX2 N minus Biotin	1517.5	184.821	1560.24	7633.64	1008.39	3006.66	2769.72	1513.42	1731.47	1736.68	10281.2	3477.06	14290.5	2248	4446.4	7345.71	64751.4	0.0234359	0.00285432	0.0240958	0.117892	0.0155732	0.0464339	0.0427747	0.0233727	0.0267402	0.0268207	0.158779	0.0536987	0.220698	0.0347174	0.0686688	0.113445
Tb427_110185600.1-p1	| transcript=Tb427_110185600.1 | gene=Tb427_110185600 | organism=Trypanosoma_brucei_Lister_strain_427_2018 | gene_product=RNA recognition motif. (a.k.a. RRM, RBD, or RNP domain), putative | transcript_product=RNA recognition motif. (a.k.a. RRM, RBD,			50312	3	3	2.17909	11.3039	1.73994	0.106795	0.997483	-5.40843	VEX2 N plus Biotin	WT	2503.85	1108.88	322.611	6086.95	0	15579.6	6633.9	4617.08	1052.33	7369.83	12237.5	15266.8	12973.2	4023.4	217.78	7564.55	97558.3	0.0256651	0.0113664	0.00330686	0.062393	0	0.159695	0.0679993	0.0473264	0.0107866	0.0755428	0.125438	0.156489	0.132979	0.041241	0.0022323	0.0775387
Tb427_030013100.1-p1	| transcript=Tb427_030013100.1 | gene=Tb427_030013100 | organism=Trypanosoma_brucei_Lister_strain_427_2018 | gene_product=hypothetical protein, conserved | transcript_product=hypothetical protein, conserved | location=Chr3_core_Tb427v10:218461-22022			67380	2	2	2.17131	11.2171	2.51616	0.0264675	0.544406	-4.12602	VEX2 N plus Biotin	WT	0	0	3019.11	1593.14	1410.14	4068.37	2959.43	6188.77	2572.09	510.17	8446.43	9033.99	3829.95	1118.39	7270.94	4643.68	56664.6	0	0	0.0532803	0.0281152	0.0248857	0.0717974	0.0522272	0.109218	0.0453915	0.00900332	0.14906	0.159429	0.0675898	0.019737	0.128315	0.0819502
Tb427_100153500.1-p1	| transcript=Tb427_100153500.1 | gene=Tb427_100153500 | organism=Trypanosoma_brucei_Lister_strain_427_2018 | gene_product=hypothetical protein, conserved | transcript_product=hypothetical protein, conserved | location=Chr10_core_Tb427v10:3547907-354			53024	4	3	2.16399	14.8358	1.85854	0.087166	0.997483	-5.2283	VEX2 N plus Biotin	VEX2 N minus Biotin	54276.6	1040.68	9577	189417	3490.3	136200	49797.5	2888.42	1247.92	25059.8	137615	99381.6	86993.3	21215.4	25266.7	58617.9	902085	0.0601679	0.00115364	0.0106165	0.209976	0.00386914	0.150984	0.0552026	0.00320193	0.00138338	0.0277799	0.152552	0.110169	0.0964357	0.0235182	0.0280092	0.0649804
Tb427_080044600.1-p1	CAF-1a	CAF-1a		78566	13	13	2.15261	19.5364	2.51607	0.0266788	0.544406	-4.12988	VEX2 N plus Biotin	WT	1.07358e+06	101775	898675	1.23151e+06	35927.5	1.48135e+06	1.4554e+06	1.5821e+06	667514	413338	1.94243e+06	1.82483e+06	810768	885279	1.72906e+06	2.57144e+06	1.8705e+07	0.0573953	0.00544108	0.0480447	0.0658386	0.00192075	0.0791956	0.077808	0.084582	0.0356864	0.0220978	0.103845	0.0975588	0.043345	0.0473285	0.0924382	0.137474
Tb427_070078400.1-p1	| transcript=Tb427_070078400.1 | gene=Tb427_070078400 | organism=Trypanosoma_brucei_Lister_strain_427_2018 | gene_product=Mitochondrial glycoprotein, putative | transcript_product=Mitochondrial glycoprotein, putative | location=Chr7_core_Tb427v10:20			41761	3	3	2.14351	13.4547	1.72529	0.109476	0.997483	-5.4302	VEX2 N minus Biotin	WT	22142	154.425	24974	23947.7	1516.37	14907.4	23633	862.586	26976.1	72376.9	15471.2	22021.4	43226.4	32441.8	10393.3	23194.3	358239	0.0618079	0.000431068	0.0697132	0.0668485	0.00423286	0.041613	0.06597	0.00240785	0.0753021	0.202035	0.0431867	0.0614713	0.120663	0.0905592	0.0290122	0.0647453
Tb427_020012800.1-p1	| transcript=Tb427_020012800.1 | gene=Tb427_020012800 | organism=Trypanosoma_brucei_Lister_strain_427_2018 | gene_product=hypothetical protein, conserved | transcript_product=hypothetical protein, conserved | location=Chr2_core_Tb427v10:264520-26621			61663	4	3	2.14269	13.3631	2.6227	0.0218846	0.490262	-3.9403	VEX2 N plus Biotin	WT	13825.9	3488.01	4607.5	15700.1	648.245	23115.7	28933	2236	2207.84	31666.6	24971.4	24836.6	30854.6	32891.4	10266.8	12160.9	262411	0.052688	0.0132922	0.0175584	0.0598303	0.00247035	0.0880899	0.110259	0.008521	0.0084137	0.120676	0.0951617	0.0946478	0.117581	0.125343	0.0391251	0.0463428
Tb427_100071500.1-p1	| transcript=Tb427_100071500.1 | gene=Tb427_100071500 | organism=Trypanosoma_brucei_Lister_strain_427_2018 | gene_product=hypothetical protein, conserved | transcript_product=hypothetical protein, conserved | location=Chr10_core_Tb427v10:1690108-169	Kinetochore interacting protein 3	NufB4 / NUFIP body (this study)	56789	10	10	2.10327	18.7228	7.08593	1.10972e-05	0.00095297	3.66962	VEX2 N plus Biotin	WT	221482	124295	276526	274146	136246	860078	793495	611318	722651	319698	1.10237e+06	1.0908e+06	649715	565799	1.10568e+06	715162	9.56946e+06	0.0231447	0.0129887	0.0288968	0.0286481	0.0142376	0.0898774	0.0829195	0.0638822	0.0755164	0.0334081	0.115197	0.113987	0.0678947	0.0591255	0.115542	0.0747338
Tb427_040011500.1-p1	| transcript=Tb427_040011500.1 | gene=Tb427_040011500 | organism=Trypanosoma_brucei_Lister_strain_427_2018 | gene_product=hypothetical protein, conserved | transcript_product=hypothetical protein, conserved | location=Chr4_core_Tb427v10:184913-18844	WD domain, G-beta repeat, putative	Endocytic	130164	20	19	2.07751	18.5143	5.44748	0.000135628	0.00798655	1.13737	VEX2 N plus Biotin	WT	142265	227728	152607	165092	177546	1.05636e+06	924286	700867	497330	334838	1.43522e+06	1.24713e+06	368486	336431	821839	766958	9.35498e+06	0.0152074	0.024343	0.0163129	0.0176475	0.0189788	0.112919	0.0988015	0.0749192	0.0531621	0.0357925	0.153418	0.133312	0.0393892	0.0359628	0.0878504	0.081984
Tb427_070018300.1-p1	| transcript=Tb427_070018300.1 | gene=Tb427_070018300 | organism=Trypanosoma_brucei_Lister_strain_427_2018 | gene_product=hypothetical protein, conserved | transcript_product=hypothetical protein, conserved | location=Chr7_core_Tb427v10:342798-34445			60835	2	2	2.06771	12.1295	1.26233	0.23023	0.997483	-6.0532	VEX2 N plus Biotin	WT	8053.05	20.5365	13816.2	12942.3	0	6332.94	9911.85	14432.8	386.602	42943.7	6998.18	8110.26	943.952	45987.2	7765.87	21078.1	199724	0.040321	0.000102825	0.0691769	0.064801	0	0.0317086	0.0496279	0.0722641	0.00193569	0.215016	0.0350394	0.0406074	0.00472629	0.230254	0.0388831	0.105536
Tb427_080055700.1-p1	| transcript=Tb427_080055700.1 | gene=Tb427_080055700 | organism=Trypanosoma_brucei_Lister_strain_427_2018 | gene_product=EMG1/NEP1 methyltransferase, putative | transcript_product=EMG1/NEP1 methyltransferase, putative | location=Chr8_core_Tb427v10:			31546	2	2	2.00628	10.4188	1.73351	0.107715	0.997483	-5.4176	VEX2 N minus Biotin	WT	157.128	1580.37	4850.25	113.051	795.549	701.493	564.278	20228.6	1727.77	0	818.904	2205.98	1687.66	1952.26	0	13363.4	50746.7	0.00309632	0.0311424	0.0955777	0.00222775	0.0156769	0.0138234	0.0111195	0.398619	0.0340469	0	0.0161371	0.0434703	0.0332566	0.0384707	0	0.263335
Tb427_100162200.1-p1	| transcript=Tb427_100162200.1 | gene=Tb427_100162200 | organism=Trypanosoma_brucei_Lister_strain_427_2018 | gene_product=hypothetical protein, conserved | transcript_product=hypothetical protein, conserved | location=Chr10_core_Tb427v10:3772583-377	Hypothetical	Nuclear	193710	30	29	2.00073	19.2892	6.20159	4.09422e-05	0.00276861	2.35113	VEX2 N plus Biotin	WT	403165	373073	206664	431902	183096	1.40923e+06	1.18977e+06	709683	951482	781997	1.8817e+06	1.88902e+06	1.10814e+06	1.13881e+06	860004	787169	1.43049e+07	0.0281837	0.0260801	0.0144471	0.0301926	0.0127995	0.0985136	0.0831719	0.0496112	0.0665144	0.0546664	0.131543	0.132054	0.0774661	0.0796097	0.0601195	0.0550279
Tb427_040034000.1-p1	| transcript=Tb427_040034000.1 | gene=Tb427_040034000 | organism=Trypanosoma_brucei_Lister_strain_427_2018 | gene_product=hypothetical protein, conserved | transcript_product=hypothetical protein, conserved | location=Chr4_core_Tb427v10:751838-75286			38342	3	3	1.98824	15.4266	3.56941	0.00371463	0.134313	-2.20068	VEX2 N plus Biotin	WT	22965.4	10320.7	67308.2	28082.7	8625.35	40733.3	38729.6	30275	7983.86	119576	68897.5	74153.8	60087.8	211601	64901.9	74251.5	928494	0.024734	0.0111155	0.0724918	0.0302454	0.00928961	0.0438703	0.0417123	0.0326065	0.00859871	0.128785	0.0742034	0.0798646	0.0647153	0.227897	0.0699002	0.0799698
Tb427_100151600.1-p1	| transcript=Tb427_100151600.1 | gene=Tb427_100151600 | organism=Trypanosoma_brucei_Lister_strain_427_2018 | gene_product=Utp14 protein, putative | transcript_product=Utp14 protein, putative | location=Chr10_core_Tb427v10:3481216-3484338(-) | protei			116091	7	7	1.98729	14.4837	2.66447	0.0202455	0.4654	-3.86545	VEX2 N plus Biotin	WT	5774.25	21481.5	23741.1	2800.65	17877.2	13694.6	15452.3	86888.3	55068.2	18401	25054	15740.9	23931.6	52064.1	96235.5	130918	605124	0.00954227	0.0354993	0.0392335	0.00462823	0.0295431	0.0226311	0.0255358	0.143588	0.0910032	0.0304087	0.041403	0.0260127	0.0395483	0.0860388	0.159034	0.21635
Tb427_050051500.1-p1	| transcript=Tb427_050051500.1 | gene=Tb427_050051500 | organism=Trypanosoma_brucei_Lister_strain_427_2018 | gene_product=Rrp15p, putative | transcript_product=Rrp15p, putative | location=Chr5_core_Tb427v10:1369924-1370580(-) | protein_length=218 |			23707	5	4	1.9719	16.4993	2.54871	0.0251121	0.533568	-4.0721	VEX2 N plus Biotin	WT	121933	12612.9	133480	118404	6750.74	127575	132507	218178	42101.8	225654	122232	128869	134243	189250	249429	263323	2.22654e+06	0.0547635	0.00566481	0.0599494	0.0531785	0.00303194	0.0572972	0.0595124	0.0979898	0.0189091	0.101347	0.0548975	0.0578787	0.0602922	0.0849971	0.112025	0.118266
Tb427_060012300.1-p1	| transcript=Tb427_060012300.1 | gene=Tb427_060012300 | organism=Trypanosoma_brucei_Lister_strain_427_2018 | gene_product=SAC3/GANP family, putative | transcript_product=SAC3/GANP family, putative | location=Chr6_core_Tb427v10:274174-278865(-) | pro	Hypothetical	Nucleopore	174592	13	12	1.92349	17.4014	7.33488	7.28505e-06	0.000714975	4.08287	VEX2 N plus Biotin	WT	60245.6	118678	121208	56485.4	83721.3	212033	182750	233863	290475	85990.1	329957	320879	318391	297808	367654	276786	3.35692e+06	0.0179467	0.0353532	0.0361068	0.0168265	0.0249399	0.0631628	0.0544398	0.0696659	0.0865302	0.0256157	0.0982915	0.0955871	0.0948459	0.0887145	0.109521	0.0824523
Tb427_110054300.1-p1	| transcript=Tb427_110054300.1 | gene=Tb427_110054300 | organism=Trypanosoma_brucei_Lister_strain_427_2018 | gene_product=hypothetical protein, conserved | transcript_product=hypothetical protein, conserved | location=Chr11_core_Tb427v10:1370977-137			31088	3	3	1.90422	13.6888	2.02177	0.0654975	0.937609	-4.96989	VEX2 N minus Biotin	WT	5980.11	2715.44	3142.21	35163.4	6116.93	21562.5	5542.17	410337	6629.15	5952.45	25501.5	12392	7619.38	7304.17	118175	93352.4	767486	0.00779181	0.00353809	0.00409416	0.0458163	0.00797009	0.028095	0.0072212	0.534651	0.00863749	0.00775578	0.0332273	0.0161462	0.00992771	0.009517	0.153977	0.121634
Tb427_110071100.1-p1	| transcript=Tb427_110071100.1 | gene=Tb427_110071100 | organism=Trypanosoma_brucei_Lister_strain_427_2018 | gene_product=hypothetical protein, conserved | transcript_product=hypothetical protein, conserved | location=Chr11_core_Tb427v10:1831532-183			40597	2	2	1.88222	13.4324	1.68129	0.117891	0.997483	-5.4949	VEX2 N plus Biotin	WT	18720.8	1161.63	13465.4	24463.7	656.714	35624.5	33598.7	25588.1	3410.91	582.96	39541.2	40865.4	6397.62	3916.25	35725.7	44296.5	328016	0.0570729	0.00354139	0.0410511	0.0745809	0.00200208	0.108606	0.10243	0.0780086	0.0103986	0.00177723	0.120546	0.124584	0.019504	0.0119392	0.108914	0.135044
Tb427_070046000.1-p1;Tb427_070046100.1-p1	| transcript=Tb427_070046000.1 | gene=Tb427_070046000 | organism=Trypanosoma_brucei_Lister_strain_427_2018 | gene_product=Domain of unknown function (DUF1935), putative | transcript_product=Domain of unknown function (DUF1935), putative | location=C			12979	2	2	1.88178	11.0287	1.49461	0.160212	0.997483	-5.7573	VEX2 N plus Biotin	VEX2 N minus Biotin	784.024	1262.12	128.825	837.17	10635.3	1374.81	277.725	4556.42	1931.65	3181.7	747.446	1634.79	3089.14	4236.78	3986.17	45746.6	84410.6	0.00928822	0.0149521	0.00152616	0.00991783	0.125995	0.0162871	0.00329017	0.0539793	0.0228839	0.0376931	0.00885488	0.0193671	0.0365966	0.0501925	0.0472235	0.541953
Tb427_110144500.1-p1	| transcript=Tb427_110144500.1 | gene=Tb427_110144500 | organism=Trypanosoma_brucei_Lister_strain_427_2018 | gene_product=Ribonucleotide reductase, small chain, putative | transcript_product=Ribonucleotide reductase, small chain, putative | location			39436	9	8	1.87949	14.5126	1.4092	0.183542	0.997483	-5.8703	VEX2 N plus Biotin	WT	68336	5272.97	7545.76	41724.6	1761.26	131714	90776.1	82092.3	6577.95	13663.2	213892	225758	5473.37	2956.3	72945.9	99909.3	1.0704e+06	0.0638416	0.00492617	0.00704948	0.0389804	0.00164542	0.123052	0.0848059	0.0766931	0.00614532	0.0127646	0.199824	0.21091	0.0051134	0.00276187	0.0681483	0.0933383
Tb427_080056200.1-p1	| transcript=Tb427_080056200.1 | gene=Tb427_080056200 | organism=Trypanosoma_brucei_Lister_strain_427_2018 | gene_product=RNA polymerase Rpb1, domain 2/RNA polymerase Rpb1, domain 3/RNA polymerase Rpb1, domain 4/RNA polymerase Rpb1, domain 5, putati			197176	5	4	1.87561	12.9072	1.82544	0.0922887	0.997483	-5.27927	VEX2 N plus Biotin	WT	19037.7	613.468	2718.44	10679.8	2276.06	33967.9	31025.6	11781.5	2374.5	318.624	46388.4	31682.9	2975.14	4133.51	17578	22419.6	239971	0.0793331	0.00255642	0.0113282	0.0445047	0.00948474	0.14155	0.129289	0.0490954	0.00989494	0.00132776	0.193308	0.132028	0.0123979	0.017225	0.0732505	0.0934261
Tb427_010006200.1-p1	| transcript=Tb427_010006200.1 | gene=Tb427_010006200 | organism=Trypanosoma_brucei_Lister_strain_427_2018 | gene_product=hypothetical protein, conserved | transcript_product=hypothetical protein, conserved | location=Chr1_core_Tb427v10:33710-34309(			22820	3	2	1.87269	12.4857	3.15228	0.00799864	0.236552	-2.96572	VEX2 N plus Biotin	WT	4481.58	1160.25	3764.32	3680.49	2499	8074.35	7967.26	4154.25	1217.81	17555.7	14150	14467	11188	10183.5	6206.3	8476.21	119226	0.0375889	0.00973153	0.0315729	0.0308699	0.0209602	0.0677231	0.0668249	0.0348435	0.0102143	0.147247	0.118682	0.121341	0.0938389	0.0854132	0.0520549	0.0710936
Tb427_010031000.1-p1	| transcript=Tb427_010031000.1 | gene=Tb427_010031000 | organism=Trypanosoma_brucei_Lister_strain_427_2018 | gene_product=hypothetical protein, conserved | transcript_product=hypothetical protein, conserved | location=Chr1_core_Tb427v10:785885-78731			52808	2	2	1.86946	12.405	1.91628	0.0788454	0.997483	-5.1382	VEX2 N plus Biotin	WT	3106.67	0	19077.1	1357.89	348.311	13983.1	9453.19	22601.9	1461.67	0	11231.1	11362.3	3718.97	4764	17360.2	22217.1	142044	0.0218712	0	0.134305	0.0095597	0.00245214	0.0984422	0.0665513	0.159119	0.0102903	0	0.0790683	0.0799914	0.0261819	0.033539	0.122218	0.156411
Tb427_070051100.1-p1	| transcript=Tb427_070051100.1 | gene=Tb427_070051100 | organism=Trypanosoma_brucei_Lister_strain_427_2018 | gene_product=RNA binding activity-knot of a chromodomain/MYST family zinc finger domain/MOZ/SAS family, putative | transcript_product=RNA bi			54054	2	2	1.8482	11.7136	1.4402	0.174765	0.997483	-5.82983	VEX2 N plus Biotin	WT	6061.37	1114.25	1877.18	4786.36	213.914	21314.8	19127.7	1838.56	2425.67	1160.87	33068.5	32658.7	645.697	1138.14	14543.9	4090.97	146067	0.0414973	0.00762839	0.0128515	0.0327683	0.0014645	0.145925	0.130952	0.0125871	0.0166066	0.00794754	0.226393	0.223588	0.00442057	0.00779192	0.0995704	0.0280075
Tb427_080079000.1-p1	| transcript=Tb427_080079000.1 | gene=Tb427_080079000 | organism=Trypanosoma_brucei_Lister_strain_427_2018 | gene_product=Endoplasmic Reticulum-Golgi Intermediate Compartment (ERGIC)/Endoplasmic reticulum vesicle transporter, putative | transcript_p			45525	3	3	1.84318	13.489	1.77026	0.101432	0.997483	-5.36304	VEX2 N plus Biotin	WT	18367.5	2841.87	7289.07	23388.9	692.37	30872.7	19358.2	2742.57	3177.76	44819.6	25553.6	23252.6	56040.2	75067.8	4357.4	6912.25	344734	0.0532802	0.00824366	0.021144	0.0678461	0.00200842	0.0895549	0.056154	0.0079556	0.00921799	0.130012	0.0741254	0.0674509	0.162561	0.217755	0.0126399	0.020051
Tb427_040015600.1-p1	| transcript=Tb427_040015600.1 | gene=Tb427_040015600 | organism=Trypanosoma_brucei_Lister_strain_427_2018 | gene_product=DNA topoisomerase I [Source:UniProtKB/TrEMBL;Acc:Q7Z012] | transcript_product=Eukaryotic DNA topoisomerase I, DNA binding fragm			79595	10	10	1.83303	17.0629	2.9717	0.0113856	0.304748	-3.30694	VEX2 N plus Biotin	WT	24292.1	221590	41913.2	28228.7	236197	100465	104155	135250	309679	318013	175839	178585	330025	319816	191345	332162	3.04755e+06	0.007971	0.0727106	0.0137531	0.00926274	0.0775039	0.0329657	0.0341766	0.0443798	0.101615	0.10435	0.0576984	0.0585993	0.108292	0.104942	0.0627865	0.108993
Tb427_010031100.1-p1	| transcript=Tb427_010031100.1 | gene=Tb427_010031100 | organism=Trypanosoma_brucei_Lister_strain_427_2018 | gene_product=hypothetical protein, conserved | transcript_product=hypothetical protein, conserved | location=Chr1_core_Tb427v10:793737-79473			37657	5	4	1.81509	16.0764	2.09212	0.0577925	0.907226	-4.85516	VEX2 N plus Biotin	WT	99448.1	3886.85	68282.1	98974.1	19506.6	216186	157346	82311.9	16905	38489.2	278189	289025	42852.8	47431.2	155657	132295	1.74678e+06	0.0569321	0.00222515	0.0390902	0.0566607	0.0111671	0.123762	0.0900772	0.0471219	0.00967779	0.0220343	0.159258	0.165461	0.0245324	0.0271534	0.0891103	0.075736
Tb427_100118900.1-p1	| transcript=Tb427_100118900.1 | gene=Tb427_100118900 | organism=Trypanosoma_brucei_Lister_strain_427_2018 | gene_product=Ubiquitin-like modifier-activating enzyme ATG7 N-terminus/ThiF family, putative | transcript_product=Ubiquitin-like modifier-ac			84617	2	2	1.80221	13.6962	2.25411	0.0431586	0.735123	-4.58429	VEX2 N plus Biotin	WT	7705.17	2491.59	35177.4	4468.32	4524.88	3812.72	7146.37	35900.8	7852.65	41604.6	7348.94	8371.47	34093.2	39122.6	43046.3	46707.7	329375	0.0233933	0.0075646	0.106801	0.0135661	0.0137378	0.0115756	0.0216968	0.108997	0.0238411	0.126314	0.0223118	0.0254162	0.103509	0.118778	0.130691	0.141807
Tb427_110151600.1-p1	VEX2	VEX2	Bait	225813	58	57	1.78729	21.9322	6.2229	3.96252e-05	0.00276861	2.38423	VEX2 N plus Biotin	WT	2.14343e+06	2.08549e+06	2.48268e+06	1.78225e+06	1.76873e+06	9.86395e+06	8.36339e+06	6.84124e+06	4.55476e+06	3.88912e+06	1.09845e+07	1.08057e+07	3.94281e+06	4.12961e+06	8.96386e+06	6.95279e+06	8.95543e+07	0.0239344	0.0232874	0.0277227	0.0199013	0.0197503	0.110145	0.0933891	0.0763921	0.0508603	0.0434275	0.122657	0.120661	0.0440271	0.0461129	0.100094	0.0776377
Tb427_070037500.1-p1	| transcript=Tb427_070037500.1 | gene=Tb427_070037500 | organism=Trypanosoma_brucei_Lister_strain_427_2018 | gene_product=Protein kinase domain/Protein tyrosine kinase, putative | transcript_product=Protein kinase domain/Protein tyrosine kinase, put			70870	2	2	1.76901	14.1295	1.76956	0.101554	0.997483	-5.3641	VEX2 N plus Biotin	WT	22593.4	6980.86	35618.7	25050	463.743	19208.5	19397.6	46543.1	18162.6	499.974	15904.9	20497.8	41024.5	54885	25293.6	50580.9	402705	0.056104	0.0173349	0.0884487	0.0622042	0.00115157	0.0476986	0.0481682	0.115576	0.0451016	0.00124154	0.0394952	0.0509002	0.101872	0.136291	0.0628092	0.125603
Tb427_020012100.1-p1	| transcript=Tb427_020012100.1 | gene=Tb427_020012100 | organism=Trypanosoma_brucei_Lister_strain_427_2018 | gene_product=hypothetical protein, conserved | transcript_product=hypothetical protein, conserved | location=Chr2_core_Tb427v10:248532-24983			48219	2	2	1.76683	11.6686	1.82345	0.0923674	0.997483	-5.28174	VEX2 N plus Biotin	WT	5346.43	292.374	4218.56	4891.45	401.588	11673.3	12653.5	1550.14	856.383	3917.97	11111.7	11748.6	3676.84	3188.17	3788.7	5791.61	85107.3	0.0628199	0.00343535	0.0495676	0.0574739	0.0047186	0.13716	0.148677	0.0182139	0.0100624	0.0460356	0.130561	0.138045	0.0432023	0.0374606	0.0445167	0.0680507
Tb427_110018500.1-p1	| transcript=Tb427_110018500.1 | gene=Tb427_110018500 | organism=Trypanosoma_brucei_Lister_strain_427_2018 | gene_product=hypothetical protein, conserved | transcript_product=hypothetical protein, conserved | location=Chr11_core_Tb427v10:384279-3868			94917	5	4	1.75501	11.7041	0.845342	0.414054	0.997483	-6.48257	WT	VEX2 N plus Biotin	11572.7	10868.4	1.36806	7742.45	11247.2	5140.96	7533.31	14825.7	5699.14	417.249	11348	6658.64	3876.61	4160.73	6553.18	4766.88	112413	0.102949	0.0966834	1.217e-05	0.0688753	0.100053	0.0457329	0.0670148	0.131887	0.0506984	0.00371176	0.10095	0.059234	0.0344856	0.037013	0.0582957	0.0424052
Tb427_080086200.1-p1	| transcript=Tb427_080086200.1 | gene=Tb427_080086200 | organism=Trypanosoma_brucei_Lister_strain_427_2018 | gene_product=hypothetical protein, conserved | transcript_product=hypothetical protein, conserved | location=Chr8_core_Tb427v10:2262818-2265			74819	4	4	1.74256	15.4962	1.56952	0.141871	0.997483	-5.65445	VEX2 N plus Biotin	WT	16451.7	106329	7029.61	24219.8	26274.1	87075.2	106009	4418.18	185522	80903	122779	164794	253128	306863	2934.77	56970.1	1.5517e+06	0.0106024	0.0685243	0.00453027	0.0156085	0.0169325	0.056116	0.0683178	0.00284732	0.11956	0.0521383	0.0791252	0.106202	0.16313	0.19776	0.00189133	0.0367146
Tb427_070056600.1-p1	| transcript=Tb427_070056600.1 | gene=Tb427_070056600 | organism=Trypanosoma_brucei_Lister_strain_427_2018 | gene_product=Condensin complex subunit 2, putative | transcript_product=Condensin complex subunit 2, putative | location=Chr7_core_Tb427v10:			102712	7	7	1.71753	15.0564	3.50045	0.00415846	0.145264	-2.31826	VEX2 N plus Biotin	WT	27506.7	7488.38	23231.7	42502.9	8785.99	34711.5	31594.8	41401.1	27426.2	34185.8	56622	59927.8	60676	57381.9	41970.8	81161.9	636576	0.0432104	0.0117635	0.0364949	0.066768	0.013802	0.0545285	0.0496324	0.0650373	0.043084	0.0537026	0.0889478	0.0941409	0.0953163	0.0901416	0.0659322	0.127498
Tb427_090075300.1-p1	| transcript=Tb427_090075300.1 | gene=Tb427_090075300 | organism=Trypanosoma_brucei_Lister_strain_427_2018 | gene_product=DnaJ domain/DnaJ C terminal domain/DnaJ central domain containing protein, putative | transcript_product=DnaJ domain/DnaJ C ter			49199	2	2	1.71061	14.4331	3.77699	0.00247513	0.0962498	-1.80171	VEX2 N plus Biotin	WT	19811.2	5052.08	15486.3	16828.8	8002.57	32290.1	25820.8	16116.7	22626	32601.5	34500.5	34853.3	42823.8	39681	36101.3	40303.4	422899	0.0468462	0.0119463	0.0366193	0.0397939	0.0189231	0.0763541	0.0610565	0.03811	0.0535021	0.0770904	0.0815809	0.0824152	0.101262	0.0938308	0.0853663	0.0953025
Tb427_110138300.1-p1	| transcript=Tb427_110138300.1 | gene=Tb427_110138300 | organism=Trypanosoma_brucei_Lister_strain_427_2018 | gene_product=hypothetical protein, conserved | transcript_product=hypothetical protein, conserved | location=Chr11_core_Tb427v10:3308266-330			23794	2	2	1.71059	12.4746	1.68349	0.117457	0.997483	-5.49169	VEX2 N plus Biotin	WT	4615.43	2453	13024.3	8365.26	190.81	4026.26	6387.99	20518	8346.93	326.89	4274	6115.98	10918.3	10817.9	12006.8	23264.9	135653	0.0340238	0.0180829	0.096012	0.0616667	0.00140661	0.0296806	0.0470907	0.151254	0.0615316	0.00240976	0.0315069	0.0450855	0.0804873	0.0797473	0.0885114	0.171503
Tb427_040039000.1-p1;Tb427_040039200.1-p1	| transcript=Tb427_040039000.1 | gene=Tb427_040039000 | organism=Trypanosoma_brucei_Lister_strain_427_2018 | gene_product=Serine-threonine protein phosphatase N-terminal domain/Calcineurin-like phosphoesterase, putative | transcript_product=Serine-t			34261	3	2	1.6928	10.6018	1.30997	0.214133	0.997483	-5.99552	VEX2 N plus Biotin	WT	6934.98	386.374	704.445	2471.75	79.1947	7671.37	10926.6	415.933	614.589	144.735	11026.9	9480.34	712.319	814.808	1006.02	5662.46	59052.8	0.117437	0.00654286	0.0119291	0.0418566	0.00134108	0.129907	0.185031	0.0070434	0.0104074	0.00245094	0.18673	0.16054	0.0120624	0.013798	0.017036	0.0958881
Tb427_060023300.1-p1	| transcript=Tb427_060023300.1 | gene=Tb427_060023300 | organism=Trypanosoma_brucei_Lister_strain_427_2018 | gene_product=Bystin, putative | transcript_product=Bystin, putative | location=Chr6_core_Tb427v10:509932-511359(-) | protein_length=475 | se			53121	2	2	1.69273	12.3174	2.26735	0.0418835	0.71935	-4.5594	VEX2 N plus Biotin	WT	4843.1	2313.13	3686.57	4057.8	842.385	11477.6	12052.9	0	4179.26	3248.9	9329.5	11954.4	15546.4	14559	2033	8448.6	108573	0.044607	0.0213049	0.0339548	0.0373741	0.00775872	0.105714	0.111013	0	0.0384927	0.0299237	0.0859286	0.110105	0.143189	0.134094	0.0187248	0.0778151
Tb427_070058800.1-p1	| transcript=Tb427_070058800.1 | gene=Tb427_070058800 | organism=Trypanosoma_brucei_Lister_strain_427_2018 | gene_product=YEATS family, putative | transcript_product=YEATS family, putative | location=Chr7_core_Tb427v10:1406344-1408332(+) | protein_l			73615	5	5	1.69031	16.4131	3.25873	0.00664049	0.213844	-2.77706	VEX2 N plus Biotin	WT	46789.8	51490.7	60625.7	48668.5	29148.7	239272	211604	42336.6	117035	80823.6	366559	381897	141496	127786	47903.8	88921.7	2.08236e+06	0.0224696	0.0247271	0.0291139	0.0233718	0.0139979	0.114905	0.101618	0.0203311	0.056203	0.0388135	0.176031	0.183396	0.0679499	0.0613659	0.0230046	0.0427024
Tb427_070036200.1-p1	| transcript=Tb427_070036200.1 | gene=Tb427_070036200 | organism=Trypanosoma_brucei_Lister_strain_427_2018 | gene_product=hypothetical protein, conserved | transcript_product=hypothetical protein, conserved | location=Chr7_core_Tb427v10:777635-77892	Kinetochore interacting protein 4	NufB5 / NUFIP body (this study)	47745	9	9	1.68127	17.7523	4.77299	0.00042343	0.0202951	-0.0162601	VEX2 N plus Biotin	WT	149161	89421.4	169368	145896	66319.7	353641	345031	299362	180179	67175.4	507437	515401	237223	202985	438951	503088	4.27064e+06	0.0349271	0.0209386	0.0396586	0.0341626	0.0155292	0.0828076	0.0807914	0.0700978	0.0421902	0.0157296	0.11882	0.120685	0.0555474	0.0475302	0.102783	0.117802
Tb427_060034100.1-p1	| transcript=Tb427_060034100.1 | gene=Tb427_060034100 | organism=Trypanosoma_brucei_Lister_strain_427_2018 | gene_product=HD domain containing protein, putative | transcript_product=HD domain containing protein, putative | location=Chr6_core_Tb427v1			82603	5	4	1.66906	14.8023	3.96797	0.00173828	0.0688961	-1.44777	VEX2 N plus Biotin	WT	14715.6	18449.7	21469.6	14847.9	9378.2	38193.8	37456.7	24582	31917.8	3995.37	62340.2	58351.3	29313	32848.9	42104.2	86525.6	526490	0.0279504	0.0350428	0.0407788	0.0282017	0.0178127	0.0725443	0.0711442	0.0466903	0.0606238	0.00758869	0.118407	0.110831	0.0556763	0.0623924	0.0799716	0.164344
Tb427_060043400.1-p1	| transcript=Tb427_060043400.1 | gene=Tb427_060043400 | organism=Trypanosoma_brucei_Lister_strain_427_2018 | gene_product=Reticulon, putative | transcript_product=Reticulon, putative | location=Chr6_core_Tb427v10:1019644-1020204(-) | protein_length=			21285	6	6	1.66447	19.4431	1.45695	0.170168	0.997483	-5.80769	VEX2 N plus Biotin	WT	2.17008e+06	179562	724413	2.4172e+06	11594.9	2.10679e+06	1.94734e+06	1.41569e+06	366713	20856.8	1.97279e+06	1.93826e+06	746541	834362	778004	1.64574e+06	1.9276e+07	0.11258	0.00931534	0.0375811	0.1254	0.000601519	0.109296	0.101025	0.0734435	0.0190244	0.00108201	0.102344	0.100553	0.0387291	0.0432851	0.0403614	0.085378
Tb427_090085300.1-p1	| transcript=Tb427_090085300.1 | gene=Tb427_090085300 | organism=Trypanosoma_brucei_Lister_strain_427_2018 | gene_product=Putative mismatch repair protein PMS1 [Source:UniProtKB/TrEMBL;Acc:Q9BLY2] | transcript_product=Histidine kinase-, DNA gyrase B			86542	3	2	1.65262	10.5056	1.84021	0.0896684	0.997483	-5.25582	VEX2 N plus Biotin	WT	784.049	924.021	922.546	485.147	880.687	3012.32	504.199	859.657	1335.54	1285.37	4005.47	2105.5	427.043	1401.81	6442.55	6600.02	31975.9	0.02452	0.0288974	0.0288512	0.0151722	0.0275422	0.0942059	0.0157681	0.0268845	0.041767	0.0401979	0.125265	0.0658463	0.0133552	0.0438397	0.201481	0.206406
Tb427_090020400.1-p1	| transcript=Tb427_090020400.1 | gene=Tb427_090020400 | organism=Trypanosoma_brucei_Lister_strain_427_2018 | gene_product=PPPDE putative peptidase domain/PUB domain/Glycosyl hydrolase family 85, putative | transcript_product=PPPDE putative peptidase			117345	8	7	1.63641	14.3391	1.44957	0.172181	0.997483	-5.81747	VEX2 N plus Biotin	WT	42550.8	5296.63	14980.6	42145	1218.43	105980	61762.7	24856	9457.9	5383.82	112725	103593	3568.02	12025.2	66359.1	52559.6	664461	0.064038	0.00797132	0.0225455	0.0634273	0.00183371	0.159497	0.0929515	0.0374078	0.0142339	0.00810254	0.169649	0.155905	0.00536979	0.0180977	0.099869	0.0791012
Tb427_110188200.1-p1	| transcript=Tb427_110188200.1 | gene=Tb427_110188200 | organism=Trypanosoma_brucei_Lister_strain_427_2018 | gene_product=hypothetical protein, conserved | transcript_product=hypothetical protein, conserved | location=Chr11_core_Tb427v10:4571655-457			99666	3	2	1.62044	12.8371	1.32813	0.208242	0.997483	-5.97311	VEX2 N plus Biotin	VEX2 N minus Biotin	22946.3	367.137	15339.9	17247.8	439.875	22740.9	21862.7	487.066	1433.81	189.213	21110.4	21295.1	5893.19	3873.31	12965.4	24690.5	192883	0.118965	0.00190342	0.0795299	0.0894211	0.00228053	0.1179	0.113347	0.00252519	0.00743358	0.000980972	0.109447	0.110404	0.0305532	0.0200812	0.0672189	0.128008
Tb427_100139800.1-p1	| transcript=Tb427_100139800.1 | gene=Tb427_100139800 | organism=Trypanosoma_brucei_Lister_strain_427_2018 | gene_product=WD domain, G-beta repeat/Dip2/Utp12 Family, putative | transcript_product=WD domain, G-beta repeat/Dip2/Utp12 Family, putative			103962	4	4	1.6087	14.8758	2.66242	0.0203231	0.4654	-3.86914	VEX2 N plus Biotin	WT	42603.9	4612.13	12841.1	34271.1	13572.7	85703.8	77692.2	32064	28774	21342.8	75367	78702.2	35758.9	35856.5	77935.6	26073.8	683172	0.0623619	0.00675105	0.0187962	0.0501647	0.0198671	0.12545	0.113723	0.046934	0.0421183	0.0312408	0.110319	0.115201	0.0523425	0.0524853	0.114079	0.0381658
Tb427_010031700.1-p1	| transcript=Tb427_010031700.1 | gene=Tb427_010031700 | organism=Trypanosoma_brucei_Lister_strain_427_2018 | gene_product=FAM91 N-terminus/FAM91 C-terminus, putative | transcript_product=FAM91 N-terminus/FAM91 C-terminus, putative | location=Chr1_co			117641	10	10	1.59978	17.4845	2.91421	0.0126837	0.326909	-3.41234	VEX2 N plus Biotin	WT	34752.3	180751	241859	35473.8	186987	324637	293454	464712	261721	202565	411154	364652	179044	250469	453587	256590	4.14241e+06	0.0083894	0.0436343	0.058386	0.00856356	0.0451396	0.0783692	0.0708413	0.112184	0.0631809	0.0489004	0.0992548	0.0880289	0.0432222	0.0604646	0.109498	0.0619423
Tb427_110006000.1-p1	| transcript=Tb427_110006000.1 | gene=Tb427_110006000 | organism=Trypanosoma_brucei_Lister_strain_427_2018 | gene_product=hypothetical protein, conserved | transcript_product=hypothetical protein, conserved | location=Chr11_core_Tb427v10:22391-24589			82198	4	4	1.59081	10.4596	0.843587	0.414997	0.997483	-6.48407	VEX2 N minus Biotin	WT	7689.86	1638.73	0	1356.93	4.29356	23196	16290.7	1162.94	243.622	153.884	18511.1	17448.9	402.448	410.893	1559.58	1893.62	91963.6	0.0836185	0.0178193	0	0.014755	4.66876e-05	0.252231	0.177143	0.0126457	0.00264912	0.00167332	0.201288	0.189737	0.00437616	0.00446799	0.0169587	0.020591
Tb427_110062400.1-p1	| transcript=Tb427_110062400.1 | gene=Tb427_110062400 | organism=Trypanosoma_brucei_Lister_strain_427_2018 | gene_product=DEAD/DEAH box helicase/Helicase conserved C-terminal domain/Helicase associated domain (HA2)/Oligonucleotide/oligosaccharide-bi	pre-mRNA-splicing factor ATP-dependent RNA helicase, putative (PRP43, nucleolus & nucleoplasm)	Abundant nuclear protein	117632	7	7	1.58977	16.0702	4.59363	0.000560854	0.0256871	-0.308554	VEX2 N plus Biotin	WT	22770.8	54124.5	53116.3	21278.2	54814.6	72771.9	81107	101546	108340	87366.2	119084	116566	102546	114527	135816	96741.1	1.34252e+06	0.0169613	0.0403157	0.0395647	0.0158495	0.0408298	0.0542056	0.0604142	0.0756385	0.080699	0.0650765	0.0887022	0.0868262	0.0763837	0.0853079	0.101165	0.0720596
Tb427_010012700.1-p1	| transcript=Tb427_010012700.1 | gene=Tb427_010012700 | organism=Trypanosoma_brucei_Lister_strain_427_2018 | gene_product=Type III restriction enzyme, res subunit/DEAD/DEAH box helicase/Helicase conserved C-terminal domain containing protein, putati			82269	3	3	1.57996	12.8876	1.2488	0.234972	0.997483	-6.06927	VEX2 N minus Biotin	WT	13445.4	232.845	12809.7	23844.9	1318.39	27963	31502.3	38329.1	292.456	35986.3	17206.4	25922.8	1468.53	6847.11	23669	35358.7	296197	0.0453936	0.000786116	0.0432471	0.0805034	0.00445107	0.0944067	0.106356	0.129404	0.000987371	0.121495	0.058091	0.087519	0.00495794	0.0231167	0.0799097	0.119376
Tb427_100071400.1-p1	| transcript=Tb427_100071400.1 | gene=Tb427_100071400 | organism=Trypanosoma_brucei_Lister_strain_427_2018 | gene_product=Protein-tyrosine phosphatase/Tyrosine phosphatase family/Dual specificity phosphatase, catalytic domain containing protein, put			34282	2	2	1.57952	10.9188	1.45975	0.169177	0.997483	-5.80397	VEX2 N plus Biotin	WT	2314.21	1013.39	5319.77	100.339	1096.74	2142.24	6011.84	0	2874.07	1063.94	2317.93	4059.25	5088.65	4329.04	7829.22	642.407	46203	0.0500879	0.0219335	0.115139	0.00217169	0.0237374	0.0463659	0.130118	0	0.0622051	0.0230276	0.0501683	0.0878568	0.110137	0.0936961	0.169452	0.013904
Tb427_070045700.1-p1	| transcript=Tb427_070045700.1 | gene=Tb427_070045700 | organism=Trypanosoma_brucei_Lister_strain_427_2018 | gene_product=hypothetical protein, conserved | transcript_product=hypothetical protein, conserved | location=Chr7_core_Tb427v10:1065728-1067			59964	4	4	1.55788	15.0292	4.08347	0.00140614	0.0568246	-1.23487	VEX2 N plus Biotin	WT	23312.2	16986.7	9934.99	22775	24543.9	36464.4	33034	11695.6	56935.6	39598.8	44958.2	38354.9	64190.2	60884.5	78647.9	50146.6	612464	0.0380631	0.027735	0.0162214	0.0371859	0.0400741	0.0595373	0.0539362	0.019096	0.0929617	0.0646549	0.0734055	0.0626239	0.104807	0.0994091	0.128412	0.0818769
Tb427_070019300.1-p1	| transcript=Tb427_070019300.1 | gene=Tb427_070019300 | organism=Trypanosoma_brucei_Lister_strain_427_2018 | gene_product=NUBPL iron-transfer P-loop NTPase/ATPase MipZ/AAA domain/Anion-transporting ATPase/CobQ/CobB/MinD/ParA nucleotide binding domai			31311	2	2	1.54007	14.027	1.72614	0.109319	0.997483	-5.42894	VEX2 N minus Biotin	WT	22620	34685.1	2681.07	24654.9	1359.71	25093.2	29849	83410.7	39659.9	4902.17	26365	21959.8	33691.8	40399.4	9370.05	53863.4	454565	0.0497619	0.0763039	0.00589809	0.0542385	0.00299123	0.0552027	0.0656649	0.183495	0.087248	0.0107843	0.0580004	0.0483094	0.0741188	0.0888748	0.0206132	0.118494
Tb427_070025300.1-p1	| transcript=Tb427_070025300.1 | gene=Tb427_070025300 | organism=Trypanosoma_brucei_Lister_strain_427_2018 | gene_product=mRNA capping enzyme, C-terminal domain/mRNA capping enzyme, putative | transcript_product=mRNA capping enzyme, C-terminal domai			118045	5	4	1.52889	16.2113	4.40227	0.000788907	0.0345944	-0.652962	VEX2 N plus Biotin	WT	32737.7	82399.1	44921.3	29949.7	38496.5	94157.2	87468.1	65195.5	119213	63647	136525	124202	141004	144145	66801.8	149137	1.42e+06	0.0230548	0.0580276	0.0316348	0.0210914	0.0271102	0.066308	0.0615973	0.0459124	0.0839527	0.0448219	0.0961442	0.0874663	0.0992984	0.10151	0.0470436	0.105026
Tb427_100108200.1-p1	| transcript=Tb427_100108200.1 | gene=Tb427_100108200 | organism=Trypanosoma_brucei_Lister_strain_427_2018 | gene_product=hypothetical protein, conserved | transcript_product=hypothetical protein, conserved | location=Chr10_core_Tb427v10:2491555-249			76882	3	3	1.52458	12.4261	2.64467	0.0208216	0.471574	-3.89646	VEX2 N plus Biotin	WT	5008.27	2154.31	3442.51	2216.13	3435.61	12950.8	1498.24	3237.71	9533.29	5083.55	9915.09	8417.52	14402.3	4948.3	12404.2	6721.9	105370	0.0475304	0.0204452	0.0326707	0.0210319	0.0326053	0.122909	0.0142188	0.0307271	0.0904746	0.0482449	0.0940981	0.0798855	0.136684	0.0469613	0.117721	0.0637934
Tb427_090028900.1-p1	| transcript=Tb427_090028900.1 | gene=Tb427_090028900 | organism=Trypanosoma_brucei_Lister_strain_427_2018 | gene_product=GAF domain/3'5'-cyclic nucleotide phosphodiesterase, putative | transcript_product=GAF domain/3'5'-cyclic nucleotide phosphodie			103495	11	3	1.52014	13.9359	2.07851	0.0592141	0.907226	-4.8775	VEX2 N plus Biotin	WT	37645.2	3371.48	17149.3	4961.51	4945.68	44546.9	37703.1	20528.3	16418.1	9923.03	34604.6	55242.6	17497	8792.82	23473.5	37993.9	374797	0.100441	0.00899549	0.0457562	0.0132379	0.0131956	0.118856	0.100596	0.0547717	0.0438053	0.0264758	0.0923288	0.147393	0.046684	0.0234602	0.0626299	0.101372
Tb427_090083200.1-p1	| transcript=Tb427_090083200.1 | gene=Tb427_090083200 | organism=Trypanosoma_brucei_Lister_strain_427_2018 | gene_product=hypothetical protein, conserved | transcript_product=hypothetical protein, conserved | location=Chr9_core_Tb427v10:1896519-1898			87013	3	3	1.51857	12.4378	1.44689	0.172918	0.997483	-5.82102	VEX2 N plus Biotin	WT	2959.2	1275.02	8862.39	2577.61	3456.35	3897.9	18913.8	5509.67	1410.29	3092.07	22180	20426.3	1815.41	873.065	25555.9	28056.5	150861	0.0196154	0.0084516	0.0587452	0.0170859	0.0229108	0.0258376	0.125372	0.0365214	0.00934825	0.0204961	0.147022	0.135398	0.0120336	0.0057872	0.1694	0.185975
Tb427_110123300.1-p1	| transcript=Tb427_110123300.1 | gene=Tb427_110123300 | organism=Trypanosoma_brucei_Lister_strain_427_2018 | gene_product=hypothetical protein, conserved | transcript_product=hypothetical protein, conserved | location=Chr11_core_Tb427v10:2925024-292			95903	2	2	1.51059	11.2038	1.16864	0.264688	0.997483	-6.16177	VEX2 N plus Biotin	WT	3237.81	172.727	7987.94	4395.29	213.913	3296.86	5467.23	10455.8	1822.15	126.408	5111.88	9634.29	653.169	2844.16	1442.39	22691.6	79553.7	0.0406997	0.0021712	0.100409	0.0552493	0.00268892	0.0414419	0.0687238	0.131431	0.0229046	0.00158896	0.064257	0.121104	0.00821042	0.0357514	0.018131	0.285237
Tb427_110181900.1-p1	| transcript=Tb427_110181900.1 | gene=Tb427_110181900 | organism=Trypanosoma_brucei_Lister_strain_427_2018 | gene_product=hypothetical protein, conserved | transcript_product=hypothetical protein, conserved | location=Chr11_core_Tb427v10:4381433-438			112729	8	7	1.50365	15.8161	3.10914	0.00879433	0.255283	-3.05385	VEX2 N plus Biotin	WT	40589.8	14111.6	72398.9	31874.5	28178.1	97492	67865.8	98092.3	64258	46118.2	111960	104962	48599.6	59061.4	215972	86843.3	1.18838e+06	0.0341557	0.0118747	0.0609225	0.0268219	0.0237114	0.0820378	0.0571079	0.082543	0.054072	0.0388077	0.0942127	0.0883237	0.0408958	0.0496992	0.181737	0.0730771
Tb427_090035300.1-p1	| transcript=Tb427_090035300.1 | gene=Tb427_090035300 | organism=Trypanosoma_brucei_Lister_strain_427_2018 | gene_product=hypothetical protein, conserved | transcript_product=hypothetical protein, conserved | location=Chr9_core_Tb427v10:782698-78413			53168	7	7	1.50196	18.5412	1.78938	0.0981765	0.997483	-5.33419	VEX2 N plus Biotin	WT	734281	14218	509231	610303	145567	707857	620989	565952	234717	693636	660218	656378	635362	706651	576672	469762	8.5418e+06	0.0859633	0.00166452	0.0596164	0.071449	0.0170417	0.0828699	0.0727001	0.0662568	0.0274786	0.0812049	0.0772927	0.0768431	0.0743828	0.0827287	0.0675119	0.0549956
Tb427_040048800.1-p1	| transcript=Tb427_040048800.1 | gene=Tb427_040048800 | organism=Trypanosoma_brucei_Lister_strain_427_2018 | gene_product=hypothetical protein, conserved | transcript_product=hypothetical protein, conserved | location=Chr4_core_Tb427v10:1184103-1186			99245	5	5	1.50104	13.9279	1.56448	0.143046	0.997483	-5.66147	VEX2 N plus Biotin	WT	35477.8	7970.88	4404.38	24871.3	1738.43	53981.8	51026.6	17596.2	19004.1	20291.2	73610.2	73676.2	13675.1	34259.1	3807.66	25290.7	460682	0.0770116	0.0173024	0.00956057	0.053988	0.00377361	0.117178	0.110763	0.0381961	0.0412521	0.0440459	0.159785	0.159929	0.0296846	0.0743661	0.00826528	0.0548984
Tb427_090082900.1-p1	| transcript=Tb427_090082900.1 | gene=Tb427_090082900 | organism=Trypanosoma_brucei_Lister_strain_427_2018 | gene_product=hypothetical protein, conserved | transcript_product=hypothetical protein, conserved | location=Chr9_core_Tb427v10:1888124-1889	NufB2/KKIP9	NUFIP body	37051	11	11	1.47902	18.8482	7.98491	3.00692e-06	0.000387329	4.96939	VEX2 N plus Biotin	WT	286044	311738	231460	267105	259236	674492	625147	429497	579681	523006	939292	887791	691677	646942	761779	636445	8.75133e+06	0.0326857	0.0356217	0.0264485	0.0305216	0.0296225	0.0770731	0.0714345	0.0490779	0.0662392	0.059763	0.107331	0.101446	0.0790368	0.0739249	0.0870472	0.0727255
Tb427_100045400.1-p1	| transcript=Tb427_100045400.1 | gene=Tb427_100045400 | organism=Trypanosoma_brucei_Lister_strain_427_2018 | gene_product=hypothetical protein, conserved | transcript_product=hypothetical protein, conserved | location=Chr10_core_Tb427v10:1062311-106			74917	2	2	1.47782	14.5284	2.9483	0.0117588	0.310705	-3.34316	VEX2 N plus Biotin	WT	10140.8	19184.8	22418	9178.32	11266.4	19284.2	23006.6	32154.4	30111.7	9672.09	19291.5	31004.2	27145.6	31757.9	84171.5	65571.4	445359	0.02277	0.0430772	0.0503368	0.0206088	0.0252974	0.0433003	0.0516586	0.0721988	0.0676121	0.0217175	0.0433166	0.0696161	0.0609521	0.0713085	0.188997	0.147232
Tb427_100127800.1-p1	| transcript=Tb427_100127800.1 | gene=Tb427_100127800 | organism=Trypanosoma_brucei_Lister_strain_427_2018 | gene_product=Haspin like kinase domain/Protein kinase domain/Protein tyrosine kinase/Lipopolysaccharide kinase (Kdo/WaaP) family, putative |			47531	3	3	1.47416	13.2853	1.20935	0.249251	0.997483	-6.1154	VEX2 N plus Biotin	VEX2 N minus Biotin	24852.9	1572.24	15271.4	45870.1	223.247	30340	31147.2	1032.48	11760.9	3409.72	27289.3	33702.4	9510.9	12144.5	12304.3	12291	272723	0.0911289	0.005765	0.0559961	0.168193	0.000818588	0.111249	0.114208	0.00378584	0.0431239	0.0125025	0.100062	0.123578	0.0348739	0.0445308	0.0451166	0.0450678
Tb427_000764400.1-p1	| transcript=Tb427_000764400.1 | gene=Tb427_000764400 | organism=Trypanosoma_brucei_Lister_strain_427_2018 | gene_product=Retrotransposon hot spot protein, putative | transcript_product=Retrotransposon hot spot protein, putative | location=unitig_24			98116	38	2	1.4702	15.2611	1.11718	0.285254	0.997483	-6.21856	VEX2 N minus Biotin	WT	196431	10855.8	11562	202823	1159.18	214626	195482	169434	23958.5	16298.1	202664	196708	22070.9	32828.5	13374.5	152863	1.66314e+06	0.118108	0.0065273	0.00695192	0.121952	0.000696985	0.129049	0.117538	0.101876	0.0144056	0.00979958	0.121856	0.118275	0.0132706	0.0197389	0.00804173	0.0919126
Tb427_110098500.1-p1	| transcript=Tb427_110098500.1 | gene=Tb427_110098500 | organism=Trypanosoma_brucei_Lister_strain_427_2018 | gene_product=AARP2CN (NUC121) domain/40S ribosome biogenesis protein Tsr1 and BMS1 C-terminal, putative | transcript_product=AARP2CN (NUC121			136926	4	4	1.4691	14.7455	1.99678	0.0684562	0.966357	-5.01018	VEX2 N plus Biotin	WT	30297.7	10010.8	37074.2	21139.2	4092.28	61382.3	58466.5	71516.9	28106.5	14376.1	72033	88545.5	14919.5	14458.2	101178	49592.2	677189	0.0447404	0.0147828	0.0547472	0.0312162	0.00604304	0.0906428	0.0863371	0.105608	0.0415047	0.0212291	0.106371	0.130755	0.0220315	0.0213504	0.149409	0.0732325
Tb427_050029100.1-p1	| transcript=Tb427_050029100.1 | gene=Tb427_050029100 | organism=Trypanosoma_brucei_Lister_strain_427_2018 | gene_product=DEAD/DEAH box helicase/Type III restriction enzyme, res subunit/Helicase conserved C-terminal domain/Sec63 Brl domain containin			251810	34	32	1.4563	18.6269	3.69311	0.00295214	0.108649	-1.97147	VEX2 N plus Biotin	WT	332581	156656	418458	313329	101436	699912	670356	722689	242208	469344	877901	807321	347173	491922	912540	625140	8.18896e+06	0.0406133	0.0191302	0.0511003	0.0382623	0.0123869	0.0854702	0.0818609	0.0882516	0.0295774	0.0573142	0.107205	0.0985864	0.0423952	0.0600713	0.111435	0.0763393
Tb427_100039800.1-p1	| transcript=Tb427_100039800.1 | gene=Tb427_100039800 | organism=Trypanosoma_brucei_Lister_strain_427_2018 | gene_product=AAA domain-containing protein [Source:UniProtKB/TrEMBL;Acc:Q9NC97] | transcript_product=Proteasomal ATPase OB C-terminal domain			44970	7	5	1.43524	15.1849	2.41241	0.0323073	0.612491	-4.31181	VEX2 N plus Biotin	WT	40000.8	10055.9	50505.1	39845.5	5876.29	67903.9	47004.1	80994.2	6776.95	32134.6	60097.9	60589.3	30397.2	55321.5	76349.2	86156.2	750009	0.0533337	0.0134076	0.0673394	0.0531267	0.00783497	0.0905375	0.0626714	0.107991	0.00903583	0.0428456	0.0801297	0.0807849	0.0405291	0.0737611	0.101798	0.114874
Tb427_030051800.1-p1	| transcript=Tb427_030051800.1 | gene=Tb427_030051800 | organism=Trypanosoma_brucei_Lister_strain_427_2018 | gene_product=Variant UBP zinc finger/Zn-finger in ubiquitin-hydrolases and other protein/Ubiquitin carboxyl-terminal hydrolase/UBA/TS-N doma			84094	4	3	1.43051	14.6877	2.49198	0.0277856	0.550635	-4.17053	VEX2 N plus Biotin	WT	21773.4	11201.6	24317.8	21576.9	6692.8	53831.1	60096.4	20069.6	16763.6	21910.5	82481.2	88063	53520.6	24748.4	15217	34474	556738	0.0391088	0.0201201	0.0436791	0.0387559	0.0120215	0.0966901	0.107944	0.0360486	0.0301105	0.0393551	0.148151	0.158177	0.0961325	0.0444525	0.0273325	0.0619214
Tb427_100163300.1-p1	| transcript=Tb427_100163300.1 | gene=Tb427_100163300 | organism=Trypanosoma_brucei_Lister_strain_427_2018 | gene_product=hypothetical protein, conserved | transcript_product=hypothetical protein, conserved | location=Chr10_core_Tb427v10:3808233-380			55434	11	11	1.42805	18.6049	5.33101	0.000159258	0.0091175	0.967893	VEX2 N plus Biotin	WT	201753	293990	275564	205431	201682	660868	559906	308319	572815	97250.4	852872	825248	378268	423867	788391	671317	7.31754e+06	0.0275712	0.0401761	0.037658	0.0280738	0.0275614	0.0903129	0.0765157	0.0421343	0.0782797	0.01329	0.116552	0.112777	0.0516933	0.0579248	0.10774	0.0917408
Tb427_040038400.1-p1;Tb427_040038900.1-p1	| transcript=Tb427_040038400.1 | gene=Tb427_040038400 | organism=Trypanosoma_brucei_Lister_strain_427_2018 | gene_product=Calcineurin-like phosphoesterase, putative | transcript_product=Calcineurin-like phosphoesterase, putative | location=Chr4_core			37379	2	2	1.41798	10.1279	0.73003	0.479039	0.997483	-6.57498	VEX2 N plus Biotin	WT	9490.08	0	3.65251	4336.8	1390.88	11914.3	4882.83	259.485	142.367	0	11245	12695.3	0	304.972	272.114	801.344	57739.2	0.164361	0	6.32589e-05	0.0751102	0.024089	0.206347	0.0845671	0.00449409	0.00246568	0	0.194755	0.219874	0	0.00528189	0.00471282	0.0138787
Tb427_090039900.1-p1	| transcript=Tb427_090039900.1 | gene=Tb427_090039900 | organism=Trypanosoma_brucei_Lister_strain_427_2018 | gene_product=GRAM domain containing protein, putative | transcript_product=GRAM domain containing protein, putative | location=Chr9_core_Tb4			32756	9	9	1.40782	18.4067	3.15725	0.00803426	0.236552	-2.96494	VEX2 N plus Biotin	WT	232334	375523	52690.6	238208	323317	529766	493525	262460	564458	364914	779385	729375	488664	470764	474598	406268	6.78625e+06	0.034236	0.0553359	0.00776432	0.0351015	0.0476429	0.0780646	0.0727243	0.0386752	0.0831767	0.0537726	0.114848	0.107478	0.0720079	0.0693702	0.0699353	0.0598664
Tb427_110172800.1-p1	| transcript=Tb427_110172800.1 | gene=Tb427_110172800 | organism=Trypanosoma_brucei_Lister_strain_427_2018 | gene_product=CSN8/PSMD8/EIF3K family, putative | transcript_product=CSN8/PSMD8/EIF3K family, putative | location=Chr11_core_Tb427v10:4167282			23146	2	2	1.40411	14.5236	1.48262	0.163327	0.997483	-5.77345	VEX2 N plus Biotin	WT	3701.53	39058.1	38987	3370.44	26841.4	7058.42	7022.4	51557.1	74069.9	60342.8	9914.22	8012.83	83326.7	103076	74491	47751.1	638581	0.0057965	0.0611638	0.0610526	0.00527801	0.0420328	0.0110533	0.0109969	0.080737	0.115991	0.0944951	0.0155254	0.0125479	0.130487	0.161414	0.116651	0.0747769
Tb427_110123200.1-p1	| transcript=Tb427_110123200.1 | gene=Tb427_110123200 | organism=Trypanosoma_brucei_Lister_strain_427_2018 | gene_product=CCDC81 eukaryotic HU domain 1/CCDC81 eukaryotic HU domain 2, putative | transcript_product=CCDC81 eukaryotic HU domain 1/CCDC81			30412	2	2	1.39187	14.911	1.52465	0.152626	0.997483	-5.71646	VEX2 N plus Biotin	VEX2 N minus Biotin	40021.8	2730.8	21802.4	109883	7629.55	73611	33973.2	31926.9	7071.18	4584.74	94103.2	71503.2	27202.9	10608.4	69791.2	87616.3	694060	0.0576633	0.00393453	0.0314128	0.158319	0.0109926	0.106059	0.0489485	0.0460003	0.0101881	0.00660568	0.135584	0.103022	0.0391939	0.0152846	0.100555	0.126237
Tb427_080061900.1-p1	| transcript=Tb427_080061900.1 | gene=Tb427_080061900 | organism=Trypanosoma_brucei_Lister_strain_427_2018 | gene_product=hypothetical protein, conserved | transcript_product=hypothetical protein, conserved | location=Chr8_core_Tb427v10:1563333-1566			104434	4	4	1.38595	16.2496	1.71181	0.111996	0.997483	-5.45013	VEX2 N minus Biotin	WT	14684.7	183545	36947.1	13717.1	153024	37043.4	77504	88515.3	368487	225475	50231.4	42153.1	296521	298661	105846	154819	2.14717e+06	0.00683909	0.0854823	0.0172073	0.00638844	0.0712676	0.0172522	0.0360958	0.0412241	0.171615	0.10501	0.0233942	0.0196319	0.138098	0.139095	0.0492955	0.0721035
Tb427_050013200.1-p1	| transcript=Tb427_050013200.1 | gene=Tb427_050013200 | organism=Trypanosoma_brucei_Lister_strain_427_2018 | gene_product=KRI1-like family/KRI1-like family C-terminal, putative | transcript_product=KRI1-like family/KRI1-like family C-terminal, putat			111439	2	2	1.38224	11.5473	1.83195	0.0909571	0.997483	-5.26853	VEX2 N plus Biotin	WT	2260.66	1916.4	1583	2453.89	1046.23	9668.33	8524.37	407.984	4220.88	2769.98	13045.1	12226.1	2169.08	2072.89	3081.74	4436.2	71882.8	0.0314492	0.0266601	0.0220219	0.0341374	0.0145546	0.134501	0.118587	0.00567568	0.0587189	0.0385347	0.181477	0.170084	0.0301752	0.0288371	0.0428717	0.0617143
Tb427_040018600.1-p1	| transcript=Tb427_040018600.1 | gene=Tb427_040018600 | organism=Trypanosoma_brucei_Lister_strain_427_2018 | gene_product=PMC2NT (NUC016) domain/3'-5' exonuclease/HRDC domain containing protein, putative | transcript_product=PMC2NT (NUC016) domain/3			79263	6	6	1.38042	15.8337	3.373	0.00528392	0.17286	-2.5559	VEX2 N plus Biotin	WT	34527.5	24648.2	78431	38684.5	19358.6	65496.9	52711.4	59227.7	34498	37179.7	77778.5	74551.3	70815.6	74794	173093	101463	1.01726e+06	0.0339417	0.02423	0.0771003	0.0380282	0.0190302	0.0643856	0.0518171	0.0582228	0.0339127	0.0365489	0.0764588	0.0732865	0.0696142	0.073525	0.170157	0.0997415
Tb427_060039400.1-p1	| transcript=Tb427_060039400.1 | gene=Tb427_060039400 | organism=Trypanosoma_brucei_Lister_strain_427_2018 | gene_product=WD domain, G-beta repeat, putative | transcript_product=WD domain, G-beta repeat, putative | location=Chr6_core_Tb427v10:895992			89010	2	2	1.37434	11.772	0.99543	0.338698	0.997483	-6.34451	VEX2 N minus Biotin	WT	136.244	1251.12	25221	0	7290.48	275.002	4122.12	64308.3	4711.29	4061.7	4690.36	3565.57	1586.72	1078.24	37529.7	22898.3	182726	0.00074562	0.00684698	0.138026	0	0.0398984	0.001505	0.022559	0.351938	0.0257833	0.0222283	0.0256688	0.0195132	0.00868361	0.00590083	0.205388	0.125315
Tb427_080031600.1-p1	| transcript=Tb427_080031600.1 | gene=Tb427_080031600 | organism=Trypanosoma_brucei_Lister_strain_427_2018 | gene_product=hypothetical protein, conserved | transcript_product=hypothetical protein, conserved | location=Chr8_core_Tb427v10:706649-70996			121121	6	6	1.36519	17.5291	4.94798	0.000301871	0.0148133	0.317918	VEX2 N plus Biotin	WT	115382	180747	138188	98350.9	64664.7	248093	201337	195116	289028	127770	285318	314009	255871	382475	268716	256652	3.42172e+06	0.0337205	0.0528235	0.0403856	0.0287431	0.0188983	0.0725054	0.0588409	0.0570229	0.0844687	0.0373408	0.0833844	0.0917695	0.0747784	0.111779	0.0785325	0.0750069
Tb427_100167000.1-p1;Tb427_020021300.1-p1	| transcript=Tb427_100167000.1 | gene=Tb427_100167000 | organism=Trypanosoma_brucei_Lister_strain_427_2018 | gene_product=WD domain, G-beta repeat, putative | transcript_product=WD domain, G-beta repeat, putative | location=Chr10_core_Tb427v10:39017	Likely CPS component - cstf1 (nuclear)	Polyadenylation	56490	7	5	1.3604	16.0515	5.29287	0.000167889	0.00935188	0.912092	VEX2 N plus Biotin	WT	44543.2	40918.5	43503.6	33546.7	41511.9	86374.8	73179.2	94245	70818	53553.9	104620	106471	86562.2	90131	126371	116972	1.21332e+06	0.0367118	0.0337244	0.035855	0.0276486	0.0342134	0.0711887	0.0603131	0.0776752	0.058367	0.0441382	0.086226	0.087752	0.0713431	0.0742845	0.104153	0.0964064
Tb427_090022700.1-p1	| transcript=Tb427_090022700.1 | gene=Tb427_090022700 | organism=Trypanosoma_brucei_Lister_strain_427_2018 | gene_product=WD domain, G-beta repeat, putative | transcript_product=WD domain, G-beta repeat, putative | location=Chr9_core_Tb427v10:460820			39068	5	5	1.36005	15.6298	2.59438	0.023069	0.502873	-3.99087	VEX2 N minus Biotin	WT	57074.9	14976.6	22246	74023.2	18203.8	189732	136772	37881.5	85920.6	32817.1	147327	124995	74723.8	68104.6	34587.2	68568.6	1.18795e+06	0.0480447	0.012607	0.0187263	0.0623115	0.0153236	0.159713	0.115132	0.031888	0.0723265	0.0276249	0.124017	0.105219	0.0629013	0.0573293	0.0291149	0.0577199
Tb427_080037600.1-p1	| transcript=Tb427_080037600.1 | gene=Tb427_080037600 | organism=Trypanosoma_brucei_Lister_strain_427_2018 | gene_product=Radical SAM superfamily/Radical_SAM C-terminal domain/Acetyltransferase (GNAT) family, putative | transcript_product=Radical SA	ELP3B	Pol-I elongation	76536	10	9	1.35459	17.7768	4.71922	0.000451223	0.0211357	-0.0877938	VEX2 N plus Biotin	WT	98377.3	179741	122379	95199.5	214139	279531	264290	93675	476727	376679	349513	369772	409443	473123	287621	230533	4.32074e+06	0.0227686	0.0415996	0.0283235	0.0220331	0.0495607	0.0646951	0.0611677	0.0216803	0.110334	0.0871792	0.0808918	0.0855807	0.0947623	0.1095	0.0665674	0.0533551
Tb427_040023000.1-p1	| transcript=Tb427_040023000.1 | gene=Tb427_040023000 | organism=Trypanosoma_brucei_Lister_strain_427_2018 | gene_product=hypothetical protein, conserved | transcript_product=hypothetical protein, conserved | location=Chr4_core_Tb427v10:437989-44118			122134	8	7	1.34861	19.6776	5.0507	0.000262981	0.0135501	0.466131	VEX2 N minus Biotin	WT	561069	449905	486365	605553	435788	1.94914e+06	1.93811e+06	2.14587e+06	965514	852687	1.36735e+06	1.57655e+06	896907	714502	1.56972e+06	2.05264e+06	1.85677e+07	0.0302175	0.0242306	0.0261942	0.0326133	0.0234703	0.104975	0.104381	0.11557	0.0519997	0.0459232	0.0736416	0.0849081	0.0483047	0.038481	0.0845405	0.110549
Tb427_110056300.1-p1	| transcript=Tb427_110056300.1 | gene=Tb427_110056300 | organism=Trypanosoma_brucei_Lister_strain_427_2018 | gene_product=SET domain containing protein, putative | transcript_product=SET domain containing protein, putative | location=Chr11_core_Tb42			74925	2	2	1.34594	12.9657	1.97098	0.0713504	0.971064	-5.05034	VEX2 N minus Biotin	WT	7748.86	1380.53	6574.47	14021.3	2608.16	9116.9	13207.3	33154.7	7590.56	3442.02	11624.8	9978.01	13693.5	6663.65	16057.6	19633.4	176496	0.043904	0.0078219	0.03725	0.0794426	0.0147775	0.0516551	0.0748308	0.18785	0.0430071	0.019502	0.0658646	0.056534	0.0775852	0.0377553	0.0909799	0.11124
Tb427_110163900.1-p1	| transcript=Tb427_110163900.1 | gene=Tb427_110163900 | organism=Trypanosoma_brucei_Lister_strain_427_2018 | gene_product=hypothetical protein, conserved | transcript_product=hypothetical protein, conserved | location=Chr11_core_Tb427v10:3944795-394			71036	4	4	1.34517	17.7461	2.45262	0.0299997	0.588852	-4.24154	VEX2 N plus Biotin	WT	235822	153060	166077	281263	23949	289573	251745	284499	231604	39468.2	246677	353850	299295	255358	376939	570865	4.06004e+06	0.0580836	0.037699	0.0409052	0.0692759	0.00589871	0.0713227	0.0620055	0.0700729	0.0570447	0.00972112	0.0607572	0.0871542	0.0737172	0.0628955	0.092841	0.140606
Tb427_090035100.1-p1	| transcript=Tb427_090035100.1 | gene=Tb427_090035100 | organism=Trypanosoma_brucei_Lister_strain_427_2018 | gene_product=hypothetical protein, conserved | transcript_product=hypothetical protein, conserved | location=Chr9_core_Tb427v10:778736-77961			31994	3	3	1.34255	15.5947	1.35209	0.200673	0.997483	-5.94319	VEX2 N plus Biotin	WT	72390.8	15424.5	86229.3	110551	2203.2	86082.1	129332	82189.2	19514.6	3844.31	107221	132638	54096.2	118171	14162.4	144320	1.17837e+06	0.0614331	0.0130897	0.0731768	0.093817	0.0018697	0.0730519	0.109755	0.0697482	0.0165607	0.00326239	0.0909907	0.112561	0.0459076	0.100283	0.0120186	0.122474
Tb427_080022900.1-p1	| transcript=Tb427_080022900.1 | gene=Tb427_080022900 | organism=Trypanosoma_brucei_Lister_strain_427_2018 | gene_product=Cyclophilin type peptidyl-prolyl cis-trans isomerase/CLD, putative | transcript_product=Cyclophilin type peptidyl-prolyl cis-tr			28736	3	3	1.34251	14.5653	2.75816	0.016827	0.408006	-3.6912	VEX2 N plus Biotin	WT	11843.9	17864.5	20268.9	11706.5	13184.6	24494.3	19891.1	62053.5	29314.6	41710.4	25553.8	24430.9	27392.6	28422.4	46807.3	112925	517864	0.0228708	0.0344965	0.0391395	0.0226053	0.0254596	0.0472986	0.03841	0.119826	0.0566068	0.0805431	0.0493446	0.0471763	0.0528954	0.0548838	0.0903853	0.218059
Tb427_110090800.1-p1	| transcript=Tb427_110090800.1 | gene=Tb427_110090800 | organism=Trypanosoma_brucei_Lister_strain_427_2018 | gene_product=hypothetical protein, conserved | transcript_product=hypothetical protein, conserved | location=Chr11_core_Tb427v10:2323595-232			43445	5	5	1.33016	14.8146	3.07409	0.00927196	0.261774	-3.11077	VEX2 N plus Biotin	WT	27689.9	17282.9	24262.9	19034.6	7271.9	33187.5	36021.2	24076.1	36230.1	10702.6	32892.4	39656.7	43862.5	55140	63642.4	35243.1	506197	0.0547019	0.0341426	0.0479317	0.0376032	0.0143658	0.0655625	0.0711604	0.0475628	0.0715731	0.0211433	0.0649794	0.0783424	0.0866511	0.10893	0.125726	0.0696233
Tb427_010013500.1-p1	| transcript=Tb427_010013500.1 | gene=Tb427_010013500 | organism=Trypanosoma_brucei_Lister_strain_427_2018 | gene_product=Apoptosis antagonizing transcription factor, putative | transcript_product=Apoptosis antagonizing transcription factor, putativ			55280	2	2	1.31248	13.5785	1.3075	0.214945	0.997483	-5.99855	VEX2 N plus Biotin	WT	17646.5	18409.8	1403.04	18441.5	2726.35	36206.3	30569.8	2565.25	51613.5	4832.42	31492.9	29686.1	58303.5	45903.6	4466.03	3585.42	357852	0.0493124	0.0514453	0.00392074	0.0515338	0.00761865	0.101177	0.0854258	0.00716846	0.144231	0.013504	0.0880055	0.0829562	0.162926	0.128275	0.0124801	0.0100193
Tb427_100167600.1-p1	| transcript=Tb427_100167600.1 | gene=Tb427_100167600 | organism=Trypanosoma_brucei_Lister_strain_427_2018 | gene_product=Actin, putative | transcript_product=Actin, putative | location=Chr10_core_Tb427v10:3935633-3936835(+) | protein_length=400 | s			45581	3	2	1.31035	13.1043	1.21799	0.246068	0.997483	-6.1054	VEX2 N plus Biotin	WT	10043.4	4841.63	40674.2	499.936	4497.94	9521.04	13535.5	34895.3	4407.73	3825.59	16979.6	12680.9	4526.8	3741.73	52009.9	29270.8	245952	0.0408348	0.0196853	0.165374	0.00203265	0.0182879	0.038711	0.0550329	0.141878	0.0179211	0.0155542	0.0690363	0.0515584	0.0184052	0.0152133	0.211464	0.11901
Tb427_090052100.1-p1	| transcript=Tb427_090052100.1 | gene=Tb427_090052100 | organism=Trypanosoma_brucei_Lister_strain_427_2018 | gene_product=Protein-only RNase P, putative | transcript_product=Protein-only RNase P, putative | location=Chr9_core_Tb427v10:1177930-117963			65208	2	2	1.3072	13.901	1.09297	0.29534	0.997483	-6.24456	VEX2 N plus Biotin	VEX2 N minus Biotin	24200.6	2962.99	78896.8	23522.5	531.864	26353.8	17624.4	66983.5	7701.3	1001.68	18879.9	29405.3	7377.18	9493.6	35132.9	111035	461103	0.0524843	0.00642587	0.171105	0.0510135	0.00115346	0.0571539	0.0382224	0.145268	0.0167019	0.00217236	0.0409452	0.0637716	0.015999	0.0205889	0.0761931	0.240802
Tb427_100011600.1-p1	| transcript=Tb427_100011600.1 | gene=Tb427_100011600 | organism=Trypanosoma_brucei_Lister_strain_427_2018 | gene_product=WD domain, G-beta repeat, putative | transcript_product=WD domain, G-beta repeat, putative | location=Chr10_core_Tb427v10:14881			196612	5	4	1.30015	14.9749	3.00294	0.0106061	0.287959	-3.2424	VEX2 N minus Biotin	WT	24465.3	15349	29942.5	26805.8	9837.93	32031.6	34161.3	68940.9	74452.3	60205.8	31737.6	37988.3	72086.5	81328.5	43864.2	42008.5	685206	0.035705	0.0224006	0.0436985	0.0391208	0.0143576	0.0467474	0.0498555	0.100613	0.108657	0.0878652	0.0463183	0.0554407	0.105204	0.118692	0.0640161	0.0613079
Tb427_070077300.1-p1	| transcript=Tb427_070077300.1 | gene=Tb427_070077300 | organism=Trypanosoma_brucei_Lister_strain_427_2018 | gene_product=Paraflagellar rod protein, putative | transcript_product=Paraflagellar rod protein, putative | location=Chr7_core_Tb427v10:1983			77628	2	2	1.29825	13.5565	1.60495	0.133847	0.997483	-5.60463	VEX2 N plus Biotin	WT	8083.12	915.997	31249.1	11908.4	7916.78	11574	13935	31486.3	4952.02	1591.95	13773.4	11820.8	11917.3	20377.8	40906.8	22004.9	244414	0.0330715	0.00374773	0.127853	0.0487225	0.0323909	0.0473542	0.0570139	0.128824	0.0202608	0.00651335	0.0563528	0.0483639	0.0487585	0.0833741	0.167367	0.0900315
Tb427_060014500.1-p1	| transcript=Tb427_060014500.1 | gene=Tb427_060014500 | organism=Trypanosoma_brucei_Lister_strain_427_2018 | gene_product=AAA domain-containing protein [Source:UniProtKB/TrEMBL;Acc:Q9NC98] | transcript_product=Proteasomal ATPase OB C-terminal domain			45059	5	4	1.29323	16.5885	1.82884	0.0917491	0.997483	-5.27404	VEX2 N plus Biotin	WT	100038	61385	155624	131152	6431.75	171209	156379	164042	85592.6	16152	153074	174477	112821	101985	131065	262085	1.98351e+06	0.0504346	0.0309476	0.0784586	0.0661211	0.0032426	0.086316	0.0788393	0.082703	0.043152	0.00814313	0.0771731	0.0879635	0.0568796	0.0514166	0.0660774	0.132132
Tb427_100109900.1-p1	| transcript=Tb427_100109900.1 | gene=Tb427_100109900 | organism=Trypanosoma_brucei_Lister_strain_427_2018 | gene_product=Tctex-1 family, putative | transcript_product=Tctex-1 family, putative | location=Chr10_core_Tb427v10:2532876-2533205(-) | prot			12410	2	2	1.2775	15.6728	1.15259	0.270977	0.997483	-6.1797	VEX2 N minus Biotin	WT	85477.1	1075.03	114103	96830.7	34238.7	80731.9	73602.1	897388	38179.7	33119.2	79113.5	76553.2	29310.9	33903.4	151187	249866	2.07468e+06	0.0412001	0.000518167	0.0549978	0.0466726	0.0165031	0.0389129	0.0354764	0.432543	0.0184027	0.0159635	0.0381329	0.0368988	0.0141279	0.0163415	0.0728725	0.120436
Tb427_110111400.1-p1	| transcript=Tb427_110111400.1 | gene=Tb427_110111400 | organism=Trypanosoma_brucei_Lister_strain_427_2018 | gene_product=Zinc carboxypeptidase/Succinylglutamate desuccinylase / Aspartoacylase family, putative | transcript_product=Zinc carboxypeptid			133008	2	2	1.27746	14.2353	1.03767	0.319383	0.997483	-6.30219	VEX2 N plus Biotin	WT	23107.2	11944.6	64862.1	20904.9	637.294	35682.3	40876.4	112561	16577.5	4244.38	24545.8	43192.6	9977.13	3458.44	141921	110918	665411	0.0347262	0.0179508	0.0974768	0.0314166	0.000957745	0.0536244	0.0614303	0.16916	0.0249131	0.00637858	0.0368882	0.0649111	0.0149939	0.00519745	0.213283	0.166692
Tb427_090076600.1-p1	| transcript=Tb427_090076600.1 | gene=Tb427_090076600 | organism=Trypanosoma_brucei_Lister_strain_427_2018 | gene_product=hypothetical protein, conserved | transcript_product=hypothetical protein, conserved | location=Chr9_core_Tb427v10:1743902-1744			16331	3	3	1.27606	12.4056	1.16725	0.265229	0.997483	-6.16333	WT	VEX2 N minus Biotin	21330.4	394.118	2688.17	25298.8	736.921	18370.8	15899.1	1099.92	0	6416.13	13549	11860.4	7223.93	9199.68	5024.88	5304.55	144397	0.147721	0.00272941	0.0186165	0.175204	0.00510345	0.127224	0.110107	0.00761735	0	0.044434	0.0938318	0.0821373	0.0500283	0.0637111	0.0347991	0.0367359
Tb427_110011000.1-p1	| transcript=Tb427_110011000.1 | gene=Tb427_110011000 | organism=Trypanosoma_brucei_Lister_strain_427_2018 | gene_product=ENTH domain containing protein, putative | transcript_product=ENTH domain containing protein, putative | location=Chr11_core_Tb			57531	3	2	1.26642	13.4144	1.03653	0.319895	0.997483	-6.30335	VEX2 N minus Biotin	VEX2 N plus Biotin	40150.1	1695.7	21913	37857.1	250.633	27459.9	10243.1	20178.2	27708.7	46996.9	21108.3	26323.6	19582.5	17723.7	8226.06	11696.8	339115	0.118397	0.00500037	0.0646183	0.111635	0.00073908	0.0809754	0.0302053	0.0595028	0.081709	0.138587	0.0622454	0.0776246	0.0577459	0.0522648	0.0242575	0.0344922
Tb427_010029700.1-p1	| transcript=Tb427_010029700.1 | gene=Tb427_010029700 | organism=Trypanosoma_brucei_Lister_strain_427_2018 | gene_product=ABC transporter, putative | transcript_product=ABC transporter, putative | location=Chr1_core_Tb427v10:740526-743363(+) | prote			105874	3	3	1.2578	15.5333	1.88227	0.0836551	0.997483	-5.19146	VEX2 N plus Biotin	WT	87291.2	16147.7	37248	85397.6	4962.24	89453.1	95569.2	45834.8	27660.9	3178.35	86029.3	67502.5	53720.5	73105.7	60316.1	89144.1	922561	0.0946184	0.0175031	0.0403746	0.0925658	0.00537876	0.0969617	0.103591	0.0496822	0.0299827	0.00344513	0.0932505	0.0731686	0.0582297	0.0792421	0.0653789	0.0966268
Tb427_110010500.1-p1	| transcript=Tb427_110010500.1 | gene=Tb427_110010500 | organism=Trypanosoma_brucei_Lister_strain_427_2018 | gene_product=RNA polymerase beta subunit/RNA polymerase Rpb2, domain 3/RNA polymerase I, Rpa2 specific domain/RNA polymerase Rpb2, domain 6/	RNA polymerase beta subunit/RNA polymerase Rpb2, domain 3/RNA polymerase I, Rpa2 specific domain/RNA polymerase Rpb2, domain 6/RNA polymerase Rpb2, domain 7, putative	Pol-I subunit	180865	7	7	1.25477	16.0523	4.45114	0.000722778	0.0323836	-0.564643	VEX2 N plus Biotin	WT	38567.2	39136.7	48922.4	45524.5	40217.4	99170.8	85710.8	84609.3	60787	63258	108457	126226	70137.1	85959.1	91154.3	140307	1.22814e+06	0.0314028	0.0318666	0.0398344	0.0370677	0.0327465	0.0807485	0.0697889	0.068892	0.049495	0.051507	0.0883094	0.102778	0.0571082	0.0699911	0.0742211	0.114243
Tb427_110094100.1-p1	| transcript=Tb427_110094100.1 | gene=Tb427_110094100 | organism=Trypanosoma_brucei_Lister_strain_427_2018 | gene_product=hypothetical protein, conserved | transcript_product=hypothetical protein, conserved | location=Chr11_core_Tb427v10:2399570-240			64912	2	2	1.25448	11.1599	0.989614	0.341423	0.997483	-6.35023	VEX2 N minus Biotin	WT	9252.45	1147.35	154.07	7332.92	488.002	8618.1	10907.4	901.845	354.979	16419	6485.81	8420.95	9613.53	616.699	772.596	6143.74	87629.5	0.105586	0.0130932	0.0017582	0.083681	0.00556893	0.098347	0.124472	0.0102916	0.00405091	0.187369	0.074014	0.0960972	0.109707	0.00703758	0.00881663	0.0701105
Tb427_010014400.1-p1	| transcript=Tb427_010014400.1 | gene=Tb427_010014400 | organism=Trypanosoma_brucei_Lister_strain_427_2018 | gene_product=PIN domain containing protein, putative | transcript_product=PIN domain containing protein, putative | location=Chr1_core_Tb427			42443	3	2	1.24581	12.1807	1.63012	0.128078	0.997483	-5.56852	VEX2 N plus Biotin	WT	5303.05	1167.87	2755.3	5949.78	2015.58	8936.66	7105.83	1301.4	5171.75	15354.9	8888.1	11958.2	4668.99	12137.1	11024.9	1589.08	105328	0.0503478	0.0110878	0.0261591	0.0564878	0.0191361	0.0848456	0.0674636	0.0123556	0.0491012	0.145781	0.0843846	0.113532	0.0443279	0.115231	0.104671	0.0150869
Tb427_020017600.1-p1	| transcript=Tb427_020017600.1 | gene=Tb427_020017600 | organism=Trypanosoma_brucei_Lister_strain_427_2018 | gene_product=Mitochondrial guide RNA binding complex subunit 2 [Source:UniProtKB/TrEMBL;Acc:B6SBL9] | transcript_product=hypothetical protei			55767	3	3	1.23992	15.0118	2.04536	0.0628125	0.92469	-4.93162	VEX2 N plus Biotin	WT	22223.7	28193.9	62447	9838.59	9807.71	24413.8	31818.9	57834.2	39484.6	52953	29272.9	17530.7	67740.8	57790.2	65974.8	102222	679547	0.0327037	0.0414893	0.0918951	0.0144782	0.0144327	0.0359266	0.0468237	0.085107	0.0581043	0.077924	0.0430771	0.0257977	0.0996852	0.0850423	0.0970864	0.150427
Tb427_030043600.1-p1;Tb427_030043700.1-p1;Tb427_030044100.1-p1	| transcript=Tb427_030043600.1 | gene=Tb427_030043600 | organism=Trypanosoma_brucei_Lister_strain_427_2018 | gene_product=Nodulin-like, putative | transcript_product=Nodulin-like, putative | location=Chr3_core_Tb427v10:1011647-1013434(-) | protein_l			66214	10	3	1.23662	20.7227	1.10441	0.290543	0.997483	-6.23234	VEX2 N plus Biotin	WT	3.46606e+06	473622	4.06418e+06	3.83304e+06	58571	3.96666e+06	3.57814e+06	3.60638e+06	639570	193152	3.60024e+06	3.91908e+06	728338	569984	6.61053e+06	7.18087e+06	4.64884e+07	0.0745575	0.0101879	0.0874235	0.0824514	0.00125991	0.0853258	0.0769685	0.0775759	0.0137576	0.00415484	0.0774437	0.0843022	0.0156671	0.0122608	0.142197	0.154466
Tb427_090062800.1-p1	| transcript=Tb427_090062800.1 | gene=Tb427_090062800 | organism=Trypanosoma_brucei_Lister_strain_427_2018 | gene_product=DEAD/DEAH box helicase/Helicase conserved C-terminal domain/Domain of unknown function (DUF4217), putative | transcript_product			81038	5	5	1.2313	16.0325	2.02381	0.0652613	0.937609	-4.96659	VEX2 N plus Biotin	WT	75046.5	29555.1	88589.3	65309.5	10281	97614.2	109171	89685.8	69276.3	22479.3	126492	95970.3	56554	41167.3	168568	195159	1.34092e+06	0.0559664	0.0220409	0.066066	0.048705	0.00766711	0.0727965	0.0814152	0.0668838	0.0516633	0.0167641	0.0943325	0.0715705	0.0421756	0.0307008	0.125711	0.145541
Tb427_110100800.1-p1	| transcript=Tb427_110100800.1 | gene=Tb427_110100800 | organism=Trypanosoma_brucei_Lister_strain_427_2018 | gene_product=Domain of unknown function (DUF3342), putative | transcript_product=Domain of unknown function (DUF3342), putative | location=C			63285	2	2	1.22608	14.5552	1.7607	0.103097	0.997483	-5.37741	VEX2 N plus Biotin	WT	21671.1	3977.36	18674.1	19541.8	25323.4	23131.7	24650.6	12963.3	91037	62322.2	29515.6	36630.4	77153.5	112009	10551	20052.7	589205	0.0367802	0.00675039	0.0316938	0.0331664	0.0429789	0.0392592	0.0418371	0.0220014	0.154508	0.105774	0.050094	0.0621692	0.130945	0.190102	0.0179073	0.0340336
Tb427_090068200.1-p1	| transcript=Tb427_090068200.1 | gene=Tb427_090068200 | organism=Trypanosoma_brucei_Lister_strain_427_2018 | gene_product=AAA ATPase domain/RecF/RecN/SMC N terminal domain/P-loop containing region of AAA domain/AAA domain/AAA domain, putative AbiEii			145764	5	3	1.22405	14.616	3.01118	0.0104422	0.287959	-3.22716	VEX2 N plus Biotin	WT	9254.19	22674.9	26027.2	12716.6	14210	28012	27145	37204.6	3798.37	28556.3	29146.1	31753.3	40930.8	33659	42662.4	46604.3	434355	0.0213056	0.0522037	0.0599215	0.0292769	0.0327152	0.0644911	0.062495	0.0856549	0.00874485	0.0657441	0.0671021	0.0731045	0.0942335	0.0774918	0.0982201	0.107295
Tb427_100160800.1-p1	| transcript=Tb427_100160800.1 | gene=Tb427_100160800 | organism=Trypanosoma_brucei_Lister_strain_427_2018 | gene_product=hypothetical protein, conserved | transcript_product=hypothetical protein, conserved | location=Chr10_core_Tb427v10:3717778-371			30287	2	2	1.22102	13.8179	1.62077	0.130393	0.997483	-5.58216	VEX2 N plus Biotin	WT	6397.36	8242.94	14223.8	9213.45	9036.18	20694.8	18525.1	1483.68	10959.5	17053.8	25174.6	41862.8	53380.6	57879.5	6893.77	4062.84	305085	0.0209691	0.0270185	0.0466223	0.0301997	0.0296186	0.0678329	0.0607211	0.00486317	0.0359228	0.0558986	0.0825167	0.137217	0.17497	0.189716	0.0225963	0.0133171
Tb427_000668800.1-p1	| transcript=Tb427_000668800.1 | gene=Tb427_000668800 | organism=Trypanosoma_brucei_Lister_strain_427_2018 | gene_product=hypothetical protein, conserved | transcript_product=hypothetical protein, conserved | location=unitig_1884_Tb427v10:18769-1992			44602	2	2	1.21872	13.2262	1.29796	0.218103	0.997483	-6.01022	VEX2 N plus Biotin	WT	30239.8	867.51	4259.13	24877.3	2903.36	28874.1	24052.4	13756.8	2231	2293.84	21471.7	18603.3	6253.86	5978.8	20098	25829.4	232590	0.130013	0.00372978	0.0183118	0.106958	0.0124827	0.124142	0.103411	0.0591459	0.009592	0.00986214	0.0923154	0.0799831	0.0268879	0.0257053	0.0864093	0.111051
Tb427_100129200.1-p1	| transcript=Tb427_100129200.1 | gene=Tb427_100129200 | organism=Trypanosoma_brucei_Lister_strain_427_2018 | gene_product=hypothetical protein, conserved | transcript_product=hypothetical protein, conserved | location=Chr10_core_Tb427v10:2962540-296			78290	2	2	1.21866	12.2384	1.18164	0.259682	0.997483	-6.1471	VEX2 N plus Biotin	WT	16504.7	1105.82	1506.71	11485.9	833.092	14312.1	12591.4	24.2974	2518.37	14149.7	11421.9	8467.25	17632.7	14687.6	1159.61	4387.95	132789	0.124293	0.00832762	0.0113466	0.086497	0.0062738	0.107781	0.0948229	0.000182977	0.0189652	0.106558	0.0860156	0.0637647	0.132787	0.110608	0.00873269	0.0330445
Tb427_030057000.1-p1	| transcript=Tb427_030057000.1 | gene=Tb427_030057000 | organism=Trypanosoma_brucei_Lister_strain_427_2018 | gene_product=hypothetical protein, conserved | transcript_product=hypothetical protein, conserved | location=Chr3_core_Tb427v10:1370441-1370			11677	2	2	1.21496	14.799	1.0538	0.312226	0.997483	-6.28564	VEX2 N plus Biotin	WT	120010	6258.33	2978.27	123744	6840.68	132462	97667.7	762.808	0	62713.6	129024	133160	46389.5	52408.1	5269.54	24239.4	943928	0.127139	0.00663009	0.00315519	0.131095	0.00724704	0.140331	0.103469	0.00080812	0	0.0664389	0.136688	0.14107	0.0491451	0.0555213	0.00558257	0.0256793
Tb427_060021200.1-p1	| transcript=Tb427_060021200.1 | gene=Tb427_060021200 | organism=Trypanosoma_brucei_Lister_strain_427_2018 | gene_product=WD domain, G-beta repeat/Eukaryotic translation initiation factor eIF2A/Anaphase-promoting complex subunit 4 WD40 domain contai			50523	2	2	1.21201	11.1816	0.803345	0.437018	0.997483	-6.51764	VEX2 N plus Biotin	WT	8140.69	570.404	7972.75	5224.54	35.3588	11382.6	9473.67	6912.16	2217.47	231.629	12279.2	13116.4	1483.57	0	1269.06	8153.98	88463.4	0.0920233	0.00644791	0.0901249	0.0590588	0.0003997	0.12867	0.107091	0.0781358	0.0250665	0.00261836	0.138805	0.148269	0.0167705	0	0.0143456	0.0921735
Tb427_090089100.1-p1	| transcript=Tb427_090089100.1 | gene=Tb427_090089100 | organism=Trypanosoma_brucei_Lister_strain_427_2018 | gene_product=Tetratricopeptide repeat/CHAT domain containing protein, putative | transcript_product=Tetratricopeptide repeat/CHAT domain con			152484	2	2	1.2108	13.6341	1.71207	0.111718	0.997483	-5.44941	VEX2 N plus Biotin	WT	5090.47	11961.7	23745.6	8105.56	2873.75	10996.8	15633.2	38749.6	23875.1	8169.68	8820.28	8268.65	14361.1	24151.7	57132.6	28828.7	290765	0.0175072	0.0411387	0.0816662	0.0278767	0.00988344	0.0378204	0.0537657	0.133268	0.0821115	0.0280972	0.0303348	0.0284376	0.0493909	0.0830628	0.196491	0.0991479
Tb427_050034200.1-p1	| transcript=Tb427_050034200.1 | gene=Tb427_050034200 | organism=Trypanosoma_brucei_Lister_strain_427_2018 | gene_product=SET domain containing protein, putative | transcript_product=SET domain containing protein, putative | location=Chr5_core_Tb427			47464	3	3	1.1912	13.4619	1.18397	0.25879	0.997483	-6.14446	VEX2 N minus Biotin	WT	27786.1	2013.63	12963.2	26505.3	1000.95	35864.1	27243.7	28066.5	10992.6	13689.5	23547.8	26736.9	3956.51	9891.47	54903.2	14501.3	319663	0.0869231	0.00629924	0.0405528	0.0829166	0.00313126	0.112193	0.0852264	0.0878004	0.034388	0.0428248	0.0736645	0.083641	0.0123771	0.0309435	0.171753	0.0453643
Tb427_060016000.1-p1	| transcript=Tb427_060016000.1 | gene=Tb427_060016000 | organism=Trypanosoma_brucei_Lister_strain_427_2018 | gene_product=hypothetical protein, conserved | transcript_product=hypothetical protein, conserved | location=Chr6_core_Tb427v10:365286-36560			12622	2	2	1.18905	11.5	1.06245	0.308438	0.997483	-6.27668	VEX2 N plus Biotin	WT	4650.62	2258.2	624.885	2624.05	1250.01	20123.6	12306	354.977	5203.73	6319.33	22837.4	26026.2	6098.88	2875.43	795.765	673.573	115023	0.0404322	0.0196326	0.00543271	0.0228133	0.0108675	0.174953	0.106988	0.00308615	0.0452409	0.0549399	0.198547	0.22627	0.0530233	0.0249988	0.00691833	0.005856
Tb427_020027100.1-p1	| transcript=Tb427_020027100.1 | gene=Tb427_020027100 | organism=Trypanosoma_brucei_Lister_strain_427_2018 | gene_product=Prp19/Pso4-like/WD domain, G-beta repeat, putative | transcript_product=Prp19/Pso4-like/WD domain, G-beta repeat, putative | lo			55454	14	13	1.18615	18.8096	1.98977	0.0693081	0.971064	-5.02143	VEX2 N plus Biotin	WT	133297	854708	121116	170322	925292	889742	563200	626283	835814	327112	1.15027e+06	1.20625e+06	388693	417740	546115	719832	9.87578e+06	0.0134974	0.0865459	0.012264	0.0172464	0.093693	0.0900933	0.0570284	0.0634161	0.0846327	0.0331227	0.116473	0.122142	0.0393582	0.0422994	0.0552984	0.0728886
Tb427_110060000.1-p1	| transcript=Tb427_110060000.1 | gene=Tb427_110060000 | organism=Trypanosoma_brucei_Lister_strain_427_2018 | gene_product=SacI homology domain/Protein of unknown function, DUF547, putative | transcript_product=SacI homology domain/Protein of unknown			176612	3	3	1.17107	13.5317	0.995221	0.338796	0.997483	-6.34472	VEX2 N plus Biotin	VEX2 N minus Biotin	29443.2	2606.69	31404.6	28584	369.499	21798.1	22556.4	36806.7	2454.44	1463.29	21416.7	21229.1	3139.1	18462.3	29123.4	32892.9	303750	0.0969321	0.00858169	0.103389	0.0941036	0.00121646	0.0717631	0.0742596	0.121174	0.00808045	0.00481743	0.0705076	0.0698901	0.0103345	0.0607812	0.0958795	0.108289
Tb427_110186100.1-p1	| transcript=Tb427_110186100.1 | gene=Tb427_110186100 | organism=Trypanosoma_brucei_Lister_strain_427_2018 | gene_product=Nodulin-like/Major Facilitator Superfamily, putative | transcript_product=Nodulin-like/Major Facilitator Superfamily, putative			75827	2	2	1.16895	14.2187	1.25648	0.232271	0.997483	-6.06017	VEX2 N plus Biotin	WT	43717.6	2536.08	30686.9	28865.7	2814.25	51464.9	42183.5	43145.8	3833.12	4695.67	53329.1	46330.7	10217.3	8042.85	67538.4	31917.4	471319	0.0927559	0.00538081	0.0651085	0.0612445	0.005971	0.109193	0.0895008	0.0915425	0.00813274	0.00996282	0.113149	0.0983	0.0216782	0.0170646	0.143296	0.0677192
Tb427_110007700.1-p1	| transcript=Tb427_110007700.1 | gene=Tb427_110007700 | organism=Trypanosoma_brucei_Lister_strain_427_2018 | gene_product=hypothetical protein, conserved | transcript_product=hypothetical protein, conserved | location=Chr11_core_Tb427v10:61521-64088			93793	10	10	1.16765	17.3103	2.90285	0.0129571	0.326909	-3.43312	VEX2 N plus Biotin	WT	118965	101937	52655.2	142087	137475	357845	263645	356233	163816	149431	441556	444275	181154	118694	184082	215784	3.42963e+06	0.0346872	0.0297224	0.015353	0.0414293	0.0400844	0.104339	0.0768727	0.103869	0.0477648	0.0435706	0.128747	0.12954	0.0528202	0.0346084	0.053674	0.0629174
Tb427_110033800.1-p1	| transcript=Tb427_110033800.1 | gene=Tb427_110033800 | organism=Trypanosoma_brucei_Lister_strain_427_2018 | gene_product=Microtubule binding/Kinesin motor domain containing protein, putative | transcript_product=Microtubule binding/Kinesin motor do			96539	3	3	1.16583	11.2689	0.970612	0.350433	0.997483	-6.36868	VEX2 N plus Biotin	VEX2 N minus Biotin	0	8588.27	0	659.818	0	0	0	932.347	4972.09	2978.95	189.23	2140.01	3644.43	9520.03	14314.7	10168.6	58108.5	0	0.147797	0	0.0113549	0	0	0	0.0160449	0.0855657	0.0512654	0.00325649	0.0368279	0.0627177	0.163832	0.246344	0.174994
Tb427_070069200.1-p1	| transcript=Tb427_070069200.1 | gene=Tb427_070069200 | organism=Trypanosoma_brucei_Lister_strain_427_2018 | gene_product=Thioredoxin-like [2Fe-2S] ferredoxin, putative | transcript_product=Thioredoxin-like [2Fe-2S] ferredoxin, putative | location=C			31532	2	2	1.15884	11.0583	0.938633	0.365977	0.997483	-6.39906	VEX2 N plus Biotin	VEX2 N minus Biotin	6831.91	62.2003	1951.24	6576.49	0	6908.93	6347.51	425.769	136.088	0	5730.49	6801.9	818.733	1581.61	2720.57	6122.5	53015.9	0.128865	0.00117324	0.0368047	0.124047	0	0.130318	0.119728	0.00803097	0.00256693	0	0.10809	0.128299	0.0154431	0.0298328	0.0513161	0.115484
Tb427_040050200.1-p1	| transcript=Tb427_040050200.1 | gene=Tb427_040050200 | organism=Trypanosoma_brucei_Lister_strain_427_2018 | gene_product=MYND finger containing protein, putative | transcript_product=MYND finger containing protein, putative | location=Chr4_core_Tb4			55209	4	4	1.14875	15.5085	2.66932	0.0199001	0.4654	-3.85254	VEX2 N plus Biotin	WT	34394.2	31430.3	45427.2	32351.2	15792.4	38542.1	26058.2	59276.8	7655.68	102687	43017.7	39849.5	115595	129535	65240.8	53742.6	840596	0.0409164	0.0373905	0.0540417	0.038486	0.0187872	0.0458509	0.0309997	0.0705175	0.00910744	0.12216	0.0511753	0.0474062	0.137516	0.154099	0.0776125	0.0639339
Tb427_050048300.1-p1	| transcript=Tb427_050048300.1 | gene=Tb427_050048300 | organism=Trypanosoma_brucei_Lister_strain_427_2018 | gene_product=hypothetical protein, conserved | transcript_product=hypothetical protein, conserved | location=Chr5_core_Tb427v10:1323988-1325			43019	2	2	1.13858	13.6822	1.41619	0.181531	0.997483	-5.86123	VEX2 N plus Biotin	VEX2 N minus Biotin	5613.48	2358.42	8209.96	33230.1	12625	17788.1	9118.83	7274.47	3923.28	2997.19	36562.8	13852.6	28627.4	3528.29	24317.9	35677	245705	0.0228464	0.00959859	0.0334139	0.135244	0.0513828	0.0723963	0.037113	0.0296065	0.0159675	0.0121983	0.148808	0.0563789	0.116511	0.0143599	0.0989721	0.145203
Tb427_050046100.1-p1	| transcript=Tb427_050046100.1 | gene=Tb427_050046100 | organism=Trypanosoma_brucei_Lister_strain_427_2018 | gene_product=DEAD/DEAH box helicase/Helicase conserved C-terminal domain containing protein, putative | transcript_product=DEAD/DEAH box hel			75486	3	3	1.13798	13.7938	1.67086	0.119706	0.997483	-5.50977	VEX2 N plus Biotin	WT	15694.6	9770.19	17931.8	14402.6	1696.96	18041.6	18072.5	35746	9011.77	2572.26	17778.8	19661.9	11364.2	13649.6	35772.1	36353.1	277520	0.0565532	0.0352054	0.0646143	0.0518975	0.00611473	0.0650102	0.0651214	0.128805	0.0324725	0.00926875	0.064063	0.0708486	0.0409492	0.0491842	0.128899	0.130993
Tb427_110122500.1-p1	| transcript=Tb427_110122500.1 | gene=Tb427_110122500 | organism=Trypanosoma_brucei_Lister_strain_427_2018 | gene_product=Type III restriction enzyme, res subunit/SNF2 family N-terminal domain/Helicase conserved C-terminal domain containing protein,			140869	6	6	1.13473	15.401	1.43161	0.177161	0.997483	-5.84111	VEX2 N plus Biotin	WT	43445.4	23951	130915	34065.9	3824.64	51360	59237.4	125082	22519.9	17574.1	45978.8	58786.2	28540.5	36154.5	151356	132762	965554	0.0449953	0.0248054	0.135586	0.0352812	0.00396108	0.0531922	0.0613506	0.129544	0.0233233	0.018201	0.0476191	0.0608834	0.0295586	0.0374443	0.156756	0.137499
Tb427_110055300.1-p1	| transcript=Tb427_110055300.1 | gene=Tb427_110055300 | organism=Trypanosoma_brucei_Lister_strain_427_2018 | gene_product=hypothetical protein, conserved | transcript_product=hypothetical protein, conserved | location=Chr11_core_Tb427v10:1396979-140			188685	9	9	1.13185	15.337	1.36705	0.196062	0.997483	-5.9243	VEX2 N plus Biotin	WT	62110.2	11190.6	93346.7	53979.9	4082.77	56008.6	59464.2	100741	23248.7	4991.98	58003.5	59277.5	23005.4	29826.9	110594	163746	913618	0.0679827	0.0122486	0.102173	0.0590837	0.00446879	0.0613042	0.0650865	0.110267	0.0254468	0.00546397	0.0634877	0.0648822	0.0251805	0.0326471	0.12105	0.179228
Tb427_050018100.1-p1	| transcript=Tb427_050018100.1 | gene=Tb427_050018100 | organism=Trypanosoma_brucei_Lister_strain_427_2018 | gene_product=hypothetical protein, conserved | transcript_product=hypothetical protein, conserved | location=Chr5_core_Tb427v10:468502-47096			93273	3	3	1.12629	12.4885	1.38413	0.190642	0.997483	-5.90262	VEX2 N plus Biotin	WT	11642.6	1977.3	9531.9	5804.29	585.343	10718.4	10532.9	10762.4	5457.98	3133.86	13861.4	8828.86	9125.42	6790.59	5171.44	7722.33	121647	0.0957076	0.0162544	0.0783571	0.0477142	0.00481181	0.088111	0.0865854	0.0884726	0.0448673	0.0257619	0.113948	0.0725776	0.0750156	0.0558221	0.0425118	0.0634814
Tb427_010023800.1-p1	| transcript=Tb427_010023800.1 | gene=Tb427_010023800 | organism=Trypanosoma_brucei_Lister_strain_427_2018 | gene_product=Myotubularin-like phosphatase domain containing protein, putative | transcript_product=Myotubularin-like phosphatase domain con			99285	4	4	1.12291	15.816	1.46618	0.167683	0.997483	-5.79544	VEX2 N plus Biotin	VEX2 N minus Biotin	70810.5	42436.3	85233.7	87665.8	3405.83	64321.4	74726.1	70453.5	48868.2	24391.3	81782.5	88942.9	92006.7	72888.5	40915.3	154259	1.10311e+06	0.0641919	0.0384698	0.0772669	0.0794717	0.00308749	0.0583093	0.0677415	0.0638682	0.0443005	0.0221115	0.0741383	0.0806295	0.0834068	0.0660756	0.037091	0.13984
Tb427_070014900.1-p1	| transcript=Tb427_070014900.1 | gene=Tb427_070014900 | organism=Trypanosoma_brucei_Lister_strain_427_2018 | gene_product=Aspartate-ammonia ligase, putative | transcript_product=Aspartate-ammonia ligase, putative | location=Chr7_core_Tb427v10:272315			39758	6	6	1.11479	16.3721	2.37785	0.0344267	0.63922	-4.37189	VEX2 N plus Biotin	WT	32761.2	69168.6	160942	27198.4	53798.5	67688.1	74295.5	312625	71218.5	63838.6	99071.3	94998.5	94142.6	86054.4	184358	217930	1.71009e+06	0.0191576	0.0404474	0.0941132	0.0159046	0.0314594	0.0395816	0.0434454	0.182812	0.0416461	0.0373306	0.0579334	0.0555518	0.0550513	0.0503216	0.107806	0.127438
Tb427_090013400.1-p1	| transcript=Tb427_090013400.1 | gene=Tb427_090013400 | organism=Trypanosoma_brucei_Lister_strain_427_2018 | gene_product=hypothetical protein, conserved | transcript_product=hypothetical protein, conserved | location=Chr9_core_Tb427v10:227089-22927			79348	2	2	1.11124	13.9109	1.57255	0.141061	0.997483	-5.65015	VEX2 N plus Biotin	WT	28269.2	9981.23	6774.83	31330.5	1771.44	29147.9	29343.6	336.669	18416.6	5458.47	26116.8	22081.4	24669.2	22304.6	21271.1	16167.4	293441	0.0963369	0.0340145	0.0230876	0.106769	0.00603678	0.0993314	0.0999983	0.00114731	0.0627607	0.0186016	0.089002	0.0752501	0.0840688	0.0760104	0.0724884	0.0550961
Tb427_080069300.1-p1	| transcript=Tb427_080069300.1 | gene=Tb427_080069300 | organism=Trypanosoma_brucei_Lister_strain_427_2018 | gene_product=SPRY domain containing protein, putative | transcript_product=SPRY domain containing protein, putative | location=Chr8_core_Tb4			99019	3	3	1.10557	12.6262	1.18849	0.25707	0.997483	-6.13931	VEX2 N plus Biotin	WT	4690.99	2864.22	12061	3922.34	1965.22	5760.97	3407.88	28503	4907.08	1901.99	6232.73	3800.41	3338.63	3400.46	74423.3	25790.9	186971	0.0250894	0.015319	0.0645072	0.0209783	0.0105108	0.0308121	0.0182267	0.152446	0.0262451	0.0101726	0.0333353	0.0203262	0.0178564	0.0181871	0.398047	0.137941
Tb427_060023500.1-p1	| transcript=Tb427_060023500.1 | gene=Tb427_060023500 | organism=Trypanosoma_brucei_Lister_strain_427_2018 | gene_product=hypothetical protein, conserved | transcript_product=hypothetical protein, conserved | location=Chr6_core_Tb427v10:516379-51755			42609	10	9	1.10474	18.2577	3.47173	0.00445669	0.150578	-2.38191	VEX2 N plus Biotin	WT	178602	279506	147449	174153	292232	334042	365189	224995	542643	552222	474721	420302	662048	663105	400985	217801	5.93e+06	0.0301184	0.0471343	0.024865	0.0293681	0.0492803	0.0563309	0.0615833	0.0379419	0.0915081	0.0931236	0.0800542	0.0708772	0.111644	0.111822	0.0676197	0.0367287
Tb427_090063600.1-p1	| transcript=Tb427_090063600.1 | gene=Tb427_090063600 | organism=Trypanosoma_brucei_Lister_strain_427_2018 | gene_product=PRO8NT (NUC069), PrP8 N-terminal domain/PROCN (NUC071) domain/RNA recognition motif of the spliceosomal PrP8/U5-snRNA binding s			278171	30	30	1.09776	18.5377	2.16967	0.0502847	0.822514	-4.72659	VEX2 N plus Biotin	WT	362610	154574	513408	352562	98728.4	737195	615982	639672	233999	127290	768795	735493	246505	252817	1.03246e+06	664857	7.53694e+06	0.0481111	0.0205088	0.0681189	0.0467779	0.0130993	0.0978109	0.0817283	0.0848716	0.031047	0.0168888	0.102004	0.0975851	0.0327062	0.0335437	0.136986	0.088213
Tb427_110159900.1-p1	| transcript=Tb427_110159900.1 | gene=Tb427_110159900 | organism=Trypanosoma_brucei_Lister_strain_427_2018 | gene_product=Ubiquitin-conjugating enzyme, putative | transcript_product=Ubiquitin-conjugating enzyme, putative | location=Chr11_core_Tb427v			28373	2	2	1.08649	13.1487	0.830744	0.421944	0.997483	-6.49494	WT	VEX2 N minus Biotin	25016.2	3846.18	24074.8	27401	124.8	29885.4	15446.9	6218.69	4375.31	675.388	25944.1	29580.1	8622.52	7438.54	20051.3	4432.56	233134	0.107304	0.0164978	0.103266	0.117533	0.000535317	0.12819	0.0662575	0.0266743	0.0187674	0.002897	0.111284	0.12688	0.0369853	0.0319068	0.0860077	0.0190129
Tb427_100137100.1-p1	| transcript=Tb427_100137100.1 | gene=Tb427_100137100 | organism=Trypanosoma_brucei_Lister_strain_427_2018 | gene_product=Ankyrin repeats (3 copies)/Ankyrin repeat/Ankyrin repeats (many copies), putative | transcript_product=Ankyrin repeats (3 copie			33091	2	2	1.08632	13.8968	1.26791	0.228295	0.997483	-6.04652	VEX2 N plus Biotin	VEX2 N minus Biotin	22222.8	1763.04	36654.6	29984.5	2459.03	28340.2	33457.2	12059.7	7064.32	5463.77	28763.5	34234	10609.2	28340.8	18752.5	17678.5	317848	0.0699164	0.0055468	0.115321	0.0943359	0.00773649	0.0891629	0.105262	0.0379416	0.0222255	0.0171899	0.0904945	0.107706	0.0333784	0.0891648	0.0589984	0.0556195
Tb427_010029100.1-p1	| transcript=Tb427_010029100.1 | gene=Tb427_010029100 | organism=Trypanosoma_brucei_Lister_strain_427_2018 | gene_product=hypothetical protein, conserved | transcript_product=hypothetical protein, conserved | location=Chr1_core_Tb427v10:719123-72403			184405	3	3	1.08388	12.0248	1.45306	0.170923	0.997483	-5.81285	VEX2 N plus Biotin	WT	4411.42	1223.53	1298.83	8675.35	0	17669.4	9556.46	31.31	1326.39	0	13279.2	10570.3	4510.23	3146.22	4177.56	4882.08	84758.3	0.0520471	0.0144355	0.0153239	0.102354	0	0.208468	0.11275	0.000369403	0.0156491	0	0.156671	0.124711	0.0532128	0.0371199	0.0492879	0.0576
Tb427_090022300.1-p1	| transcript=Tb427_090022300.1 | gene=Tb427_090022300 | organism=Trypanosoma_brucei_Lister_strain_427_2018 | gene_product=hypothetical protein, conserved | transcript_product=hypothetical protein, conserved | location=Chr9_core_Tb427v10:447519-45162			152723	13	10	1.08335	17.0028	3.20668	0.00723427	0.229382	-2.86602	VEX2 N plus Biotin	WT	98720.4	56830.2	143740	118932	52537.8	143444	155777	254668	166640	46429.9	143436	143384	153324	185654	234878	289206	2.3876e+06	0.0413471	0.0238022	0.0602026	0.0498122	0.0220044	0.0600789	0.065244	0.106663	0.069794	0.0194462	0.0600752	0.0600536	0.0642168	0.0777577	0.0983741	0.121128
Tb427_070062800.1-p1	| transcript=Tb427_070062800.1 | gene=Tb427_070062800 | organism=Trypanosoma_brucei_Lister_strain_427_2018 | gene_product=hypothetical protein, conserved | transcript_product=hypothetical protein, conserved | location=Chr7_core_Tb427v10:1536676-1537			35782	11	11	1.07784	18.8998	1.05388	0.31219	0.997483	-6.28555	VEX2 N plus Biotin	VEX2 N minus Biotin	1.34602e+06	58466.1	1.0277e+06	1.33774e+06	33718.4	1.27964e+06	1.24089e+06	866766	76535.8	153666	1.16702e+06	1.06412e+06	245121	254547	1.07827e+06	1.2569e+06	1.24871e+07	0.107793	0.00468211	0.0823009	0.107129	0.00270025	0.102477	0.0993734	0.0694128	0.00612918	0.012306	0.0934576	0.0852173	0.0196299	0.0203848	0.0863508	0.100656
Tb427_080065200.1-p1	| transcript=Tb427_080065200.1 | gene=Tb427_080065200 | organism=Trypanosoma_brucei_Lister_strain_427_2018 | gene_product=DEAD_2/Helical and beta-bridge domain/Helicase C-terminal domain containing protein, putative | transcript_product=DEAD_2/Helic			91723	2	2	1.0774	12.5662	1.16739	0.265176	0.997483	-6.16318	VEX2 N plus Biotin	WT	13681.5	6235.18	1428.37	12875.3	682.277	16239.2	12190.3	4857.27	6667.54	1077.97	16758.7	15410	3588.22	4018.31	16668.3	6145.7	138524	0.0987663	0.0450115	0.0103113	0.0929461	0.00492533	0.11723	0.0880016	0.0350644	0.0481327	0.00778179	0.12098	0.111244	0.0259032	0.029008	0.120327	0.0443656
Tb427_110138800.1-p1	| transcript=Tb427_110138800.1 | gene=Tb427_110138800 | organism=Trypanosoma_brucei_Lister_strain_427_2018 | gene_product=Domain of unknown function (DUF4586), putative | transcript_product=Domain of unknown function (DUF4586), putative | location=C			32778	6	6	1.06461	17.0249	1.75662	0.103815	0.997483	-5.38352	VEX2 N plus Biotin	VEX2 N minus Biotin	108256	22489.4	66343.9	301303	115799	220587	134273	87972.9	88849.4	71746	341839	191018	375057	80217.2	173113	123713	2.50258e+06	0.0432578	0.00898652	0.0265102	0.120397	0.0462717	0.0881439	0.053654	0.0351529	0.0355032	0.0286688	0.136595	0.0763285	0.149868	0.0320539	0.0691738	0.0494344
Tb427_110057600.1-p1	| transcript=Tb427_110057600.1 | gene=Tb427_110057600 | organism=Trypanosoma_brucei_Lister_strain_427_2018 | gene_product=Nucleolar pre-ribosomal-associated protein 1, putative | transcript_product=Nucleolar pre-ribosomal-associated protein 1, putat			178995	3	3	1.06357	13.3096	1.21035	0.248878	0.997483	-6.11424	VEX2 N plus Biotin	WT	7981.05	5024.45	36093.7	6332.37	1576.48	16896	15144.3	38777.3	6429.72	2011.95	10920.7	11898	5773.37	5557.27	52723.2	37221.4	260361	0.0306537	0.019298	0.138629	0.0243215	0.00605495	0.0648946	0.0581666	0.148936	0.0246954	0.00772754	0.0419444	0.0456979	0.0221744	0.0213444	0.2025	0.142961
Tb427_110187000.1-p1	| transcript=Tb427_110187000.1 | gene=Tb427_110187000 | organism=Trypanosoma_brucei_Lister_strain_427_2018 | gene_product=Cyclin N-terminal domain-containing protein [Source:UniProtKB/TrEMBL;Acc:Q8IEW8] | transcript_product=Cyclin, N-terminal domain			49376	4	3	1.05613	15.051	1.44455	0.173562	0.997483	-5.8241	VEX2 N plus Biotin	WT	66910.7	4296.27	35873.5	55938	10613	70463.8	62078.4	53701.8	10378	48373.1	63153.7	68805.1	18106.2	33449.6	47057.9	90986.3	740185	0.0903972	0.00580431	0.0484656	0.075573	0.0143383	0.0951975	0.0838687	0.0725518	0.0140208	0.0653527	0.0853215	0.0929566	0.0244618	0.0451909	0.0635758	0.122924
Tb427_110036000.1-p1	| transcript=Tb427_110036000.1 | gene=Tb427_110036000 | organism=Trypanosoma_brucei_Lister_strain_427_2018 | gene_product=hypothetical protein, conserved | transcript_product=hypothetical protein, conserved | location=Chr11_core_Tb427v10:845541-8466			40196	3	2	1.05541	15.652	1.48373	0.163035	0.997483	-5.77194	VEX2 N plus Biotin	VEX2 N minus Biotin	74990.8	7015.78	58668.7	80173.2	19888.2	49348.4	97204.4	59961.7	10402	5401.62	90540.9	65002.8	24580.7	40753.2	142230	163411	989573	0.0757809	0.0070897	0.0592869	0.081018	0.0200978	0.0498684	0.0982286	0.0605935	0.0105116	0.00545854	0.0914949	0.0656877	0.0248396	0.0411826	0.143728	0.165133
Tb427_060015800.1-p1	| transcript=Tb427_060015800.1 | gene=Tb427_060015800 | organism=Trypanosoma_brucei_Lister_strain_427_2018 | gene_product=hypothetical protein, conserved | transcript_product=hypothetical protein, conserved | location=Chr6_core_Tb427v10:361465-36316			65912	4	4	1.05521	15.1843	1.45426	0.170901	0.997483	-5.81127	VEX2 N plus Biotin	VEX2 N minus Biotin	69350.6	6900.08	20397.6	121328	8219.46	78472.8	36575.6	31370.9	7017.8	50855.6	91303.6	68839.6	55178.7	42455.1	40975.8	32455.4	761697	0.0910476	0.00905883	0.0267792	0.159286	0.010791	0.103024	0.0480186	0.0411856	0.00921339	0.0667662	0.119869	0.0903767	0.0724419	0.0557376	0.0537955	0.0426094
Tb427_090050100.1-p1	| transcript=Tb427_090050100.1 | gene=Tb427_090050100 | organism=Trypanosoma_brucei_Lister_strain_427_2018 | gene_product=CAAX prenyl protease N-terminal, five membrane helices/Peptidase family M48, putative | transcript_product=CAAX prenyl protease			48953	6	4	1.05425	16.337	1.52297	0.153041	0.997483	-5.71875	VEX2 N minus Biotin	WT	206735	33115.8	25668.4	201534	14959.7	220591	214940	78260.2	89621.7	24217.6	181440	150497	71059.1	75834.8	182420	87960	1.85885e+06	0.111216	0.0178152	0.0138087	0.108419	0.00804781	0.11867	0.115631	0.0421013	0.0482134	0.0130282	0.0976086	0.0809621	0.0382274	0.0407965	0.0981357	0.0473195
Tb427_030059700.1-p1	| transcript=Tb427_030059700.1 | gene=Tb427_030059700 | organism=Trypanosoma_brucei_Lister_strain_427_2018 | gene_product=Metallopeptidase family M24/FACT complex subunit (SPT16/CDC68)/Histone chaperone Rttp106-like, putative | transcript_product=Me			114304	10	9	1.04839	15.9136	3.16936	0.00774463	0.236552	-2.93398	VEX2 N plus Biotin	WT	42838.1	62702.7	35954.4	39264.6	32564.2	54740	43995.6	41657.9	76033.3	46451.7	52526.2	77751.1	85248.4	90994.2	148589	85259.9	1.01657e+06	0.0421398	0.0616806	0.0353683	0.0386246	0.0320333	0.0538477	0.0432784	0.0409789	0.0747939	0.0456945	0.05167	0.0764837	0.0838588	0.089511	0.146166	0.0838701
Tb427_090028800.1-p1	| transcript=Tb427_090028800.1 | gene=Tb427_090028800 | organism=Trypanosoma_brucei_Lister_strain_427_2018 | gene_product=GAF domain/3'5'-cyclic nucleotide phosphodiesterase, putative | transcript_product=GAF domain/3'5'-cyclic nucleotide phosphodie			104711	10	2	1.04724	12.8881	0.873585	0.399071	0.997483	-6.4581	WT	VEX2 N plus Biotin	47761.5	0	1221.26	49281.5	1339.01	24214.3	39800.2	812.875	2907.77	1108.91	27506.7	13835.2	3315.55	6112.43	14691.6	12126.2	246035	0.194125	0	0.00496378	0.200303	0.00544234	0.0984181	0.161766	0.0033039	0.0118185	0.00450713	0.1118	0.0562327	0.0134759	0.0248437	0.0597135	0.0492865
Tb427_100036200.1-p1	| transcript=Tb427_100036200.1 | gene=Tb427_100036200 | organism=Trypanosoma_brucei_Lister_strain_427_2018 | gene_product=Eukaryotic and archaeal DNA primase, large subunit, putative | transcript_product=Eukaryotic and archaeal DNA primase, large su			65898	3	3	1.04568	8.69631	0.866435	0.402627	0.997483	-6.46459	VEX2 N plus Biotin	WT	465.768	594.39	81.8361	180.47	0	1117.51	1079.95	0.472764	0	0	1202.34	2622.77	71.0453	0	194.082	1014.52	8625.16	0.0540011	0.0689135	0.00948807	0.0209236	0	0.129564	0.125209	5.48122e-05	0	0	0.139399	0.304084	0.00823698	0	0.0225019	0.117624
Tb427_110142600.1-p1	| transcript=Tb427_110142600.1 | gene=Tb427_110142600 | organism=Trypanosoma_brucei_Lister_strain_427_2018 | gene_product=Der1-like family, putative | transcript_product=Der1-like family, putative | location=Chr11_core_Tb427v10:3431057-3431818(+) |			28063	4	4	1.04146	15.6792	1.25303	0.233481	0.997483	-6.06426	VEX2 N minus Biotin	WT	100082	3900.57	90821.2	96074.6	16302.7	117089	98383.8	159264	66655.5	42597.8	106333	96981.5	54140.5	75394.3	132646	26767.5	1.28343e+06	0.0779801	0.00303917	0.0707642	0.0748574	0.0127024	0.0912308	0.0766567	0.124092	0.0519353	0.0331905	0.0828504	0.0755641	0.0421841	0.0587442	0.103353	0.0208562
Tb427_100006900.1-p1	| transcript=Tb427_100006900.1 | gene=Tb427_100006900 | organism=Trypanosoma_brucei_Lister_strain_427_2018 | gene_product=Protein tyrosine kinase/Protein kinase domain containing protein, putative | transcript_product=Protein tyrosine kinase/Protein			59308	4	4	1.04138	11.7007	0.962245	0.354454	0.997483	-6.37672	VEX2 N plus Biotin	WT	4415.96	460.283	7575.73	4047.92	915.304	10754.2	4887.11	5230.37	2761.67	70.6837	12136.1	14337.5	4528.84	399.162	6500.77	4762.1	83783.7	0.0527067	0.00549371	0.0904201	0.048314	0.0109246	0.128356	0.0583301	0.062427	0.0329619	0.000843646	0.14485	0.171125	0.054054	0.0047642	0.0775899	0.056838
Tb427_110103100.1-p1	| transcript=Tb427_110103100.1 | gene=Tb427_110103100 | organism=Trypanosoma_brucei_Lister_strain_427_2018 | gene_product=Zinc knuckle, putative | transcript_product=Zinc knuckle, putative | location=Chr11_core_Tb427v10:2606725-2608275(-) | protein_			58395	4	3	1.04123	16.4765	3.52654	0.00395159	0.140418	-2.26822	VEX2 N plus Biotin	WT	38227.9	80283.9	83362.9	62848.5	54762.3	101798	77868.5	179836	102206	64161.2	120864	115431	138481	121756	183998	95069.2	1.62096e+06	0.0235835	0.0495287	0.0514282	0.0387725	0.033784	0.0628014	0.0480386	0.110944	0.0630529	0.0395823	0.0745637	0.0712118	0.0854318	0.0751139	0.113512	0.05865
Tb427_110025100.1-p1	| transcript=Tb427_110025100.1 | gene=Tb427_110025100 | organism=Trypanosoma_brucei_Lister_strain_427_2018 | gene_product=hypothetical protein, conserved | transcript_product=hypothetical protein, conserved | location=Chr11_core_Tb427v10:547753-5494			65338	4	4	1.03429	14.9234	1.25909	0.231356	0.997483	-6.05705	VEX2 N minus Biotin	WT	39039.7	2706.03	81006.6	40274.3	11895.7	55986	57446	119065	24186.1	15965.5	40335.3	43702.2	17666.6	24644.4	81614.7	101537	757072	0.0515668	0.00357434	0.107	0.0531975	0.0157128	0.0739507	0.0758792	0.15727	0.0319469	0.0210886	0.053278	0.0577253	0.0233354	0.0325522	0.107803	0.134119
Tb427_040025000.1-p1	| transcript=Tb427_040025000.1 | gene=Tb427_040025000 | organism=Trypanosoma_brucei_Lister_strain_427_2018 | gene_product=EF hand/EF-hand domain/EF-hand domain pair, putative | transcript_product=EF hand/EF-hand domain/EF-hand domain pair, putative			21162	4	3	1.0341	16.7755	1.74297	0.106248	0.997483	-5.40392	VEX2 N plus Biotin	WT	147002	23349.5	187266	137941	28372.4	136034	145943	221477	80827.3	57844.6	128805	114554	104578	117972	265210	291605	2.18878e+06	0.0671614	0.0106678	0.0855575	0.0630219	0.0129626	0.0621505	0.0666776	0.101188	0.036928	0.0264278	0.0588478	0.0523369	0.0477793	0.0538984	0.121168	0.133227
Tb427_060054500.1-p1	| transcript=Tb427_060054500.1 | gene=Tb427_060054500 | organism=Trypanosoma_brucei_Lister_strain_427_2018 | gene_product=Mago nashi protein, putative | transcript_product=Mago nashi protein, putative | location=Chr6_core_Tb427v10:1244208-1244711(+)			19435	2	2	1.02874	14.2775	0.93702	0.366774	0.997483	-6.40057	VEX2 N plus Biotin	WT	57476.7	3681.75	39507.5	51927.9	1017.57	61965.3	46479	37952	8085.79	15390.2	54509.7	64764.8	6047.72	15675.6	39392.5	32530	536404	0.107152	0.00686376	0.0736526	0.0968074	0.00189702	0.11552	0.0866493	0.0707526	0.0150741	0.0286915	0.101621	0.120739	0.0112746	0.0292234	0.073438	0.0606446
Tb427_020012600.1-p1	| transcript=Tb427_020012600.1 | gene=Tb427_020012600 | organism=Trypanosoma_brucei_Lister_strain_427_2018 | gene_product=Nop14-like family, putative | transcript_product=Nop14-like family, putative | location=Chr2_core_Tb427v10:257918-260785(+) | p			105408	9	9	1.02873	15.6675	2.3085	0.038911	0.697353	-4.48959	VEX2 N minus Biotin	WT	61248	21451.6	63498.8	41146.8	15908.6	87677.6	99670.4	133143	37558.8	49928.9	86839.7	95045.8	47051.6	53482.8	111148	60183.9	1.06498e+06	0.0575107	0.0201426	0.0596242	0.0386361	0.0149379	0.0823276	0.0935886	0.125019	0.035267	0.0468823	0.0815409	0.0892462	0.0441806	0.0502194	0.104366	0.0565115
Tb427_050030300.1-p1	| transcript=Tb427_050030300.1 | gene=Tb427_050030300 | organism=Trypanosoma_brucei_Lister_strain_427_2018 | gene_product=Ubiquitin carboxyl-terminal hydrolase, putative | transcript_product=Ubiquitin carboxyl-terminal hydrolase, putative | location			109406	7	7	1.02357	16.554	2.05524	0.0617199	0.915142	-4.91554	VEX2 N plus Biotin	WT	41074.9	121989	35730.4	33072.9	201114	116907	118120	27665.2	148114	136387	144168	171815	169967	174132	91613	81778.6	1.81365e+06	0.0226477	0.0672617	0.0197008	0.0182355	0.110889	0.0644594	0.0651286	0.0152539	0.0816664	0.0752002	0.0794905	0.0947344	0.0937156	0.0960122	0.0505131	0.0450907
Tb427_090083800.1-p1	| transcript=Tb427_090083800.1 | gene=Tb427_090083800 | organism=Trypanosoma_brucei_Lister_strain_427_2018 | gene_product=NLI interacting factor-like phosphatase, putative | transcript_product=NLI interacting factor-like phosphatase, putative | loca			60128	4	4	1.02059	15.334	1.54116	0.148591	0.997483	-5.69379	VEX2 N plus Biotin	WT	22074.2	6614.81	96080.5	29955.1	41543.8	27636.5	28182	89191.6	57369.2	55245.7	25416.2	30996.6	58372.8	55488.9	126423	105955	856545	0.0257712	0.00772266	0.112172	0.034972	0.0485016	0.0322651	0.0329019	0.104129	0.0669774	0.0644983	0.029673	0.0361879	0.0681491	0.0647822	0.147596	0.1237
Tb427_030041500.1-p1	| transcript=Tb427_030041500.1 | gene=Tb427_030041500 | organism=Trypanosoma_brucei_Lister_strain_427_2018 | gene_product=Lipase (class 3), putative | transcript_product=Lipase (class 3), putative | location=Chr3_core_Tb427v10:938848-942546(+) | pro			139980	2	2	1.01665	11.7188	1.63661	0.126703	0.997483	-5.55922	VEX2 N minus Biotin	WT	2263.5	1565.05	4369.56	2944.07	1397.09	3407.15	4963.27	7646.76	2373.31	8351.16	5152.67	4412.96	6621.32	5064.16	3534.75	3718.67	67785.4	0.0333922	0.0230883	0.0644616	0.0434322	0.0206105	0.0502637	0.0732203	0.112808	0.0350121	0.1232	0.0760144	0.0651019	0.0976805	0.0747086	0.0521461	0.0548594
Tb427_050034000.1-p1	| transcript=Tb427_050034000.1 | gene=Tb427_050034000 | organism=Trypanosoma_brucei_Lister_strain_427_2018 | gene_product=Galactosyltransferase, putative | transcript_product=Galactosyltransferase, putative | location=Chr5_core_Tb427v10:926640-92779			45507	5	4	1.00648	14.0947	0.606914	0.554941	0.997483	-6.65985	VEX2 N plus Biotin	VEX2 N minus Biotin	80431.7	295.75	75762.6	67456.1	2011.35	73251.5	66803.8	74805.2	2448.63	972.744	77647.9	71123.3	2804.21	2334.86	98216.6	54132.4	750499	0.107171	0.000394071	0.10095	0.0898817	0.00268002	0.0976038	0.0890126	0.099674	0.00326267	0.00129613	0.103462	0.094768	0.00373646	0.00311108	0.130868	0.0721286
Tb427_030043200.1-p1	| transcript=Tb427_030043200.1 | gene=Tb427_030043200 | organism=Trypanosoma_brucei_Lister_strain_427_2018 | gene_product=hypothetical protein, conserved | transcript_product=hypothetical protein, conserved | location=Chr3_core_Tb427v10:998755-10023			136367	4	4	1.00617	14.9827	1.06986	0.305219	0.997483	-6.26895	VEX2 N plus Biotin	VEX2 N minus Biotin	53419.1	10415	89164.2	58187.7	1840.05	58738.6	71077	44017.2	9800.66	5303.76	58339.8	55798.5	30931.3	13173.3	60752.3	95791.8	716750	0.0745296	0.0145309	0.124401	0.0811827	0.00256721	0.0819513	0.0991657	0.0614122	0.0136737	0.00739973	0.0813949	0.0778493	0.0431549	0.0183792	0.0847607	0.133647
Tb427_010009800.1-p1	| transcript=Tb427_010009800.1 | gene=Tb427_010009800 | organism=Trypanosoma_brucei_Lister_strain_427_2018 | gene_product=Tubulin/FtsZ family, GTPase domain containing protein, putative | transcript_product=Tubulin/FtsZ family, GTPase domain contain			53227	2	2	1.00042	9.51934	0.784492	0.44743	0.997483	-6.53304	WT	VEX2 N minus Biotin	695.4	132.719	6437.03	473.342	114.201	1005.38	1488.04	3256.05	325.311	0	1450.71	741.303	176.825	538.476	3259.32	3101.46	23195.6	0.0299798	0.00572172	0.277511	0.0204066	0.00492339	0.0433434	0.0641521	0.140374	0.0140247	0	0.0625424	0.0319588	0.00762321	0.0232146	0.140515	0.133709
Tb427_080048900.1-p1	| transcript=Tb427_080048900.1 | gene=Tb427_080048900 | organism=Trypanosoma_brucei_Lister_strain_427_2018 | gene_product=hypothetical protein, conserved | transcript_product=hypothetical protein, conserved | location=Chr8_core_Tb427v10:1192445-1194			76286	2	2	0.99979	10.9776	0.925018	0.372582	0.997483	-6.41189	VEX2 N plus Biotin	VEX2 N minus Biotin	2459.46	365	1280.41	11959.1	366.382	8225.35	4695.59	100.226	0	1928.84	8810.06	7057.44	1319.48	0	2064.07	2966.94	53598.3	0.0458869	0.0068099	0.023889	0.223124	0.0068357	0.153463	0.087607	0.00186995	0	0.035987	0.164372	0.131673	0.024618	0	0.0385099	0.0553551
Tb427_110128500.1-p1	| transcript=Tb427_110128500.1 | gene=Tb427_110128500 | organism=Trypanosoma_brucei_Lister_strain_427_2018 | gene_product=hypothetical protein, conserved | transcript_product=hypothetical protein, conserved | location=Chr11_core_Tb427v10:3062306-306			21245	2	2	0.997298	10.7543	0.96067	0.355012	0.997483	-6.37843	VEX2 N plus Biotin	VEX2 N minus Biotin	285.954	1362.24	5029.94	495.153	2405.63	363.55	2077.82	1825.53	326.292	1149.48	1317.02	607.572	0	1793.5	6437.8	9970.23	35447.7	0.00806694	0.0384295	0.141897	0.0139686	0.0678641	0.010256	0.0586166	0.0514992	0.00920488	0.0324274	0.0371538	0.01714	0	0.0505957	0.181614	0.281266
Tb427_110030900.1-p1	| transcript=Tb427_110030900.1 | gene=Tb427_110030900 | organism=Trypanosoma_brucei_Lister_strain_427_2018 | gene_product=hypothetical protein, conserved | transcript_product=hypothetical protein, conserved | location=Chr11_core_Tb427v10:723205-7259			101096	4	3	0.994234	13.8259	1.48817	0.161606	0.997483	-5.76593	VEX2 N plus Biotin	VEX2 N minus Biotin	6100.48	23114.7	20889.6	2319.93	14424.8	5350.73	6275.98	2581.03	14627.4	18608.8	14087	15684.6	18727.2	24287	14047.8	43504.7	244632	0.0249374	0.0944876	0.0853921	0.00948333	0.0589654	0.0218726	0.0256548	0.0105507	0.0597934	0.0760686	0.0575847	0.0641151	0.0765527	0.0992799	0.0574243	0.177838
Tb427_090092900.1-p1;Tb427_000749000.1-p1	| transcript=Tb427_090092900.1 | gene=Tb427_090092900 | organism=Trypanosoma_brucei_Lister_strain_427_2018 | gene_product=hypothetical protein, conserved | transcript_product=hypothetical protein, conserved | location=Chr9_core_Tb427v10:2172370-2173			25502	3	2	0.994144	12.425	1.6117	0.132053	0.997483	-5.59481	VEX2 N plus Biotin	WT	4421.2	2273.69	8707.95	3110.75	2819.96	5384.79	3927.62	354.517	11131.9	11778.8	11012.2	9871.13	9700.89	3365.93	7945.1	6422.41	102229	0.0432481	0.0222412	0.0851809	0.0304292	0.0275847	0.0526739	0.0384199	0.00346787	0.108892	0.11522	0.107721	0.0965591	0.0948938	0.0329254	0.0777187	0.0628238
Tb427_080066200.1-p1	| transcript=Tb427_080066200.1 | gene=Tb427_080066200 | organism=Trypanosoma_brucei_Lister_strain_427_2018 | gene_product=hypothetical protein, conserved | transcript_product=hypothetical protein, conserved | location=Chr8_core_Tb427v10:1651396-1652			27627	2	2	0.992316	12.3796	0.695246	0.499819	0.997483	-6.60042	WT	VEX2 N minus Biotin	85.4179	41829.1	2043.16	5266.39	17127.6	3929.87	3201.73	456.037	13654.9	17261.2	2999.99	7495.7	29364.7	22462.8	0	5335.99	172515	0.000495134	0.242467	0.0118434	0.0305272	0.0992823	0.0227799	0.0185592	0.00264347	0.0791519	0.100057	0.0173898	0.0434497	0.170216	0.130208	0	0.0309307
Tb427_110107100.1-p1	| transcript=Tb427_110107100.1 | gene=Tb427_110107100 | organism=Trypanosoma_brucei_Lister_strain_427_2018 | gene_product=hypothetical protein, conserved | transcript_product=hypothetical protein, conserved | location=Chr11_core_Tb427v10:2680753-268			45532	10	9	0.99217	19.1966	3.09682	0.00900022	0.257631	-3.07658	VEX2 N plus Biotin	WT	259773	678281	350429	297994	652269	523441	563167	768487	1.06338e+06	835455	607474	500837	1.09735e+06	1.04124e+06	1.00797e+06	876102	1.11236e+07	0.0233532	0.0609765	0.031503	0.0267892	0.0586381	0.0470566	0.0506279	0.0690859	0.0955963	0.0751063	0.054611	0.0450246	0.0986502	0.0936056	0.0906152	0.0787604
Tb427_110060700.1-p1	| transcript=Tb427_110060700.1 | gene=Tb427_110060700 | organism=Trypanosoma_brucei_Lister_strain_427_2018 | gene_product=hypothetical protein, conserved | transcript_product=hypothetical protein, conserved | location=Chr11_core_Tb427v10:1540610-154			82362	3	3	0.992126	15.4986	2.06321	0.0607434	0.913811	-4.90195	VEX2 N plus Biotin	WT	31695.1	46613.7	82738.2	22328.8	11941.4	52465.2	57609.7	66515.7	60811.6	10052.6	66416	59951.1	47957.1	59389.4	50608.9	111908	839002	0.0377772	0.0555585	0.098615	0.0266135	0.0142329	0.0625329	0.0686645	0.0792795	0.0724809	0.0119816	0.0791607	0.0714552	0.0571597	0.0707858	0.0603204	0.133382
Tb427_010011900.1-p1	| transcript=Tb427_010011900.1 | gene=Tb427_010011900 | organism=Trypanosoma_brucei_Lister_strain_427_2018 | gene_product=hypothetical protein, conserved | transcript_product=hypothetical protein, conserved | location=Chr1_core_Tb427v10:182392-18435			72917	3	3	0.990002	12.8579	0.682599	0.507507	0.997483	-6.60939	VEX2 N minus Biotin	WT	30050.9	550.982	26395.4	18502.6	429.087	35841.8	27930.1	32004.4	470.001	1007.26	34421.6	25233.7	1784.83	1193.56	38720.5	15180.5	289717	0.103725	0.00190179	0.0911074	0.0638643	0.00148106	0.123713	0.0964045	0.110468	0.00162227	0.0034767	0.118811	0.0870978	0.0061606	0.00411976	0.133649	0.0523976
Tb427_050045100.1-p1	| transcript=Tb427_050045100.1 | gene=Tb427_050045100 | organism=Trypanosoma_brucei_Lister_strain_427_2018 | gene_product=XRN 5'-3' exonuclease N-terminus, putative | transcript_product=XRN 5'-3' exonuclease N-terminus, putative | location=Chr5_core			98644	3	3	0.980874	14.421	1.79904	0.0962622	0.997483	-5.31888	VEX2 N plus Biotin	WT	18075.8	6773.88	31614.8	25106.7	8182.9	26790.3	31640.4	56621	9006.23	4293.13	32302.2	25949.4	17569.3	21156.8	36465.7	62634.6	414183	0.043642	0.0163548	0.0763304	0.0606174	0.0197567	0.0646822	0.0763922	0.136705	0.0217446	0.0103653	0.0779902	0.0626521	0.0424191	0.0510808	0.0880424	0.151224
Tb427_080050700.1-p1	| transcript=Tb427_080050700.1 | gene=Tb427_080050700 | organism=Trypanosoma_brucei_Lister_strain_427_2018 | gene_product=Zinc finger, C3HC4 type (RING finger)/Prokaryotic RING finger family 4, putative | transcript_product=Zinc finger, C3HC4 type (			37560	3	3	0.979005	15.141	1.72985	0.108635	0.997483	-5.42343	VEX2 N plus Biotin	WT	56028.7	30982.9	22652.1	49440.8	4976.73	38894.7	44446	38125.1	42961.5	17711.8	45876.1	41497.8	52570.4	47764.4	56418.1	52503.6	642851	0.0871566	0.0481961	0.035237	0.0769087	0.00774166	0.0605035	0.0691388	0.0593063	0.0668297	0.0275519	0.0713636	0.0645527	0.081777	0.074301	0.0877624	0.0816731
Tb427_090062500.1-p1;Tb427_000475500.1-p1	| transcript=Tb427_090062500.1 | gene=Tb427_090062500 | organism=Trypanosoma_brucei_Lister_strain_427_2018 | gene_product=Protein tyrosine kinase/Protein kinase domain/Kinase-like, putative | transcript_product=Protein tyrosine kinase/Protein kinase			119637	10	9	0.969766	16.3366	2.768	0.0165184	0.405291	-3.67331	VEX2 N plus Biotin	WT	59882.8	40047.3	117922	35141.7	62453.1	79188.7	70099	123946	96297	54508.1	86175.4	112041	101488	92842.8	160499	137590	1.43012e+06	0.0418725	0.0280027	0.0824556	0.0245725	0.0436697	0.055372	0.0490161	0.0866678	0.0673348	0.0381143	0.0602574	0.0783439	0.0709648	0.0649195	0.112228	0.0962087
Tb427_100133300.1-p1	| transcript=Tb427_100133300.1 | gene=Tb427_100133300 | organism=Trypanosoma_brucei_Lister_strain_427_2018 | gene_product=hypothetical protein, conserved | transcript_product=hypothetical protein, conserved | location=Chr10_core_Tb427v10:3047244-305			106495	5	5	0.969733	15.7785	1.83856	0.0902265	0.997483	-5.25913	VEX2 N plus Biotin	WT	52694.8	45348.6	39556.5	37972.2	24996.9	87028.8	79756.5	43196.5	91852.4	39771.4	69207.2	79228.2	94624	90473.9	18872.2	222646	1.11723e+06	0.0471657	0.0405904	0.035406	0.0339879	0.0223741	0.0778972	0.0713879	0.0386641	0.0822147	0.0355983	0.0619456	0.0709151	0.0846955	0.0809808	0.016892	0.199285
Tb427_030019800.1-p1	| transcript=Tb427_030019800.1 | gene=Tb427_030019800 | organism=Trypanosoma_brucei_Lister_strain_427_2018 | gene_product=hypothetical protein, conserved | transcript_product=hypothetical protein, conserved | location=Chr3_core_Tb427v10:398478-40014			62983	2	2	0.96907	14.0719	1.57053	0.141361	0.997483	-5.65287	VEX2 N plus Biotin	WT	18821	14184.6	17624.4	15980.1	3225.45	24888.7	23750.9	5659.74	2849.91	34131.9	30457.5	28847.7	37662.9	38384.3	9424.04	13611.2	319504	0.0589068	0.0443957	0.0551617	0.0500152	0.0100952	0.0778978	0.0743369	0.0177141	0.00891978	0.106828	0.0953272	0.0902889	0.117879	0.120137	0.0294958	0.042601
Tb427_030058500.1-p1	| transcript=Tb427_030058500.1 | gene=Tb427_030058500 | organism=Trypanosoma_brucei_Lister_strain_427_2018 | gene_product=RNA polymerase Rpb3/Rpb11 dimerisation domain/RNA polymerase Rpb3/RpoA insert domain containing protein, putative | transcript_			38318	4	4	0.967729	14.6837	2.37816	0.0341767	0.63922	-4.36841	VEX2 N minus Biotin	WT	14904.6	15032.8	12823.9	32971.8	21387.8	52844.2	52110.4	39025.2	25656.8	26144.7	54521.2	37256.9	29296.4	24689.8	41867.9	33646.1	514181	0.0289871	0.0292365	0.0249404	0.064125	0.0415959	0.102774	0.101346	0.0758979	0.0498985	0.0508472	0.106035	0.0724588	0.0569769	0.0480178	0.0814264	0.0654363
Tb427_110137300.1-p1	| transcript=Tb427_110137300.1 | gene=Tb427_110137300 | organism=Trypanosoma_brucei_Lister_strain_427_2018 | gene_product=hypothetical protein, conserved | transcript_product=hypothetical protein, conserved | location=Chr11_core_Tb427v10:3282639-328			72467	3	3	0.965263	15.9879	3.00231	0.0106186	0.287959	-3.24355	VEX2 N plus Biotin	WT	31507.6	73790	47789.1	32679.3	51479.7	52742.6	44732.8	70052.6	71870.6	65280.6	68889.8	67413.8	94115.2	90695.2	120215	98019.2	1.08127e+06	0.0291394	0.0682436	0.044197	0.030223	0.0476102	0.0487782	0.0413705	0.0647871	0.0664685	0.0603738	0.0637118	0.0623466	0.0870411	0.0838781	0.111179	0.0906517
Tb427_060048600.1-p1	| transcript=Tb427_060048600.1 | gene=Tb427_060048600 | organism=Trypanosoma_brucei_Lister_strain_427_2018 | gene_product=Krr1 KH1 domain containing protein, putative | transcript_product=Krr1 KH1 domain containing protein, putative | location=Chr6_			32963	3	3	0.964599	13.4592	1.14101	0.275586	0.997483	-6.19253	VEX2 N plus Biotin	VEX2 N minus Biotin	7327.27	903.726	21333.4	20111.1	10297.6	8210.44	6365.18	4525.08	16085.5	14677.8	6832.51	12586	10509.4	12735.4	35925.1	30566	218991	0.0334591	0.00412676	0.0974164	0.0918353	0.0470228	0.0374921	0.0290659	0.0206633	0.0734528	0.0670245	0.0311999	0.0574725	0.0479899	0.0581548	0.164048	0.139576
Tb427_020025200.1-p1	| transcript=Tb427_020025200.1 | gene=Tb427_020025200 | organism=Trypanosoma_brucei_Lister_strain_427_2018 | gene_product=Spt5 transcription elongation factor, acidic N-terminal/Early transcription elongation factor of RNA pol II, NGN section, putat			80278	9	9	0.960483	16.3871	2.19612	0.0479404	0.790442	-4.68226	VEX2 N plus Biotin	WT	77537.6	30499	75918.8	97333.9	43063.5	185563	163764	114522	94983.5	48447.1	221957	215924	63379.5	75207.9	98179.6	108599	1.71488e+06	0.0452146	0.0177849	0.0442706	0.0567584	0.0251117	0.108208	0.0954957	0.0667814	0.0553878	0.028251	0.12943	0.125912	0.0369585	0.0438561	0.0572516	0.0633276
Tb427_070018500.1-p1	| transcript=Tb427_070018500.1 | gene=Tb427_070018500 | organism=Trypanosoma_brucei_Lister_strain_427_2018 | gene_product=hypothetical protein, conserved | transcript_product=hypothetical protein, conserved | location=Chr7_core_Tb427v10:348138-35288			176223	9	9	0.958071	15.7071	1.38555	0.190482	0.997483	-5.90074	VEX2 N plus Biotin	WT	93771.6	13442.5	83998.9	77835.6	8689.3	113501	81501.3	59835.6	15676.8	31730.9	100499	89805.6	36563.9	36322.7	125624	95206.4	1.06401e+06	0.0881307	0.0126339	0.0789459	0.0731533	0.00816659	0.106674	0.0765985	0.0562362	0.0147337	0.0298221	0.0944536	0.0844033	0.0343643	0.0341376	0.118067	0.0894792
Tb427_030032900.1-p1	| transcript=Tb427_030032900.1 | gene=Tb427_030032900 | organism=Trypanosoma_brucei_Lister_strain_427_2018 | gene_product=16S rRNA methyltransferase RsmB/F, putative | transcript_product=16S rRNA methyltransferase RsmB/F, putative | location=Chr3_co			68369	4	4	0.953778	12.4846	0.942191	0.364224	0.997483	-6.39572	VEX2 N plus Biotin	VEX2 N minus Biotin	12203.7	2988.44	2454.74	14997.6	758.903	9923.93	8797.37	510.118	2117.55	1002.11	9705	7538.35	2761.28	2124.98	9371.78	53445.6	140701	0.0867346	0.0212396	0.0174465	0.106592	0.00539371	0.0705318	0.0625251	0.00362554	0.01505	0.00712224	0.0689759	0.0535769	0.0196251	0.0151028	0.0666076	0.379851
Tb427_070028700.1-p1	| transcript=Tb427_070028700.1 | gene=Tb427_070028700 | organism=Trypanosoma_brucei_Lister_strain_427_2018 | gene_product=Dynamin family/50S ribosome-binding GTPase, putative | transcript_product=Dynamin family/50S ribosome-binding GTPase, putative			66852	2	2	0.947694	10.4031	0.740969	0.472615	0.997483	-6.56674	VEX2 N minus Biotin	WT	371.577	1947.36	0	98.2072	4028.19	4613.6	3634.06	482.245	6774.54	7144.62	2684.27	1924.01	6127.11	8075.46	697.961	207.327	48810.5	0.00761265	0.0398962	0	0.00201201	0.082527	0.0945206	0.0744523	0.00987994	0.138793	0.146375	0.0549936	0.039418	0.125528	0.165445	0.0142994	0.00424759
Tb427_110069300.1-p1	| transcript=Tb427_110069300.1 | gene=Tb427_110069300 | organism=Trypanosoma_brucei_Lister_strain_427_2018 | gene_product=hypothetical protein, conserved | transcript_product=hypothetical protein, conserved | location=Chr11_core_Tb427v10:1778241-178			136462	4	4	0.943974	13.3448	1.64355	0.125246	0.997483	-5.54924	VEX2 N plus Biotin	WT	8390.66	5861.93	15024.8	11554.2	2396.1	14556.3	18656.4	11950.4	3307.46	10613.6	13031.4	14256	10465.5	11954.9	20549.9	15810.8	188380	0.0445411	0.0311175	0.0797578	0.0613345	0.0127195	0.0772711	0.0990359	0.0634374	0.0175573	0.0563415	0.0691759	0.0756767	0.0555552	0.0634613	0.109087	0.0839301
Tb427_100101500.1-p1	| transcript=Tb427_100101500.1 | gene=Tb427_100101500 | organism=Trypanosoma_brucei_Lister_strain_427_2018 | gene_product=N-terminal domain of ribose phosphate pyrophosphokinase/Phosphoribosyl transferase domain/Phosphoribosyl synthetase-associated			41247	10	8	0.942721	18.8037	1.68956	0.116268	0.997483	-5.48282	VEX2 N plus Biotin	WT	540236	71547.2	756121	539986	213925	545213	580623	1.16449e+06	285820	322715	561133	565346	400396	403111	1.20817e+06	881852	9.04069e+06	0.0597561	0.0079139	0.0836354	0.0597284	0.0236625	0.0603066	0.0642233	0.128806	0.0316149	0.0356959	0.0620675	0.0625335	0.0442882	0.0445885	0.133637	0.0975426
Tb427_030042200.1-p1	| transcript=Tb427_030042200.1 | gene=Tb427_030042200 | organism=Trypanosoma_brucei_Lister_strain_427_2018 | gene_product=RNA recognition motif. (a.k.a. RRM, RBD, or RNP domain), putative | transcript_product=RNA recognition motif. (a.k.a. RRM, RBD,			62742	3	3	0.941529	11.4095	0.819843	0.427899	0.997483	-6.50405	VEX2 N plus Biotin	WT	7973.4	143.811	4145.01	4289.38	0	13395.4	8584.57	1300.88	378.388	598.629	12348.8	13897.6	1716.83	979.576	2737.74	3040.24	75530.3	0.105566	0.00190401	0.0548788	0.0567902	0	0.177351	0.113657	0.0172233	0.00500976	0.00792569	0.163495	0.184001	0.0227304	0.0129693	0.036247	0.0402519
Tb427_100090300.1-p1	| transcript=Tb427_100090300.1 | gene=Tb427_100090300 | organism=Trypanosoma_brucei_Lister_strain_427_2018 | gene_product=CAF1 family ribonuclease, putative | transcript_product=CAF1 family ribonuclease, putative | location=Chr10_core_Tb427v10:20602			59459	2	2	0.939125	11.648	0.820032	0.427796	0.997483	-6.5039	VEX2 N plus Biotin	VEX2 N minus Biotin	5244.67	3777.78	6480.37	3278.12	137.037	3078.12	4886.37	104.322	8875.43	1146.05	4784.08	5791.22	10479.5	8591.92	5170.05	499.982	72325.1	0.0725153	0.0522333	0.0896006	0.0453249	0.00189474	0.0425596	0.0675612	0.0014424	0.122716	0.0158459	0.066147	0.0800721	0.144895	0.118796	0.0714835	0.00691298
Tb427_100016200.1-p1	| transcript=Tb427_100016200.1 | gene=Tb427_100016200 | organism=Trypanosoma_brucei_Lister_strain_427_2018 | gene_product=Domain of unknown function (DUF4042), putative | transcript_product=Domain of unknown function (DUF4042), putative | location=C			104479	3	3	0.938085	15.9171	1.3051	0.215734	0.997483	-6.00148	VEX2 N plus Biotin	WT	77052.5	36642.9	139054	72745.5	5391.82	78586.5	81067.3	108961	54679.6	12515.6	74672.9	70716.7	52561.6	58020	114778	178880	1.21633e+06	0.0633485	0.0301259	0.114323	0.0598076	0.00443288	0.0646098	0.0666493	0.0895818	0.0449547	0.0102897	0.0613922	0.0581396	0.0432134	0.047701	0.0943649	0.147066
Tb427_110181000.1-p1	| transcript=Tb427_110181000.1 | gene=Tb427_110181000 | organism=Trypanosoma_brucei_Lister_strain_427_2018 | gene_product=Phosducin/Thioredoxin, putative | transcript_product=Phosducin/Thioredoxin, putative | location=Chr11_core_Tb427v10:4359937-436			22150	3	3	0.937429	12.0477	0.580528	0.572037	0.997483	-6.67613	VEX2 N plus Biotin	WT	325.814	16310.3	8503.88	326.73	15657.5	290.602	0	14612.1	33161.7	14331.7	590.567	313.211	31713.9	30384.6	18850.5	10083	195456	0.00166694	0.0834475	0.0435079	0.00167163	0.0801076	0.00148679	0	0.0747588	0.169663	0.0733244	0.00302148	0.00160246	0.162256	0.155455	0.0964437	0.0515869
Tb427_030044500.1-p1	| transcript=Tb427_030044500.1 | gene=Tb427_030044500 | organism=Trypanosoma_brucei_Lister_strain_427_2018 | gene_product=hypothetical protein, conserved | transcript_product=hypothetical protein, conserved | location=Chr3_core_Tb427v10:1030020-1031			62453	9	9	0.936003	17.1742	1.77126	0.10126	0.997483	-5.36154	VEX2 N plus Biotin	WT	134197	129286	250197	132648	20942.3	133284	147997	144994	162774	147165	136956	170170	170089	302758	249464	205075	2.638e+06	0.0508709	0.0490094	0.0948434	0.0502838	0.0079387	0.0505248	0.0561019	0.0549637	0.0617037	0.0557866	0.0519166	0.0645072	0.0644767	0.114768	0.0945656	0.0777388
Tb427_100153300.1-p1	| transcript=Tb427_100153300.1 | gene=Tb427_100153300 | organism=Trypanosoma_brucei_Lister_strain_427_2018 | gene_product=hypothetical protein, conserved | transcript_product=hypothetical protein, conserved | location=Chr10_core_Tb427v10:3542682-354			37747	8	8	0.935637	18.6472	1.49768	0.15942	0.997483	-5.75315	VEX2 N plus Biotin	VEX2 N minus Biotin	270979	97800.2	175172	1.05657e+06	405614	600486	232646	184656	311508	212722	848921	517848	1.08207e+06	140496	833938	503855	7.47528e+06	0.03625	0.0130831	0.0234336	0.141341	0.0542608	0.0803296	0.031122	0.0247022	0.0416717	0.0284567	0.113564	0.0692748	0.144754	0.0187947	0.111559	0.0674028
Tb427_010008800.1-p1	| transcript=Tb427_010008800.1 | gene=Tb427_010008800 | organism=Trypanosoma_brucei_Lister_strain_427_2018 | gene_product=Leucine rich repeat, putative | transcript_product=Leucine rich repeat, putative | location=Chr1_core_Tb427v10:104930-106303(+)			50392	5	4	0.934363	15.6735	2.23138	0.0447522	0.749872	-4.62088	VEX2 N plus Biotin	WT	62701.4	33346.4	35040.5	49451.7	18399.7	81285.4	89654.9	74468.3	39118.9	26909.9	92442.8	83110.3	43441	43681.8	64494.3	126777	964325	0.0650211	0.03458	0.0363368	0.0512812	0.0190804	0.0842925	0.0929717	0.0772233	0.0405661	0.0279055	0.0958627	0.086185	0.0450481	0.0452978	0.0668803	0.131468
Tb427_080080600.1-p1	| transcript=Tb427_080080600.1 | gene=Tb427_080080600 | organism=Trypanosoma_brucei_Lister_strain_427_2018 | gene_product=hypothetical protein, conserved | transcript_product=hypothetical protein, conserved | location=Chr8_core_Tb427v10:2027309-2029			71006	4	4	0.926008	12.5885	0.639539	0.534197	0.997483	-6.63878	VEX2 N plus Biotin	VEX2 N minus Biotin	17256.5	252.083	26617.3	14043.1	946.786	17597.3	13424.9	17555.2	488.602	800.795	22790	20591.4	581.617	2400.41	12042.7	39839.2	207228	0.083273	0.00121645	0.128445	0.0677665	0.00456882	0.0849178	0.0647832	0.0847144	0.0023578	0.00386432	0.109976	0.0993661	0.00280665	0.0115834	0.0581132	0.192248
Tb427_050036100.1-p1	| transcript=Tb427_050036100.1 | gene=Tb427_050036100 | organism=Trypanosoma_brucei_Lister_strain_427_2018 | gene_product=N-terminal domain of ribose phosphate pyrophosphokinase/Phosphoribosyl transferase domain/Phosphoribosyl synthetase-associated			42342	3	3	0.922983	14.9884	0.975681	0.348013	0.997483	-6.36379	VEX2 N plus Biotin	WT	77139.3	9760.88	32572.2	65534.2	3944.75	69976.4	72608.4	78065.4	4918.94	6437.98	74896.2	74093	10396.5	10019.4	123839	94355.9	808558	0.0954035	0.012072	0.0402843	0.0810507	0.00487875	0.0865447	0.0897998	0.0965489	0.00608359	0.0079623	0.0926293	0.091636	0.012858	0.0123917	0.15316	0.116696
Tb427_010011300.1-p1	| transcript=Tb427_010011300.1 | gene=Tb427_010011300 | organism=Trypanosoma_brucei_Lister_strain_427_2018 | gene_product=hypothetical protein, conserved | transcript_product=hypothetical protein, conserved | location=Chr1_core_Tb427v10:158088-16012			75435	5	4	0.915247	14.2775	1.09708	0.293609	0.997483	-6.24018	VEX2 N minus Biotin	WT	55194.7	18237.5	5618.62	38837.9	2492.47	1.9388e+06	49111.7	52037	43180	3122.23	57658.7	61257.8	14606.1	20190	11832	28080.2	2.40026e+06	0.0229953	0.00759815	0.00234084	0.0161807	0.00103842	0.807747	0.020461	0.0216797	0.0179897	0.00130079	0.0240219	0.0255214	0.0060852	0.0084116	0.00492947	0.0116988
Tb427_030010100.1-p1	| transcript=Tb427_030010100.1 | gene=Tb427_030010100 | organism=Trypanosoma_brucei_Lister_strain_427_2018 | gene_product=hypothetical protein, conserved | transcript_product=hypothetical protein, conserved | location=Chr3_core_Tb427v10:136930-13800			39363	4	4	0.914172	15.5658	1.93076	0.0767635	0.997483	-5.11498	VEX2 N minus Biotin	WT	65570.2	27815.9	22937.5	66016.2	17261.2	99192.7	77126.8	51221.4	49808.9	98127.2	118906	108905	48675.7	55842.1	49412.5	42142.1	998962	0.0656384	0.0278448	0.0229613	0.0660849	0.0172791	0.0992958	0.077207	0.0512746	0.0498607	0.0982292	0.11903	0.109018	0.0487263	0.0559001	0.0494639	0.0421859
Tb427_080084100.1-p1	| transcript=Tb427_080084100.1 | gene=Tb427_080084100 | organism=Trypanosoma_brucei_Lister_strain_427_2018 | gene_product=hypothetical protein, conserved | transcript_product=hypothetical protein, conserved | location=Chr8_core_Tb427v10:2159421-2161			92542	8	5	0.912054	14.9834	2.35459	0.0356929	0.656813	-4.40933	VEX2 N plus Biotin	WT	22552.6	17046.7	29370.9	31512.3	17877.3	36076	47382.3	24798.2	21508.8	25900.1	50909.4	65179.9	26768.8	31024.3	39831.9	59034.2	546774	0.0412467	0.0311769	0.0537168	0.0576331	0.0326959	0.0659797	0.086658	0.0453537	0.0393377	0.047369	0.0931088	0.119208	0.0489577	0.0567407	0.072849	0.107968
Tb427_100098800.1-p1	| transcript=Tb427_100098800.1 | gene=Tb427_100098800 | organism=Trypanosoma_brucei_Lister_strain_427_2018 | gene_product=hypothetical protein, conserved | transcript_product=hypothetical protein, conserved | location=Chr10_core_Tb427v10:2264263-226			71869	2	2	0.909995	12.4788	1.53904	0.148794	0.997483	-5.69658	VEX2 N plus Biotin	WT	3324.84	3692.55	4226.37	2640.7	7916.21	7926.64	6776.36	5879.14	9692.65	10062.8	10719.6	13898.6	4128.03	5647.82	7252.05	7669.03	111453	0.0298317	0.0331309	0.0379205	0.0236933	0.0710271	0.0711207	0.0608	0.0527498	0.086966	0.0902867	0.0961803	0.124703	0.0370382	0.0506743	0.065068	0.0688093
Tb427_110139300.1-p1	| transcript=Tb427_110139300.1 | gene=Tb427_110139300 | organism=Trypanosoma_brucei_Lister_strain_427_2018 | gene_product=Dynein light intermediate chain (DLIC), putative | transcript_product=Dynein light intermediate chain (DLIC), putative | locati			67683	3	3	0.909548	14.2704	1.11734	0.285189	0.997483	-6.21839	VEX2 N minus Biotin	WT	9947.57	46974.2	1869.65	12098.5	51077.4	9701.05	22461.4	22762.2	48833.8	49759.7	17903.1	20154.5	42499.3	56408.6	15456.9	24854.8	452763	0.0219708	0.10375	0.00412942	0.0267214	0.112813	0.0214263	0.0496097	0.0502741	0.107857	0.109902	0.0395419	0.0445146	0.0938666	0.124588	0.0341391	0.0548959
Tb427_110015400.1-p1	| transcript=Tb427_110015400.1 | gene=Tb427_110015400 | organism=Trypanosoma_brucei_Lister_strain_427_2018 | gene_product=ABC transporter transmembrane region 2/ABC transporter, putative | transcript_product=ABC transporter transmembrane region 2/AB			76383	12	10	0.908378	19.1021	2.2965	0.0399531	0.709856	-4.51202	VEX2 N plus Biotin	WT	473355	408264	644087	452262	180035	468677	519609	605473	1.25753e+06	333898	470247	442677	943107	1.75096e+06	757116	679619	1.03869e+07	0.0455722	0.0393056	0.0620094	0.0435415	0.0173329	0.0451219	0.0500253	0.0582919	0.121069	0.032146	0.0452729	0.0426187	0.0907976	0.168574	0.0728913	0.0654303
Tb427_100031200.1-p1	| transcript=Tb427_100031200.1 | gene=Tb427_100031200 | organism=Trypanosoma_brucei_Lister_strain_427_2018 | gene_product=hypothetical protein, conserved | transcript_product=hypothetical protein, conserved | location=Chr10_core_Tb427v10:650148-6507			21003	2	2	0.904917	16.0892	0.767242	0.457406	0.997483	-6.5465	VEX2 N minus Biotin	WT	162389	106127	1058.55	168994	96538.2	122953	165221	130753	170937	119604	149535	151088	134007	167293	31413.8	39915.3	1.91783e+06	0.0846735	0.055337	0.000551953	0.0881173	0.0503373	0.0641105	0.0861502	0.0681777	0.0891304	0.0623644	0.0779709	0.0787809	0.0698746	0.0872306	0.0163799	0.0208128
Tb427_110090400.1-p1	| transcript=Tb427_110090400.1 | gene=Tb427_110090400 | organism=Trypanosoma_brucei_Lister_strain_427_2018 | gene_product=hypothetical protein, conserved | transcript_product=hypothetical protein, conserved | location=Chr11_core_Tb427v10:2312695-231			85321	12	12	0.897918	19.295	1.77718	0.100242	0.997483	-5.35261	VEX2 N plus Biotin	WT	574552	390268	589396	479656	318119	718452	702808	1.36436e+06	412014	397092	695413	680193	392745	371722	2.78345e+06	2.01167e+06	1.28819e+07	0.0446014	0.0302958	0.0457538	0.0372349	0.024695	0.0557721	0.0545577	0.105913	0.0319839	0.0308255	0.0539837	0.0528022	0.0304881	0.0288561	0.216075	0.156163
Tb427_080035500.1-p1	| transcript=Tb427_080035500.1 | gene=Tb427_080035500 | organism=Trypanosoma_brucei_Lister_strain_427_2018 | gene_product=Domain of unknown function (DUF1899)/WD domain, G-beta repeat/Type of WD40 repeat, putative | transcript_product=Domain of unkn			55382	2	2	0.896568	13.4146	0.857388	0.407618	0.997483	-6.47222	WT	VEX2 N minus Biotin	36876.5	1040.59	5375.27	63193.5	2186.63	37669.2	26583	1964.54	6184.11	2060.31	30885.1	25726.1	9920.77	7233.29	22047.7	7342.63	286289	0.128808	0.00363477	0.0187757	0.220733	0.00763784	0.131578	0.0928535	0.00686207	0.0216009	0.00719662	0.107881	0.0898605	0.034653	0.0252657	0.077012	0.0256476
Tb427_110120100.1-p1	| transcript=Tb427_110120100.1 | gene=Tb427_110120100 | organism=Trypanosoma_brucei_Lister_strain_427_2018 | gene_product=PQQ-like domain/Anaphase-promoting complex subunit 4 WD40 domain/WD domain, G-beta repeat/Utp21 specific WD40 associated putati			108147	5	5	0.888849	14.6887	0.92698	0.371761	0.997483	-6.40991	VEX2 N minus Biotin	WT	49630.2	8736.74	23800.5	51301.1	4520.37	134778	103407	62365.3	17322.3	4448.53	97742.8	145774	17815	16313.7	5199.2	84559.2	827714	0.0599606	0.0105553	0.0287545	0.0619793	0.00546127	0.162831	0.124931	0.0753464	0.0209279	0.00537447	0.118088	0.176116	0.0215231	0.0197093	0.0062814	0.10216
Tb427_020017100.1-p1	| transcript=Tb427_020017100.1 | gene=Tb427_020017100 | organism=Trypanosoma_brucei_Lister_strain_427_2018 | gene_product=Beige/BEACH domain containing protein, putative | transcript_product=Beige/BEACH domain containing protein, putative | location			398743	3	3	0.886709	12.0772	1.17525	0.261864	0.997483	-6.15453	VEX2 N plus Biotin	WT	4460.79	1394.47	10147.6	3723.26	1199.39	5048.87	7376.48	16176.3	1638.45	244.938	4429.44	4849.8	3787.63	4174.27	6013.43	17041	91706	0.0486423	0.0152059	0.110653	0.0406	0.0130786	0.055055	0.0804362	0.176393	0.0178663	0.0026709	0.0483004	0.0528842	0.0413019	0.045518	0.0655729	0.185822
Tb427_080061200.1-p1	| transcript=Tb427_080061200.1 | gene=Tb427_080061200 | organism=Trypanosoma_brucei_Lister_strain_427_2018 | gene_product=N-terminal region of Chorein or VPS13/Vacuolar sorting-associated protein 13, N-terminal/Repeating coiled region of VPS13/Vacuo			532200	11	9	0.88247	15.8262	2.68735	0.0192209	0.459425	-3.81953	VEX2 N minus Biotin	WT	48641.2	27156.4	58059.8	48039.7	33881.4	51442.8	54165.2	114903	107898	130952	54347.3	69018.6	85693.4	120610	66962.2	78554.4	1.15033e+06	0.0422847	0.0236076	0.0504725	0.0417618	0.0294538	0.0447202	0.0470868	0.0998876	0.093798	0.113839	0.0472451	0.0599992	0.0744949	0.104849	0.0582114	0.0682888
Tb427_050029300.1-p1	| transcript=Tb427_050029300.1 | gene=Tb427_050029300 | organism=Trypanosoma_brucei_Lister_strain_427_2018 | gene_product=Phosphorylated CTD interacting factor 1 WW domain containing protein, putative | transcript_product=Phosphorylated CTD interact			79912	2	2	0.878386	12.9662	0.758511	0.462426	0.997483	-6.55329	VEX2 N plus Biotin	VEX2 N minus Biotin	8228.62	1322.09	26110.7	10673	2057.26	10851.7	12967	22651.4	418.63	860.949	13515.9	12125.2	1388.9	2049.45	59217.6	50027.4	234466	0.0350952	0.00563875	0.111362	0.0455205	0.00877424	0.0462828	0.0553044	0.0966084	0.00178546	0.00367196	0.0576455	0.0517143	0.00592367	0.00874094	0.252564	0.213368
Tb427_080068400.1-p1	| transcript=Tb427_080068400.1 | gene=Tb427_080068400 | organism=Trypanosoma_brucei_Lister_strain_427_2018 | gene_product=hypothetical protein, conserved | transcript_product=hypothetical protein, conserved | location=Chr8_core_Tb427v10:1709069-1710			69923	2	2	0.877515	11.412	0.412629	0.686976	0.997483	-6.76348	VEX2 N minus Biotin	VEX2 N plus Biotin	18986.9	5124.07	3.94972	12767.4	5829.56	15462.1	13777.9	11686.2	1496.7	6469.25	19295.4	15584.6	5465.66	4863.72	99.0101	0	136912	0.138679	0.0374259	2.88485e-05	0.0932526	0.0425788	0.112934	0.100633	0.0853553	0.0109318	0.0472511	0.140933	0.113829	0.0399208	0.0355243	0.000723164	0
Tb427_110075000.1-p1	| transcript=Tb427_110075000.1 | gene=Tb427_110075000 | organism=Trypanosoma_brucei_Lister_strain_427_2018 | gene_product=Proteasome subunit A N-terminal signature/Proteasome subunit, putative | transcript_product=Proteasome subunit A N-terminal sig			28019	3	3	0.876624	14.4491	1.37659	0.193133	0.997483	-5.9122	VEX2 N plus Biotin	WT	23694	14785.4	38217.7	19314.4	4127.62	33784.8	31456.5	75622.9	7960.65	13162.6	32935.3	27518.6	16067.8	14393.7	74067.2	42294.1	469403	0.0504769	0.0314982	0.0814176	0.0411467	0.00879334	0.0719739	0.0670138	0.161104	0.0169591	0.0280412	0.0701642	0.0586246	0.0342303	0.0306638	0.15779	0.0901018
Tb427_110172900.1-p1	| transcript=Tb427_110172900.1 | gene=Tb427_110172900 | organism=Trypanosoma_brucei_Lister_strain_427_2018 | gene_product=Elongation factor Tu GTP binding domain/50S ribosome-binding GTPase/Elongation Factor G, domain II/Elongation factor G, domain	U5 small nuclear ribonucleoprotein component, putative	Abundant	106103	19	17	0.875606	18.6037	4.21405	0.0011082	0.0456801	-0.995397	VEX2 N plus Biotin	WT	258768	365282	352154	268643	214321	531627	520955	527209	441430	326577	627363	626779	491158	491435	436587	504807	6.98509e+06	0.0370458	0.0522945	0.0504151	0.0384594	0.0306826	0.0761087	0.074581	0.0754763	0.0631959	0.0467535	0.0898145	0.0897309	0.0703152	0.0703548	0.0625026	0.0722691
Tb427_010027700.1-p1	| transcript=Tb427_010027700.1 | gene=Tb427_010027700 | organism=Trypanosoma_brucei_Lister_strain_427_2018 | gene_product=Aminotransferase class I and II, putative | transcript_product=Aminotransferase class I and II, putative | location=Chr1_core_T			56126	11	11	0.874889	20.5003	2.01314	0.0665049	0.945287	-4.98382	VEX2 N plus Biotin	WT	1.53331e+06	661897	1.647e+06	1.63209e+06	503356	2.38839e+06	2.17885e+06	2.17268e+06	810302	701492	3.07943e+06	2.83129e+06	1.08412e+06	871781	2.80292e+06	2.40956e+06	2.73085e+07	0.0561477	0.0242378	0.0603109	0.0597651	0.0184322	0.0874597	0.0797867	0.0795608	0.0296722	0.0256877	0.112765	0.103678	0.0396989	0.0319234	0.102639	0.088235
Tb427_100057300.1-p1	| transcript=Tb427_100057300.1 | gene=Tb427_100057300 | organism=Trypanosoma_brucei_Lister_strain_427_2018 | gene_product=hypothetical protein, conserved | transcript_product=hypothetical protein, conserved | location=Chr10_core_Tb427v10:1314917-131			67189	3	2	0.865994	12.0369	0.433246	0.672333	0.997483	-6.75429	VEX2 N minus Biotin	VEX2 N plus Biotin	596.095	48184.4	6492.06	33.7343	40515	5.79261	2723.4	7645.63	49479.9	55024.3	568.422	356.804	44583.9	49550.6	8290.29	7617.18	321668	0.00185314	0.149796	0.0201825	0.000104873	0.125953	1.80081e-05	0.0084665	0.0237687	0.153823	0.17106	0.00176711	0.00110923	0.138602	0.154043	0.0257728	0.0236803
Tb427_100100000.1-p1	| transcript=Tb427_100100000.1 | gene=Tb427_100100000 | organism=Trypanosoma_brucei_Lister_strain_427_2018 | gene_product=hypothetical protein, conserved | transcript_product=hypothetical protein, conserved | location=Chr10_core_Tb427v10:2293128-229			109176	2	2	0.864624	13.9723	0.746516	0.469378	0.997483	-6.56252	VEX2 N plus Biotin	WT	29587.1	36555	401.795	31121	15466.4	29028.3	40182.7	78.2532	33029.7	12488.5	26330.1	31427	50692.1	52214.2	5250.82	7683.3	401536	0.0736847	0.0910378	0.00100064	0.0775048	0.038518	0.0722932	0.100072	0.000194885	0.0822583	0.0311019	0.0655735	0.0782669	0.126245	0.130036	0.0130768	0.0191347
Tb427_100033000.1-p1	| transcript=Tb427_100033000.1 | gene=Tb427_100033000 | organism=Trypanosoma_brucei_Lister_strain_427_2018 | gene_product=WD domain, G-beta repeat, putative | transcript_product=WD domain, G-beta repeat, putative | location=Chr10_core_Tb427v10:69029			85201	2	2	0.862315	12.0467	0.884815	0.39316	0.997483	-6.44823	VEX2 N plus Biotin	WT	6154.73	287.929	3969.14	11321	3335.26	8841.24	5357.52	212.594	1079.88	14754.5	11645.4	8872.81	6192.22	6685.29	5384.18	1271.28	95364.9	0.0645387	0.00301924	0.0416206	0.118712	0.0349737	0.0927096	0.0561791	0.00222927	0.0113236	0.154716	0.122114	0.0930406	0.0649318	0.0701022	0.0564587	0.0133307
Tb427_030013200.1-p1	| transcript=Tb427_030013200.1 | gene=Tb427_030013200 | organism=Trypanosoma_brucei_Lister_strain_427_2018 | gene_product=hypothetical protein, conserved | transcript_product=hypothetical protein, conserved | location=Chr3_core_Tb427v10:220544-22290			88274	11	11	0.86184	17.142	2.33077	0.0375286	0.678478	-4.45321	VEX2 N plus Biotin	WT	116952	101412	174962	118633	50409.3	215873	184618	274777	52476	84311.1	199274	230213	97339.8	146188	252119	283631	2.58319e+06	0.0452742	0.0392583	0.0677312	0.0459249	0.0195144	0.0835683	0.0714692	0.106371	0.0203144	0.0326384	0.0771428	0.0891199	0.037682	0.0565919	0.0976001	0.109799
Tb427_030031700.1-p1	| transcript=Tb427_030031700.1 | gene=Tb427_030031700 | organism=Trypanosoma_brucei_Lister_strain_427_2018 | gene_product=Nuclear condensing complex subunits, C-term domain containing protein, putative | transcript_product=Nuclear condensing complex			120459	9	9	0.859507	16.0782	1.01196	0.331039	0.997483	-6.32812	VEX2 N minus Biotin	VEX2 N plus Biotin	39869.8	15236.6	514270	39843.1	25086.7	47220.7	45980.8	572137	19166	23044	41695	33852.5	195036	183147	59702.8	185040	2.04033e+06	0.0195409	0.00746773	0.252053	0.0195278	0.0122955	0.0231437	0.022536	0.280414	0.00939361	0.0112943	0.0204355	0.0165917	0.0955908	0.0897634	0.0292614	0.0906912
Tb427_090078200.1-p1	| transcript=Tb427_090078200.1 | gene=Tb427_090078200 | organism=Trypanosoma_brucei_Lister_strain_427_2018 | gene_product=hypothetical protein, conserved | transcript_product=hypothetical protein, conserved | location=Chr9_core_Tb427v10:1781362-1782			28240	2	2	0.859276	12.7532	0.964058	0.35358	0.997483	-6.37498	VEX2 N minus Biotin	WT	4346.44	5086.95	23243.4	3925.34	1531.76	7578.91	12487.7	39085.5	7236.41	1400.13	9714.46	8638.69	1662.99	5929.55	19550.7	33964.2	185383	0.0234457	0.0274402	0.125381	0.0211742	0.00826269	0.0408824	0.0673617	0.210836	0.0390349	0.00755263	0.0524021	0.0465991	0.00897055	0.0319854	0.105461	0.183211
Tb427_110046000.1-p1	| transcript=Tb427_110046000.1 | gene=Tb427_110046000 | organism=Trypanosoma_brucei_Lister_strain_427_2018 | gene_product=hypothetical protein, conserved | transcript_product=hypothetical protein, conserved | location=Chr11_core_Tb427v10:1156596-115			62709	2	2	0.849157	13.0074	0.502016	0.624517	0.997483	-6.72051	VEX2 N plus Biotin	WT	29312.8	160.065	33217.2	28714.1	0	33940.5	27700.7	38237.8	19.8033	248.876	35812.8	34830.9	749.832	869.953	51737.5	36855.5	352408	0.0831786	0.000454204	0.0942577	0.0814798	0	0.0963102	0.0786039	0.108504	5.61943e-05	0.000706215	0.101623	0.0988368	0.00212774	0.00246859	0.146811	0.104582
Tb427_110088400.1-p1	| transcript=Tb427_110088400.1 | gene=Tb427_110088400 | organism=Trypanosoma_brucei_Lister_strain_427_2018 | gene_product=Serine-threonine protein phosphatase N-terminal domain/Calcineurin-like phosphoesterase, putative | transcript_product=Serine-t			35106	5	5	0.848803	17.2054	1.00599	0.333793	0.997483	-6.33407	VEX2 N plus Biotin	WT	362139	42428.1	264487	324588	12009.5	387838	316390	191771	91460.8	75982.7	379568	356425	92214.3	107190	207538	213566	3.4256e+06	0.105716	0.0123856	0.0772089	0.0947538	0.00350581	0.113218	0.0923606	0.0559819	0.0266992	0.0221809	0.110804	0.104048	0.0269192	0.0312908	0.0605844	0.0623441
Tb427_080041800.1-p1	| transcript=Tb427_080041800.1 | gene=Tb427_080041800 | organism=Trypanosoma_brucei_Lister_strain_427_2018 | gene_product=hypothetical protein, conserved | transcript_product=hypothetical protein, conserved | location=Chr8_core_Tb427v10:986460-98839			69891	2	2	0.846296	20.339	1.23628	0.239432	0.997483	-6.08404	VEX2 N plus Biotin	VEX2 N minus Biotin	617585	2.67972e+06	2.9815e+06	592224	283613	564336	423358	3.69423e+06	1.90896e+06	561724	550415	834990	2.74883e+06	1.77586e+06	3.96468e+06	3.03071e+06	2.72127e+07	0.0226947	0.098473	0.109563	0.0217627	0.0104221	0.0207379	0.0155574	0.135754	0.0701496	0.020642	0.0202264	0.0306838	0.101013	0.0652584	0.145692	0.111371
Tb427_030012100.1-p1	| transcript=Tb427_030012100.1 | gene=Tb427_030012100 | organism=Trypanosoma_brucei_Lister_strain_427_2018 | gene_product=Calcineurin-like phosphoesterase, putative | transcript_product=Calcineurin-like phosphoesterase, putative | location=Chr3_core			36733	3	3	0.844488	14.4934	0.812943	0.431698	0.997483	-6.50977	VEX2 N plus Biotin	WT	83185.6	4174.4	9104.05	76571.9	5462.96	106876	128299	2179.39	6320.58	11302.6	110380	130413	22352.6	28529.8	13146.3	6156.11	744455	0.11174	0.00560733	0.0122292	0.102856	0.0073382	0.143563	0.17234	0.0029275	0.00849022	0.0151824	0.14827	0.175179	0.0300255	0.038323	0.017659	0.00826929
Tb427_100162100.1-p1	| transcript=Tb427_100162100.1 | gene=Tb427_100162100 | organism=Trypanosoma_brucei_Lister_strain_427_2018 | gene_product=Core histone H2A/H2B/H3/H4/Histone-like transcription factor (CBF/NF-Y) and archaeal histone, putative | transcript_product=Cor			16110	4	3	0.843878	14.7755	1.56091	0.143622	0.997483	-5.6663	VEX2 N plus Biotin	WT	30659.7	9276.79	34046	49785.2	7300.85	38982.3	34225.2	13975.8	7683.18	42381.2	37301.3	36052	43225	42834.6	24698.3	39007.8	491435	0.0623881	0.0188769	0.0692787	0.101306	0.0148562	0.0793233	0.0696434	0.0284387	0.0156342	0.0862398	0.0759027	0.0733606	0.0879566	0.0871623	0.0502576	0.0793752
Tb427_100080900.1-p1	| transcript=Tb427_100080900.1 | gene=Tb427_100080900 | organism=Trypanosoma_brucei_Lister_strain_427_2018 | gene_product=Cullin family/Cullin protein neddylation domain containing protein, putative | transcript_product=Cullin family/Cullin protein			79879	3	2	0.842467	13.8975	1.08727	0.297754	0.997483	-6.25062	VEX2 N plus Biotin	WT	24395.7	2227.83	16731.9	25212.9	7340.67	27995.6	20159.1	29738.9	6916.74	7892.92	23001.9	27392	8539.93	6928.8	32867.8	50663.5	318006	0.0767147	0.00700563	0.0526149	0.0792843	0.0230834	0.0880349	0.063392	0.0935167	0.0217503	0.02482	0.0723316	0.0861367	0.0268546	0.0217883	0.103356	0.159316
Tb427_110124800.1-p1	| transcript=Tb427_110124800.1 | gene=Tb427_110124800 | organism=Trypanosoma_brucei_Lister_strain_427_2018 | gene_product=C2 domain containing protein, putative | transcript_product=C2 domain containing protein, putative | location=Chr11_core_Tb427v			272519	4	3	0.832144	15.544	1.72783	0.108917	0.997483	-5.4263	VEX2 N plus Biotin	WT	23243.7	40758.8	78141.1	18853.7	36990	30295.1	36807.1	117375	72170.3	57349.1	30181.6	34158.8	111758	86975.2	71700.2	79803.9	926561	0.0250859	0.0439893	0.0843345	0.020348	0.0399218	0.0326962	0.0397244	0.126678	0.0778904	0.0618945	0.0325738	0.0368662	0.120616	0.0938688	0.0773831	0.0861291
Tb427_050006700.1-p1	| transcript=Tb427_050006700.1 | gene=Tb427_050006700 | organism=Trypanosoma_brucei_Lister_strain_427_2018 | gene_product=Retrotransposon hot spot protein, putative | transcript_product=Retrotransposon hot spot protein, putative | location=Chr5_core			95712	17	2	0.830368	13.6139	0.808972	0.433894	0.997483	-6.51303	VEX2 N plus Biotin	WT	17790.9	17763	918.986	6436.53	34473.7	15076.6	22732.9	1504	31667.3	28275.2	23163.5	19598.5	41170.3	28250.3	1776.15	19891.8	310490	0.0572994	0.0572096	0.00295979	0.0207303	0.11103	0.0485576	0.0732164	0.00484398	0.101991	0.0910664	0.0746032	0.0631214	0.132598	0.0909862	0.00572048	0.064066
Tb427_100057200.1-p1	| transcript=Tb427_100057200.1 | gene=Tb427_100057200 | organism=Trypanosoma_brucei_Lister_strain_427_2018 | gene_product=Protein kinase domain/Lipopolysaccharide kinase (Kdo/WaaP) family/Protein tyrosine kinase, putative | transcript_product=Protei			81225	4	3	0.830227	13.6462	1.02666	0.324341	0.997483	-6.31337	VEX2 N plus Biotin	VEX2 N minus Biotin	24184.8	18493.3	5800.06	27050.2	1027.54	23838.9	15050.6	10907.4	21697.4	113.461	18215.6	18511.1	18826.5	18909.4	17638.8	10076.3	250341	0.0966073	0.0738724	0.0231686	0.108053	0.00410457	0.0952254	0.0601204	0.0435702	0.0866714	0.000453226	0.072763	0.0739435	0.0752034	0.0755345	0.0704589	0.0402502
Tb427_110016500.1-p1	| transcript=Tb427_110016500.1 | gene=Tb427_110016500 | organism=Trypanosoma_brucei_Lister_strain_427_2018 | gene_product=hypothetical protein, conserved | transcript_product=hypothetical protein, conserved | location=Chr11_core_Tb427v10:322598-3244			67467	3	3	0.82847	15.1536	1.78953	0.0978758	0.997483	-5.33339	VEX2 N plus Biotin	WT	15224.7	46257.6	41748.2	12436.4	36740.5	28956.9	28797.3	41446.1	54632.1	69898	39204.2	39718.1	66566.4	67556.1	28034.6	57184.9	674402	0.0225752	0.0685906	0.061904	0.0184406	0.0544787	0.0429371	0.0427005	0.0614561	0.0810082	0.103644	0.0581318	0.0588938	0.0987044	0.100172	0.0415696	0.0847935
Tb427_110099600.1-p1	| transcript=Tb427_110099600.1 | gene=Tb427_110099600 | organism=Trypanosoma_brucei_Lister_strain_427_2018 | gene_product=Protein kinase domain containing protein, putative | transcript_product=Protein kinase domain containing protein, putative | lo			152412	6	5	0.828244	14.3011	0.903919	0.383393	0.997483	-6.43103	VEX2 N plus Biotin	VEX2 N minus Biotin	46450.7	3933.99	35819.3	36456.9	2934.86	44442.9	31298.8	9114.44	6706.09	2992.1	41718.8	43679	6325.97	11922.9	74999.1	31416.7	430213	0.107971	0.0091443	0.0832596	0.0847416	0.00682188	0.103305	0.0727519	0.0211859	0.0155879	0.00695494	0.0969726	0.101529	0.0147043	0.027714	0.17433	0.0730259
Tb427_010031500.1-p1	| transcript=Tb427_010031500.1 | gene=Tb427_010031500 | organism=Trypanosoma_brucei_Lister_strain_427_2018 | gene_product=SET domain containing protein, putative | transcript_product=SET domain containing protein, putative | location=Chr1_core_Tb427			71521	4	3	0.824646	13.1616	0.768683	0.456581	0.997483	-6.54537	VEX2 N plus Biotin	WT	26910.4	5021.24	8166.56	24922.9	494.095	30596.4	17443.8	11281.2	0	11887.3	27564.7	22936.8	3496.92	3372.63	25673.5	14697.7	234466	0.114773	0.0214156	0.0348304	0.106296	0.00210732	0.130494	0.0743978	0.0481146	0	0.0506993	0.117564	0.0978256	0.0149144	0.0143843	0.109498	0.0626859
Tb427_080041900.1-p1	| transcript=Tb427_080041900.1 | gene=Tb427_080041900 | organism=Trypanosoma_brucei_Lister_strain_427_2018 | gene_product=Isocitrate/isopropylmalate dehydrogenase, putative | transcript_product=Isocitrate/isopropylmalate dehydrogenase, putative | lo			48877	5	5	0.820459	14.8716	1.19557	0.254394	0.997483	-6.13123	VEX2 N plus Biotin	WT	15066.8	19601	55113.8	13711.7	23003.9	15537.5	16389.8	123646	16866.8	41536.3	10708.8	12545.1	60249.8	77628.2	116829	46633.6	665068	0.0226545	0.0294722	0.0828694	0.0206169	0.0345888	0.0233622	0.0246438	0.185915	0.025361	0.0624542	0.0161018	0.0188628	0.0905919	0.116722	0.175665	0.0701185
Tb427_040050500.1-p1	| transcript=Tb427_040050500.1 | gene=Tb427_040050500 | organism=Trypanosoma_brucei_Lister_strain_427_2018 | gene_product=hypothetical protein, conserved | transcript_product=hypothetical protein, conserved | location=Chr4_core_Tb427v10:1218704-1219			31151	7	7	0.816006	15.9104	1.24218	0.237323	0.997483	-6.0771	VEX2 N plus Biotin	VEX2 N minus Biotin	43857.3	27293.1	22931	227332	30366.6	122522	39515.5	21069.2	32726.9	34122.8	166465	95850.3	111658	21614	106716	62111	1.16615e+06	0.0376086	0.0234044	0.0196638	0.194942	0.02604	0.105065	0.0338854	0.0180673	0.028064	0.0292611	0.142748	0.0821938	0.0957493	0.0185345	0.0915114	0.0532616
Tb427_090015000.1-p1	| transcript=Tb427_090015000.1 | gene=Tb427_090015000 | organism=Trypanosoma_brucei_Lister_strain_427_2018 | gene_product=hypothetical protein, conserved | transcript_product=hypothetical protein, conserved | location=Chr9_core_Tb427v10:255237-28168			1005698	2	2	0.810728	14.6611	1.14098	0.275595	0.997483	-6.19255	VEX2 N minus Biotin	WT	49922.1	4930.55	20500.2	62325.7	8014.86	81053.4	71463.3	27447.9	4228.71	20975.6	62836.2	73256.3	23248.4	22462.1	27198.3	21413.6	581277	0.0858835	0.00848227	0.0352675	0.107222	0.0137884	0.13944	0.122942	0.0472199	0.00727486	0.0360853	0.1081	0.126027	0.0399953	0.0386426	0.0467906	0.036839
Tb427_110129600.1-p1	| transcript=Tb427_110129600.1 | gene=Tb427_110129600 | organism=Trypanosoma_brucei_Lister_strain_427_2018 | gene_product=Gamma tubulin complex component N-terminal/Gamma tubulin complex component C-terminal, putative | transcript_product=Gamma tubu			90794	5	5	0.808823	15.0252	1.10864	0.288782	0.997483	-6.22779	VEX2 N plus Biotin	WT	35665.6	9012.75	79668.1	48154.3	7246.63	51049	49768.4	132446	16213.6	13851.4	41204	37878.3	14365.1	31025.3	120560	75634.3	763743	0.0466984	0.0118008	0.104313	0.0630504	0.00948831	0.0668406	0.0651638	0.173417	0.0212291	0.0181362	0.0539501	0.0495956	0.0188088	0.0406227	0.157854	0.0990311
Tb427_100062800.1-p1	| transcript=Tb427_100062800.1 | gene=Tb427_100062800 | organism=Trypanosoma_brucei_Lister_strain_427_2018 | gene_product=hypothetical protein, conserved | transcript_product=hypothetical protein, conserved | location=Chr10_core_Tb427v10:1455693-145			49576	3	3	0.806586	11.8881	0.716307	0.487174	0.997483	-6.58515	VEX2 N plus Biotin	WT	9506.84	785.851	511.099	19182	0	9982.34	10694.3	397.163	1243.42	10679.6	13863.6	11271.6	7691.05	6107.94	2479.58	748.355	105145	0.0904167	0.007474	0.00486092	0.182434	0	0.0949391	0.10171	0.0037773	0.0118258	0.10157	0.131853	0.107201	0.0731473	0.0580908	0.0235826	0.00711738
Tb427_080028400.1-p1	| transcript=Tb427_080028400.1 | gene=Tb427_080028400 | organism=Trypanosoma_brucei_Lister_strain_427_2018 | gene_product=Acetyl-coenzyme A synthetase N-terminus/AMP-binding enzyme/AMP-binding enzyme C-terminal domain containing protein, putative |			75238	8	7	0.804164	16.8592	1.16837	0.264796	0.997483	-6.16208	VEX2 N plus Biotin	WT	264170	81329.9	85707.8	218037	12932.5	285225	208200	71604.1	125383	33868.2	247051	258015	157567	178346	100432	71757.8	2.39963e+06	0.110088	0.0338927	0.0357172	0.0908628	0.00538937	0.118862	0.0867634	0.0298397	0.0522509	0.014114	0.102954	0.107523	0.0656634	0.0743226	0.041853	0.0299037
Tb427_070038600.1-p1	| transcript=Tb427_070038600.1 | gene=Tb427_070038600 | organism=Trypanosoma_brucei_Lister_strain_427_2018 | gene_product=hypothetical protein, conserved | transcript_product=hypothetical protein, conserved | location=Chr7_core_Tb427v10:855031-86908			546350	2	2	0.802727	14.8578	0.933515	0.36851	0.997483	-6.40384	VEX2 N minus Biotin	WT	64802.1	10109.2	27953.9	57410.2	4813.52	151071	108949	51806	11579.6	10439.8	118537	102552	10901	12120.6	33466.3	58144.4	834657	0.0776393	0.0121118	0.0334915	0.068783	0.00576707	0.180998	0.130531	0.0620687	0.0138735	0.0125079	0.142019	0.122868	0.0130605	0.0145216	0.0400959	0.0696627
Tb427_040046200.1-p1	| transcript=Tb427_040046200.1 | gene=Tb427_040046200 | organism=Trypanosoma_brucei_Lister_strain_427_2018 | gene_product=hypothetical protein, conserved | transcript_product=hypothetical protein, conserved | location=Chr4_core_Tb427v10:1065227-1067			64505	14	14	0.801127	21.8123	2.53366	0.025823	0.543073	-4.09877	VEX2 N plus Biotin	WT	1.76873e+06	4.87582e+06	2.36525e+06	1.98026e+06	3.68801e+06	3.42316e+06	3.42615e+06	2.63539e+06	7.40765e+06	5.50414e+06	4.20009e+06	4.75869e+06	7.32916e+06	7.33232e+06	3.32988e+06	3.17126e+06	6.7196e+07	0.026322	0.0725612	0.0351993	0.0294699	0.0548844	0.050943	0.0509874	0.0392195	0.110239	0.0819118	0.062505	0.0708181	0.109071	0.109118	0.0495547	0.0471942
Tb427_110039400.1-p1	| transcript=Tb427_110039400.1 | gene=Tb427_110039400 | organism=Trypanosoma_brucei_Lister_strain_427_2018 | gene_product=hypothetical protein, conserved | transcript_product=hypothetical protein, conserved | location=Chr11_core_Tb427v10:975589-9762			22298	2	2	0.797506	12.2262	0.717024	0.486746	0.997483	-6.58463	VEX2 N plus Biotin	WT	20428.8	0	2510.37	18761.7	670.666	18383	19348.6	1611.82	1371.88	2306.73	21908.1	20331.4	1983.74	4971.93	3186.4	3902.5	141678	0.144192	0	0.0177189	0.132425	0.00473375	0.129752	0.136568	0.0113767	0.00968308	0.0162816	0.154633	0.143505	0.0140018	0.0350933	0.0224905	0.027545
Tb427_110163600.1-p1	| transcript=Tb427_110163600.1 | gene=Tb427_110163600 | organism=Trypanosoma_brucei_Lister_strain_427_2018 | gene_product=Mono-functional DNA-alkylating methyl methanesulfonate N-term/CPSF A subunit region containing protein, putative | transcript_p			161065	3	2	0.796317	13.2358	1.21169	0.248106	0.997483	-6.11288	VEX2 N minus Biotin	WT	4606.43	7169.88	26868	3192.52	6543.71	7545.15	8755.33	47417.2	13327.5	3885.23	8109.77	8854.4	8008.29	13995.2	15658.5	28809.5	212747	0.0216522	0.0337015	0.126291	0.0150062	0.0307582	0.0354654	0.0411538	0.222881	0.0626449	0.0182622	0.0381194	0.0416195	0.0376424	0.0657836	0.0736018	0.135417
Tb427_010007300.1-p1	| transcript=Tb427_010007300.1 | gene=Tb427_010007300 | organism=Trypanosoma_brucei_Lister_strain_427_2018 | gene_product=hypothetical protein, conserved | transcript_product=hypothetical protein, conserved | location=Chr1_core_Tb427v10:59144-61552(			89289	2	2	0.790502	14.5553	1.45768	0.169696	0.997483	-5.80671	VEX2 N plus Biotin	WT	29114.6	13287.4	6883.41	40382.8	16882.5	46426.9	35192.9	30464.4	23252.1	21091.8	29239.6	23758.8	20082.4	21672.3	45491.2	63114.8	466338	0.0624324	0.0284931	0.0147606	0.0865957	0.0362022	0.0995564	0.0754666	0.0653269	0.049861	0.0452285	0.0627005	0.0509477	0.0430639	0.0464733	0.0975499	0.135341
Tb427_110032600.1-p1	| transcript=Tb427_110032600.1 | gene=Tb427_110032600 | organism=Trypanosoma_brucei_Lister_strain_427_2018 | gene_product=hypothetical protein, conserved | transcript_product=hypothetical protein, conserved | location=Chr11_core_Tb427v10:771313-7721			31807	2	2	0.789519	11.7307	0.524429	0.609297	0.997483	-6.70847	VEX2 N plus Biotin	VEX2 N minus Biotin	4840.57	606.933	1303.78	51414	517.6	26296.8	9038.22	3508.74	135.543	176.959	36225.3	16227.4	1015.18	781.473	695.63	21129.9	173914	0.0278331	0.00348984	0.0074967	0.295629	0.00297618	0.151206	0.0519695	0.0201751	0.000779365	0.00101751	0.208294	0.093307	0.00583724	0.00449344	0.00399985	0.121496
Tb427_110157500.1-p1	| transcript=Tb427_110157500.1 | gene=Tb427_110157500 | organism=Trypanosoma_brucei_Lister_strain_427_2018 | gene_product=Pan3 Pseudokinase domain containing protein, putative | transcript_product=Pan3 Pseudokinase domain containing protein, putativ			57017	2	2	0.789505	13.8345	0.982782	0.344643	0.997483	-6.3569	VEX2 N plus Biotin	VEX2 N minus Biotin	3938.75	46221.2	16098.1	2463.45	20718.6	8879.95	2634.67	1471.56	32043.7	18831.7	11493.6	9359.88	37770.1	38000.1	11265.8	24855.4	286047	0.0137696	0.161586	0.0562779	0.00861206	0.0724309	0.0310437	0.00921062	0.00514447	0.112023	0.0658345	0.0401808	0.0327215	0.132042	0.132846	0.0393846	0.0868929
Tb427_110126300.1-p1	| transcript=Tb427_110126300.1 | gene=Tb427_110126300 | organism=Trypanosoma_brucei_Lister_strain_427_2018 | gene_product=hypothetical protein, conserved | transcript_product=hypothetical protein, conserved | location=Chr11_core_Tb427v10:3006384-301			139425	7	7	0.786587	18.0463	2.3477	0.0363835	0.663596	-4.42403	VEX2 N plus Biotin	WT	149041	341248	193414	145108	230152	265881	243709	345870	600093	371748	251269	250903	497935	683319	296937	273208	5.13983e+06	0.0289971	0.0663928	0.0376303	0.028232	0.044778	0.0517296	0.0474158	0.0672921	0.116753	0.0723269	0.0488865	0.0488154	0.0968776	0.132946	0.0577717	0.053155
Tb427_100007900.1-p1	| transcript=Tb427_100007900.1 | gene=Tb427_100007900 | organism=Trypanosoma_brucei_Lister_strain_427_2018 | gene_product=Microtubule-binding protein MIP-T3 CH-like domain/Microtubule-binding protein MIP-T3 C-terminal region containing protein, puta			70652	5	5	0.784154	12.3102	0.648312	0.528695	0.997483	-6.63294	VEX2 N plus Biotin	WT	3006.39	7971.17	2719.68	5358.88	2196.8	5071.61	4021.77	9131.09	5377.92	7040.72	2158.26	3852.42	7184.37	3457.02	1342.08	272616	342506	0.00877761	0.0232731	0.00794052	0.0156461	0.00641389	0.0148074	0.0117422	0.0266596	0.0157017	0.0205565	0.00630139	0.0112478	0.0209759	0.0100933	0.00391842	0.795945
Tb427_080023400.1-p1	| transcript=Tb427_080023400.1 | gene=Tb427_080023400 | organism=Trypanosoma_brucei_Lister_strain_427_2018 | gene_product=MobA-like NTP transferase domain/Nucleotidyl transferase/Bacterial transferase hexapeptide (six repeats), putative | transcript			41191	3	3	0.780584	15.9178	1.06471	0.307451	0.997483	-6.27432	VEX2 N plus Biotin	VEX2 N minus Biotin	152158	17892.3	19973	141117	27092.4	138341	138162	8925.42	37755.1	26556.9	140552	130752	38552.6	22257.5	147312	105979	1.29338e+06	0.117644	0.0138337	0.0154425	0.109107	0.020947	0.106961	0.106823	0.00690086	0.0291911	0.0205329	0.108671	0.101093	0.0298077	0.0172088	0.113897	0.0819394
Tb427_080085600.1-p1	| transcript=Tb427_080085600.1 | gene=Tb427_080085600 | organism=Trypanosoma_brucei_Lister_strain_427_2018 | gene_product=Thioredoxin-like/Protein of unknown function (DUF3638)/Protein of unknown function (DUF3645), putative | transcript_product=Thi			556502	24	23	0.776781	17.5606	2.12638	0.0543545	0.876375	-4.79862	VEX2 N plus Biotin	WT	163445	136270	223765	170210	73300.3	276926	249736	255855	147025	79155.6	303587	312734	144307	138098	346670	345573	3.36666e+06	0.0485481	0.0404762	0.0664649	0.0505575	0.0217724	0.0822555	0.0741792	0.0759968	0.043671	0.0235116	0.0901746	0.0928917	0.0428636	0.0410192	0.102971	0.102646
Tb427_100062200.1-p1	| transcript=Tb427_100062200.1 | gene=Tb427_100062200 | organism=Trypanosoma_brucei_Lister_strain_427_2018 | gene_product=The ARF-like 2 binding protein BART, putative | transcript_product=The ARF-like 2 binding protein BART, putative | location=Chr			48351	4	4	0.771477	15.8765	2.61032	0.0222038	0.492065	-3.95814	VEX2 N plus Biotin	WT	44260.6	33520.1	48154.7	50481.4	50819.4	96764.9	90694.4	21880.9	57877.5	72786.3	93267.8	98148	48575.3	79318.6	72377.9	79829.6	1.03876e+06	0.0426092	0.0322694	0.046358	0.0485979	0.0489233	0.0931545	0.0873104	0.0210645	0.055718	0.0700706	0.0897878	0.0944859	0.0467629	0.0763591	0.0696774	0.076851
Tb427_040053600.1-p1	| transcript=Tb427_040053600.1 | gene=Tb427_040053600 | organism=Trypanosoma_brucei_Lister_strain_427_2018 | gene_product=RNA polymerase Rpb1, domain 1/RNA polymerase Rpb1, domain 2/RNA polymerase Rpb1, domain 3/RNA polymerase Rpb1, domain 4/RNA pol			197773	12	11	0.766904	15.7322	1.55023	0.146412	0.997483	-5.68125	VEX2 N plus Biotin	WT	37422.4	103752	42145.4	46418.5	14761	82491.9	55028.3	101411	16735.6	21209.8	102493	89899.2	50858.9	32202.4	92790.5	79173	968792	0.0386279	0.107094	0.043503	0.0479138	0.0152364	0.0851492	0.0568009	0.104678	0.0172747	0.021893	0.105794	0.0927951	0.0524972	0.0332398	0.0957796	0.0817234
Tb427_070061700.1-p1	| transcript=Tb427_070061700.1 | gene=Tb427_070061700 | organism=Trypanosoma_brucei_Lister_strain_427_2018 | gene_product=hypothetical protein, conserved | transcript_product=hypothetical protein, conserved | location=Chr7_core_Tb427v10:1507147-1510			115749	2	2	0.766612	12.6557	0.87014	0.400813	0.997483	-6.4612	VEX2 N plus Biotin	VEX2 N minus Biotin	13443.1	1815.18	11748.5	7899.16	1159.84	11652.1	9221.14	9396.54	1978.81	1203.75	14434.4	15971.5	2110.4	3670.71	15564	11064.1	132333	0.101585	0.0137167	0.0887796	0.0596914	0.00876457	0.088051	0.0696811	0.0710066	0.0149532	0.00909635	0.109076	0.120691	0.0159476	0.0277384	0.117612	0.0836082
Tb427_050022700.1-p1	| transcript=Tb427_050022700.1 | gene=Tb427_050022700 | organism=Trypanosoma_brucei_Lister_strain_427_2018 | gene_product=hypothetical protein, conserved | transcript_product=hypothetical protein, conserved | location=Chr5_core_Tb427v10:580746-58213			51915	7	5	0.763777	14.7234	1.0403	0.31821	0.997483	-6.29951	VEX2 N plus Biotin	WT	14681.2	7069.31	11230.5	60249.1	48685.3	39610.6	43629.4	21820.6	42653.1	12559.4	64692.4	52076.6	95594.1	14252	30582	11828	571213	0.0257018	0.0123759	0.0196607	0.105476	0.0852313	0.0693446	0.0763802	0.0382004	0.074671	0.0219872	0.113254	0.0911683	0.167353	0.0249504	0.0535387	0.0207067
Tb427_100130300.1-p1	| transcript=Tb427_100130300.1 | gene=Tb427_100130300 | organism=Trypanosoma_brucei_Lister_strain_427_2018 | gene_product=hypothetical protein, conserved | transcript_product=hypothetical protein, conserved | location=Chr10_core_Tb427v10:2980935-298			43671	9	8	0.758167	17.1154	0.653412	0.525512	0.997483	-6.62951	VEX2 N plus Biotin	VEX2 N minus Biotin	343896	31488.2	391194	284666	11417.4	329391	362505	173402	24671.1	14530.9	359339	327846	31058.2	25913.4	666620	543596	3.92153e+06	0.0876942	0.00802956	0.0997554	0.0725905	0.00291146	0.0839954	0.0924396	0.0442179	0.00629119	0.0037054	0.0916323	0.0836014	0.00791991	0.00660797	0.16999	0.138618
Tb427_110134500.1-p1	| transcript=Tb427_110134500.1 | gene=Tb427_110134500 | organism=Trypanosoma_brucei_Lister_strain_427_2018 | gene_product=R3H domain containing protein, putative | transcript_product=R3H domain containing protein, putative | location=Chr11_core_Tb42			62288	2	2	0.755467	12.7215	1.05692	0.31061	0.997483	-6.28265	VEX2 N minus Biotin	WT	6845.74	6477.43	3966.62	2603.03	7359.4	8588.75	8426.83	39199	11064	1119.95	9682.1	14276.2	16769.8	7176.09	14514.9	1639.74	159709	0.0428637	0.0405576	0.0248365	0.0162985	0.0460799	0.0537773	0.0527635	0.245439	0.0692756	0.00701245	0.0606232	0.0893884	0.105002	0.0449322	0.0908832	0.010267
Tb427_010015100.1-p1	| transcript=Tb427_010015100.1 | gene=Tb427_010015100 | organism=Trypanosoma_brucei_Lister_strain_427_2018 | gene_product=FAT domain/Phosphatidylinositol 3- and 4-kinase/FATC domain containing protein, putative | transcript_product=FAT domain/Phosph			327544	8	7	0.752939	14.3718	0.8384	0.417794	0.997483	-6.48848	VEX2 N plus Biotin	WT	35886.7	9474.85	43833.9	35424.7	1954.17	39648.7	44030.5	37410.3	13231.6	5543.72	35637.7	39952.9	6019.66	13633.8	52269.8	61708.6	475662	0.0754458	0.0199193	0.0921535	0.0744747	0.00410831	0.0833548	0.092567	0.0786491	0.0278173	0.0116547	0.0749224	0.0839943	0.0126553	0.0286629	0.109889	0.129732
Tb427_100110000.1-p1	| transcript=Tb427_100110000.1 | gene=Tb427_100110000 | organism=Trypanosoma_brucei_Lister_strain_427_2018 | gene_product=Anaphase-promoting complex, cyclosome, subunit 3/Tetratricopeptide repeat, putative | transcript_product=Anaphase-promoting com			63692	8	7	0.746973	17.4639	1.33452	0.206202	0.997483	-5.96517	VEX2 N plus Biotin	WT	303638	86253.8	180944	293182	33864.5	235355	230623	402219	132476	43851	256029	224069	156604	125121	269300	473369	3.4469e+06	0.0880902	0.0250236	0.0524947	0.0850567	0.00982464	0.0682802	0.0669074	0.11669	0.0384335	0.0127219	0.074278	0.0650061	0.0454334	0.0362995	0.0781283	0.137332
Tb427_110096100.1-p1	| transcript=Tb427_110096100.1 | gene=Tb427_110096100 | organism=Trypanosoma_brucei_Lister_strain_427_2018 | gene_product=Leucine Rich repeat, putative | transcript_product=Leucine Rich repeat, putative | location=Chr11_core_Tb427v10:2440902-2443043			79568	7	6	0.740973	16.4875	1.61475	0.131699	0.997483	-5.59073	VEX2 N plus Biotin	WT	120103	32301.4	104087	120938	33040.9	149982	124957	125026	69541.6	34608.4	152041	148322	92867.1	60048.9	116770	166267	1.6509e+06	0.0727497	0.0195659	0.0630484	0.073256	0.0200139	0.0908484	0.0756901	0.0757321	0.0421234	0.0209633	0.092096	0.089843	0.0562524	0.0363734	0.0707312	0.100713
Tb427_080053900.1-p1	| transcript=Tb427_080053900.1 | gene=Tb427_080053900 | organism=Trypanosoma_brucei_Lister_strain_427_2018 | gene_product=DNA polymerase family B, exonuclease domain/DNA polymerase family B, putative | transcript_product=DNA polymerase family B, exo			153590	3	3	0.736419	10.3961	0.666903	0.517011	0.997483	-6.62046	VEX2 N plus Biotin	VEX2 N minus Biotin	3679.07	216.712	2233.97	1345.47	0	2582.08	3214.38	355.152	16.853	0	4180.71	2841.04	0	275.74	811.479	6973.39	28726	0.128074	0.00754408	0.077768	0.046838	0	0.0898865	0.111898	0.0123634	0.000586681	0	0.145537	0.098901	0	0.00959895	0.0282489	0.242755
Tb427_110059100.1-p1	| transcript=Tb427_110059100.1 | gene=Tb427_110059100 | organism=Trypanosoma_brucei_Lister_strain_427_2018 | gene_product=SRP54-type protein, helical bundle domain/SRP54-type protein, GTPase domain/CobW/HypB/UreG, nucleotide-binding domain/Signal pe			53455	9	9	0.736258	16.2057	1.75979	0.103172	0.997483	-5.37861	VEX2 N plus Biotin	WT	53107	66596.3	123392	58708.5	23932.2	68452.4	72115.3	155056	57370	34343.5	73142.5	69699.2	80195.6	82748.6	147164	150589	1.31661e+06	0.0403361	0.0505816	0.0937191	0.0445906	0.0181771	0.0519913	0.0547734	0.117769	0.043574	0.0260847	0.0555535	0.0529383	0.0609106	0.0628496	0.111775	0.114376
Tb427_080088800.1-p1;Tb427_040042400.1-p1	| transcript=Tb427_080088800.1 | gene=Tb427_080088800 | organism=Trypanosoma_brucei_Lister_strain_427_2018 | gene_product=Domain of unknown function (DUF1935)/Calpain family cysteine protease, putative | transcript_product=Domain of unknown function			99489	12	12	0.736063	19.2383	1.90766	0.0800403	0.997483	-5.15175	VEX2 N plus Biotin	WT	722530	333191	269753	846562	409305	836720	822813	461000	529039	409869	830007	761477	472873	460401	1.05201e+06	1.55414e+06	1.07717e+07	0.0670767	0.0309321	0.0250428	0.0785914	0.0379982	0.0776777	0.0763866	0.0427973	0.0491139	0.0380506	0.0770545	0.0706924	0.0438996	0.0427417	0.0976646	0.14428
Tb427_010023500.1-p1	| transcript=Tb427_010023500.1 | gene=Tb427_010023500 | organism=Trypanosoma_brucei_Lister_strain_427_2018 | gene_product=hypothetical protein, conserved | transcript_product=hypothetical protein, conserved | location=Chr1_core_Tb427v10:532023-53475			99088	15	14	0.735638	19.3653	2.05878	0.0613324	0.915142	-4.90977	VEX2 N plus Biotin	WT	386914	867611	312384	393472	847632	708011	648400	418845	1.18528e+06	1.02175e+06	865226	897499	1.22558e+06	1.40272e+06	538237	530573	1.22501e+07	0.0315845	0.0708247	0.0255004	0.0321198	0.0691937	0.0577962	0.0529301	0.0341911	0.0967561	0.0834076	0.0706299	0.0732644	0.100046	0.114506	0.0439372	0.0433116
Tb427_090063900.1-p1	| transcript=Tb427_090063900.1 | gene=Tb427_090063900 | organism=Trypanosoma_brucei_Lister_strain_427_2018 | gene_product=Sperm-tail PG-rich repeat, putative | transcript_product=Sperm-tail PG-rich repeat, putative | location=Chr9_core_Tb427v10:1467			52548	3	3	0.728146	14.728	1.04027	0.318223	0.997483	-6.29954	VEX2 N plus Biotin	VEX2 N minus Biotin	13923.4	6485.53	39960.7	53352.4	19298.7	30107	13032.3	43491.2	15905.4	2485.55	53934.9	35621.5	46569.8	6934.15	73496.2	34691.6	489290	0.0284563	0.013255	0.0816708	0.10904	0.0394422	0.061532	0.0266351	0.0888863	0.0325071	0.00507991	0.110231	0.0728024	0.0951783	0.0141719	0.15021	0.0709018
Tb427_110057800.1-p1	| transcript=Tb427_110057800.1 | gene=Tb427_110057800 | organism=Trypanosoma_brucei_Lister_strain_427_2018 | gene_product=Ubiquitin carboxyl-terminal hydrolase, putative | transcript_product=Ubiquitin carboxyl-terminal hydrolase, putative | location			86778	13	12	0.7267	16.7825	2.49008	0.0277824	0.550635	-4.17218	VEX2 N plus Biotin	WT	105398	81796.3	126807	79989	52699.5	106390	149855	145548	87092.8	125302	132791	115521	105084	178055	180472	156487	1.92929e+06	0.0546305	0.0423972	0.0657275	0.0414604	0.0273155	0.0551446	0.0776739	0.0754412	0.0451425	0.0649473	0.0688291	0.0598774	0.0544677	0.0922904	0.0935436	0.0811111
Tb427_100165200.1-p1	| transcript=Tb427_100165200.1 | gene=Tb427_100165200 | organism=Trypanosoma_brucei_Lister_strain_427_2018 | gene_product=hypothetical protein, conserved | transcript_product=hypothetical protein, conserved | location=Chr10_core_Tb427v10:3855078-386			266002	6	5	0.726006	12.5085	0.725534	0.481695	0.997483	-6.57833	VEX2 N plus Biotin	WT	4458.5	1904.62	22331.5	7517.65	1194.33	10210.3	8791.18	19289.4	3254.88	1491.48	6040.25	5695.51	1254.67	4745.53	32776.7	22997.3	153954	0.02896	0.0123714	0.145053	0.0488306	0.00775772	0.0663203	0.0571027	0.125294	0.0211419	0.00968781	0.0392342	0.0369949	0.00814964	0.0308244	0.2129	0.149378
Tb427_080016500.1-p1	| transcript=Tb427_080016500.1 | gene=Tb427_080016500 | organism=Trypanosoma_brucei_Lister_strain_427_2018 | gene_product=Acyl-CoA dehydrogenase, N-terminal domain containing protein, putative | transcript_product=Acyl-CoA dehydrogenase, N-terminal			56945	4	4	0.723999	16.5595	1.12534	0.281913	0.997483	-6.20969	VEX2 N plus Biotin	WT	139196	92269.6	126193	128313	10282.2	147888	153807	137033	64995.8	75953	150749	148816	73961.5	63914.1	155786	193077	1.86224e+06	0.0747466	0.0495478	0.0677643	0.0689029	0.00552145	0.0794142	0.0825925	0.0735855	0.034902	0.0407859	0.0809507	0.0799124	0.0397165	0.0343212	0.0836556	0.10368
Tb427_050037500.1-p1	| transcript=Tb427_050037500.1 | gene=Tb427_050037500 | organism=Trypanosoma_brucei_Lister_strain_427_2018 | gene_product=hypothetical protein, conserved | transcript_product=hypothetical protein, conserved | location=Chr5_core_Tb427v10:1023401-1024			29095	3	3	0.723287	11.0365	0.776246	0.452086	0.997483	-6.53961	VEX2 N plus Biotin	VEX2 N minus Biotin	1708.73	486.095	3976.54	773.081	4080.02	2356.96	2118.1	1300.4	791.347	2683.46	2594.31	6913.46	581.504	1650.31	6310.68	3103.27	41428.3	0.0412455	0.0117334	0.0959861	0.0186607	0.0984839	0.0568925	0.0511269	0.0313893	0.0191016	0.0647736	0.0626218	0.166878	0.0140364	0.0398354	0.152328	0.074907
Tb427_060043900.1-p1	| transcript=Tb427_060043900.1 | gene=Tb427_060043900 | organism=Trypanosoma_brucei_Lister_strain_427_2018 | gene_product=Holliday junction DNA helicase RuvB P-loop domain/DNA polymerase III, delta subunit/AAA domain/Uncharacterized conserved protei			39241	3	3	0.722949	13.4198	0.890145	0.390459	0.997483	-6.44342	VEX2 N plus Biotin	WT	27156.4	8274.34	6036.18	24337.9	1220.61	37098	21168	8335.76	6947.37	244.727	26635.8	18856.2	12341.9	12744.6	5420.83	15861.9	232681	0.116711	0.0355609	0.0259419	0.104598	0.00524587	0.159438	0.0909746	0.0358249	0.029858	0.00105177	0.114474	0.0810389	0.0530424	0.0547729	0.0232973	0.0681702
Tb427_040015700.1-p1	| transcript=Tb427_040015700.1 | gene=Tb427_040015700 | organism=Trypanosoma_brucei_Lister_strain_427_2018 | gene_product=Metallo-beta-lactamase superfamily/Metallo-beta-lactamase superfamily domain/Beta-lactamase superfamily domain/Beta-Casp domain			86316	5	4	0.718278	14.5316	0.861049	0.405676	0.997483	-6.46905	VEX2 N plus Biotin	WT	29126.9	8494.7	12186	27057	23496.6	73599.5	112014	33072.2	6100.96	22843.1	66808.1	130195	7789.08	5931.36	21996.3	77630.5	658342	0.0442429	0.0129032	0.0185101	0.0410987	0.0356906	0.111795	0.170146	0.0502356	0.00926716	0.034698	0.101479	0.197762	0.0118314	0.00900954	0.0334116	0.117918
Tb427_090053800.1-p1	| transcript=Tb427_090053800.1 | gene=Tb427_090053800 | organism=Trypanosoma_brucei_Lister_strain_427_2018 | gene_product=CCCH-type zinc finger containing protein, putative | transcript_product=CCCH-type zinc finger containing protein, putative | lo			38231	5	4	0.71216	16.6824	1.50956	0.156397	0.997483	-5.73704	VEX2 N plus Biotin	WT	163976	32242.9	89642.2	132596	53288.5	240415	216762	113716	58004.9	32321.7	218439	241265	82726.3	106778	80628.1	138586	2.00139e+06	0.081931	0.0161103	0.0447901	0.0662521	0.0266258	0.120124	0.108306	0.0568187	0.0289823	0.0161496	0.109144	0.120549	0.0413345	0.0533522	0.0402861	0.0692451
Tb427_040052700.1-p1;Tb427_080080700.1-p1	| transcript=Tb427_040052700.1 | gene=Tb427_040052700 | organism=Trypanosoma_brucei_Lister_strain_427_2018 | gene_product=Symplekin tight junction protein C terminal, putative | transcript_product=Symplekin tight junction protein C terminal, putativ			159148	24	23	0.711522	19.3042	2.90441	0.0128033	0.326909	-3.42516	VEX2 N plus Biotin	WT	422088	540850	771486	507401	331493	707723	637713	842727	581891	423679	711915	770598	731729	620024	1.03171e+06	1.10034e+06	1.07334e+07	0.0393249	0.0503896	0.0718773	0.0472733	0.0308844	0.0659367	0.059414	0.0785147	0.0542133	0.0394731	0.0663273	0.0717947	0.0681733	0.057766	0.0961219	0.102515
Tb427_070044200.1-p1	| transcript=Tb427_070044200.1 | gene=Tb427_070044200 | organism=Trypanosoma_brucei_Lister_strain_427_2018 | gene_product=Protein tyrosine kinase/Protein kinase domain containing protein, putative | transcript_product=Protein tyrosine kinase/Protein			88113	8	8	0.711407	17.4709	1.5385	0.149234	0.997483	-5.69745	VEX2 N plus Biotin	WT	186744	165897	296169	149449	37600.2	202176	196692	213718	169383	60393.6	240111	264677	179420	136270	339697	261341	3.09974e+06	0.060245	0.0535197	0.0955467	0.0482133	0.0121301	0.0652237	0.0634543	0.0689472	0.0546443	0.0194835	0.0774616	0.0853868	0.0578824	0.0439618	0.109589	0.0843106
Tb427_110023700.1-p1	| transcript=Tb427_110023700.1 | gene=Tb427_110023700 | organism=Trypanosoma_brucei_Lister_strain_427_2018 | gene_product=WD domain, G-beta repeat, putative | transcript_product=WD domain, G-beta repeat, putative | location=Chr11_core_Tb427v10:51622			36572	3	3	0.711082	14.621	1.35234	0.200328	0.997483	-5.94295	VEX2 N plus Biotin	WT	16769	19266.8	42725.2	17961.6	10682.8	16116.1	20914	53820.1	33627.8	20182.9	18950	14400.9	54706.7	63831.4	27905.8	36915.8	468777	0.0357718	0.0411002	0.0911418	0.038316	0.0227886	0.0343791	0.044614	0.11481	0.0717353	0.0430544	0.0404243	0.0307201	0.116701	0.136166	0.0595289	0.0787492
Tb427_100152200.1-p1	| transcript=Tb427_100152200.1 | gene=Tb427_100152200 | organism=Trypanosoma_brucei_Lister_strain_427_2018 | gene_product=Histone chaperone Rttp106-like, putative | transcript_product=Histone chaperone Rttp106-like, putative | location=Chr10_core_Tb			61080	4	4	0.711027	15.2668	1.55387	0.145266	0.997483	-5.67607	VEX2 N plus Biotin	WT	36972.7	41816.9	46198.7	39203	8869.43	54903.7	42946.5	27677.6	16976	37383.3	58045.7	60316.8	47063.3	47149.7	34101.2	54349.8	653974	0.0565355	0.0639427	0.070643	0.0599458	0.0135623	0.0839539	0.06567	0.0423222	0.0259582	0.0571632	0.0887584	0.0922312	0.0719651	0.0720971	0.0521446	0.083107
Tb427_090014800.1-p1	| transcript=Tb427_090014800.1 | gene=Tb427_090014800 | organism=Trypanosoma_brucei_Lister_strain_427_2018 | gene_product=hypothetical protein, conserved | transcript_product=hypothetical protein, conserved | location=Chr9_core_Tb427v10:249617-25189			86728	20	5	0.706186	17.3167	1.48264	0.16332	0.997483	-5.77341	VEX2 N plus Biotin	WT	235862	59702.9	86910	241235	103334	283717	175180	128451	146854	95052.5	249310	247435	104451	124695	181359	493498	2.95705e+06	0.0797626	0.0201901	0.0293908	0.0815797	0.0349452	0.095946	0.0592416	0.0434388	0.0496623	0.0321444	0.0843104	0.0836765	0.0353229	0.0421689	0.061331	0.166889
Tb427_100123600.1-p1	| transcript=Tb427_100123600.1 | gene=Tb427_100123600 | organism=Trypanosoma_brucei_Lister_strain_427_2018 | gene_product=hypothetical protein, conserved | transcript_product=hypothetical protein, conserved | location=Chr10_core_Tb427v10:2826754-282			66482	10	10	0.697413	16.5161	1.6674	0.120664	0.997483	-5.5151	VEX2 N minus Biotin	WT	45920.5	100868	43430.1	46259.9	207879	97217.6	103991	75283.5	161582	176550	120193	104299	148255	146803	97802.9	94902	1.77124e+06	0.0259257	0.0569479	0.0245196	0.0261172	0.117364	0.0548868	0.0587107	0.0425033	0.0912257	0.0996759	0.0678585	0.0588848	0.0837016	0.0828817	0.0552173	0.0535795
Tb427_110037900.1-p1;Tb427_090022100.1-p1	| transcript=Tb427_110037900.1 | gene=Tb427_110037900 | organism=Trypanosoma_brucei_Lister_strain_427_2018 | gene_product=Kinesin motor domain/Microtubule binding, putative | transcript_product=Kinesin motor domain/Microtubule binding, putative | lo			80648	15	13	0.696655	19.3251	1.87892	0.0841424	0.997483	-5.19667	VEX2 N plus Biotin	WT	867105	313325	600051	902730	222571	849729	794426	620771	432247	280622	832252	740378	573721	774982	856664	1.27677e+06	1.09383e+07	0.0792721	0.0286446	0.0548576	0.082529	0.0203478	0.0776835	0.0726277	0.0567519	0.0395167	0.0256549	0.0760858	0.0676865	0.0524504	0.0708501	0.0783175	0.116724
Tb427_100072600.1-p1	| transcript=Tb427_100072600.1 | gene=Tb427_100072600 | organism=Trypanosoma_brucei_Lister_strain_427_2018 | gene_product=Guanylate kinase, putative | transcript_product=Guanylate kinase, putative | location=Chr10_core_Tb427v10:1715995-1716789(+) |			30193	4	3	0.696043	15.0318	0.949601	0.360592	0.997483	-6.38874	VEX2 N plus Biotin	WT	61201.7	15535	44430.6	67489.4	3968.51	66551.3	53019.4	59768.8	21680.9	10341.6	56701.7	69003.1	27156.3	17702.1	70085.6	39951.6	684588	0.0893993	0.0226925	0.0649012	0.098584	0.00579694	0.0972137	0.0774472	0.0873063	0.03167	0.0151063	0.0828261	0.100795	0.0396681	0.0258581	0.102376	0.0583587
Tb427_070049900.1-p1	| transcript=Tb427_070049900.1 | gene=Tb427_070049900 | organism=Trypanosoma_brucei_Lister_strain_427_2018 | gene_product=hypothetical protein, conserved | transcript_product=hypothetical protein, conserved | location=Chr7_core_Tb427v10:1178352-1181			114571	24	22	0.695315	20.2138	2.27264	0.0417282	0.71935	-4.55276	VEX2 N plus Biotin	WT	848546	1.05366e+06	1.62075e+06	849837	580179	894285	1.02591e+06	2.03215e+06	1.79932e+06	684343	978821	999936	1.6236e+06	1.54075e+06	2.53419e+06	1.94053e+06	2.10068e+07	0.0403938	0.0501578	0.0771534	0.0404553	0.0276186	0.0425712	0.0488371	0.0967375	0.0856543	0.0325772	0.0465954	0.0476006	0.0772894	0.0733452	0.120637	0.0923763
Tb427_070038900.1-p1	| transcript=Tb427_070038900.1 | gene=Tb427_070038900 | organism=Trypanosoma_brucei_Lister_strain_427_2018 | gene_product=Polyprenyl synthetase, putative | transcript_product=Polyprenyl synthetase, putative | location=Chr7_core_Tb427v10:875208-87631			42399	6	6	0.690717	17.8871	0.970548	0.350464	0.997483	-6.36875	VEX2 N plus Biotin	WT	346503	107090	536489	359429	31698.9	334493	406535	568531	73753.4	66020.9	287599	353613	140562	148519	402059	877233	5.04013e+06	0.0687489	0.0212475	0.106444	0.0713135	0.00628931	0.0663659	0.0806596	0.112801	0.0146332	0.013099	0.0570619	0.0701596	0.0278885	0.0294673	0.0797715	0.17405
Tb427_040052900.1-p1;Tb427_080080500.1-p1	| transcript=Tb427_040052900.1 | gene=Tb427_040052900 | organism=Trypanosoma_brucei_Lister_strain_427_2018 | gene_product=hypothetical protein, conserved | transcript_product=hypothetical protein, conserved | location=Chr4_core_Tb427v10:1279282-1280			62414	7	7	0.6905	15.8314	1.92443	0.0774368	0.997483	-5.12435	VEX2 N minus Biotin	WT	37864.4	26727.3	67644.1	36668	72783.7	58978.3	63063.6	79282.4	88972	85112.5	65885.7	68130	81880.2	114126	52234.8	66160.5	1.06551e+06	0.0355363	0.0250839	0.063485	0.0344135	0.0683086	0.055352	0.0591861	0.0744077	0.0835015	0.0798793	0.0618347	0.063941	0.0768458	0.107109	0.0490232	0.0620926
Tb427_060009700.1-p1	| transcript=Tb427_060009700.1 | gene=Tb427_060009700 | organism=Trypanosoma_brucei_Lister_strain_427_2018 | gene_product=hypothetical protein, conserved | transcript_product=hypothetical protein, conserved | location=Chr6_core_Tb427v10:164427-16661			79798	6	6	0.687547	15.6798	1.36582	0.196437	0.997483	-5.92586	VEX2 N plus Biotin	WT	64902.5	23495	75792.1	50032.3	18790	97074.9	73410.4	45190.8	33442.6	22405.6	94705.8	85634.9	28682	37492.4	109556	80327.3	940935	0.0689765	0.0249699	0.0805498	0.053173	0.0199695	0.103169	0.0780185	0.0480275	0.0355419	0.0238121	0.100651	0.0910104	0.0304825	0.0398459	0.116434	0.0853697
Tb427_110055100.1-p1	| transcript=Tb427_110055100.1 | gene=Tb427_110055100 | organism=Trypanosoma_brucei_Lister_strain_427_2018 | gene_product=WD domain, G-beta repeat, putative | transcript_product=WD domain, G-beta repeat, putative | location=Chr11_core_Tb427v10:13908			74103	4	3	0.684578	11.0248	0.573471	0.576656	0.997483	-6.68037	VEX2 N minus Biotin	WT	4262.49	0	1179.97	3742.34	0	5439.7	5202.89	34029.6	0	5554.15	6898.36	6299.25	452.18	349.583	3759.9	11553.1	88723.5	0.0480424	0	0.0132994	0.0421798	0	0.0613107	0.0586416	0.383547	0	0.0626006	0.0777512	0.0709986	0.00509651	0.00394015	0.0423777	0.130215
Tb427_060018000.1-p1	| transcript=Tb427_060018000.1 | gene=Tb427_060018000 | organism=Trypanosoma_brucei_Lister_strain_427_2018 | gene_product=OB-fold nucleic acid binding domain/tRNA synthetases class II (D, K and N), putative | transcript_product=OB-fold nucleic acid			72914	2	2	0.680079	11.6655	0.836702	0.418517	0.997483	-6.49013	VEX2 N minus Biotin	WT	4394.34	443.454	7205.89	2892.91	0	3442.04	4895.73	12290.3	438.439	1749.13	5001.29	3994.24	2296.92	2380.35	7528.96	5167.24	64121.2	0.0685318	0.00691587	0.112379	0.0451162	0	0.0536801	0.0763511	0.191673	0.00683766	0.0272785	0.0779975	0.0622919	0.0358215	0.0371227	0.117418	0.0805855
Tb427_100086000.1-p1	| transcript=Tb427_100086000.1 | gene=Tb427_100086000 | organism=Trypanosoma_brucei_Lister_strain_427_2018 | gene_product=Metalloenzyme superfamily/BPG-independent PGAM N-terminus (iPGM_N), putative | transcript_product=Metalloenzyme superfamily/BPG			60851	3	2	0.67808	10.6682	0.338707	0.74054	0.997483	-6.79284	WT	VEX2 N minus Biotin	3055.85	3.51701	15127.5	6873.63	0	4449.12	6019.5	5092.43	356.496	0	4120.23	5024.42	423.322	168.887	7570.2	5970.73	64255.8	0.0475576	5.47345e-05	0.235426	0.106973	0	0.0692408	0.0936802	0.0792525	0.00554808	0	0.0641223	0.078194	0.00658807	0.00262836	0.117813	0.0929212
Tb427_020022200.1-p1	| transcript=Tb427_020022200.1 | gene=Tb427_020022200 | organism=Trypanosoma_brucei_Lister_strain_427_2018 | gene_product=hypothetical protein, conserved | transcript_product=hypothetical protein, conserved | location=Chr2_core_Tb427v10:536863-53762			28015	2	2	0.675932	13.1137	0.662058	0.52014	0.997483	-6.62363	VEX2 N plus Biotin	WT	15228.9	1651.64	17830.4	8776.58	3873.21	14939.3	14084.4	16842.3	1775.37	4909.72	11489	32803	2067.78	1907.02	29759.2	39350.2	217288	0.070086	0.00760117	0.0820589	0.0403914	0.0178252	0.0687535	0.064819	0.0775116	0.00817058	0.0225954	0.0528746	0.150966	0.00951629	0.00877647	0.136957	0.181097
Tb427_090046700.1-p1	| transcript=Tb427_090046700.1 | gene=Tb427_090046700 | organism=Trypanosoma_brucei_Lister_strain_427_2018 | gene_product=hypothetical protein, conserved | transcript_product=hypothetical protein, conserved | location=Chr9_core_Tb427v10:1070456-1072			67438	5	5	0.674668	15.268	1.39973	0.186043	0.997483	-5.88258	VEX2 N plus Biotin	WT	24104.1	20564.6	68715.1	33873.6	23151.9	29206.7	25854.9	80404	9659.92	47642.9	29246.2	26156.8	47666	41992.3	94474.6	93385.2	696099	0.0346275	0.0295427	0.0987145	0.0486621	0.0332594	0.0419577	0.0371425	0.115507	0.0138772	0.0684427	0.0420145	0.0375763	0.0684759	0.0603252	0.13572	0.134155
Tb427_030058900.1-p1	| transcript=Tb427_030058900.1 | gene=Tb427_030058900 | organism=Trypanosoma_brucei_Lister_strain_427_2018 | gene_product=WD domain, G-beta repeat, putative | transcript_product=WD domain, G-beta repeat, putative | location=Chr3_core_Tb427v10:142626			58704	2	2	0.674305	15.1293	1.10934	0.288492	0.997483	-6.22704	VEX2 N plus Biotin	VEX2 N minus Biotin	12219.6	101068	15016.2	18954.1	47031	29510.8	27831.2	30146	50591.5	28102.9	26835.8	30134	52996.7	51295.1	30390.8	113518	665642	0.0183577	0.151836	0.022559	0.0284749	0.0706552	0.0443343	0.0418111	0.0452886	0.076004	0.0422193	0.0403156	0.0452706	0.0796174	0.0770612	0.0456564	0.170539
Tb427_040029700.1-p1	| transcript=Tb427_040029700.1 | gene=Tb427_040029700 | organism=Trypanosoma_brucei_Lister_strain_427_2018 | gene_product=Microtubule binding/Kinesin motor domain containing protein, putative | transcript_product=Microtubule binding/Kinesin motor do			89468	5	4	0.672541	15.6107	1.44358	0.173697	0.997483	-5.82538	VEX2 N minus Biotin	WT	42142.1	11425.1	63121.4	39404.7	73443.3	48994.1	54128.8	80179.9	102596	94140.1	51224	67156.5	83470.2	73028.8	61605	43314.4	989375	0.0425947	0.0115478	0.0637993	0.0398279	0.074232	0.0495202	0.0547102	0.081041	0.103698	0.0951511	0.0517741	0.0678778	0.0843666	0.0738131	0.0622666	0.0437795
Tb427_100108100.1-p1	| transcript=Tb427_100108100.1 | gene=Tb427_100108100 | organism=Trypanosoma_brucei_Lister_strain_427_2018 | gene_product=Protein of unknown function (DUF1749), putative | transcript_product=Protein of unknown function (DUF1749), putative | location			37447	2	2	0.662238	15.2046	0.816621	0.429671	0.997483	-6.50673	VEX2 N minus Biotin	WT	24336.6	10599.6	135182	42146.5	14938.3	38988.7	33286.6	284468	27274.1	23545	37178.5	33442	15151	19907.8	166707	162163	1.06931e+06	0.022759	0.00991248	0.126419	0.0394145	0.01397	0.0364613	0.0311289	0.266028	0.0255061	0.0220187	0.0347685	0.0312742	0.0141689	0.0186173	0.155901	0.151651
Tb427_110077300.1-p1	| transcript=Tb427_110077300.1 | gene=Tb427_110077300 | organism=Trypanosoma_brucei_Lister_strain_427_2018 | gene_product=Endoplasmic Reticulum-Golgi Intermediate Compartment (ERGIC)/Endoplasmic reticulum vesicle transporter, putative | transcript_p			44186	6	6	0.661114	16.4919	1.59456	0.136158	0.997483	-5.61932	VEX2 N minus Biotin	WT	133480	28583.3	105454	111906	42323.5	132960	115655	110257	85639.3	151589	144248	131378	98199	113336	117520	86279	1.70881e+06	0.0781128	0.016727	0.0617123	0.0654878	0.0247678	0.0778088	0.0676819	0.0645228	0.0501164	0.0887103	0.0844142	0.0768829	0.0574664	0.0663247	0.0687732	0.0504907
Tb427_060053500.1-p1	| transcript=Tb427_060053500.1 | gene=Tb427_060053500 | organism=Trypanosoma_brucei_Lister_strain_427_2018 | gene_product=MIZ/SP-RING zinc finger containing protein, putative | transcript_product=MIZ/SP-RING zinc finger containing protein, putative			59683	2	2	0.65891	12.8015	0.927909	0.37108	0.997483	-6.40928	VEX2 N plus Biotin	VEX2 N minus Biotin	4497.21	10011.7	7106.96	2888.76	5772.23	4130.82	3686.66	6815.64	9900.93	5158	5321.1	5138.02	3441.14	9227.87	35901.1	14758	133756	0.0336225	0.0748501	0.0531337	0.0215972	0.0431549	0.0308832	0.0275626	0.0509557	0.0740222	0.0385628	0.0397821	0.0384133	0.025727	0.0689903	0.268407	0.110335
Tb427_110102700.1-p1	| transcript=Tb427_110102700.1 | gene=Tb427_110102700 | organism=Trypanosoma_brucei_Lister_strain_427_2018 | gene_product=Putative GTPase activating protein for Arf, putative | transcript_product=Putative GTPase activating protein for Arf, putative			37430	2	2	0.65812	15.807	1.35836	0.198731	0.997483	-5.9353	VEX2 N plus Biotin	WT	47997.6	58292.1	28515.5	65190	34312.2	60053.6	58588.2	21812.4	101498	71499.3	58685	70852.8	138869	139961	22017.1	69226.5	1.04737e+06	0.0458267	0.0556557	0.0272258	0.0622416	0.0327603	0.0573375	0.0559384	0.0208259	0.0969075	0.0682656	0.0560308	0.0676482	0.132588	0.133631	0.0210213	0.0660955
Tb427_070068800.1-p1	| transcript=Tb427_070068800.1 | gene=Tb427_070068800 | organism=Trypanosoma_brucei_Lister_strain_427_2018 | gene_product=Protein tyrosine kinase/Protein kinase domain/Kinase-like/POLO box duplicated region containing protein, putative | transcript_			87084	3	3	0.657771	13.6712	0.548991	0.592833	0.997483	-6.69469	VEX2 N plus Biotin	WT	27778.5	1831.31	36251.2	15954.9	3703.15	27700	28288.3	22385.4	7545.77	1168.87	30121.2	27843.1	1277.6	3387.56	70590.3	66702.9	372530	0.074567	0.00491586	0.0973108	0.0428285	0.00994054	0.0743563	0.0759356	0.0600902	0.0202555	0.00313765	0.0808559	0.0747405	0.00342951	0.0090934	0.189489	0.179054
Tb427_050022800.1-p1	| transcript=Tb427_050022800.1 | gene=Tb427_050022800 | organism=Trypanosoma_brucei_Lister_strain_427_2018 | gene_product=Replication protein A C terminal, putative | transcript_product=Replication protein A C terminal, putative | location=Chr5_core			27747	2	2	0.657558	13.3795	0.426478	0.677125	0.997483	-6.75736	VEX2 N plus Biotin	WT	61007.5	3949.12	2297.14	60661.2	1181.11	113686	84952.4	555.763	2741.22	0	126617	113310	1450.47	1564.8	4239.99	36770.8	614984	0.0992018	0.0064215	0.00373528	0.0986387	0.00192055	0.18486	0.138138	0.000903703	0.00445738	0	0.205886	0.184249	0.00235855	0.00254446	0.00689448	0.0597914
Tb427_070059000.1-p1	| transcript=Tb427_070059000.1 | gene=Tb427_070059000 | organism=Trypanosoma_brucei_Lister_strain_427_2018 | gene_product=hypothetical protein, conserved | transcript_product=hypothetical protein, conserved | location=Chr7_core_Tb427v10:1412498-1414			83958	3	3	0.657291	11.7725	0.765599	0.458172	0.997483	-6.54798	VEX2 N minus Biotin	WT	7721.02	1788.89	1543.73	7622.83	0	6326.47	7269.14	109.026	9956.68	4609.04	2234.91	5476.09	8299.64	1177.76	6844.11	7758.03	78737.4	0.0980605	0.0227197	0.019606	0.0968134	0	0.0803491	0.0923213	0.00138468	0.126454	0.0585369	0.0283844	0.0695487	0.105409	0.0149581	0.0869233	0.0985305
Tb427_080055000.1-p1	| transcript=Tb427_080055000.1 | gene=Tb427_080055000 | organism=Trypanosoma_brucei_Lister_strain_427_2018 | gene_product=Paraflagellar rod protein, putative | transcript_product=Paraflagellar rod protein, putative | location=Chr8_core_Tb427v10:1364			69881	3	3	0.656601	14.4013	1.10305	0.290895	0.997483	-6.23399	VEX2 N plus Biotin	VEX2 N minus Biotin	13677.7	9694.38	9451.72	42003.3	26043.2	41037	13728.1	7425.59	21799.5	13506.2	36909.2	14813.1	84099.8	17482.9	19214.9	22989.9	393877	0.0347258	0.0246127	0.0239967	0.106641	0.0661203	0.104188	0.0348538	0.0188526	0.055346	0.0342905	0.0937075	0.0376085	0.213518	0.0443867	0.0487841	0.0583684
Tb427_070053100.1-p1	| transcript=Tb427_070053100.1 | gene=Tb427_070053100 | organism=Trypanosoma_brucei_Lister_strain_427_2018 | gene_product=hypothetical protein, conserved | transcript_product=hypothetical protein, conserved | location=Chr7_core_Tb427v10:1257584-1258			46094	3	3	0.656209	14.9836	1.08948	0.296817	0.997483	-6.24827	VEX2 N plus Biotin	WT	43603.7	7653.76	50808.4	42656.7	14270.3	58619.4	49929.3	44410.5	11273	15764	63401.7	60464.4	19437.2	19268.9	57597.9	48332.7	607492	0.0717767	0.012599	0.0836363	0.0702178	0.0234905	0.0964941	0.0821893	0.0731046	0.0185567	0.0259494	0.104366	0.0995312	0.0319957	0.0317187	0.0948126	0.0795611
Tb427_010007200.1-p1	| transcript=Tb427_010007200.1 | gene=Tb427_010007200 | organism=Trypanosoma_brucei_Lister_strain_427_2018 | gene_product=hypothetical protein, conserved | transcript_product=hypothetical protein, conserved | location=Chr1_core_Tb427v10:57619-58761(			44086	3	3	0.655921	16.6869	0.947015	0.361857	0.997483	-6.39118	VEX2 N plus Biotin	WT	207076	31888.7	158437	195573	18484.4	206414	149028	199058	32439	44802.9	205410	178806	65950.7	58158	258143	131009	2.14068e+06	0.0967339	0.0148966	0.0740124	0.0913602	0.00863483	0.0964248	0.0696171	0.0929884	0.0151536	0.0209293	0.0959556	0.0835279	0.0308083	0.0271681	0.120589	0.0611997
Tb427_040026000.1-p1	| transcript=Tb427_040026000.1 | gene=Tb427_040026000 | organism=Trypanosoma_brucei_Lister_strain_427_2018 | gene_product=Cofilin/tropomyosin-type actin-binding protein, putative | transcript_product=Cofilin/tropomyosin-type actin-binding protein, p			35186	3	3	0.653931	15.5879	1.70978	0.112071	0.997483	-5.45268	VEX2 N plus Biotin	VEX2 N minus Biotin	60763.5	38026.2	33027.4	66367.6	16622.3	65142.2	62626	24625.3	48800.3	9156.03	60228.1	61130	64751.2	63555.4	61931.9	52365.6	789119	0.0770017	0.0481882	0.0418536	0.0841035	0.0210643	0.0825505	0.0793619	0.0312061	0.0618415	0.0116028	0.0763232	0.0774662	0.0820551	0.0805397	0.0784823	0.0663596
Tb427_090058800.1-p1	| transcript=Tb427_090058800.1 | gene=Tb427_090058800 | organism=Trypanosoma_brucei_Lister_strain_427_2018 | gene_product=hypothetical protein, conserved | transcript_product=hypothetical protein, conserved | location=Chr9_core_Tb427v10:1335404-1336			40830	2	2	0.653826	12.59	0.744744	0.470336	0.997483	-6.56395	VEX2 N plus Biotin	VEX2 N minus Biotin	6189.06	1010.42	20823.1	3612.59	5502.92	6453.24	1046.92	7843.88	3684.58	1515.01	2909.8	4989	8096.04	4144.86	34462.1	11262.3	123546	0.0500953	0.00817852	0.168545	0.0292409	0.0445416	0.0522336	0.00847395	0.0634896	0.0298236	0.0122627	0.0235524	0.0403818	0.0655307	0.0335492	0.278942	0.091159
Tb427_100081900.1-p1	| transcript=Tb427_100081900.1 | gene=Tb427_100081900 | organism=Trypanosoma_brucei_Lister_strain_427_2018 | gene_product=hypothetical protein, conserved | transcript_product=hypothetical protein, conserved | location=Chr10_core_Tb427v10:1904899-190			112874	4	3	0.646671	14.5805	1.08541	0.298434	0.997483	-6.25269	VEX2 N plus Biotin	VEX2 N minus Biotin	42232.1	11782.5	19136.2	31864.5	8568.11	55321.5	29512.7	3657.28	11997.3	6098.53	56598.1	58691.7	14571.5	13626.1	45051.4	24714.6	433424	0.0974383	0.0271846	0.0441512	0.073518	0.0197684	0.127638	0.068092	0.00843811	0.0276803	0.0140706	0.130584	0.135414	0.0336194	0.0314384	0.103943	0.0570218
Tb427_020017700.1-p1	| transcript=Tb427_020017700.1 | gene=Tb427_020017700 | organism=Trypanosoma_brucei_Lister_strain_427_2018 | gene_product=RNA recognition motif. (a.k.a. RRM, RBD, or RNP domain), putative | transcript_product=RNA recognition motif. (a.k.a. RRM, RBD,			55517	7	6	0.646127	18.0337	1.13405	0.278383	0.997483	-6.20018	VEX2 N plus Biotin	WT	482320	144397	220241	567446	47131.6	460997	553975	261845	176362	57166.1	435141	501943	238663	210987	250287	460140	5.06904e+06	0.0951501	0.028486	0.0434482	0.111944	0.00929793	0.0909436	0.109286	0.0516557	0.034792	0.0112775	0.0858428	0.0990212	0.0470825	0.0416227	0.0493757	0.0907745
Tb427_080062000.1-p1	| transcript=Tb427_080062000.1 | gene=Tb427_080062000 | organism=Trypanosoma_brucei_Lister_strain_427_2018 | gene_product=hypothetical protein, conserved | transcript_product=hypothetical protein, conserved | location=Chr8_core_Tb427v10:1566401-1567			24575	3	2	0.643329	15.7471	1.14416	0.274325	0.997483	-6.18905	VEX2 N plus Biotin	VEX2 N minus Biotin	59404.5	31284.8	44410.3	74041.9	24406.9	64581.7	53357.7	38035	32865.1	26318.3	56959.7	70466	26928.4	34601.7	95677	261010	994349	0.0597421	0.0314626	0.0446627	0.0744627	0.0245456	0.0649488	0.0536609	0.0382512	0.0330519	0.0264678	0.0572834	0.0708665	0.0270815	0.0347984	0.0962207	0.262493
Tb427_100123300.1-p1	| transcript=Tb427_100123300.1 | gene=Tb427_100123300 | organism=Trypanosoma_brucei_Lister_strain_427_2018 | gene_product=hypothetical protein, conserved | transcript_product=hypothetical protein, conserved | location=Chr10_core_Tb427v10:2814928-281			81749	3	2	0.640908	14.8549	0.908856	0.380881	0.997483	-6.42654	VEX2 N plus Biotin	WT	35383.3	22089.5	50888.7	37966.4	4504.16	41560.4	38576.8	41463.6	21864.4	43593.9	48025	51218.1	81197.2	39091.5	9152.23	31819.6	598395	0.0591303	0.0369145	0.0850421	0.0634471	0.00752708	0.0694531	0.0644672	0.0692914	0.0365383	0.0728514	0.0802564	0.0855924	0.135692	0.0653273	0.0152946	0.0531749
Tb427_110133500.1-p1	| transcript=Tb427_110133500.1 | gene=Tb427_110133500 | organism=Trypanosoma_brucei_Lister_strain_427_2018 | gene_product=Nucleotidyl transferase/Bacterial transferase hexapeptide (six repeats), putative | transcript_product=Nucleotidyl transferase/			64712	2	2	0.640268	12.9842	0.546243	0.594664	0.997483	-6.69627	VEX2 N plus Biotin	VEX2 N minus Biotin	19731.2	2007.32	16477.4	22292.2	715.779	19138.7	18320.5	985.089	4442.65	1693.79	21139.3	21628.6	3014.04	2180.14	4822.38	65543.9	224133	0.0880333	0.00895592	0.0735161	0.0994597	0.00319355	0.0853898	0.0817394	0.00439511	0.0198215	0.00755708	0.0943161	0.096499	0.0134475	0.00972699	0.0215157	0.292433
Tb427_090045800.1-p1	| transcript=Tb427_090045800.1 | gene=Tb427_090045800 | organism=Trypanosoma_brucei_Lister_strain_427_2018 | gene_product=hypothetical protein, conserved | transcript_product=hypothetical protein, conserved | location=Chr9_core_Tb427v10:1052893-1053			29240	5	5	0.63933	15.0121	0.552474	0.590518	0.997483	-6.69269	VEX2 N plus Biotin	WT	75741	3317.24	28584.2	183895	8906.73	172985	110563	9398.56	9295.21	9864.19	222823	170531	23042.9	5035.67	36802.9	26861.5	1.09765e+06	0.0690031	0.00302214	0.0260414	0.167535	0.00811439	0.157596	0.100728	0.00856246	0.00846831	0.00898667	0.203001	0.15536	0.020993	0.00458769	0.0335289	0.0244719
Tb427_100110300.1-p1	| transcript=Tb427_100110300.1 | gene=Tb427_100110300 | organism=Trypanosoma_brucei_Lister_strain_427_2018 | gene_product=hypothetical protein, conserved | transcript_product=hypothetical protein, conserved | location=Chr10_core_Tb427v10:2544364-255			399155	5	4	0.634549	19.3747	1.18132	0.259802	0.997483	-6.14746	VEX2 N plus Biotin	WT	336258	1.22467e+06	264771	390547	1.02732e+06	537970	463995	416119	1.69378e+06	1.33117e+06	626619	765747	1.83689e+06	2.0417e+06	407654	446462	1.38117e+07	0.0243459	0.0886693	0.0191701	0.0282766	0.0743805	0.0389504	0.0335944	0.0301281	0.122634	0.09638	0.0453688	0.0554421	0.132995	0.147824	0.0295152	0.032325
Tb427_100012800.1-p1	| transcript=Tb427_100012800.1 | gene=Tb427_100012800 | organism=Trypanosoma_brucei_Lister_strain_427_2018 | gene_product=IQ calmodulin-binding motif containing protein, putative | transcript_product=IQ calmodulin-binding motif containing protein, p			205355	13	12	0.633214	16.4092	0.910406	0.380095	0.997483	-6.42513	VEX2 N plus Biotin	VEX2 N minus Biotin	243589	17357.9	46766.2	238730	31944.2	199957	166934	87937.8	20844.6	30258.5	253711	148178	72027.9	79330.7	74718.3	89591.3	1.80188e+06	0.135186	0.00963323	0.0259542	0.13249	0.0177283	0.110972	0.0926446	0.0488035	0.0115683	0.0167927	0.140804	0.0822356	0.0399738	0.0440267	0.041467	0.0497211
Tb427_110132000.1-p1;Tb427_110132100.1-p1	| transcript=Tb427_110132000.1 | gene=Tb427_110132000 | organism=Trypanosoma_brucei_Lister_strain_427_2018 | gene_product=DNA topoisomerase 2 [Source:UniProtKB/TrEMBL;Acc:Q2PQ59] | transcript_product=Histidine kinase-, DNA gyrase B-, and HSP90-like			165488	6	5	0.631489	14.5892	1.40372	0.184831	0.997483	-5.87744	VEX2 N plus Biotin	WT	17993.1	17365	23896.3	15258.2	24199.2	46913.2	48724.6	5512.99	29693.8	15341.8	59040.8	55948.5	19700.4	19385.5	25457.7	23034.2	447465	0.0402112	0.0388076	0.0534038	0.0340992	0.0540806	0.104842	0.10889	0.0123205	0.0663601	0.034286	0.131945	0.125034	0.0440266	0.0433228	0.0568931	0.051477
Tb427_040047900.1-p1	| transcript=Tb427_040047900.1 | gene=Tb427_040047900 | organism=Trypanosoma_brucei_Lister_strain_427_2018 | gene_product=hypothetical protein, conserved | transcript_product=hypothetical protein, conserved | location=Chr4_core_Tb427v10:1128972-1131			105855	3	3	0.629781	12.5969	0.516066	0.614955	0.997483	-6.71302	VEX2 N plus Biotin	WT	1020.2	4481.7	37810.3	993.316	16154.7	953.04	1756.42	5283.67	5277.22	54104.4	4425.26	1302.56	5778.25	3467.66	43480.7	37015.2	223305	0.00456864	0.0200699	0.169322	0.00444825	0.0723438	0.00426789	0.00786558	0.0236613	0.0236323	0.24229	0.0198171	0.00583312	0.0258761	0.0155288	0.194715	0.165761
Tb427_070016200.1-p1	| transcript=Tb427_070016200.1 | gene=Tb427_070016200 | organism=Trypanosoma_brucei_Lister_strain_427_2018 | gene_product=hypothetical protein, conserved | transcript_product=hypothetical protein, conserved | location=Chr7_core_Tb427v10:298206-30143			119476	4	4	0.627229	13.3517	0.696119	0.499291	0.997483	-6.5998	VEX2 N plus Biotin	WT	3699.58	7731.48	31138.6	5911.67	7244.43	4263.49	3453.31	25026.2	11405.1	23838.1	3655.65	2060.33	17679.5	42200.5	30117.3	25240.4	244666	0.0151209	0.0316002	0.12727	0.0241622	0.0296095	0.0174258	0.0141144	0.102287	0.0466152	0.0974313	0.0149414	0.00842101	0.0722599	0.172482	0.123096	0.103163
Tb427_100138900.1-p1	| transcript=Tb427_100138900.1 | gene=Tb427_100138900 | organism=Trypanosoma_brucei_Lister_strain_427_2018 | gene_product=Nrap protein domain 3/Nrap protein nucleotidyltransferase domain 4/Nrap protein PAP/OAS1-like domain 5, putative | transcript_p			137668	6	5	0.626646	15.6274	1.56196	0.143326	0.997483	-5.66481	VEX2 N plus Biotin	WT	38603.1	18627.5	64856.8	42768.5	50970.9	69179.1	56768.3	64366.9	39444.3	91805.2	74277.3	69773.9	61797.6	83073.1	30575	67624.4	924512	0.0417551	0.0201485	0.0701525	0.0462606	0.0551328	0.0748277	0.0614035	0.0696226	0.042665	0.0993013	0.0803422	0.0754711	0.0668435	0.0898562	0.0330714	0.0731461
Tb427_110063900.1-p1	| transcript=Tb427_110063900.1 | gene=Tb427_110063900 | organism=Trypanosoma_brucei_Lister_strain_427_2018 | gene_product=hypothetical protein, conserved | transcript_product=hypothetical protein, conserved | location=Chr11_core_Tb427v10:1630755-163			48626	4	4	0.626602	10.6655	0.588807	0.566527	0.997483	-6.67122	VEX2 N minus Biotin	VEX2 N plus Biotin	4936.01	147.821	6545.12	928.13	779.915	5380.38	801.107	33444.5	0	48.4787	6813.04	1903.36	1427.33	1271.24	1958.63	1302.01	67687	0.0729241	0.00218388	0.0966968	0.0137121	0.0115224	0.079489	0.0118355	0.494104	0	0.000716219	0.100655	0.0281201	0.0210871	0.0187811	0.0289366	0.0192357
Tb427_090070300.1-p1	| transcript=Tb427_090070300.1 | gene=Tb427_090070300 | organism=Trypanosoma_brucei_Lister_strain_427_2018 | gene_product=Leucine-rich repeat, putative | transcript_product=Leucine-rich repeat, putative | location=Chr9_core_Tb427v10:1610462-1611337(			32738	3	3	0.62574	17.7073	2.12325	0.0544279	0.876375	-4.80231	VEX2 N plus Biotin	WT	153075	83686.4	258133	200646	207257	193200	210060	386083	289865	207496	218342	202492	268127	270653	308408	316799	3.77432e+06	0.0405569	0.0221726	0.0683918	0.0531608	0.0549124	0.0511879	0.0556549	0.102292	0.0767991	0.0549758	0.0578494	0.0536499	0.0710398	0.071709	0.0817122	0.0839354
Tb427_080076500.1-p1	| transcript=Tb427_080076500.1 | gene=Tb427_080076500 | organism=Trypanosoma_brucei_Lister_strain_427_2018 | gene_product=Insulinase (Peptidase family M16)/Peptidase M16 inactive domain/Middle or third domain of peptidase_M16, putative | transcript_			120408	3	3	0.624925	15.8905	1.01589	0.329239	0.997483	-6.3242	VEX2 N minus Biotin	WT	55317.7	8774.66	126462	67927.8	60869	64802.9	60372.6	183122	75787.1	71450.9	54681	67741.4	54648.2	46217.4	154458	113303	1.26594e+06	0.0436971	0.00693136	0.0998959	0.0536582	0.0480822	0.0511897	0.0476901	0.144654	0.0598664	0.0564412	0.0431941	0.0535109	0.0431682	0.0365085	0.122011	0.0895012
Tb427_100056500.1-p1	| transcript=Tb427_100056500.1 | gene=Tb427_100056500 | organism=Trypanosoma_brucei_Lister_strain_427_2018 | gene_product=Cyclic nucleotide-binding domain/C2 domain containing protein, putative | transcript_product=Cyclic nucleotide-binding domain/C			190393	3	3	0.623862	12.2566	0.521317	0.611399	0.997483	-6.71017	VEX2 N plus Biotin	WT	13646.3	813.049	10968.1	9259.47	765.558	12293.3	11601.4	14209.8	397.159	809.713	11802.1	12339.6	452.954	2722.92	22840	10883.1	135805	0.100485	0.0059869	0.080764	0.0681823	0.0056372	0.0905218	0.0854274	0.104634	0.00292449	0.00596233	0.0869051	0.0908632	0.00333534	0.0200503	0.168183	0.0801381
Tb427_010028800.1-p1	| transcript=Tb427_010028800.1 | gene=Tb427_010028800 | organism=Trypanosoma_brucei_Lister_strain_427_2018 | gene_product=hypothetical protein, conserved | transcript_product=hypothetical protein, conserved | location=Chr1_core_Tb427v10:704660-70701			85539	2	2	0.612642	8.15224	0.4439	0.664725	0.997483	-6.74946	VEX2 N plus Biotin	WT	87.4342	0	77.0357	81.5546	332.473	529.306	246.092	0	709.007	0	243.523	239.053	0	975.967	56.746	374.127	3952.32	0.0221223	0	0.0194913	0.0206346	0.0841211	0.133923	0.0622652	0	0.17939	0	0.0616152	0.0604842	0	0.246935	0.0143577	0.0946601
Tb427_100026000.1-p1	| transcript=Tb427_100026000.1 | gene=Tb427_100026000 | organism=Trypanosoma_brucei_Lister_strain_427_2018 | gene_product=Rtr1/RPAP2 family, putative | transcript_product=Rtr1/RPAP2 family, putative | location=Chr10_core_Tb427v10:514831-516255(+) |			52596	6	6	0.612444	17.2496	0.988751	0.341828	0.997483	-6.35107	VEX2 N plus Biotin	WT	378262	116305	109787	95059.6	62883.9	369574	292374	85942	80188.1	60892.8	567070	360729	85322.6	60486.3	297736	145006	3.16762e+06	0.119415	0.0367169	0.0346591	0.0300098	0.0198521	0.116673	0.092301	0.0271314	0.0253149	0.0192235	0.179021	0.11388	0.0269359	0.0190952	0.0939937	0.0457776
Tb427_040028900.1-p1	| transcript=Tb427_040028900.1 | gene=Tb427_040028900 | organism=Trypanosoma_brucei_Lister_strain_427_2018 | gene_product=IQ calmodulin-binding motif containing protein, putative | transcript_product=IQ calmodulin-binding motif containing protein, p			146706	4	3	0.610044	13.6689	1.07709	0.301852	0.997483	-6.2616	VEX2 N plus Biotin	VEX2 N minus Biotin	9647.76	8785.15	10263	5910.72	23008.3	8410.85	2627.5	22281.5	15078.1	0	25362.7	6421.88	30401.4	16122.2	15411.6	12571.8	212305	0.045443	0.04138	0.0483411	0.0278408	0.108374	0.0396169	0.0123761	0.10495	0.071021	0	0.119464	0.0302485	0.143197	0.0759391	0.0725918	0.0592158
Tb427_030032400.1-p1	| transcript=Tb427_030032400.1 | gene=Tb427_030032400 | organism=Trypanosoma_brucei_Lister_strain_427_2018 | gene_product=hypothetical protein, conserved | transcript_product=hypothetical protein, conserved | location=Chr3_core_Tb427v10:704670-70742			91348	21	21	0.608154	22.2707	1.98223	0.0702351	0.971064	-5.03351	VEX2 N plus Biotin	WT	2.31293e+06	6.37395e+06	5.0912e+06	2.35881e+06	5.935e+06	3.60197e+06	3.71109e+06	7.02897e+06	7.30948e+06	7.91531e+06	4.3766e+06	4.62757e+06	7.43344e+06	7.88897e+06	7.34e+06	6.07916e+06	8.93844e+07	0.0258762	0.0713094	0.0569584	0.0263894	0.0663986	0.0402975	0.0415183	0.0786375	0.0817757	0.0885536	0.0489638	0.0517715	0.0831626	0.0882589	0.0821173	0.0680114
Tb427_100034500.1-p1	| transcript=Tb427_100034500.1 | gene=Tb427_100034500 | organism=Trypanosoma_brucei_Lister_strain_427_2018 | gene_product=hypothetical protein, conserved | transcript_product=hypothetical protein, conserved | location=Chr10_core_Tb427v10:745273-7482			111973	6	6	0.60675	15.0882	0.575157	0.575551	0.997483	-6.67936	VEX2 N minus Biotin	WT	107412	2163.19	45481.3	67022.7	22993.1	120289	135753	63415.7	4511.34	59113.4	162047	126895	16348.5	7210.14	38230	60694.2	1.03958e+06	0.103322	0.00208083	0.0437497	0.064471	0.0221177	0.115709	0.130585	0.0610013	0.00433958	0.0568628	0.155877	0.122064	0.0157261	0.00693564	0.0367745	0.0583834
Tb427_080070900.1-p1	| transcript=Tb427_080070900.1 | gene=Tb427_080070900 | organism=Trypanosoma_brucei_Lister_strain_427_2018 | gene_product=hypothetical protein, conserved | transcript_product=hypothetical protein, conserved | location=Chr8_core_Tb427v10:1770778-1772			46473	2	2	0.605854	14.811	1.48136	0.163349	0.997483	-5.77508	VEX2 N plus Biotin	WT	23123.7	21685.5	23126.2	33297.9	16166.5	33176.2	30059.4	2725.03	30519.1	29602.7	25620.8	32280.3	33277.2	27835.6	29580.7	78240.7	470318	0.0491661	0.0461083	0.0491715	0.0707988	0.0343735	0.07054	0.063913	0.00579402	0.0648903	0.062942	0.0544755	0.0686352	0.0707548	0.0591847	0.0628952	0.166357
Tb427_100126100.1-p1	| transcript=Tb427_100126100.1 | gene=Tb427_100126100 | organism=Trypanosoma_brucei_Lister_strain_427_2018 | gene_product=hypothetical protein, conserved | transcript_product=hypothetical protein, conserved | location=Chr10_core_Tb427v10:2894173-289			34946	4	4	0.60539	16.0516	1.16637	0.265572	0.997483	-6.16432	VEX2 N plus Biotin	WT	65068.2	38058.2	128626	76936.6	18781.5	91657.8	96455.7	150049	30042.7	13290.1	89149.6	85728.6	43315.6	47285.5	153228	128557	1.25623e+06	0.0517964	0.0302956	0.10239	0.0612441	0.0149506	0.0729626	0.0767819	0.119444	0.023915	0.0105793	0.0709659	0.0682428	0.0344806	0.0376408	0.121974	0.102336
Tb427_070070500.1-p1	| transcript=Tb427_070070500.1 | gene=Tb427_070070500 | organism=Trypanosoma_brucei_Lister_strain_427_2018 | gene_product=Glycoprotease family, putative | transcript_product=Glycoprotease family, putative | location=Chr7_core_Tb427v10:1750300-175141			40893	3	2	0.604825	15.2118	0.949853	0.360469	0.997483	-6.3885	VEX2 N plus Biotin	WT	30136.2	28918.5	97558.7	36046.2	8186.77	33653	33057.4	103298	29240.4	14676.9	36928.6	40477.4	26116.1	22960.4	103746	100784	745785	0.0404087	0.0387759	0.130813	0.0483333	0.0109774	0.0451243	0.0443257	0.138509	0.0392076	0.0196798	0.0495164	0.0542749	0.0350183	0.0307869	0.13911	0.135138
Tb427_040043700.1-p1	| transcript=Tb427_040043700.1 | gene=Tb427_040043700 | organism=Trypanosoma_brucei_Lister_strain_427_2018 | gene_product=hypothetical protein, conserved | transcript_product=hypothetical protein, conserved | location=Chr4_core_Tb427v10:1004045-1005			59836	2	2	0.604637	10.1375	0.579759	0.572411	0.997483	-6.67673	VEX2 N plus Biotin	VEX2 N minus Biotin	369.705	710.143	1304.89	632.624	0	440.424	449.71	0	0	0	840.118	205.601	946.808	1589.1	4464.36	5521.7	17475.2	0.021156	0.0406372	0.0746712	0.0362013	0	0.0252028	0.0257342	0	0	0	0.0480749	0.0117653	0.0541801	0.0909346	0.255468	0.315974
Tb427_010012000.1-p1	| transcript=Tb427_010012000.1 | gene=Tb427_010012000 | organism=Trypanosoma_brucei_Lister_strain_427_2018 | gene_product=PAS fold/PAS domain/Protein kinase domain/Protein tyrosine kinase, putative | transcript_product=PAS fold/PAS domain/Protein ki			193054	4	4	0.603248	17.6085	0.744839	0.470355	0.997483	-6.5638	VEX2 N minus Biotin	WT	54710.1	78907.7	407095	69753.8	831291	46577.6	139639	506255	712158	669629	76831.9	85817.7	566628	620495	358228	239940	5.46396e+06	0.0100129	0.0144415	0.0745055	0.0127662	0.152141	0.00852452	0.0255563	0.0926536	0.130337	0.122554	0.0140616	0.0157061	0.103703	0.113561	0.0655621	0.0439133
Tb427_080048800.1-p1	| transcript=Tb427_080048800.1 | gene=Tb427_080048800 | organism=Trypanosoma_brucei_Lister_strain_427_2018 | gene_product=Initiation factor 2 subunit family, putative | transcript_product=Initiation factor 2 subunit family, putative | location=Chr8_			52163	5	5	0.602703	16.7286	1.11958	0.284269	0.997483	-6.21596	VEX2 N plus Biotin	WT	164673	32112.3	111572	171594	47736.6	191072	188519	136591	72054.4	76664.5	177989	166598	68653.1	56921.2	211677	208913	2.08334e+06	0.0790428	0.0154138	0.0535545	0.082365	0.0229135	0.0917141	0.0904888	0.0655637	0.034586	0.0367988	0.0854346	0.0799668	0.0329534	0.0273221	0.101604	0.100278
Tb427_080072900.1-p1	| transcript=Tb427_080072900.1 | gene=Tb427_080072900 | organism=Trypanosoma_brucei_Lister_strain_427_2018 | gene_product=hypothetical protein, conserved | transcript_product=hypothetical protein, conserved | location=Chr8_core_Tb427v10:1814519-1816			69639	12	10	0.602049	18.4013	1.28422	0.222717	0.997483	-6.0269	VEX2 N plus Biotin	WT	468703	201795	412514	568617	71853	543978	467181	306975	276301	164003	520401	467816	365955	292069	386770	534126	6.04906e+06	0.0774837	0.0333597	0.0681947	0.0940009	0.0118784	0.0899277	0.0772321	0.0507476	0.0456766	0.0271122	0.0860302	0.0773371	0.0604979	0.0482833	0.0639388	0.088299
Tb427_090089300.1-p1	| transcript=Tb427_090089300.1 | gene=Tb427_090089300 | organism=Trypanosoma_brucei_Lister_strain_427_2018 | gene_product=U3 small nucleolar RNA-associated protein 6, putative | transcript_product=U3 small nucleolar RNA-associated protein 6, putativ			100785	2	2	0.600678	8.29967	0.316716	0.756768	0.997483	-6.80048	VEX2 N minus Biotin	WT	3163.02	161.803	428.143	4.41586	0	2119.44	2224.06	1250.29	588.294	50.2225	2375.99	478.467	12.7304	134.337	653.538	2397.95	16042.7	0.197163	0.0100858	0.0266877	0.000275256	0	0.132112	0.138634	0.0779353	0.0366705	0.00313055	0.148104	0.0298246	0.00079353	0.00837371	0.0407374	0.149473
Tb427_010031800.1-p1	| transcript=Tb427_010031800.1 | gene=Tb427_010031800 | organism=Trypanosoma_brucei_Lister_strain_427_2018 | gene_product=CNH domain/Vacuolar sorting protein 39 domain 1/Vacuolar sorting protein 39 domain 2, putative | transcript_product=CNH domain/			115776	6	5	0.599382	15.5114	1.09621	0.293976	0.997483	-6.24111	VEX2 N plus Biotin	WT	54386.4	26575.5	68777.2	66916.5	10761.9	61799.7	73057.8	72704	46134.8	13778.7	53669.9	63586.5	34776.7	30691.3	109183	81067.5	867867	0.0626667	0.0306216	0.0792485	0.0771045	0.0124004	0.0712088	0.0841808	0.0837732	0.0531588	0.0158766	0.0618411	0.0732675	0.0400714	0.035364	0.125806	0.09341
Tb427_020021200.1-p1	| transcript=Tb427_020021200.1 | gene=Tb427_020021200 | organism=Trypanosoma_brucei_Lister_strain_427_2018 | gene_product=Protein kinase domain/Protein tyrosine kinase, putative | transcript_product=Protein kinase domain/Protein tyrosine kinase, put			86434	3	3	0.597877	12.7384	0.854801	0.408795	0.997483	-6.47468	VEX2 N plus Biotin	VEX2 N minus Biotin	6672.29	12305.3	7660.26	3903.76	1959.77	8432.01	6530.87	5910.77	7083.26	1289.36	10422.6	9459.71	14352.4	12056	2216.03	8338.22	118593	0.0562623	0.103761	0.064593	0.0329174	0.0165252	0.0711006	0.0550697	0.0498409	0.0597276	0.0108722	0.0878858	0.0797664	0.121023	0.101659	0.0186861	0.0703097
Tb427_070079600.1-p1	| transcript=Tb427_070079600.1 | gene=Tb427_070079600 | organism=Trypanosoma_brucei_Lister_strain_427_2018 | gene_product=hypothetical protein, conserved | transcript_product=hypothetical protein, conserved | location=Chr7_core_Tb427v10:2060834-2064			144236	6	5	0.597566	14.6442	0.812974	0.431681	0.997483	-6.50974	VEX2 N minus Biotin	WT	56590.4	3758.1	24879.5	58450.6	11503.3	59694.4	54874.6	30824.5	15061.9	38564.7	54069.5	62373.6	16823.2	16078.2	35292.2	27097.6	565936	0.0999943	0.00664051	0.0439616	0.103281	0.0203262	0.105479	0.0969625	0.0544663	0.0266142	0.0681432	0.0955398	0.110213	0.0297264	0.02841	0.0623607	0.047881
Tb427_070080700.1-p1	| transcript=Tb427_070080700.1 | gene=Tb427_070080700 | organism=Trypanosoma_brucei_Lister_strain_427_2018 | gene_product=DEAD/DEAH box helicase/Helicase conserved C-terminal domain containing protein, putative | transcript_product=DEAD/DEAH box hel			109658	8	8	0.595992	16.4038	2.07724	0.0590713	0.907226	-4.87803	VEX2 N plus Biotin	WT	51115.7	91996.7	72181.9	63463.9	73721.2	81835	78219.1	59749.5	142730	79245.8	96402.4	98653.1	122811	135739	126215	65503.6	1.43958e+06	0.0355073	0.0639051	0.0501408	0.0440849	0.0512101	0.0568463	0.0543345	0.0415047	0.0991468	0.0550477	0.0669655	0.0685289	0.0853098	0.0942908	0.0876749	0.0455017
Tb427_040024500.1-p1	| transcript=Tb427_040024500.1 | gene=Tb427_040024500 | organism=Trypanosoma_brucei_Lister_strain_427_2018 | gene_product=hypothetical protein, conserved | transcript_product=hypothetical protein, conserved | location=Chr4_core_Tb427v10:496399-49687			18279	3	3	0.594524	11.8687	0.711525	0.489865	0.997483	-6.58884	VEX2 N plus Biotin	VEX2 N minus Biotin	6893.32	3284.89	2632.08	7463.44	534.389	5701.63	7766.82	3073.54	2305.31	1399.38	9909.17	7437.62	2686.55	6475.27	2915.46	2251.34	72730.2	0.0947793	0.0451654	0.0361896	0.102618	0.00734755	0.0783942	0.106789	0.0422595	0.0316967	0.0192407	0.136246	0.102263	0.0369385	0.0890314	0.0400859	0.0309547
Tb427_050027300.1-p1	| transcript=Tb427_050027300.1 | gene=Tb427_050027300 | organism=Trypanosoma_brucei_Lister_strain_427_2018 | gene_product=Microtubule binding/Kinesin motor domain containing protein, putative | transcript_product=Microtubule binding/Kinesin motor do			123105	8	5	0.593493	14.4604	0.662503	0.519864	0.997483	-6.62333	VEX2 N plus Biotin	VEX2 N minus Biotin	5362.42	78730.8	31545	8678.53	16405.8	5516.53	6793.4	24326.2	49348	11861.5	7517.3	7476.97	74822.9	29737.2	26646.9	120961	505730	0.0106033	0.155677	0.0623753	0.0171604	0.0324399	0.0109081	0.0134329	0.0481012	0.0975777	0.0234542	0.0148643	0.0147845	0.14795	0.0588005	0.0526899	0.23918
Tb427_100037000.1-p1	| transcript=Tb427_100037000.1 | gene=Tb427_100037000 | organism=Trypanosoma_brucei_Lister_strain_427_2018 | gene_product=Zinc knuckle, putative | transcript_product=Zinc knuckle, putative | location=Chr10_core_Tb427v10:811382-812125(+) | protein_le			29666	3	3	0.593007	16.9161	0.795953	0.441144	0.997483	-6.52365	VEX2 N plus Biotin	VEX2 N minus Biotin	216669	17398.3	168236	251719	59051.5	227818	173368	117401	84493.3	64105.1	202933	179947	88783.9	37715	297396	301745	2.48878e+06	0.0870585	0.00699071	0.0675977	0.101141	0.0237271	0.0915381	0.0696597	0.047172	0.0339497	0.0257577	0.0815393	0.0723035	0.0356737	0.015154	0.119495	0.121242
Tb427_110154300.1-p1	| transcript=Tb427_110154300.1 | gene=Tb427_110154300 | organism=Trypanosoma_brucei_Lister_strain_427_2018 | gene_product=hypothetical protein, conserved | transcript_product=hypothetical protein, conserved | location=Chr11_core_Tb427v10:3711601-371			15865	2	2	0.592971	15.9969	1.00684	0.333398	0.997483	-6.33323	VEX2 N minus Biotin	WT	99797.8	45436.8	80985.4	101059	10506.1	101244	110897	103473	100008	58785.3	110977	96878.1	67116.3	70751.4	129934	36175.2	1.32402e+06	0.0753747	0.0343173	0.0611661	0.0763273	0.00793496	0.076467	0.0837573	0.0781502	0.0755332	0.044399	0.0838178	0.0731695	0.0506912	0.0534367	0.0981356	0.0273222
Tb427_100067300.1-p1	| transcript=Tb427_100067300.1 | gene=Tb427_100067300 | organism=Trypanosoma_brucei_Lister_strain_427_2018 | gene_product=DEAD/DEAH box helicase/Type III restriction enzyme, res subunit/Helicase conserved C-terminal domain containing protein, putati			57942	4	4	0.592742	15.5666	0.848594	0.41231	0.997483	-6.47979	VEX2 N plus Biotin	WT	66267.1	18025.2	96366.4	44834.5	17008.8	81798.5	69809.5	60789.9	47246	18589.1	77227.5	76018.2	20398	16928.6	120375	164146	995828	0.0665447	0.0181007	0.0967701	0.0450223	0.0170801	0.0821412	0.0701019	0.0610445	0.0474439	0.0186669	0.077551	0.0763366	0.0204835	0.0169996	0.12088	0.164833
Tb427_080066400.1-p1	| transcript=Tb427_080066400.1 | gene=Tb427_080066400 | organism=Trypanosoma_brucei_Lister_strain_427_2018 | gene_product=hypothetical protein, conserved | transcript_product=hypothetical protein, conserved | location=Chr8_core_Tb427v10:1654960-1659			165644	8	7	0.590846	14.9408	0.639449	0.534254	0.997483	-6.63884	WT	VEX2 N minus Biotin	38046	5030.56	11781.2	235092	18996.5	112299	20282.7	4702.35	4190.68	11079.4	144888	84265	30110.4	24781.6	14129.7	22969.3	782644	0.0486122	0.00642764	0.015053	0.300381	0.0242722	0.143487	0.0259156	0.00600829	0.00535451	0.0141564	0.185127	0.107667	0.0384727	0.0316639	0.0180538	0.0293483
Tb427_050035800.1-p1	| transcript=Tb427_050035800.1 | gene=Tb427_050035800 | organism=Trypanosoma_brucei_Lister_strain_427_2018 | gene_product=hypothetical protein, conserved | transcript_product=hypothetical protein, conserved | location=Chr5_core_Tb427v10:981730-98284			43396	5	5	0.589341	15.2262	1.71931	0.110279	0.997483	-5.43859	VEX2 N plus Biotin	WT	38777.9	22678.5	23062.9	48994.3	27325.1	42379.4	51216.2	50394	35882.6	15306.7	42320	51737.5	52709	40373.9	37788.1	54871.6	635818	0.0609889	0.0356683	0.0362728	0.0770571	0.0429764	0.0666534	0.0805517	0.0792586	0.0564354	0.024074	0.06656	0.0813716	0.0828995	0.0634992	0.0594323	0.0863008
Tb427_010028500.1-p1	| transcript=Tb427_010028500.1 | gene=Tb427_010028500 | organism=Trypanosoma_brucei_Lister_strain_427_2018 | gene_product=Leucine Rich repeat, putative | transcript_product=Leucine Rich repeat, putative | location=Chr1_core_Tb427v10:696351-698585(+)			82660	3	2	0.582331	12.7344	0.761094	0.460779	0.997483	-6.55147	VEX2 N plus Biotin	VEX2 N minus Biotin	8557.91	2501.37	14472.7	11285.4	1398.12	9382.53	8471.85	3979.55	3560.74	922.898	10735.8	8938.78	3010.3	6373.31	16222.9	10082.5	119897	0.0713774	0.0208627	0.12071	0.094126	0.0116611	0.0782552	0.0706596	0.0331915	0.0296984	0.00769745	0.0895424	0.0745541	0.0251075	0.0531567	0.135307	0.0840929
Tb427_090043900.1-p1	| transcript=Tb427_090043900.1 | gene=Tb427_090043900 | organism=Trypanosoma_brucei_Lister_strain_427_2018 | gene_product=DENN (AEX-3) domain containing protein, putative | transcript_product=DENN (AEX-3) domain containing protein, putative | locati			101525	2	2	0.574205	15.914	1.47647	0.164667	0.997483	-5.78164	VEX2 N plus Biotin	WT	42842.2	103772	41799.2	37787	43156.7	43102.9	46199.8	52922.9	103715	41009.9	47940.4	41097.4	90068.5	93100.8	102877	96509.3	1.0279e+06	0.0416793	0.100955	0.0406647	0.0367613	0.0419853	0.041933	0.0449458	0.0514864	0.1009	0.0398968	0.0466391	0.0399818	0.0876237	0.0905738	0.100084	0.0938897
Tb427_070081800.1-p1	| transcript=Tb427_070081800.1 | gene=Tb427_070081800 | organism=Trypanosoma_brucei_Lister_strain_427_2018 | gene_product=Mitochondrial ATP synthase subunit alpha [Source:UniProtKB/TrEMBL;Acc:A0A330LI83] | transcript_product=ATP synthase alpha/beta			63862	6	6	0.573991	17.5214	1.94802	0.0743289	0.997483	-5.08708	VEX2 N plus Biotin	WT	141511	121204	272776	148155	114893	185039	187088	309832	147280	95432.6	203572	217118	170244	171790	303635	334384	3.12396e+06	0.0452986	0.0387984	0.0873174	0.0474256	0.0367782	0.0592324	0.059888	0.0991794	0.0471455	0.0305486	0.0651649	0.069501	0.0544963	0.0549912	0.0971956	0.107039
Tb427_070075300.1-p1	| transcript=Tb427_070075300.1 | gene=Tb427_070075300 | organism=Trypanosoma_brucei_Lister_strain_427_2018 | gene_product=hypothetical protein, conserved | transcript_product=hypothetical protein, conserved | location=Chr7_core_Tb427v10:1923804-1925			53185	8	2	0.572579	13.6892	0.441137	0.666765	0.997483	-6.75066	VEX2 N minus Biotin	WT	63111.1	8870.42	2237.76	84864.4	1281.32	76030.2	84481.8	5588.4	7071.93	280.568	84562.9	84992	7177.78	12904.7	2351.73	10013.7	535821	0.117784	0.0165548	0.00417633	0.158382	0.00239133	0.141895	0.157668	0.0104296	0.0131983	0.000523623	0.157819	0.15862	0.0133959	0.024084	0.00438902	0.0186885
Tb427_100042300.1-p1	| transcript=Tb427_100042300.1 | gene=Tb427_100042300 | organism=Trypanosoma_brucei_Lister_strain_427_2018 | gene_product=Tetratricopeptide repeat, putative | transcript_product=Tetratricopeptide repeat, putative | location=Chr10_core_Tb427v10:96039			79460	4	4	0.57103	14.7961	1.10668	0.289371	0.997483	-6.2301	VEX2 N plus Biotin	VEX2 N minus Biotin	11746.1	49327.2	29406	10240.5	36294.8	18659.2	19249.5	46618.7	48074.1	4092.22	25215.7	18192.7	48911.5	44333	43574.4	36003.4	489939	0.0239746	0.10068	0.0600198	0.0209016	0.0740802	0.0380847	0.0392896	0.095152	0.0981226	0.0083525	0.051467	0.0371326	0.0998317	0.0904868	0.0889384	0.0734855
Tb427_020006400.1-p1	| transcript=Tb427_020006400.1 | gene=Tb427_020006400 | organism=Trypanosoma_brucei_Lister_strain_427_2018 | gene_product=DNA polymerase family B, exonuclease domain/DNA polymerase family B/C4-type zinc-finger of DNA polymerase delta, putative | tra			118017	7	7	0.56736	15.2874	0.903993	0.383355	0.997483	-6.43096	VEX2 N plus Biotin	WT	29228.7	45874	53398.3	15641.8	31253.5	48020.7	42243.7	76693.8	56123.1	10472.9	77539.2	74330.9	17777.9	13843.4	144226	58452.7	795121	0.03676	0.0576944	0.0671575	0.0196723	0.0393067	0.0603943	0.0531287	0.0964556	0.0705844	0.0131714	0.0975188	0.0934838	0.0223587	0.0174104	0.181389	0.0735143
Tb427_100052500.1-p1	| transcript=Tb427_100052500.1 | gene=Tb427_100052500 | organism=Trypanosoma_brucei_Lister_strain_427_2018 | gene_product=hypothetical protein, conserved | transcript_product=hypothetical protein, conserved | location=Chr10_core_Tb427v10:1195336-119			19895	2	2	0.566567	16.5287	0.332541	0.745077	0.997483	-6.79503	WT	VEX2 N minus Biotin	881427	62942.9	1889.95	879877	28051.2	777756	706776	2188.91	82445.9	21932.9	857928	1.00713e+06	128613	130573	18705.5	7677.55	5.59592e+06	0.157512	0.011248	0.000337738	0.157236	0.0050128	0.138986	0.126302	0.000391162	0.0147332	0.00391944	0.153313	0.179976	0.0229834	0.0233337	0.00334271	0.00137199
Tb427_080078900.1-p1	| transcript=Tb427_080078900.1 | gene=Tb427_080078900 | organism=Trypanosoma_brucei_Lister_strain_427_2018 | gene_product=hypothetical protein, conserved | transcript_product=hypothetical protein, conserved | location=Chr8_core_Tb427v10:1967624-1970			106415	2	2	0.56645	12.4999	0.54827	0.593313	0.997483	-6.69511	VEX2 N plus Biotin	WT	22182.2	0	1625.11	19558	0	24453.5	19170.8	0	0	4060.35	23286	31669.4	2630	3828.1	3012.22	4926.87	160403	0.138291	0	0.0101314	0.121931	0	0.152451	0.119517	0	0	0.0253135	0.145172	0.197437	0.0163963	0.0238656	0.0187791	0.0307157
Tb427_110075700.1-p1;Tb427_110075500.1-p1	| transcript=Tb427_110075700.1 | gene=Tb427_110075700 | organism=Trypanosoma_brucei_Lister_strain_427_2018 | gene_product=Inorganic pyrophosphatase, putative | transcript_product=Inorganic pyrophosphatase, putative | location=Chr11_core_Tb427v10:195			47765	3	3	0.564676	14.5212	0.867631	0.402199	0.997483	-6.46332	VEX2 N plus Biotin	WT	21736.5	26755.7	22872.9	13902.6	13364.9	46027.5	43387.7	14627.3	33654.3	10978.8	45760	60135.7	34395.7	29776	4192.12	41597.9	463166	0.0469304	0.057767	0.0493839	0.0300164	0.0288556	0.0993758	0.0936765	0.0315812	0.0726614	0.0237038	0.0987983	0.129836	0.0742621	0.064288	0.00905101	0.0898122
Tb427_100120400.1-p1	| transcript=Tb427_100120400.1 | gene=Tb427_100120400 | organism=Trypanosoma_brucei_Lister_strain_427_2018 | gene_product=hypothetical protein, conserved | transcript_product=hypothetical protein, conserved | location=Chr10_core_Tb427v10:2762439-276			156816	12	12	0.564167	16.2603	1.55322	0.145422	0.997483	-5.67698	VEX2 N plus Biotin	WT	76797.5	37495.4	134921	60156.8	43887.5	71291.9	91852.4	120021	54909.3	118424	73507.7	71229.2	84973.3	107360	111322	127799	1.38595e+06	0.0554115	0.027054	0.0973491	0.0434048	0.0316661	0.0514391	0.066274	0.0865988	0.0396186	0.0854461	0.0530379	0.0513939	0.0613106	0.0774629	0.0803222	0.0922103
Tb427_070039100.1-p1	| transcript=Tb427_070039100.1 | gene=Tb427_070039100 | organism=Trypanosoma_brucei_Lister_strain_427_2018 | gene_product=Ribosomal L28e protein family/Mak16 protein C-terminal region containing protein, putative | transcript_product=Ribosomal L28e			33180	2	2	0.563546	15.2533	1.14213	0.274967	0.997483	-6.19143	VEX2 N minus Biotin	WT	44440.7	24874.9	54676.7	35319.6	14673	57224	56537.4	62320	50509.8	40533.6	58261.9	60712.3	17937.1	31123.6	77527.2	67291.7	753963	0.0589428	0.0329922	0.072519	0.0468452	0.0194612	0.0758976	0.0749869	0.0826566	0.0669923	0.0537607	0.0772742	0.0805242	0.0237904	0.04128	0.102826	0.0892506
Tb427_100095300.1-p1	| transcript=Tb427_100095300.1 | gene=Tb427_100095300 | organism=Trypanosoma_brucei_Lister_strain_427_2018 | gene_product=A distinct subfamily of CDD/CDA-like deaminases, putative | transcript_product=A distinct subfamily of CDD/CDA-like deaminases,			67407	2	2	0.561808	12.2252	0.629174	0.540635	0.997483	-6.6457	VEX2 N plus Biotin	WT	1375.4	5123.73	11520.1	0	4336.27	1488.73	1569.74	27844.6	1255.37	3800.96	3110.47	1310.84	7034.69	3202.18	15049.8	25206.8	113230	0.012147	0.0452508	0.101741	0	0.0382963	0.0131479	0.0138633	0.245913	0.0110869	0.0335686	0.0274705	0.0115768	0.0621276	0.0282804	0.132914	0.222616
Tb427_090080400.1-p1	| transcript=Tb427_090080400.1 | gene=Tb427_090080400 | organism=Trypanosoma_brucei_Lister_strain_427_2018 | gene_product=hypothetical protein, conserved | transcript_product=hypothetical protein, conserved | location=Chr9_core_Tb427v10:1835516-1840			179409	12	12	0.560341	17.573	1.91454	0.0788248	0.997483	-5.14008	VEX2 N plus Biotin	WT	151320	167822	216888	155110	114376	168158	156178	187492	221996	108940	180829	166114	239854	180048	432501	282505	3.13013e+06	0.0483431	0.0536149	0.0692903	0.0495539	0.0365403	0.0537223	0.0498951	0.0598992	0.0709224	0.0348035	0.0577706	0.0530693	0.0766273	0.0575209	0.138174	0.0902533
Tb427_080008600.1-p1	| transcript=Tb427_080008600.1 | gene=Tb427_080008600 | organism=Trypanosoma_brucei_Lister_strain_427_2018 | gene_product=hypothetical protein, conserved | transcript_product=hypothetical protein, conserved | location=Chr8_core_Tb427v10:105056-10831			120626	2	2	0.558669	12.998	0.699733	0.497005	0.997483	-6.59732	VEX2 N plus Biotin	WT	13274	5594.88	13710.6	11615.7	1077.31	15319.1	17924	8301.91	11888.1	1649	17129.8	13738.2	3654.95	4588.88	14963.3	14589.6	169019	0.0785355	0.033102	0.0811186	0.068724	0.00637389	0.0906351	0.106047	0.0491182	0.070336	0.00975627	0.101348	0.0812816	0.0216244	0.02715	0.0885301	0.086319
Tb427_110152700.1-p1	| transcript=Tb427_110152700.1 | gene=Tb427_110152700 | organism=Trypanosoma_brucei_Lister_strain_427_2018 | gene_product=Paraflagellar rod protein, putative | transcript_product=Paraflagellar rod protein, putative | location=Chr11_core_Tb427v10:368			68934	5	4	0.558554	12.559	0.490257	0.632577	0.997483	-6.72662	VEX2 N plus Biotin	VEX2 N minus Biotin	10184.2	1488.03	1299.44	42871.7	3297.15	24994.7	15063	890.91	1826.68	2339.02	39047.4	17870.8	2218.89	1412.83	15040.3	4218.48	184064	0.0553296	0.00808434	0.00705974	0.232918	0.0179131	0.135794	0.0818361	0.00484023	0.00992416	0.0127077	0.212141	0.0970902	0.012055	0.00767578	0.0817126	0.0229186
Tb427_110125200.1-p1	| transcript=Tb427_110125200.1 | gene=Tb427_110125200 | organism=Trypanosoma_brucei_Lister_strain_427_2018 | gene_product=Initiation factor 2 subunit family, putative | transcript_product=Initiation factor 2 subunit family, putative | location=Chr11			42714	6	5	0.556632	17.462	1.29319	0.219694	0.997483	-6.01601	VEX2 N plus Biotin	WT	215525	134853	195374	223126	52861.5	233021	248532	184478	133821	62900.2	217891	227717	154056	135583	195484	489607	3.10483e+06	0.0694162	0.0434332	0.0629257	0.0718642	0.0170256	0.0750512	0.080047	0.0594165	0.0431008	0.0202588	0.070178	0.0733428	0.0496183	0.0436683	0.0629611	0.157692
Tb427_090040400.1-p1	| transcript=Tb427_090040400.1 | gene=Tb427_090040400 | organism=Trypanosoma_brucei_Lister_strain_427_2018 | gene_product=Alcohol dehydrogenase GroES-like domain containing protein, putative | transcript_product=Alcohol dehydrogenase GroES-like doma			50117	2	2	0.555614	11.0996	0.485485	0.635861	0.997483	-6.72907	VEX2 N plus Biotin	VEX2 N minus Biotin	2187.04	898.06	16450.1	1146.58	480.546	1485.15	974.608	3285.57	1247.7	880.899	2754.05	3519.85	510.129	795.652	15671.9	5177.04	57465	0.0380586	0.015628	0.286264	0.0199527	0.00836242	0.0258444	0.01696	0.0571752	0.0217123	0.0153293	0.0479257	0.0612521	0.00887723	0.0138459	0.272722	0.0900904
Tb427_110021700.1-p1	| transcript=Tb427_110021700.1 | gene=Tb427_110021700 | organism=Trypanosoma_brucei_Lister_strain_427_2018 | gene_product=hypothetical protein, conserved | transcript_product=hypothetical protein, conserved | location=Chr11_core_Tb427v10:479400-4811			61422	8	7	0.555033	15.9965	0.894082	0.38843	0.997483	-6.4399	VEX2 N plus Biotin	VEX2 N minus Biotin	28430.1	84834.5	150115	30416.7	37975.6	31078.4	43043.7	59617.8	111105	29142.6	32012.5	28987.7	181998	161156	117786	69537.7	1.19724e+06	0.0237464	0.0708585	0.125385	0.0254058	0.0317193	0.0259584	0.0359525	0.0497961	0.0928011	0.0243415	0.0267386	0.0242122	0.152015	0.134606	0.0983814	0.0580818
Tb427_100016900.1-p1	| transcript=Tb427_100016900.1 | gene=Tb427_100016900 | organism=Trypanosoma_brucei_Lister_strain_427_2018 | gene_product=Phosphoribosyl transferase domain containing protein, putative | transcript_product=Phosphoribosyl transferase domain containin			26467	2	2	0.554738	14.0112	0.525646	0.608476	0.997483	-6.7078	VEX2 N plus Biotin	WT	15442.7	5101.23	67592.6	24799	3256.86	14791.5	20281.8	80384.5	8163.9	6913.22	11795.6	12980.9	3012.42	11764.2	96513.3	110435	493228	0.0313094	0.0103425	0.137041	0.050279	0.00660315	0.0299891	0.0411204	0.162976	0.016552	0.0140163	0.0239151	0.0263182	0.00610755	0.0238513	0.195677	0.223902
Tb427_070017500.1-p1	| transcript=Tb427_070017500.1 | gene=Tb427_070017500 | organism=Trypanosoma_brucei_Lister_strain_427_2018 | gene_product=hypothetical protein, conserved | transcript_product=hypothetical protein, conserved | location=Chr7_core_Tb427v10:330774-33184			40177	5	4	0.552365	17.3728	0.715177	0.487847	0.997483	-6.58598	VEX2 N plus Biotin	VEX2 N minus Biotin	375908	43672.3	313412	335997	28670.9	329423	286019	263122	34171.2	83767.8	357382	313695	64056.8	95764.6	359219	274864	3.55915e+06	0.105618	0.0122704	0.0880583	0.0944037	0.00805557	0.0925569	0.0803617	0.0739285	0.00960095	0.0235359	0.100412	0.0881377	0.0179978	0.0269066	0.100928	0.0772275
Tb427_100092800.1-p1	| transcript=Tb427_100092800.1 | gene=Tb427_100092800 | organism=Trypanosoma_brucei_Lister_strain_427_2018 | gene_product=Vps54-like protein, putative | transcript_product=Vps54-like protein, putative | location=Chr10_core_Tb427v10:2125761-2129012(+			120236	8	8	0.551888	16.2851	1.75447	0.103888	0.997483	-5.3862	VEX2 N plus Biotin	WT	88475.3	70798.3	80085.1	64478.7	35367	90489.7	94734	87811.8	78919.3	63554.9	92474.7	94713	89966.2	74047.5	86245.5	146266	1.33843e+06	0.0661039	0.0528966	0.0598352	0.048175	0.0264243	0.067609	0.0707801	0.0656082	0.0589642	0.0474848	0.0690921	0.0707644	0.0672178	0.0553243	0.064438	0.109282
Tb427_000799600.1-p1;Tb427_000753700.1-p1;Tb427_000700800.1-p1;Tb427_000710900.1-p1	| transcript=Tb427_000799600.1 | gene=Tb427_000799600 | organism=Trypanosoma_brucei_Lister_strain_427_2018 | gene_product=Retrotransposon hot spot protein, putative | transcript_product=Retrotransposon hot spot protein, putative | location=unitig_26			96219	30	3	0.550998	13.2321	0.503592	0.623441	0.997483	-6.71968	VEX2 N minus Biotin	VEX2 N plus Biotin	5285.75	151942	7070.14	6372.22	804.199	6964.87	7555.45	4530.36	145445	7258.13	7957.34	3885.34	20963.2	21018.5	11754	14041	422847	0.0125004	0.35933	0.0167203	0.0150698	0.00190187	0.0164714	0.017868	0.0107139	0.343966	0.0171649	0.0188185	0.00918852	0.0495762	0.0497072	0.0277973	0.0332058
Tb427_110087200.1-p1;Tb427_000013200.1-p1;Tb427_000005700.1-p1;Tb427_000009800.1-p1;Tb427_000024500.1-p1;Tb427_000007600.1-p1;Tb427_000011300.1-p1	| transcript=Tb427_110087200.1 | gene=Tb427_110087200 | organism=Trypanosoma_brucei_Lister_strain_427_2018 | gene_product=hypothetical protein, conserved | transcript_product=hypothetical protein, conserved | location=Chr11_core_Tb427v10:2232262-223			52724	9	3	0.548359	18.7982	0.890204	0.390428	0.997483	-6.44337	VEX2 N plus Biotin	VEX2 N minus Biotin	917715	317873	446415	915088	58573.9	794233	755482	399046	352594	108507	840930	748611	409976	324356	599930	503706	8.49304e+06	0.108055	0.0374275	0.0525625	0.107746	0.0068967	0.0935158	0.0889531	0.0469851	0.0415157	0.012776	0.0990141	0.0881441	0.048272	0.0381909	0.0706379	0.0593081
Tb427_110056600.1-p1	| transcript=Tb427_110056600.1 | gene=Tb427_110056600 | organism=Trypanosoma_brucei_Lister_strain_427_2018 | gene_product=hypothetical protein, conserved | transcript_product=hypothetical protein, conserved | location=Chr11_core_Tb427v10:1435385-143			57760	2	2	0.548053	12.4765	0.436233	0.670223	0.997483	-6.75292	VEX2 N plus Biotin	WT	9071.05	10043.7	353.633	11637.9	5689.15	15140.4	18804	4617.25	16106.5	8080.91	27199.9	21941.2	10127.8	20070.8	1133.92	701.818	180720	0.050194	0.0555761	0.0019568	0.0643974	0.0314805	0.0837783	0.10405	0.0255492	0.0891243	0.0447151	0.150509	0.12141	0.0560413	0.11106	0.00627445	0.00388346
Tb427_060029300.1-p1	| transcript=Tb427_060029300.1 | gene=Tb427_060029300 | organism=Trypanosoma_brucei_Lister_strain_427_2018 | gene_product=Mo25-like, putative | transcript_product=Mo25-like, putative | location=Chr6_core_Tb427v10:636511-637677(+) | protein_length=38			43324	2	2	0.547628	11.8196	0.466027	0.649337	0.997483	-6.73878	VEX2 N plus Biotin	VEX2 N minus Biotin	5200.61	883.626	20807.4	3600.54	636.363	6416.96	3323.21	2546.24	460.164	683.995	8704.39	3841.1	613.722	1196.9	20340.8	12567.8	91823.8	0.0566369	0.00962306	0.226601	0.0392114	0.00693027	0.0698834	0.0361912	0.0277296	0.00501138	0.00744899	0.0947945	0.0418312	0.00668369	0.0130348	0.22152	0.136868
Tb427_040021000.1-p1	| transcript=Tb427_040021000.1 | gene=Tb427_040021000 | organism=Trypanosoma_brucei_Lister_strain_427_2018 | gene_product=Calcineurin-like phosphoesterase, putative | transcript_product=Calcineurin-like phosphoesterase, putative | location=Chr4_core			47463	4	4	0.54618	15.4633	0.53616	0.601406	0.997483	-6.70196	VEX2 N plus Biotin	VEX2 N minus Biotin	108150	5609.86	113468	89637.4	10858.4	97951.4	83503	125435	9032.72	6168.55	110514	100021	14544.3	9286.19	171217	93378.4	1.14878e+06	0.0941442	0.00488334	0.0987728	0.0780287	0.00945219	0.085266	0.0726887	0.10919	0.00786291	0.00536967	0.0962017	0.0870673	0.0126607	0.00808356	0.149043	0.0812852
Tb427_010010600.1-p1	| transcript=Tb427_010010600.1 | gene=Tb427_010010600 | organism=Trypanosoma_brucei_Lister_strain_427_2018 | gene_product=CTP synthase N-terminus/Glutamine amidotransferase class-I/Peptidase C26, putative | transcript_product=CTP synthase N-terminus			66255	5	5	0.544117	16.9907	1.50979	0.156246	0.997483	-5.7367	VEX2 N plus Biotin	VEX2 N minus Biotin	114697	107070	145729	92981.3	80487.8	116458	101707	117923	84537.7	86523.4	117845	123251	104023	103721	298884	291369	2.08721e+06	0.0549524	0.0512981	0.0698199	0.0445482	0.0385625	0.055796	0.0487289	0.0564982	0.0405028	0.0414542	0.0564607	0.0590505	0.0498383	0.0496936	0.143198	0.139598
Tb427_080080300.1-p1;Tb427_040053100.1-p1	| transcript=Tb427_080080300.1 | gene=Tb427_080080300 | organism=Trypanosoma_brucei_Lister_strain_427_2018 | gene_product=Alpha-kinase family, putative | transcript_product=Alpha-kinase family, putative | location=Chr8_core_Tb427v10:2019486-2020469(			37553	4	3	0.539871	15.0945	1.15535	0.269648	0.997483	-6.17682	VEX2 N plus Biotin	VEX2 N minus Biotin	37170.3	16089.7	62329.1	35252.2	14377.8	30304	25418.3	9996.44	38087.1	18904.8	40799.8	47140	29639.6	67446.7	26023.8	50866.2	549846	0.0676013	0.0292622	0.113357	0.0641129	0.0261488	0.0551136	0.046228	0.0181804	0.0692687	0.0343819	0.0742022	0.0857332	0.0539053	0.122665	0.0473292	0.09251
Tb427_040010600.1-p1	| transcript=Tb427_040010600.1 | gene=Tb427_040010600 | organism=Trypanosoma_brucei_Lister_strain_427_2018 | gene_product=Dynein heavy chain, N-terminal region 1/Dynein heavy chain, N-terminal region 2/Hydrolytic ATP binding site of dynein motor reg			530356	3	2	0.539541	8.55114	0.321451	0.753263	0.997483	-6.79887	VEX2 N minus Biotin	WT	1170.33	0	1573.85	8.13515	90.3714	2147.82	1768.47	681.195	0	0	690.886	829.572	160.131	43.5436	680.792	2839.06	12684.2	0.0922671	0	0.12408	0.000641363	0.00712474	0.169331	0.139423	0.0537044	0	0	0.0544684	0.0654022	0.0126245	0.00343291	0.0536726	0.223827
Tb427_090029200.1-p1	| transcript=Tb427_090029200.1 | gene=Tb427_090029200 | organism=Trypanosoma_brucei_Lister_strain_427_2018 | gene_product=Proliferating cell nuclear antigen, N-terminal domain/Rad9/Proliferating cell nuclear antigen, C-terminal domain containing pro			32750	15	15	0.538354	19.8051	2.2472	0.0435943	0.736458	-4.59504	VEX2 N plus Biotin	WT	892078	662004	858812	860212	534433	1.25502e+06	1.18483e+06	1.03557e+06	800308	654492	1.56805e+06	1.42788e+06	794951	784521	950400	1.23211e+06	1.54957e+07	0.0575695	0.0427218	0.0554227	0.055513	0.0344892	0.0809914	0.076462	0.0668294	0.0516472	0.0422371	0.101193	0.0921472	0.0513015	0.0506284	0.0613332	0.0795134
Tb427_100084600.1-p1	| transcript=Tb427_100084600.1 | gene=Tb427_100084600 | organism=Trypanosoma_brucei_Lister_strain_427_2018 | gene_product=PCI domain containing protein, putative | transcript_product=PCI domain containing protein, putative | location=Chr10_core_Tb42			43043	2	2	0.537316	11.7738	0.543564	0.596399	0.997483	-6.69784	VEX2 N minus Biotin	WT	9877.55	1482.57	7458.09	5173.75	337.421	8868.22	11334.6	5548.11	2352.09	199.589	10049.3	4777.83	3936.39	9369.44	1870.9	1536.68	84172.6	0.117349	0.0176134	0.0886048	0.061466	0.00400868	0.105358	0.134659	0.0659135	0.0279437	0.00237119	0.11939	0.0567623	0.0467658	0.111312	0.022227	0.0182563
Tb427_110068400.1-p1	| transcript=Tb427_110068400.1 | gene=Tb427_110068400 | organism=Trypanosoma_brucei_Lister_strain_427_2018 | gene_product=PUB domain containing protein, putative | transcript_product=PUB domain containing protein, putative | location=Chr11_core_Tb42			45857	3	3	0.534928	14.3629	1.22984	0.241471	0.997483	-6.09176	VEX2 N minus Biotin	WT	12006.2	25461.7	16094.8	13807.7	22235.5	19572	22995.5	43069.7	18721.7	30807.8	20895.4	23991.3	20619.8	18888.5	50603.7	24343.6	384115	0.0312569	0.0662867	0.041901	0.0359468	0.0578876	0.0509536	0.0598661	0.112127	0.0487398	0.0802046	0.0543988	0.0624587	0.0536814	0.049174	0.131741	0.0633759
Tb427_040040900.1-p1	| transcript=Tb427_040040900.1 | gene=Tb427_040040900 | organism=Trypanosoma_brucei_Lister_strain_427_2018 | gene_product=hypothetical protein, conserved | transcript_product=hypothetical protein, conserved | location=Chr4_core_Tb427v10:917984-91895			36311	3	3	0.53386	13.8196	0.520487	0.611961	0.997483	-6.71062	VEX2 N plus Biotin	VEX2 N minus Biotin	52609	3680.29	15528.6	37840.5	2024.41	39369.4	36523.3	22845.5	2117.08	3905.23	44236.8	37862.2	4748.68	3548.6	37017.5	23989.4	367847	0.143019	0.010005	0.042215	0.10287	0.00550342	0.107027	0.0992895	0.0621061	0.00575533	0.0106165	0.120259	0.102929	0.0129094	0.00964695	0.100633	0.0652158
Tb427_110043900.1-p1	| transcript=Tb427_110043900.1 | gene=Tb427_110043900 | organism=Trypanosoma_brucei_Lister_strain_427_2018 | gene_product=hypothetical protein, conserved | transcript_product=hypothetical protein, conserved | location=Chr11_core_Tb427v10:1092215-109			51494	2	2	0.533491	15.8204	1.65937	0.121982	0.997483	-5.5264	VEX2 N plus Biotin	WT	45466.5	72845	33101.1	47854	45099	57528.4	48296.9	4511.46	124121	36341.9	51176.8	63964	93865.1	96581.6	59569.9	58206.2	938529	0.0484444	0.0776161	0.0352692	0.0509884	0.0480529	0.0612963	0.0514602	0.00480695	0.132251	0.0387222	0.0545287	0.0681534	0.100013	0.102907	0.0634716	0.0620186
Tb427_100065500.1-p1	| transcript=Tb427_100065500.1 | gene=Tb427_100065500 | organism=Trypanosoma_brucei_Lister_strain_427_2018 | gene_product=hypothetical protein, conserved | transcript_product=hypothetical protein, conserved | location=Chr10_core_Tb427v10:1534701-153			44418	2	2	0.532242	13.6388	0.843358	0.414925	0.997483	-6.48448	VEX2 N minus Biotin	WT	4970.61	19209.7	13938.7	4104.42	22595.4	12254	14863.5	29721.3	46657.8	26263.9	8930.59	10896.3	30069.2	25939	10877.7	14264.7	295557	0.0168178	0.0649949	0.0471607	0.0138871	0.0764504	0.0414608	0.0502899	0.10056	0.157864	0.0888624	0.0302161	0.0368669	0.101737	0.0877632	0.0368041	0.0482639
Tb427_110150900.1-p1	| transcript=Tb427_110150900.1 | gene=Tb427_110150900 | organism=Trypanosoma_brucei_Lister_strain_427_2018 | gene_product=hypothetical protein, conserved | transcript_product=hypothetical protein, conserved | location=Chr11_core_Tb427v10:3638420-363			34555	3	3	0.530955	14.0234	0.984746	0.343484	0.997483	-6.35522	VEX2 N plus Biotin	WT	9616.81	5384.58	29267.2	16257	19045.3	20280.7	9768.26	27814.8	29637.6	13874.3	11314.2	15093.4	25434.5	30638.5	22648.4	19298.8	305374	0.0314919	0.0176327	0.0958403	0.0532364	0.062367	0.0664125	0.0319878	0.0910843	0.0970532	0.0454338	0.0370502	0.049426	0.0832894	0.100331	0.0741661	0.0631973
Tb427_100042500.1-p1	| transcript=Tb427_100042500.1 | gene=Tb427_100042500 | organism=Trypanosoma_brucei_Lister_strain_427_2018 | gene_product=Down-regulated in metastasis, putative | transcript_product=Down-regulated in metastasis, putative | location=Chr10_core_Tb427v			435871	18	17	0.528156	17.0709	0.740988	0.472604	0.997483	-6.56672	VEX2 N plus Biotin	WT	170728	61758.8	254825	140170	48394.7	187018	206652	206580	64316.3	58890.6	195462	182713	51114.6	60992.8	166731	995660	3.05201e+06	0.0559395	0.0202355	0.0834944	0.0459271	0.0158567	0.0612772	0.0677102	0.0676865	0.0210734	0.0192957	0.0640437	0.0598666	0.0167479	0.0199845	0.05463	0.326231
Tb427_040021600.1-p1	| transcript=Tb427_040021600.1 | gene=Tb427_040021600 | organism=Trypanosoma_brucei_Lister_strain_427_2018 | gene_product=RNA recognition motif. (a.k.a. RRM, RBD, or RNP domain), putative | transcript_product=RNA recognition motif. (a.k.a. RRM, RBD,			31304	3	3	0.527425	17.1743	1.15021	0.27192	0.997483	-6.18235	VEX2 N plus Biotin	WT	193986	56162.1	207723	189568	60871.1	214753	184027	227598	122233	78427.9	184334	190858	103825	100750	309639	248974	2.67373e+06	0.0725526	0.0210051	0.0776904	0.0709001	0.0227664	0.0803195	0.0688277	0.0851239	0.0457163	0.0293328	0.0689427	0.0713827	0.0388316	0.0376815	0.115808	0.0931187
Tb427_060038600.1-p1	| transcript=Tb427_060038600.1 | gene=Tb427_060038600 | organism=Trypanosoma_brucei_Lister_strain_427_2018 | gene_product=hypothetical protein, conserved | transcript_product=hypothetical protein, conserved | location=Chr6_core_Tb427v10:872261-87385			59940	3	3	0.527227	13.6594	0.787282	0.445855	0.997483	-6.53081	VEX2 N plus Biotin	VEX2 N minus Biotin	5167.6	32356.1	9345.94	5917.72	14474.4	5939.52	9812.64	1221.36	28979.2	762.856	6751.26	6090.77	20413.9	29486.3	20283.4	25320.3	222323	0.0232436	0.145536	0.0420376	0.0266176	0.0651052	0.0267157	0.0441368	0.00549362	0.130347	0.00343129	0.0303669	0.027396	0.0918208	0.132628	0.0912338	0.113889
Tb427_080037000.1-p1	| transcript=Tb427_080037000.1 | gene=Tb427_080037000 | organism=Trypanosoma_brucei_Lister_strain_427_2018 | gene_product=Dynein heavy chain, N-terminal region 1/Dynein heavy chain, N-terminal region 2/Hydrolytic ATP binding site of dynein motor reg			541029	7	7	0.526244	14.3833	0.914822	0.377673	0.997483	-6.4213	VEX2 N plus Biotin	VEX2 N minus Biotin	18665	8657.73	15582.7	18561.5	35265.9	21430.7	22452	18650.8	8907.26	8236.76	29431.9	41033.1	11653.7	9671.71	46410.6	40776.1	355387	0.0525202	0.0243614	0.0438471	0.0522288	0.0992322	0.0603024	0.0631761	0.0524801	0.0250635	0.0231768	0.0828164	0.11546	0.0327916	0.0272145	0.130591	0.114737
Tb427_110030000.1-p1	| transcript=Tb427_110030000.1 | gene=Tb427_110030000 | organism=Trypanosoma_brucei_Lister_strain_427_2018 | gene_product=NUC173 domain containing protein, putative | transcript_product=NUC173 domain containing protein, putative | location=Chr11_cor			146244	27	24	0.524298	19.4398	1.65082	0.124048	0.997483	-5.53909	VEX2 N plus Biotin	WT	681576	477773	1.04399e+06	623163	318670	798443	856121	1.3089e+06	633793	447835	796060	716237	534012	749818	1.22207e+06	1.24918e+06	1.24576e+07	0.0547115	0.0383518	0.0838035	0.0500225	0.0255803	0.0640927	0.0687226	0.105068	0.0508759	0.0359487	0.0639014	0.0574938	0.0428663	0.0601894	0.0980977	0.100274
Tb427_090050500.1-p1	| transcript=Tb427_090050500.1 | gene=Tb427_090050500 | organism=Trypanosoma_brucei_Lister_strain_427_2018 | gene_product=Ferrous iron transport protein B/50S ribosome-binding GTPase/C-terminal region of MMR_HSR1 domain/TGS domain containing protein			42293	6	6	0.523091	17.9604	1.77829	0.0998759	0.997483	-5.35059	VEX2 N plus Biotin	WT	236946	173144	296929	247596	133120	232113	247813	388337	262898	112656	231669	228665	260423	256210	449224	466042	4.22379e+06	0.0560981	0.0409927	0.0702992	0.0586194	0.0315167	0.0549538	0.0586709	0.0919404	0.0622423	0.0266717	0.0548487	0.0541375	0.0616564	0.0606588	0.106356	0.110338
Tb427_070022200.1-p1	| transcript=Tb427_070022200.1 | gene=Tb427_070022200 | organism=Trypanosoma_brucei_Lister_strain_427_2018 | gene_product=Phosphoribosyl transferase domain containing protein, putative | transcript_product=Phosphoribosyl transferase domain containin			26185	5	5	0.52098	18.6367	0.761955	0.460441	0.997483	-6.55062	VEX2 N plus Biotin	WT	322302	253506	1.28507e+06	311363	128475	322942	392748	1.62817e+06	154200	151102	365564	445314	202206	174990	1.28535e+06	1.65745e+06	9.08075e+06	0.0354929	0.0279169	0.141516	0.0342883	0.014148	0.0355633	0.0432506	0.179299	0.016981	0.0166398	0.0402571	0.0490393	0.0222675	0.0192705	0.141547	0.182524
Tb427_060032000.1-p1	| transcript=Tb427_060032000.1 | gene=Tb427_060032000 | organism=Trypanosoma_brucei_Lister_strain_427_2018 | gene_product=Ubiquitin carboxyl-terminal hydrolase, putative | transcript_product=Ubiquitin carboxyl-terminal hydrolase, putative | location			71868	12	11	0.516074	17.148	1.52115	0.153332	0.997483	-5.72119	VEX2 N plus Biotin	WT	156433	57675.1	207266	166848	78063.1	165592	139335	257030	91688	112890	141644	158194	197544	166249	183187	184650	2.46429e+06	0.0634798	0.0234044	0.0841079	0.0677062	0.0316778	0.0671967	0.0565417	0.104302	0.0372067	0.0458106	0.0574785	0.0641948	0.0801628	0.0674634	0.0743366	0.0749302
Tb427_100130700.1-p1	| transcript=Tb427_100130700.1 | gene=Tb427_100130700 | organism=Trypanosoma_brucei_Lister_strain_427_2018 | gene_product=hypothetical protein, conserved | transcript_product=hypothetical protein, conserved | location=Chr10_core_Tb427v10:2988287-298			22694	2	2	0.515236	15.2565	0.708951	0.491568	0.997483	-6.59053	VEX2 N minus Biotin	WT	26998.3	8452.23	126322	26572.1	45304.7	29633.9	15738.1	172105	39173.3	83508	14843.9	23472.8	58282.5	80491.5	144058	40466.5	935423	0.0288622	0.00903573	0.135042	0.0284065	0.0484323	0.0316797	0.0168246	0.183986	0.0418776	0.089273	0.0158687	0.0250933	0.062306	0.0860482	0.154004	0.0432601
Tb427_080013700.1-p1	| transcript=Tb427_080013700.1 | gene=Tb427_080013700 | organism=Trypanosoma_brucei_Lister_strain_427_2018 | gene_product=Dynein heavy chain, N-terminal region 2/Hydrolytic ATP binding site of dynein motor region/P-loop containing dynein motor regio			479347	3	2	0.513903	9.70697	0.403883	0.693158	0.997483	-6.76731	VEX2 N minus Biotin	WT	2654.43	59.6597	615.973	706.434	0	2324.11	3261.29	4678.49	680.792	676.552	1793.65	1766.57	252.687	155.1	2277.28	3183.96	25087	0.105809	0.00237811	0.0245535	0.0281594	0	0.0926423	0.129999	0.186491	0.0271373	0.0269682	0.0714971	0.0704178	0.0100725	0.00618251	0.0907753	0.126917
Tb427_080012000.1-p1	| transcript=Tb427_080012000.1 | gene=Tb427_080012000 | organism=Trypanosoma_brucei_Lister_strain_427_2018 | gene_product=Cation transporter/ATPase, N-terminus/E1-E2 ATPase/haloacid dehalogenase-like hydrolase/Cation transport ATPase (P-type)/Cation			120025	7	2	0.513812	10.1854	0.348424	0.73341	0.997483	-6.7893	VEX2 N plus Biotin	VEX2 N minus Biotin	8030.6	1249.2	224.781	3902.98	92.0979	8688.58	1938.25	149.926	415.882	2040.35	7622.29	11744.9	247.072	1582.95	352.234	533.979	48816.1	0.164507	0.02559	0.00460465	0.0799528	0.00188663	0.177986	0.0397051	0.00307124	0.00851937	0.0417966	0.156143	0.240595	0.00506129	0.0324267	0.00721553	0.0109386
Tb427_080039400.1-p1	| transcript=Tb427_080039400.1 | gene=Tb427_080039400 | organism=Trypanosoma_brucei_Lister_strain_427_2018 | gene_product=hypothetical protein, conserved | transcript_product=hypothetical protein, conserved | location=Chr8_core_Tb427v10:899937-90318			122716	3	3	0.509717	13.8529	0.626059	0.542714	0.997483	-6.64761	VEX2 N plus Biotin	VEX2 N minus Biotin	28212.6	8582.32	21582.9	25606.9	2021.62	31576.6	29799.9	7995.35	7316.97	6361.12	24463.9	20818.9	9025.98	5072.66	23377.8	50440.7	302256	0.09334	0.0283942	0.071406	0.0847192	0.00668843	0.10447	0.0985916	0.0264522	0.0242078	0.0210455	0.0809376	0.0688784	0.029862	0.0167826	0.0773442	0.166881
Tb427_060051200.1-p1	| transcript=Tb427_060051200.1 | gene=Tb427_060051200 | organism=Trypanosoma_brucei_Lister_strain_427_2018 | gene_product=DEAD/DEAH box helicase/Helicase conserved C-terminal domain/Helicase associated domain (HA2)/Oligonucleotide/oligosaccharide-bi			110198	2	2	0.506096	12.6211	0.642181	0.532407	0.997483	-6.63717	VEX2 N minus Biotin	WT	10163.3	2658.61	7769.71	9786.57	1855.08	13217.8	14659.1	19023.4	7116.82	5932.78	15142.4	16264.3	6201.01	7035.27	9861.6	1535.62	148223	0.0685673	0.0179365	0.052419	0.0660258	0.0125154	0.0891748	0.0988987	0.128343	0.0480142	0.040026	0.102159	0.109728	0.0418356	0.047464	0.0665321	0.0103602
Tb427_110109800.1-p1	| transcript=Tb427_110109800.1 | gene=Tb427_110109800 | organism=Trypanosoma_brucei_Lister_strain_427_2018 | gene_product=hypothetical protein, conserved | transcript_product=hypothetical protein, conserved | location=Chr11_core_Tb427v10:2731194-273			92694	5	4	0.505926	12.4313	0.798655	0.439448	0.997483	-6.52166	VEX2 N plus Biotin	VEX2 N minus Biotin	3386.21	3569.46	14975.5	4182.48	2608.77	5549.24	2572.23	100.056	4704.89	1091.04	9952.36	4124.81	6917.45	8609.57	5579.48	5415.3	83338.8	0.0406318	0.0428307	0.179694	0.0501864	0.0313032	0.0665865	0.0308648	0.0012006	0.056455	0.0130916	0.11942	0.0494944	0.083004	0.103308	0.0669493	0.0649793
Tb427_050021400.1-p1	| transcript=Tb427_050021400.1 | gene=Tb427_050021400 | organism=Trypanosoma_brucei_Lister_strain_427_2018 | gene_product=Type III restriction enzyme, res subunit/DEAD/DEAH box helicase/Helicase conserved C-terminal domain containing protein, putati			84846	6	6	0.504894	16.3842	0.88898	0.39106	0.997483	-6.44446	VEX2 N plus Biotin	WT	114653	49911.8	109586	118374	23742.8	155971	160860	120774	63391.3	35103.5	160739	122741	34269.3	51852.3	186014	155939	1.66392e+06	0.068905	0.0299964	0.0658601	0.0711417	0.0142692	0.093737	0.0966754	0.0725837	0.0380975	0.0210968	0.0966026	0.0737663	0.0205955	0.0311627	0.111792	0.0937179
Tb427_110033600.1-p1	| transcript=Tb427_110033600.1 | gene=Tb427_110033600 | organism=Trypanosoma_brucei_Lister_strain_427_2018 | gene_product=Dynein heavy chain region D6 P-loop domain containing protein, putative | transcript_product=Dynein heavy chain region D6 P-loo			83981	2	2	0.504618	13.5378	0.713787	0.48854	0.997483	-6.58716	VEX2 N plus Biotin	WT	17023.7	2983.26	5998.23	15710.9	19151	17272	13704.8	2072.7	1541.55	32485.3	15506.1	18558	33052.1	23253.4	5903.42	5625.97	229843	0.0740667	0.0129796	0.0260971	0.068355	0.0833224	0.0751473	0.0596269	0.00901793	0.006707	0.141337	0.0674641	0.0807422	0.143803	0.101171	0.0256846	0.0244775
Tb427_060020700.1-p1	| transcript=Tb427_060020700.1 | gene=Tb427_060020700 | organism=Trypanosoma_brucei_Lister_strain_427_2018 | gene_product=Protein kinase domain/Protein tyrosine kinase/Kinase-like, putative | transcript_product=Protein kinase domain/Protein tyrosine			46618	3	3	0.503557	15.1267	1.23377	0.240053	0.997483	-6.08716	VEX2 N plus Biotin	VEX2 N minus Biotin	32590.4	13129.9	60674.5	27726.2	31429.9	28394.7	31307.3	86037	11050.4	4963.14	34070.6	34732.7	42455	47105.2	49473.8	46402	581543	0.0560413	0.0225778	0.104334	0.047677	0.0540458	0.0488265	0.053835	0.147946	0.0190018	0.00853444	0.0585865	0.059725	0.0730041	0.0810004	0.0850734	0.0797913
Tb427_070082200.1-p1	| transcript=Tb427_070082200.1 | gene=Tb427_070082200 | organism=Trypanosoma_brucei_Lister_strain_427_2018 | gene_product=hypothetical protein, conserved | transcript_product=hypothetical protein, conserved | location=Chr7_core_Tb427v10:2139468-2140			22714	7	6	0.500306	17.4572	1.59057	0.136825	0.997483	-5.62478	VEX2 N plus Biotin	WT	187263	68773.4	223387	191882	132743	206609	176115	294886	109433	208599	184445	180063	241604	168717	251700	256550	3.08277e+06	0.0607451	0.022309	0.072463	0.0622434	0.0430595	0.0670206	0.0571287	0.0956561	0.0354983	0.067666	0.0598311	0.0584094	0.0783725	0.0547292	0.0816473	0.0832208
Tb427_100039400.1-p1	| transcript=Tb427_100039400.1 | gene=Tb427_100039400 | organism=Trypanosoma_brucei_Lister_strain_427_2018 | gene_product=hypothetical protein, conserved | transcript_product=hypothetical protein, conserved | location=Chr10_core_Tb427v10:876351-8784			77542	6	6	0.498365	16.3402	1.8208	0.0927241	0.997483	-5.28565	VEX2 N plus Biotin	WT	84355.7	61034.7	69571.4	91114.7	46947.5	83438.8	101910	65436.3	97684	53602	90151	81184.7	86477	100062	105892	124751	1.34361e+06	0.0627827	0.0454258	0.0517793	0.0678132	0.0349412	0.0621003	0.0758479	0.0487017	0.0727025	0.0398939	0.0670959	0.0604227	0.0643615	0.0744725	0.0788115	0.0928473
Tb427_090079700.1-p1	| transcript=Tb427_090079700.1 | gene=Tb427_090079700 | organism=Trypanosoma_brucei_Lister_strain_427_2018 | gene_product=hypothetical protein, conserved | transcript_product=hypothetical protein, conserved | location=Chr9_core_Tb427v10:1806848-1808			55500	7	6	0.49501	17.0623	1.74896	0.104866	0.997483	-5.39444	VEX2 N plus Biotin	WT	124525	158017	85309.9	119236	94095.9	178763	148835	111998	166146	103226	201570	180359	123119	124848	243529	123080	2.28666e+06	0.0544571	0.0691041	0.0373077	0.0521444	0.04115	0.0781765	0.0650885	0.0489788	0.0726591	0.0451429	0.0881507	0.0788744	0.0538422	0.0545984	0.1065	0.0538253
Tb427_090080900.1-p1	| transcript=Tb427_090080900.1 | gene=Tb427_090080900 | organism=Trypanosoma_brucei_Lister_strain_427_2018 | gene_product=CAF1 family ribonuclease, putative | transcript_product=CAF1 family ribonuclease, putative | location=Chr9_core_Tb427v10:184942			71424	12	10	0.494796	18.8644	1.23434	0.240128	0.997483	-6.08631	VEX2 N plus Biotin	WT	669036	159270	500546	767714	237270	583075	638017	615304	382514	302670	638616	570901	395077	403501	730602	709004	8.30312e+06	0.0805765	0.019182	0.0602841	0.092461	0.028576	0.0702236	0.0768406	0.0741052	0.0460687	0.0364526	0.0769128	0.0687575	0.0475817	0.0485963	0.0879913	0.0853901
Tb427_090090100.1-p1	| transcript=Tb427_090090100.1 | gene=Tb427_090090100 | organism=Trypanosoma_brucei_Lister_strain_427_2018 | gene_product=Kinesin motor domain/Microtubule binding, putative | transcript_product=Kinesin motor domain/Microtubule binding, putative | lo			75052	7	6	0.494176	16.5979	1.79356	0.0971714	0.997483	-5.32721	VEX2 N minus Biotin	WT	103226	61492.2	79490.5	102555	72891.8	114423	129932	172247	74258.6	115427	113926	111390	118253	182453	94102.9	94059.6	1.74013e+06	0.0593211	0.0353377	0.0456808	0.0589351	0.0418887	0.0657555	0.0746679	0.0989852	0.0426742	0.0663325	0.0654702	0.0640127	0.0679566	0.10485	0.0540781	0.0540532
Tb427_110043100.1-p1	| transcript=Tb427_110043100.1 | gene=Tb427_110043100 | organism=Trypanosoma_brucei_Lister_strain_427_2018 | gene_product=Proteasomal ATPase OB C-terminal domain/ATPase family associated with various cellular activities (AAA)/AAA domain (Cdc48 subfa			49240	6	6	0.493733	18.5788	2.42993	0.0310601	0.603913	-4.27803	VEX2 N plus Biotin	WT	282213	378599	382102	287595	308142	373629	336195	441797	365744	370098	378791	399604	499159	430249	646749	435719	6.31639e+06	0.0446795	0.0599393	0.0604938	0.0455315	0.0487845	0.0591523	0.0532258	0.0699445	0.057904	0.0585934	0.0599696	0.0632647	0.0790261	0.0681163	0.102392	0.0689824
Tb427_080072500.1-p1	| transcript=Tb427_080072500.1 | gene=Tb427_080072500 | organism=Trypanosoma_brucei_Lister_strain_427_2018 | gene_product=UBA/TS-N domain containing protein, putative | transcript_product=UBA/TS-N domain containing protein, putative | location=Chr8_			40282	4	4	0.493449	15.1061	0.830162	0.42226	0.997483	-6.49543	VEX2 N minus Biotin	WT	60752.7	12514.7	29669.9	68548.1	13886.3	46822.2	30268.4	42813.3	89829.8	186283	37347.6	23482.5	121082	48025.9	40334.3	23783.8	875445	0.0693964	0.0142953	0.0338912	0.0783009	0.015862	0.0534839	0.0345749	0.0489047	0.10261	0.212786	0.0426613	0.0268235	0.13831	0.0548588	0.046073	0.0271677
Tb427_110028700.1-p1	| transcript=Tb427_110028700.1 | gene=Tb427_110028700 | organism=Trypanosoma_brucei_Lister_strain_427_2018 | gene_product=Phosphoglycerate kinase, putative | transcript_product=Phosphoglycerate kinase, putative | location=Chr11_core_Tb427v10:649355-			102421	11	10	0.493274	18.7302	1.08168	0.300134	0.997483	-6.25653	VEX2 N plus Biotin	VEX2 N minus Biotin	571057	333951	604186	594138	89393	582243	566845	523092	379319	136164	524493	569466	465695	454587	360716	753212	7.50855e+06	0.0760541	0.044476	0.0804663	0.0791281	0.0119055	0.077544	0.0754933	0.0696661	0.0505182	0.0181345	0.0698527	0.0758423	0.0620219	0.0605426	0.0480407	0.100314
Tb427_100133400.1-p1	| transcript=Tb427_100133400.1 | gene=Tb427_100133400 | organism=Trypanosoma_brucei_Lister_strain_427_2018 | gene_product=hypothetical protein, conserved | transcript_product=hypothetical protein, conserved | location=Chr10_core_Tb427v10:3050269-305			66887	5	5	0.493171	16.1942	1.05737	0.310657	0.997483	-6.28194	VEX2 N plus Biotin	WT	100440	34346.5	118673	76561.9	29765	100131	75901.7	148489	44349.3	30194.9	91992.9	97663.1	54904.9	47536.6	165575	116269	1.33279e+06	0.0753602	0.0257703	0.0890405	0.0574447	0.0223328	0.075129	0.0569494	0.111412	0.0332755	0.0226553	0.0690227	0.073277	0.0411954	0.0356669	0.124232	0.087237
Tb427_020030400.1-p1	| transcript=Tb427_020030400.1 | gene=Tb427_020030400 | organism=Trypanosoma_brucei_Lister_strain_427_2018 | gene_product=Holliday-junction resolvase-like of SPT6/SH2 domain containing protein, putative | transcript_product=Holliday-junction resolva			175821	6	6	0.49135	13.0521	0.435609	0.670663	0.997483	-6.75321	VEX2 N plus Biotin	WT	5685.58	2412.78	13216.5	10727.1	8977.3	11944.1	10859.6	27897.8	12592	2090.96	16784.3	17241.2	2674.21	556.198	43207.1	51104.3	237971	0.0238919	0.010139	0.0555382	0.0450772	0.0377244	0.0501913	0.0456341	0.117232	0.052914	0.00878662	0.0705309	0.0724511	0.0112375	0.00233725	0.181564	0.21475
Tb427_050050600.1-p1	| transcript=Tb427_050050600.1 | gene=Tb427_050050600 | organism=Trypanosoma_brucei_Lister_strain_427_2018 | gene_product=Ferrous iron transport protein B/50S ribosome-binding GTPase, putative | transcript_product=Ferrous iron transport protein B/50			92063	8	8	0.490226	16.0301	1.17609	0.261655	0.997483	-6.15349	VEX2 N plus Biotin	WT	67157.4	29720.9	102460	56806.1	45724.4	86024.9	72863	154056	45498.6	51521.9	82865.4	75785.4	35429	73805.9	147434	93698.2	1.22085e+06	0.0550086	0.0243444	0.0839248	0.0465299	0.0374529	0.0704631	0.0596821	0.126187	0.0372679	0.0422017	0.0678751	0.0620759	0.0290199	0.0604544	0.120764	0.0767482
Tb427_110045200.1-p1	| transcript=Tb427_110045200.1 | gene=Tb427_110045200 | organism=Trypanosoma_brucei_Lister_strain_427_2018 | gene_product=hypothetical protein, conserved | transcript_product=hypothetical protein, conserved | location=Chr11_core_Tb427v10:1128775-113			78520	5	5	0.489939	16.733	1.03914	0.318725	0.997483	-6.30069	VEX2 N plus Biotin	WT	81266.9	127620	57275.1	88831.8	115097	128251	119524	59736.7	231854	176253	164648	167316	224059	240418	68870.6	41264.6	2.09228e+06	0.0388413	0.0609955	0.0273744	0.0424569	0.0550102	0.061297	0.0571259	0.028551	0.110814	0.0842393	0.078693	0.0799681	0.107088	0.114907	0.0329165	0.0197223
Tb427_100098500.1-p1	| transcript=Tb427_100098500.1 | gene=Tb427_100098500 | organism=Trypanosoma_brucei_Lister_strain_427_2018 | gene_product=DEAD/DEAH box helicase/Helicase conserved C-terminal domain/Helicase associated domain (HA2)/Oligonucleotide/oligosaccharide-bi			77331	2	2	0.483124	11.5667	0.455879	0.656408	0.997483	-6.74371	VEX2 N minus Biotin	VEX2 N plus Biotin	3479.91	1989.82	32170.8	556.815	830.692	4969.35	4954.53	24169.8	4196.24	2015.47	3889.1	1115.37	3555.32	2869.7	3791.28	11572.7	106127	0.0327902	0.0187494	0.303135	0.00524669	0.00782736	0.0468246	0.046685	0.227744	0.0395399	0.0189912	0.0366458	0.0105098	0.0335007	0.0270403	0.035724	0.109046
Tb427_040040800.1-p1	| transcript=Tb427_040040800.1 | gene=Tb427_040040800 | organism=Trypanosoma_brucei_Lister_strain_427_2018 | gene_product=Ubiquitin family/Ubiquitin carboxyl-terminal hydrolase, putative | transcript_product=Ubiquitin family/Ubiquitin carboxyl-termi			52442	4	4	0.48125	17.3432	0.846748	0.4133	0.997483	-6.48137	VEX2 N plus Biotin	VEX2 N minus Biotin	285634	77695.9	189076	289734	42090.6	291219	224611	222071	67916.3	57839.1	259622	241746	100325	84927.6	272266	360500	3.06727e+06	0.0931232	0.0253306	0.061643	0.0944597	0.0137225	0.0949438	0.0732283	0.0724002	0.0221422	0.0188568	0.0846426	0.0788146	0.0327083	0.0276883	0.0887649	0.117531
Tb427_100139600.1-p1	| transcript=Tb427_100139600.1 | gene=Tb427_100139600 | organism=Trypanosoma_brucei_Lister_strain_427_2018 | gene_product=hypothetical protein, conserved | transcript_product=hypothetical protein, conserved | location=Chr10_core_Tb427v10:3219365-322			209435	12	11	0.478605	17.4633	1.40009	0.186191	0.997483	-5.88208	VEX2 N plus Biotin	WT	240359	145758	125555	238054	74477.3	281428	293099	158304	148593	63573.9	304263	278619	219525	173689	146077	182297	3.07367e+06	0.0781993	0.0474215	0.0408486	0.0774495	0.0242307	0.0915609	0.0953578	0.0515031	0.0483438	0.0206834	0.09899	0.090647	0.0714211	0.0565086	0.0475254	0.0593093
Tb427_090027300.1-p1	| transcript=Tb427_090027300.1 | gene=Tb427_090027300 | organism=Trypanosoma_brucei_Lister_strain_427_2018 | gene_product=hypothetical protein, conserved | transcript_product=hypothetical protein, conserved | location=Chr9_core_Tb427v10:580921-58197			39121	4	4	0.478436	14.0123	0.492484	0.631046	0.997483	-6.72548	VEX2 N minus Biotin	WT	33263.8	10335.8	2285.82	27308.6	23233.8	37293.3	35050.1	856.407	48569	42048.4	33752.2	24595	67943.3	48403.2	8043.07	2290.26	445272	0.0747045	0.0232124	0.00513353	0.0613301	0.052179	0.0837539	0.0787162	0.00192333	0.109077	0.094433	0.0758013	0.0552359	0.152588	0.108705	0.0180633	0.0051435
Tb427_100082100.1-p1	| transcript=Tb427_100082100.1 | gene=Tb427_100082100 | organism=Trypanosoma_brucei_Lister_strain_427_2018 | gene_product=hypothetical protein, conserved | transcript_product=hypothetical protein, conserved | location=Chr10_core_Tb427v10:1909817-191			41584	2	2	0.477855	12.1399	0.411922	0.687481	0.997483	-6.76379	VEX2 N plus Biotin	VEX2 N minus Biotin	6280.14	476.596	17741.9	14284.9	1000.13	16370.9	10788.1	4605.41	2215.72	1079.24	16649.2	14525.4	1849.3	877.285	6582.72	8073.9	123401	0.0508922	0.00386218	0.143775	0.115761	0.00810472	0.132664	0.0874235	0.0373207	0.0179555	0.00874579	0.134919	0.117709	0.0149862	0.00710923	0.0533442	0.0654282
Tb427_050043000.1-p1	| transcript=Tb427_050043000.1 | gene=Tb427_050043000 | organism=Trypanosoma_brucei_Lister_strain_427_2018 | gene_product=hypothetical protein, conserved | transcript_product=hypothetical protein, conserved | location=Chr5_core_Tb427v10:1201046-1203			87713	7	7	0.477672	15.9246	0.993792	0.339464	0.997483	-6.34613	VEX2 N plus Biotin	WT	35808	81879	123083	36963.1	28287	34752.5	43526.6	106723	81402.6	121698	40434.6	42277.2	123816	116317	92416.5	62773.8	1.17216e+06	0.0305488	0.0698532	0.105005	0.0315343	0.0241324	0.0296483	0.0371337	0.0910483	0.0694468	0.103824	0.0344958	0.0360679	0.105631	0.0992332	0.078843	0.053554
Tb427_100137300.1-p1	| transcript=Tb427_100137300.1 | gene=Tb427_100137300 | organism=Trypanosoma_brucei_Lister_strain_427_2018 | gene_product=Protein tyrosine kinase/Protein kinase domain containing protein, putative | transcript_product=Protein tyrosine kinase/Protein			39444	5	5	0.477461	16.1148	1.27794	0.224593	0.997483	-6.03461	VEX2 N minus Biotin	WT	83892.1	40048	80818.9	76093.3	35317.3	73870.2	73336.4	208176	49809.5	48595.5	70839.1	83848.6	67435.7	49924.8	136075	115720	1.2938e+06	0.0648417	0.0309538	0.0624664	0.0588138	0.0272974	0.0570955	0.0566829	0.160903	0.0384986	0.0375603	0.0547528	0.064808	0.0521222	0.0385877	0.105175	0.0894416
Tb427_100071000.1-p1	| transcript=Tb427_100071000.1 | gene=Tb427_100071000 | organism=Trypanosoma_brucei_Lister_strain_427_2018 | gene_product=emp24/gp25L/p24 family/GOLD, putative | transcript_product=emp24/gp25L/p24 family/GOLD, putative | location=Chr10_core_Tb427v10			28255	2	2	0.475762	13.0319	0.817018	0.429262	0.997483	-6.50661	VEX2 N plus Biotin	VEX2 N minus Biotin	8508.53	11730.6	6553.39	6903.09	3712.58	10952.6	7803.17	3624.35	8441.72	911.883	12068.5	17678.2	7331.66	13185.6	10528.7	3906.42	133841	0.063572	0.0876459	0.048964	0.0515769	0.0277387	0.0818328	0.0583019	0.0270796	0.0630728	0.00681319	0.0901702	0.132084	0.0547789	0.0985171	0.0786654	0.029187
Tb427_050027900.1-p1	| transcript=Tb427_050027900.1 | gene=Tb427_050027900 | organism=Trypanosoma_brucei_Lister_strain_427_2018 | gene_product=hypothetical protein, conserved | transcript_product=hypothetical protein, conserved | location=Chr5_core_Tb427v10:737200-73878			60583	3	3	0.47502	14.9044	0.678267	0.510156	0.997483	-6.61243	VEX2 N plus Biotin	VEX2 N minus Biotin	13891.5	125337	17175.7	14185.4	26052.9	21717.4	36281.1	1276.93	40313.6	50603.6	21150.1	26035.7	101930	87957.7	16342.9	25311.2	625563	0.0222065	0.200359	0.0274564	0.0226762	0.0416471	0.0347166	0.0579976	0.00204126	0.0644438	0.080893	0.0338097	0.0416197	0.162941	0.140606	0.0261252	0.0404616
Tb427_070080500.1-p1	| transcript=Tb427_070080500.1 | gene=Tb427_070080500 | organism=Trypanosoma_brucei_Lister_strain_427_2018 | gene_product=Surp module, putative | transcript_product=Surp module, putative | location=Chr7_core_Tb427v10:2098166-2100007(-) | protein_len			66303	6	5	0.474311	16.846	0.945433	0.362632	0.997483	-6.39267	VEX2 N minus Biotin	WT	89118.8	213917	25905.7	115335	162468	134665	137717	246207	253045	159596	143001	158021	184907	178707	64993	134983	2.40259e+06	0.0370928	0.0890363	0.0107824	0.0480044	0.0676221	0.0560499	0.0573203	0.102476	0.105322	0.0664268	0.0595196	0.0657713	0.0769617	0.0743812	0.0270513	0.0561823
Tb427_060016500.1-p1;Tb427_010016000.1-p1	| transcript=Tb427_060016500.1 | gene=Tb427_060016500 | organism=Trypanosoma_brucei_Lister_strain_427_2018 | gene_product=hypothetical protein, conserved | transcript_product=hypothetical protein, conserved | location=Chr6_core_Tb427v10:370924-37362			101719	16	14	0.47211	18.4257	1.53542	0.149982	0.997483	-5.70168	VEX2 N plus Biotin	WT	384628	209938	520324	313276	168457	357953	339818	565312	225911	320555	374875	358039	306477	368460	550510	557611	5.92214e+06	0.0649474	0.0354496	0.0878607	0.052899	0.0284453	0.0604432	0.057381	0.0954573	0.0381468	0.0541282	0.0633006	0.0604577	0.051751	0.0622173	0.0929578	0.094157
Tb427_070036300.1-p1	| transcript=Tb427_070036300.1 | gene=Tb427_070036300 | organism=Trypanosoma_brucei_Lister_strain_427_2018 | gene_product=Kelch motif/Galactose oxidase, central domain containing protein, putative | transcript_product=Kelch motif/Galactose oxidase,			113516	2	2	0.471866	11.3422	0.479894	0.639628	0.997483	-6.73199	VEX2 N plus Biotin	WT	1954.27	3579.09	5066.48	583.454	2337.92	1488.77	710.237	3041.32	9447.97	915.849	2305.79	2038.34	5929.51	4987.96	13568.2	396.163	58351.3	0.0334914	0.0613369	0.0868272	0.00999899	0.0400663	0.0255139	0.0121717	0.0521209	0.161915	0.0156954	0.0395156	0.0349322	0.101617	0.0854816	0.232526	0.00678928
Tb427_110104500.1-p1	| transcript=Tb427_110104500.1 | gene=Tb427_110104500 | organism=Trypanosoma_brucei_Lister_strain_427_2018 | gene_product=Leucine Rich repeat, putative | transcript_product=Leucine Rich repeat, putative | location=Chr11_core_Tb427v10:2631669-2633963			83847	5	4	0.471757	15.3692	1.01664	0.328687	0.997483	-6.32366	VEX2 N plus Biotin	VEX2 N minus Biotin	50071.4	37487.8	13886.7	52469.6	40701	35360.8	34056.5	14716.3	55618.8	6262.07	42659	39047.2	96990	60579.3	24425.6	58652.9	662985	0.0755241	0.0565439	0.0209457	0.0791414	0.0613906	0.0533358	0.0513684	0.0221971	0.0838915	0.00944527	0.0643438	0.0588961	0.146293	0.0913735	0.0368419	0.0884679
Tb427_030052600.1-p1	| transcript=Tb427_030052600.1 | gene=Tb427_030052600 | organism=Trypanosoma_brucei_Lister_strain_427_2018 | gene_product=LETM1-like protein, putative | transcript_product=LETM1-like protein, putative | location=Chr3_core_Tb427v10:1244998-1246134(+)			42825	2	2	0.470329	11.4289	0.543618	0.596297	0.997483	-6.69788	VEX2 N minus Biotin	WT	3695.82	555.119	3438.97	4528.46	0	3641.66	9483	1957.08	425.747	4064.78	5236.05	8066.9	2252.66	6388.67	0	816.86	54551.8	0.0677488	0.010176	0.0630404	0.0830121	0	0.066756	0.173835	0.0358757	0.00780446	0.0745123	0.0959831	0.147876	0.041294	0.117112	0	0.014974
Tb427_090032600.1-p1	| transcript=Tb427_090032600.1 | gene=Tb427_090032600 | organism=Trypanosoma_brucei_Lister_strain_427_2018 | gene_product=ThiF family, putative | transcript_product=ThiF family, putative | location=Chr9_core_Tb427v10:716742-717905(+) | protein_lengt			42599	2	2	0.468432	10.1847	0.397858	0.697476	0.997483	-6.76986	VEX2 N minus Biotin	WT	2236.14	149.926	5354.76	260.154	1885.9	1128.33	1168.39	931.782	4810.32	3486.07	4332.97	3400.53	428.585	493.172	740.635	2611.8	33419.5	0.0669114	0.00448619	0.160229	0.00778451	0.0564312	0.0337626	0.0349613	0.0278814	0.143938	0.104313	0.129654	0.101753	0.0128244	0.014757	0.0221618	0.0781521
Tb427_100104200.1-p1	| transcript=Tb427_100104200.1 | gene=Tb427_100104200 | organism=Trypanosoma_brucei_Lister_strain_427_2018 | gene_product=Holliday junction DNA helicase RuvB P-loop domain/AAA domain (dynein-related subfamily)/AAA domain (Cdc48 subfamily)/ATPase fam			45872	6	5	0.467597	16.8068	1.3746	0.193506	0.997483	-5.91479	VEX2 N plus Biotin	WT	78990.6	164730	96523.6	72694.9	89621.8	131890	118093	102172	102981	103022	175591	140661	97324.8	69571.3	181796	180772	1.90644e+06	0.0414336	0.0864075	0.0506304	0.0381313	0.0470101	0.0691815	0.0619446	0.0535934	0.0540174	0.0540392	0.0921042	0.0737821	0.0510506	0.0364929	0.0953592	0.0948218
Tb427_110159600.1-p1	| transcript=Tb427_110159600.1 | gene=Tb427_110159600 | organism=Trypanosoma_brucei_Lister_strain_427_2018 | gene_product=hypothetical protein, conserved | transcript_product=hypothetical protein, conserved | location=Chr11_core_Tb427v10:3827876-382			68173	6	5	0.464157	14.5137	0.90488	0.382691	0.997483	-6.43038	VEX2 N minus Biotin	WT	30528.6	6416.74	14639.2	26687.5	38051.9	35381.2	33145.9	28043.9	88515.8	27612	30330	32997	25232	23750.3	36649.9	17921.5	495904	0.0615616	0.0129395	0.0295202	0.053816	0.0767324	0.071347	0.0668394	0.0565511	0.178494	0.0556802	0.0611611	0.0665392	0.0508809	0.047893	0.0739053	0.0361392
Tb427_080012500.1-p1	| transcript=Tb427_080012500.1 | gene=Tb427_080012500 | organism=Trypanosoma_brucei_Lister_strain_427_2018 | gene_product=Sel1 repeat, putative | transcript_product=Sel1 repeat, putative | location=Chr8_core_Tb427v10:250457-252868(-) | protein_lengt			89525	4	4	0.463797	15.6731	0.636765	0.535944	0.997483	-6.64061	VEX2 N plus Biotin	WT	68664	22249.4	140395	72582.4	10409.2	95220.2	105579	121849	12838.8	14422.6	72458.5	78619.5	21478.3	24561.3	104198	156152	1.12168e+06	0.0612155	0.0198358	0.125165	0.0647088	0.00928007	0.0848909	0.0941262	0.108631	0.0114461	0.012858	0.0645983	0.070091	0.0191484	0.0218969	0.0928947	0.139213
Tb427_040006000.1-p1	| transcript=Tb427_040006000.1 | gene=Tb427_040006000 | organism=Trypanosoma_brucei_Lister_strain_427_2018 | gene_product=Cell differentiation family, Rcd1-like, putative | transcript_product=Cell differentiation family, Rcd1-like, putative | locati			35640	13	13	0.46308	19.3814	1.44065	0.174639	0.997483	-5.82923	VEX2 N minus Biotin	WT	984727	418517	534747	989558	283847	1.08783e+06	894494	618980	920037	579446	937494	887892	848208	865269	667939	596665	1.21157e+07	0.0812773	0.0345435	0.0441368	0.081676	0.0234281	0.0897873	0.0738297	0.0510893	0.0759379	0.0478263	0.0773787	0.0732847	0.0700093	0.0714174	0.0551302	0.0492475
Tb427_070050100.1-p1	| transcript=Tb427_070050100.1 | gene=Tb427_070050100 | organism=Trypanosoma_brucei_Lister_strain_427_2018 | gene_product=hypothetical protein, conserved | transcript_product=hypothetical protein, conserved | location=Chr7_core_Tb427v10:1187213-1187			22441	2	2	0.461973	15.3144	0.428318	0.675821	0.997483	-6.75653	WT	VEX2 N minus Biotin	161262	7567.94	54540.4	152599	4617.46	162957	113557	53968	25770.2	9620.47	173161	146275	11695.5	15371.6	68207.2	35288.9	1.19646e+06	0.134783	0.00632528	0.0455848	0.127542	0.00385927	0.1362	0.0949112	0.0451064	0.0215387	0.00804077	0.144728	0.122256	0.00977512	0.0128476	0.0570074	0.0294944
Tb427_090043000.1-p1	| transcript=Tb427_090043000.1 | gene=Tb427_090043000 | organism=Trypanosoma_brucei_Lister_strain_427_2018 | gene_product=Ribosomal protein L5/ribosomal L5P family C-terminus, putative | transcript_product=Ribosomal protein L5/ribosomal L5P family C			22583	5	5	0.459075	20.8863	1.06378	0.307857	0.997483	-6.27529	VEX2 N minus Biotin	WT	1.22092e+06	776968	2.70954e+06	1.24121e+06	3.60035e+06	1.21619e+06	1.32347e+06	4.01302e+06	3.6238e+06	3.81766e+06	1.24843e+06	1.31308e+06	3.02496e+06	3.8331e+06	3.37942e+06	1.96615e+06	3.83083e+07	0.0318709	0.020282	0.07073	0.0324005	0.0939838	0.0317474	0.0345479	0.104756	0.0945959	0.0996563	0.032589	0.0342767	0.0789636	0.100059	0.0882165	0.0513243
Tb427_020019800.1-p1	| transcript=Tb427_020019800.1 | gene=Tb427_020019800 | organism=Trypanosoma_brucei_Lister_strain_427_2018 | gene_product=Dual specificity phosphatase, catalytic domain containing protein, putative | transcript_product=Dual specificity phosphatase,			116189	17	14	0.459027	17.9014	1.71671	0.110779	0.997483	-5.44245	VEX2 N plus Biotin	VEX2 N minus Biotin	277649	161342	290263	223627	127013	253392	244544	171870	288873	100206	277679	225240	222989	326606	338998	332111	3.8624e+06	0.0718851	0.0417724	0.0751509	0.0578985	0.0328845	0.0656048	0.0633141	0.0444983	0.074791	0.025944	0.0718929	0.058316	0.0577332	0.0845603	0.0877685	0.0859855
Tb427_100083700.1-p1	| transcript=Tb427_100083700.1 | gene=Tb427_100083700 | organism=Trypanosoma_brucei_Lister_strain_427_2018 | gene_product=Ribosomal protein S8e, putative | transcript_product=Ribosomal protein S8e, putative | location=Chr10_core_Tb427v10:1940172-194			29910	5	5	0.457246	15.0052	0.679585	0.509349	0.997483	-6.61151	VEX2 N minus Biotin	WT	17491.3	36946.4	104734	11776.7	20335	20263.5	23287.1	162506	30635.1	26490.7	17542.4	20438.8	22875	40240.4	112800	80665.9	749028	0.023352	0.0493258	0.139826	0.0157226	0.0271485	0.0270531	0.0310898	0.216956	0.0408997	0.0353668	0.0234202	0.0272871	0.0305396	0.0537235	0.150595	0.107694
Tb427_100142600.1-p1	| transcript=Tb427_100142600.1 | gene=Tb427_100142600 | organism=Trypanosoma_brucei_Lister_strain_427_2018 | gene_product=Ribosomal protein L1p/L10e family, putative | transcript_product=Ribosomal protein L1p/L10e family, putative | location=Chr10_c			25037	3	3	0.45724	17.9924	0.879529	0.395965	0.997483	-6.45286	VEX2 N plus Biotin	WT	144787	295943	449550	147600	178666	152504	127670	577226	418855	242903	102957	123354	437541	494921	550208	493156	4.93784e+06	0.029322	0.0599337	0.0910417	0.0298917	0.0361831	0.0308848	0.0258555	0.116898	0.0848255	0.0491922	0.0208507	0.0249813	0.0886097	0.10023	0.111427	0.0998728
Tb427_090069500.1-p1	| transcript=Tb427_090069500.1 | gene=Tb427_090069500 | organism=Trypanosoma_brucei_Lister_strain_427_2018 | gene_product=hypothetical protein, conserved | transcript_product=hypothetical protein, conserved | location=Chr9_core_Tb427v10:1588602-1591			110624	11	11	0.454798	18.1736	1.12797	0.280844	0.997483	-6.20683	VEX2 N plus Biotin	VEX2 N minus Biotin	380323	231358	379100	393025	72944.3	405701	395060	279316	222428	76370.3	386178	377222	269485	289620	366067	379194	4.90339e+06	0.0775632	0.0471832	0.0773139	0.0801537	0.0148763	0.0827389	0.0805688	0.0569638	0.0453621	0.015575	0.0787572	0.0769308	0.0549589	0.0590652	0.0746559	0.077333
Tb427_080022400.1-p1	| transcript=Tb427_080022400.1 | gene=Tb427_080022400 | organism=Trypanosoma_brucei_Lister_strain_427_2018 | gene_product=ApbE family, putative | transcript_product=ApbE family, putative | location=Chr8_core_Tb427v10:494515-496647(+) | protein_lengt			80154	4	4	0.453684	15.6434	1.22128	0.244583	0.997483	-6.10175	VEX2 N plus Biotin	WT	66688.8	35536.1	40368.2	66322.2	23487.3	72107.9	49609.2	55997.5	25851.5	46177.7	72685.2	72805.8	41302.6	79555.9	50099.9	48667.8	847264	0.0787108	0.0419422	0.0476454	0.0782781	0.0277213	0.0851068	0.0585523	0.0660921	0.0305118	0.0545022	0.0857882	0.0859305	0.0487483	0.0938974	0.0591314	0.0574412
Tb427_080041400.1-p1;Tb427_080041600.1-p1;Tb427_000005000.1-p1;Tb427_000007100.1-p1	| transcript=Tb427_080041400.1 | gene=Tb427_080041400 | organism=Trypanosoma_brucei_Lister_strain_427_2018 | gene_product=BT1 family, putative | transcript_product=BT1 family, putative | location=Chr8_core_Tb427v10:974355-976253(-) | protein_length=			70717	7	2	0.453572	13.969	0.359878	0.725039	0.997483	-6.78501	WT	VEX2 N plus Biotin	69783	3407.58	48206.6	64876.4	604.924	63326.6	65679	7380.29	8673.69	739.48	57840.6	38302.2	7106.93	5986.67	10428.3	40775.9	493118	0.141514	0.00691028	0.0977588	0.131564	0.00122673	0.128421	0.133191	0.0149666	0.0175895	0.0014996	0.117296	0.0776734	0.0144122	0.0121404	0.0211476	0.08269
Tb427_110095300.1-p1	| transcript=Tb427_110095300.1 | gene=Tb427_110095300 | organism=Trypanosoma_brucei_Lister_strain_427_2018 | gene_product=DEAD/DEAH box helicase/Type III restriction enzyme, res subunit/Helicase conserved C-terminal domain containing protein, putati			61292	8	8	0.452861	15.4301	0.594465	0.562971	0.997483	-6.66762	VEX2 N plus Biotin	WT	69675.4	23290.5	99276.8	42277.3	10462.1	82836.5	73178.7	72644.7	20684.6	26259.6	81888.2	85795.3	13089.3	15380.4	118209	104262	939211	0.0741851	0.0247979	0.105702	0.0450136	0.0111393	0.088198	0.0779151	0.0773465	0.0220233	0.0279592	0.0871883	0.0913483	0.0139365	0.0163759	0.12586	0.11101
Tb427_040029400.1-p1	| transcript=Tb427_040029400.1 | gene=Tb427_040029400 | organism=Trypanosoma_brucei_Lister_strain_427_2018 | gene_product=HMGL-like, putative | transcript_product=HMGL-like, putative | location=Chr4_core_Tb427v10:636916-638211(+) | protein_length=43			47882	3	3	0.452818	9.87209	0.324205	0.751227	0.997483	-6.79793	VEX2 N minus Biotin	WT	7377.93	564.368	254.054	1699.56	170.787	2976.3	1669.08	6596.21	597.355	944.131	3509.1	2823.27	2788.5	2809.47	337.565	60.8452	35178.5	0.209728	0.016043	0.00722184	0.0483123	0.00485487	0.0846056	0.047446	0.187507	0.0169807	0.0268383	0.0997513	0.0802554	0.079267	0.0798632	0.00959577	0.00172961
Tb427_050027000.1-p1	| transcript=Tb427_050027000.1 | gene=Tb427_050027000 | organism=Trypanosoma_brucei_Lister_strain_427_2018 | gene_product=Myb-like DNA-binding domain containing protein, putative | transcript_product=Myb-like DNA-binding domain containing protein, p			80944	7	7	0.452191	18.7811	1.70832	0.112437	0.997483	-5.45496	VEX2 N plus Biotin	WT	419210	328760	482628	393770	301295	486403	631513	634793	359553	322046	616162	542463	330569	346305	778075	659960	7.63351e+06	0.0549171	0.043068	0.0632249	0.0515844	0.03947	0.0637195	0.0827291	0.0831588	0.047102	0.0421885	0.0807181	0.0710634	0.043305	0.0453665	0.101929	0.0864557
Tb427_090017400.1-p1	| transcript=Tb427_090017400.1 | gene=Tb427_090017400 | organism=Trypanosoma_brucei_Lister_strain_427_2018 | gene_product=hypothetical protein, conserved | transcript_product=hypothetical protein, conserved | location=Chr9_core_Tb427v10:364994-37288			290425	27	26	0.451692	19.7374	1.06072	0.309191	0.997483	-6.27847	VEX2 N minus Biotin	WT	1.04477e+06	472500	1.06695e+06	981529	420224	1.73289e+06	1.63119e+06	1.57588e+06	609496	609895	1.61256e+06	1.6646e+06	473007	480893	1.11051e+06	1.54495e+06	1.70319e+07	0.0613423	0.0277421	0.0626446	0.057629	0.0246728	0.101744	0.0957728	0.0925255	0.0357856	0.0358091	0.0946793	0.0977348	0.0277719	0.0282349	0.0652017	0.0907097
Tb427_030041100.1-p1	| transcript=Tb427_030041100.1 | gene=Tb427_030041100 | organism=Trypanosoma_brucei_Lister_strain_427_2018 | gene_product=hypothetical protein, conserved | transcript_product=hypothetical protein, conserved | location=Chr3_core_Tb427v10:926419-92755			43001	10	10	0.451588	17.8901	1.30943	0.214309	0.997483	-5.99618	VEX2 N plus Biotin	WT	294821	80298.3	350348	260319	166827	300746	236746	404073	200514	166243	263581	272642	268065	247158	344982	293748	4.15111e+06	0.0710222	0.0193438	0.0843986	0.0627107	0.0401886	0.0724494	0.0570319	0.0973409	0.0483037	0.0400478	0.0634964	0.0656793	0.0645768	0.0595401	0.083106	0.0707637
Tb427_070009100.1-p1	| transcript=Tb427_070009100.1 | gene=Tb427_070009100 | organism=Trypanosoma_brucei_Lister_strain_427_2018 | gene_product=Prefoldin subunit, putative | transcript_product=Prefoldin subunit, putative | location=Chr7_core_Tb427v10:100733-101326(-) | p			22797	2	2	0.450162	10.4187	0.223695	0.826665	0.997483	-6.82719	WT	VEX2 N plus Biotin	10678.2	1402.25	7.09257	12911.5	1496.35	14365.4	9042.18	0	100.309	928.997	12430.2	14774.7	1067.97	559.209	60.2062	0	79824.5	0.13377	0.0175667	8.88521e-05	0.161749	0.0187455	0.179962	0.113276	0	0.00125662	0.011638	0.155719	0.18509	0.0133789	0.00700548	0.000754232	0
Tb427_030058700.1-p1	| transcript=Tb427_030058700.1 | gene=Tb427_030058700 | organism=Trypanosoma_brucei_Lister_strain_427_2018 | gene_product=RPN1/RPN2 N-terminal domain/Proteasome/cyclosome repeat/26S proteasome non-ATPase regulatory subunit RPN1 C-terminal, putative			100487	15	14	0.450052	18.138	1.97121	0.0713216	0.971064	-5.04997	VEX2 N plus Biotin	WT	188963	255833	321506	224349	244613	290255	205850	434894	282684	217687	287042	316637	272817	280630	466965	415133	4.70586e+06	0.0401548	0.0543649	0.0683203	0.0476744	0.0519806	0.0616796	0.0437433	0.0924154	0.0600707	0.0462587	0.0609968	0.0672857	0.0579739	0.0596342	0.0992306	0.0882163
Tb427_090037700.1-p1	| transcript=Tb427_090037700.1 | gene=Tb427_090037700 | organism=Trypanosoma_brucei_Lister_strain_427_2018 | gene_product=hypothetical protein, conserved | transcript_product=hypothetical protein, conserved | location=Chr9_core_Tb427v10:850981-85185			34264	3	3	0.449055	16.413	1.49287	0.160352	0.997483	-5.75958	VEX2 N plus Biotin	WT	98228.8	72021.9	71332.3	104708	40955.9	112671	104042	71475.6	127076	69496.7	101094	111510	111036	107658	73184.7	104579	1.48107e+06	0.0663228	0.0486282	0.0481627	0.0706977	0.0276529	0.0760737	0.070248	0.0482594	0.0858001	0.0469233	0.0682576	0.0752903	0.0749699	0.0726895	0.0494134	0.0706106
Tb427_060031500.1-p1	| transcript=Tb427_060031500.1 | gene=Tb427_060031500 | organism=Trypanosoma_brucei_Lister_strain_427_2018 | gene_product=Armadillo/beta-catenin-like repeat/HEAT-like repeat/Atypical Arm repeat, putative | transcript_product=Armadillo/beta-catenin-l			58547	15	15	0.446783	21.327	1.06097	0.309083	0.997483	-6.27821	VEX2 N plus Biotin	WT	3.60981e+06	1.17747e+06	3.23988e+06	3.71248e+06	1.05914e+06	3.60488e+06	3.48117e+06	3.30972e+06	1.70483e+06	923355	3.47516e+06	3.45401e+06	1.78026e+06	1.6565e+06	4.44591e+06	4.90153e+06	4.55361e+07	0.0792736	0.0258579	0.0711497	0.0815283	0.0232594	0.0791653	0.0764486	0.0726834	0.0374392	0.0202774	0.0763166	0.0758521	0.0390956	0.0363778	0.0976347	0.10764
Tb427_080023500.1-p1	| transcript=Tb427_080023500.1 | gene=Tb427_080023500 | organism=Trypanosoma_brucei_Lister_strain_427_2018 | gene_product=Beige/BEACH domain containing protein, putative | transcript_product=Beige/BEACH domain containing protein, putative | location			333258	21	20	0.446759	18.4045	1.52265	0.153083	0.997483	-5.71918	VEX2 N minus Biotin	WT	409736	178334	351142	430146	195866	402534	431911	520136	312788	405675	362749	290547	337708	505814	542247	416032	6.09337e+06	0.067243	0.0292669	0.0576269	0.0705925	0.0321441	0.0660611	0.0708822	0.0853611	0.0513325	0.0665766	0.0595318	0.0476826	0.0554223	0.0830106	0.0889897	0.0682763
Tb427_080074600.1-p1	| transcript=Tb427_080074600.1 | gene=Tb427_080074600 | organism=Trypanosoma_brucei_Lister_strain_427_2018 | gene_product=Kinesin motor domain/Microtubule binding, putative | transcript_product=Kinesin motor domain/Microtubule binding, putative | lo			200974	8	7	0.44645	14.3285	1.01105	0.331223	0.997483	-6.32927	VEX2 N plus Biotin	WT	15955.9	14370.8	38930.7	12374	14346.4	17900.9	20716	33474.6	25032.5	18174	22365.1	19154.3	19749.5	21069.2	29494.8	33536.5	356645	0.0447389	0.0402944	0.109158	0.0346955	0.0402259	0.0501925	0.0580858	0.0938598	0.0701888	0.0509583	0.0627096	0.053707	0.0553757	0.0590762	0.0827006	0.0940332
Tb427_110067200.1-p1	| transcript=Tb427_110067200.1 | gene=Tb427_110067200 | organism=Trypanosoma_brucei_Lister_strain_427_2018 | gene_product=Plug domain of Sec61p/SecY translocase, putative | transcript_product=Plug domain of Sec61p/SecY translocase, putative | locati			54069	10	10	0.445453	20.8319	0.567802	0.580382	0.997483	-6.68374	VEX2 N plus Biotin	WT	4.04931e+06	534691	3.03858e+06	3.55013e+06	417878	3.52769e+06	3.39544e+06	3.59376e+06	627136	495850	3.5273e+06	3.12587e+06	660781	583280	5.30567e+06	4.3533e+06	4.07867e+07	0.0992801	0.0131095	0.0744995	0.0870414	0.0102455	0.0864913	0.0832488	0.0881112	0.015376	0.0121572	0.0864816	0.0766396	0.0162009	0.0143008	0.130083	0.106733
Tb427_090085800.1-p1	| transcript=Tb427_090085800.1 | gene=Tb427_090085800 | organism=Trypanosoma_brucei_Lister_strain_427_2018 | gene_product=Protein kinase domain-containing protein [Source:UniProtKB/TrEMBL;Acc:Q963F4] | transcript_product=Protein kinase domain/Protei			41219	3	3	0.445085	16.2079	1.28111	0.223484	0.997483	-6.0308	VEX2 N plus Biotin	VEX2 N minus Biotin	87788.9	67029.9	82981.8	77332.9	28368.2	95675.3	87281.8	44232.5	72354.4	30764.2	86957.6	84633.4	63202.8	82120.8	91470.7	124867	1.20706e+06	0.0727295	0.0555315	0.0687469	0.064067	0.0235018	0.079263	0.0723093	0.0366448	0.0599426	0.0254869	0.0720407	0.0701152	0.0523608	0.0680337	0.0757796	0.103447
Tb427_110026300.1-p1	| transcript=Tb427_110026300.1 | gene=Tb427_110026300 | organism=Trypanosoma_brucei_Lister_strain_427_2018 | gene_product=Cyclic nucleotide-binding domain containing protein, putative | transcript_product=Cyclic nucleotide-binding domain containing			124006	2	2	0.444301	14.731	0.609925	0.553008	0.997483	-6.65795	VEX2 N plus Biotin	WT	52849.1	6896.56	52006	44977.3	7532.59	51407.2	41583.3	58798.1	10767.3	13385.4	53565.1	51078.2	11356.5	14540.3	47491.5	43664.5	561899	0.0940544	0.0122737	0.0925539	0.0800451	0.0134056	0.0914883	0.074005	0.104642	0.0191624	0.0238218	0.0953287	0.0909028	0.0202109	0.0258771	0.0845197	0.0777088
Tb427_100024300.1-p1	| transcript=Tb427_100024300.1 | gene=Tb427_100024300 | organism=Trypanosoma_brucei_Lister_strain_427_2018 | gene_product=hypothetical protein, conserved | transcript_product=hypothetical protein, conserved | location=Chr10_core_Tb427v10:483451-4842			28670	4	3	0.444053	16.1885	1.11023	0.28794	0.997483	-6.22623	VEX2 N plus Biotin	WT	90738.3	27891.3	109388	96102.7	37727	71474.6	87668.7	109450	81078.1	69883.7	81107.2	72304.8	72312	80524.1	121133	97130.2	1.30591e+06	0.0694826	0.0213577	0.0837635	0.0735904	0.0288894	0.0547315	0.0671321	0.0838113	0.0620854	0.0535132	0.0621076	0.0553672	0.0553727	0.0616611	0.0927571	0.0743772
Tb427_110128400.1-p1	| transcript=Tb427_110128400.1 | gene=Tb427_110128400 | organism=Trypanosoma_brucei_Lister_strain_427_2018 | gene_product=Hsp70 protein/MreB/Mbl protein, putative | transcript_product=Hsp70 protein/MreB/Mbl protein, putative | location=Chr11_core_Tb			73891	13	3	0.444033	15.4871	1.35639	0.199042	0.997483	-5.93786	VEX2 N plus Biotin	WT	28372.3	40159.1	43623.7	39360.5	45122.7	38859.8	30284.9	50393	60970.8	45697.4	42769.8	35283.3	57872	58159.7	83431.3	51275.3	751636	0.0377475	0.0534289	0.0580384	0.0523665	0.0600327	0.0517003	0.040292	0.0670444	0.0811175	0.0607972	0.0569023	0.046942	0.0769947	0.0773776	0.111	0.0682183
Tb427_100018500.1-p1	| transcript=Tb427_100018500.1 | gene=Tb427_100018500 | organism=Trypanosoma_brucei_Lister_strain_427_2018 | gene_product=PCI domain containing protein, putative | transcript_product=PCI domain containing protein, putative | location=Chr10_core_Tb42			55375	10	10	0.44167	17.3426	0.892644	0.38917	0.997483	-6.44119	VEX2 N plus Biotin	WT	235404	78470.9	227253	230876	56778.1	268494	258037	349704	75546.2	56301.7	314979	294744	96172.3	103250	300982	175079	3.12207e+06	0.0753999	0.0251342	0.0727891	0.0739496	0.018186	0.0859986	0.0826493	0.11201	0.0241975	0.0180334	0.100888	0.0944067	0.030804	0.0330711	0.0964046	0.0560779
Tb427_070082100.1-p1	| transcript=Tb427_070082100.1 | gene=Tb427_070082100 | organism=Trypanosoma_brucei_Lister_strain_427_2018 | gene_product=NGP1NT (NUC091) domain/Ferrous iron transport protein B/50S ribosome-binding GTPase, putative | transcript_product=NGP1NT (NUC0			68668	6	6	0.438832	15.5031	0.741799	0.47213	0.997483	-6.56611	VEX2 N plus Biotin	WT	40291.2	23393.4	108617	37166.3	24765.8	61016.2	60739.2	81596.2	19820.7	11557.4	58103.8	55764.7	18682.2	26599	151079	94535	873728	0.0461141	0.0267742	0.124315	0.0425376	0.028345	0.0698343	0.0695173	0.0933886	0.0226852	0.0132277	0.066501	0.0638239	0.0213822	0.0304432	0.172913	0.108197
Tb427_100156000.1-p1	| transcript=Tb427_100156000.1 | gene=Tb427_100156000 | organism=Trypanosoma_brucei_Lister_strain_427_2018 | gene_product=Protein tyrosine kinase/Protein kinase domain/CAP-Gly domain containing protein, putative | transcript_product=Protein tyrosine			71001	8	8	0.435505	17.3506	0.861412	0.405484	0.997483	-6.46874	VEX2 N plus Biotin	VEX2 N minus Biotin	233536	36875.4	213991	195265	159091	216936	197739	160644	48636.5	143115	202030	160174	103895	128561	310999	369347	2.88084e+06	0.0810653	0.0128003	0.0742808	0.0677807	0.0552238	0.0753033	0.0686396	0.0557631	0.0168828	0.0496784	0.0701289	0.0556	0.0360643	0.0446263	0.107954	0.128208
Tb427_110120500.1-p1	| transcript=Tb427_110120500.1 | gene=Tb427_110120500 | organism=Trypanosoma_brucei_Lister_strain_427_2018 | gene_product=Protein tyrosine kinase/Protein kinase domain/Kinase-like, putative | transcript_product=Protein tyrosine kinase/Protein kinase			140586	4	4	0.434812	15.8048	1.41877	0.18049	0.997483	-5.85789	VEX2 N plus Biotin	WT	55003.9	59977.9	44996.2	49083.8	37073	65381.3	53542	34102.8	82066.5	26592.7	64709.9	65266.8	46525.6	51493.4	83176.3	95084.8	914077	0.0601743	0.0656158	0.0492258	0.0536977	0.0405579	0.0715272	0.0585749	0.0373085	0.0897808	0.0290924	0.0707926	0.0714018	0.050899	0.0563338	0.0909948	0.104023
Tb427_050039000.1-p1	| transcript=Tb427_050039000.1 | gene=Tb427_050039000 | organism=Trypanosoma_brucei_Lister_strain_427_2018 | gene_product=hypothetical protein, conserved | transcript_product=hypothetical protein, conserved | location=Chr5_core_Tb427v10:1068593-1073			173186	14	14	0.434146	18.7042	2.08114	0.0586612	0.907226	-4.87163	VEX2 N plus Biotin	WT	411187	409411	236933	432299	362736	510684	466910	376492	462516	411410	548182	546255	469440	482523	391829	518882	7.03769e+06	0.0584264	0.058174	0.0336663	0.0614262	0.0515419	0.0725641	0.0663443	0.0534966	0.0657198	0.0584582	0.0778923	0.0776185	0.0667037	0.0685627	0.0556758	0.073729
Tb427_090025700.1-p1	| transcript=Tb427_090025700.1 | gene=Tb427_090025700 | organism=Trypanosoma_brucei_Lister_strain_427_2018 | gene_product=hypothetical protein, conserved | transcript_product=hypothetical protein, conserved | location=Chr9_core_Tb427v10:538081-53932			46917	3	3	0.432291	14.015	0.4072	0.690855	0.997483	-6.76583	WT	VEX2 N minus Biotin	63405.6	2048.25	15641.7	69575.5	3885.52	54584.5	36092.1	20151.8	2929.39	2225.3	47081.4	57060.9	6722.94	4025.63	26975.6	23762	436168	0.14537	0.00469601	0.0358616	0.159515	0.00890831	0.125146	0.0827482	0.046202	0.0067162	0.00510193	0.107943	0.130823	0.0154136	0.00922953	0.0618468	0.0544789
Tb427_060014300.1-p1	| transcript=Tb427_060014300.1 | gene=Tb427_060014300 | organism=Trypanosoma_brucei_Lister_strain_427_2018 | gene_product=hypothetical protein, conserved | transcript_product=hypothetical protein, conserved | location=Chr6_core_Tb427v10:322775-32536			95773	6	6	0.428042	14.8631	0.592457	0.564273	0.997483	-6.66886	VEX2 N plus Biotin	VEX2 N minus Biotin	14256	40741.4	55348.6	7577.2	42967.8	11514.7	11044.1	2602.41	74073.7	2509.16	11514.3	10603.7	56572.4	82672.9	45659.1	60350.9	530008	0.0268976	0.0768694	0.10443	0.0142964	0.08107	0.0217255	0.0208377	0.00491013	0.13976	0.0047342	0.0217247	0.0200067	0.106739	0.155984	0.0861478	0.113868
Tb427_050016300.1-p1	| transcript=Tb427_050016300.1 | gene=Tb427_050016300 | organism=Trypanosoma_brucei_Lister_strain_427_2018 | gene_product=DEAD/DEAH box helicase/Helicase conserved C-terminal domain/Helicase associated domain (HA2)/Oligonucleotide/oligosaccharide-bi			82115	12	11	0.427719	18.6619	1.26585	0.229008	0.997483	-6.04899	VEX2 N plus Biotin	WT	532448	210048	415906	496746	236611	601618	527096	552968	253957	298366	586536	563464	241055	381602	566078	663871	7.12837e+06	0.0746942	0.0294665	0.0583451	0.0696858	0.0331928	0.0843977	0.0739434	0.0775729	0.0356262	0.0418561	0.0822819	0.0790453	0.0338162	0.0535329	0.079412	0.0931309
Tb427_060033600.1-p1	| transcript=Tb427_060033600.1 | gene=Tb427_060033600 | organism=Trypanosoma_brucei_Lister_strain_427_2018 | gene_product=PSP1 C-terminal conserved region containing protein, putative | transcript_product=PSP1 C-terminal conserved region containing			62662	6	6	0.427486	16.7828	1.26156	0.230243	0.997483	-6.05425	VEX2 N plus Biotin	WT	75722.6	84362.2	167677	74822.6	101341	85232.9	104427	145216	167059	104555	99146.2	99516.3	91878.7	116471	218683	199663	1.93577e+06	0.0391175	0.0435806	0.0866203	0.0386526	0.0523519	0.0440304	0.0539457	0.0750171	0.0863007	0.0540119	0.0512179	0.0514091	0.0474636	0.0601679	0.112969	0.103144
Tb427_110111200.1-p1	| transcript=Tb427_110111200.1 | gene=Tb427_110111200 | organism=Trypanosoma_brucei_Lister_strain_427_2018 | gene_product=hypothetical protein, conserved | transcript_product=hypothetical protein, conserved | location=Chr11_core_Tb427v10:2761621-276			52300	3	3	0.422933	15.6682	0.469159	0.647159	0.997483	-6.73725	VEX2 N minus Biotin	WT	134469	14234.1	82429.9	118017	9243.22	134906	135758	131259	16879.6	17799.3	138717	147180	21224.4	11456	96042.9	93014	1.30263e+06	0.103229	0.0109272	0.0632796	0.0905992	0.00709581	0.103564	0.104219	0.100765	0.0129581	0.0136642	0.10649	0.112987	0.0162935	0.00879453	0.07373	0.0714048
Tb427_040043600.1-p1	| transcript=Tb427_040043600.1 | gene=Tb427_040043600 | organism=Trypanosoma_brucei_Lister_strain_427_2018 | gene_product=hypothetical protein, conserved | transcript_product=hypothetical protein, conserved | location=Chr4_core_Tb427v10:1002810-1003			35941	4	4	0.421891	14.847	0.537885	0.600249	0.997483	-6.701	VEX2 N plus Biotin	WT	46624.2	19406.6	49414.8	39363.3	5689.78	49329.8	48446.4	63652.7	9537.25	8640.05	60354	65799.4	11847.6	7487.44	80262.7	51443.7	617300	0.0755292	0.031438	0.08005	0.0637668	0.0092172	0.0799123	0.0784812	0.103115	0.0154499	0.0139965	0.0977709	0.106592	0.0191926	0.0121293	0.130022	0.0833367
Tb427_080087900.1-p1;Tb427_080087800.1-p1	| transcript=Tb427_080087900.1 | gene=Tb427_080087900 | organism=Trypanosoma_brucei_Lister_strain_427_2018 | gene_product=Transmembrane amino acid transporter protein, putative | transcript_product=Transmembrane amino acid transporter protein, putat			50331	2	2	0.421425	15.6011	0.75304	0.465589	0.997483	-6.55752	VEX2 N plus Biotin	WT	83366.5	11682.9	54943.1	86684.9	29488	81780.2	55925.3	65134.7	39928.9	29025.3	91311	61413.3	31919.2	34895.6	102135	52437.3	912071	0.0914035	0.0128092	0.0602399	0.0950418	0.0323308	0.0896643	0.0613168	0.0714141	0.0437783	0.0318235	0.100114	0.0673339	0.0349964	0.0382598	0.111981	0.0574926
Tb427_110107200.1-p1	| transcript=Tb427_110107200.1 | gene=Tb427_110107200 | organism=Trypanosoma_brucei_Lister_strain_427_2018 | gene_product=Protein of unknown function (DUF2009), putative | transcript_product=Protein of unknown function (DUF2009), putative | location			52446	4	4	0.42119	13.0384	0.409955	0.688886	0.997483	-6.76464	VEX2 N plus Biotin	VEX2 N minus Biotin	18329.9	2418.32	25464.5	13138.2	1281.83	14135.9	16422.5	25760.7	1584.86	1741.19	15975.9	16183.6	1298.95	4287.19	24590.3	22204.8	204819	0.0894933	0.0118071	0.124327	0.0641457	0.00625838	0.0690167	0.0801809	0.125773	0.00773786	0.00850113	0.078	0.0790145	0.00634195	0.0209316	0.120059	0.108412
Tb427_060056100.1-p1	| transcript=Tb427_060056100.1 | gene=Tb427_060056100 | organism=Trypanosoma_brucei_Lister_strain_427_2018 | gene_product=Mono-functional DNA-alkylating methyl methanesulfonate N-term/CPSF A subunit region containing protein, putative | transcript_p			140602	8	7	0.419356	17.127	1.0852	0.298635	0.997483	-6.25281	VEX2 N plus Biotin	WT	191831	98383.8	127791	184125	61233.3	209336	192287	205794	139748	92083.4	207251	188560	133054	136027	88065.9	305039	2.56061e+06	0.0749161	0.038422	0.0499066	0.0719065	0.0239136	0.0817525	0.075094	0.0803692	0.0545762	0.0359615	0.0809381	0.0736386	0.0519619	0.053123	0.0343925	0.119128
Tb427_110049300.1-p1	| transcript=Tb427_110049300.1 | gene=Tb427_110049300 | organism=Trypanosoma_brucei_Lister_strain_427_2018 | gene_product=hypothetical protein, conserved | transcript_product=hypothetical protein, conserved | location=Chr11_core_Tb427v10:1245462-124			59766	6	6	0.418871	15.9867	0.719434	0.485312	0.997483	-6.58285	VEX2 N plus Biotin	WT	117890	47286.3	67032.4	100660	13903.6	146876	103560	36747.1	46730	38509	114494	124529	28797.4	48183	79988	104570	1.21976e+06	0.0966505	0.0387671	0.0549556	0.0825248	0.0113986	0.120414	0.0849021	0.0301266	0.038311	0.0315711	0.0938666	0.102093	0.0236092	0.0395022	0.0655771	0.0857305
Tb427_110085600.1-p1	| transcript=Tb427_110085600.1 | gene=Tb427_110085600 | organism=Trypanosoma_brucei_Lister_strain_427_2018 | gene_product=ATP cone domain/Ribonucleotide reductase, all-alpha domain/Ribonucleotide reductase, barrel domain containing protein, putative			95312	10	10	0.41782	16.6775	0.748256	0.468366	0.997483	-6.56119	VEX2 N plus Biotin	WT	160461	45777.4	118915	164341	40004.2	189659	174811	176294	37535.7	35288.2	198197	168813	36855.8	70185.2	210423	160414	1.98797e+06	0.080716	0.0230271	0.0598173	0.0826674	0.0201231	0.0954031	0.0879342	0.0886801	0.0188814	0.0177508	0.0996981	0.0849169	0.0185394	0.0353049	0.105848	0.0806922
Tb427_110123800.1-p1	| transcript=Tb427_110123800.1 | gene=Tb427_110123800 | organism=Trypanosoma_brucei_Lister_strain_427_2018 | gene_product=PIN domain of ribonuclease/Nin one binding (NOB1) Zn-ribbon like, putative | transcript_product=PIN domain of ribonuclease/Nin			47868	3	3	0.417463	15.5662	0.52192	0.610992	0.997483	-6.70984	VEX2 N minus Biotin	WT	44863.7	144692	10388.5	35840.9	50522.8	59840.2	64788.4	27762.6	194439	88266.1	49884.1	57311.1	150423	186661	9703.91	36864.6	1.21225e+06	0.0370086	0.119358	0.00856962	0.0295655	0.0416768	0.0493628	0.0534446	0.0229017	0.160395	0.0728116	0.0411499	0.0472765	0.124086	0.153979	0.00800486	0.03041
Tb427_050020700.1-p1	| transcript=Tb427_050020700.1 | gene=Tb427_050020700 | organism=Trypanosoma_brucei_Lister_strain_427_2018 | gene_product=MIF4G domain containing protein, putative | transcript_product=MIF4G domain containing protein, putative | location=Chr5_core_T			123623	7	6	0.416611	16.0733	0.982998	0.344451	0.997483	-6.35678	VEX2 N plus Biotin	WT	62651.9	40861.2	120848	49989.7	45848.3	80060.8	86908.2	154121	54421.6	24395.4	84291.3	81305.8	38822.1	49896.5	142497	124865	1.24178e+06	0.0504532	0.0329052	0.0973178	0.0402564	0.0369213	0.0644725	0.0699866	0.124113	0.0438253	0.0196455	0.0678792	0.065475	0.0312632	0.0401813	0.114752	0.100553
Tb427_110019000.1-p1	| transcript=Tb427_110019000.1 | gene=Tb427_110019000 | organism=Trypanosoma_brucei_Lister_strain_427_2018 | gene_product=Dehydrogenase E1 component/Transketolase, pyrimidine binding domain/2-oxoglutarate dehydrogenase C-terminal, putative | transcr			114273	13	13	0.416459	18.7527	1.94124	0.0751858	0.997483	-5.09773	VEX2 N minus Biotin	WT	403670	370057	381881	478307	280384	675409	758933	433291	614653	298217	633547	619802	533635	473710	366013	449090	7.7706e+06	0.0519483	0.0476227	0.0491443	0.0615534	0.0360827	0.0869185	0.0976673	0.0557603	0.0790998	0.0383776	0.0815313	0.0797625	0.0686736	0.0609618	0.0471023	0.0577935
Tb427_090068100.1-p1	| transcript=Tb427_090068100.1 | gene=Tb427_090068100 | organism=Trypanosoma_brucei_Lister_strain_427_2018 | gene_product=hypothetical protein, conserved | transcript_product=hypothetical protein, conserved | location=Chr9_core_Tb427v10:1554407-1555			24345	2	2	0.416113	13.5719	0.605439	0.55577	0.997483	-6.66091	VEX2 N plus Biotin	WT	15481	3888.2	19359.5	22257.8	4700.54	7886.65	7587.2	7136.28	9350.82	37181.1	7652.66	6942.26	10832	38538	14612.9	22090.9	235498	0.0657372	0.0165106	0.0822066	0.0945139	0.01996	0.0334893	0.0322177	0.0303029	0.0397066	0.157883	0.0324957	0.0294791	0.0459963	0.163645	0.0620509	0.0938051
Tb427_060032300.1-p1	| transcript=Tb427_060032300.1 | gene=Tb427_060032300 | organism=Trypanosoma_brucei_Lister_strain_427_2018 | gene_product=hypothetical protein, conserved | transcript_product=hypothetical protein, conserved | location=Chr6_core_Tb427v10:706051-70713			42041	2	2	0.416098	18.2519	1.16781	0.265011	0.997483	-6.1627	VEX2 N plus Biotin	VEX2 N minus Biotin	240453	213615	538819	236142	206517	223640	208954	497072	268231	166153	275004	278339	270703	251623	727689	535459	5.13841e+06	0.0467952	0.0415721	0.104861	0.0459563	0.0401908	0.0435232	0.0406652	0.0967364	0.0522011	0.0323354	0.0535193	0.0541683	0.0526823	0.048969	0.141617	0.104207
Tb427_080066500.1-p1	| transcript=Tb427_080066500.1 | gene=Tb427_080066500 | organism=Trypanosoma_brucei_Lister_strain_427_2018 | gene_product=Glycerophosphoryl diester phosphodiesterase family, putative | transcript_product=Glycerophosphoryl diester phosphodiesterase f			38483	4	4	0.413558	13.312	0.393372	0.700775	0.997483	-6.77167	VEX2 N plus Biotin	VEX2 N minus Biotin	4950.1	6842.29	71420.1	9192.3	2238.4	12916.2	14088	61528.1	2436.71	3625.97	10693.9	13673.5	2161.42	3633.43	63857.9	32966.3	316225	0.0156537	0.0216374	0.225852	0.0290689	0.00707851	0.040845	0.0445506	0.194571	0.00770562	0.0114664	0.0338174	0.0432398	0.00683508	0.01149	0.201938	0.10425
Tb427_110157000.1-p1	| transcript=Tb427_110157000.1 | gene=Tb427_110157000 | organism=Trypanosoma_brucei_Lister_strain_427_2018 | gene_product=Microtubule binding/Kinesin motor domain containing protein, putative | transcript_product=Microtubule binding/Kinesin motor do			125100	3	3	0.413144	15.4514	1.07893	0.301062	0.997483	-6.25966	VEX2 N plus Biotin	WT	46900.5	39363.3	38739	27302.4	42355.9	43282.3	40355.6	29477.4	41457.2	49229.3	43686.7	41828.3	87654.8	68529.7	65149.7	24709.5	730022	0.0642454	0.0539208	0.0530656	0.0373994	0.05802	0.0592891	0.05528	0.0403789	0.056789	0.0674354	0.059843	0.0572973	0.120071	0.0938736	0.0892435	0.0338477
Tb427_110147400.1-p1	| transcript=Tb427_110147400.1 | gene=Tb427_110147400 | organism=Trypanosoma_brucei_Lister_strain_427_2018 | gene_product=Fibronectin-binding protein A N-terminus (FbpA)/NFACT protein RNA binding domain/NFACT protein C-terminal domain containing pro			122476	3	3	0.412738	15.391	0.77237	0.454474	0.997483	-6.54247	VEX2 N plus Biotin	WT	29054.4	22601.3	88151.1	29642	39122.6	31789.8	39345.5	98555.3	40512	7473.11	44133.3	34292.5	40432.3	19251.5	120455	96779.6	781592	0.0371734	0.0289171	0.112784	0.0379252	0.0500551	0.0406731	0.0503402	0.126096	0.0518327	0.0095614	0.0564659	0.0438752	0.0517307	0.0246312	0.154115	0.123824
Tb427_020008900.1-p1	| transcript=Tb427_020008900.1 | gene=Tb427_020008900 | organism=Trypanosoma_brucei_Lister_strain_427_2018 | gene_product=Phosphatidylinositol 3- and 4-kinase/FATC domain containing protein, putative | transcript_product=Phosphatidylinositol 3- and			473315	20	18	0.411123	17.9137	1.52641	0.151913	0.997483	-5.71395	VEX2 N plus Biotin	WT	204828	172970	335707	211220	167958	255562	277278	328491	261450	191006	306949	268474	233483	195877	287900	454379	4.15353e+06	0.0493142	0.0416441	0.0808244	0.0508531	0.0404373	0.0615287	0.0667572	0.079087	0.0629464	0.0459865	0.0739008	0.0646376	0.0562132	0.0471592	0.0693144	0.109396
Tb427_080017300.1-p1	| transcript=Tb427_080017300.1 | gene=Tb427_080017300 | organism=Trypanosoma_brucei_Lister_strain_427_2018 | gene_product=hypothetical protein, conserved | transcript_product=hypothetical protein, conserved | location=Chr8_core_Tb427v10:354518-35633			64321	9	9	0.408511	18.6719	1.50352	0.157768	0.997483	-5.7452	VEX2 N plus Biotin	WT	331906	273662	535582	351929	342810	389033	394530	553419	643319	470079	413550	366840	598034	717636	591100	298418	7.27185e+06	0.0456427	0.0376331	0.0736514	0.0483961	0.0471421	0.0534985	0.0542544	0.0761043	0.0884671	0.0646437	0.0568701	0.0504467	0.0822397	0.0986869	0.081286	0.0410374
Tb427_100054400.1-p1;Tb427_070042200.1-p1	| transcript=Tb427_100054400.1 | gene=Tb427_100054400 | organism=Trypanosoma_brucei_Lister_strain_427_2018 | gene_product=Ribosomal protein S27a, putative | transcript_product=Ribosomal protein S27a, putative | location=Chr10_core_Tb427v10:1231278-1			17094	5	5	0.405353	21.1227	0.904251	0.383223	0.997483	-6.43073	VEX2 N minus Biotin	WT	1.62951e+06	997613	4.56124e+06	2.04016e+06	1.90642e+06	1.96637e+06	1.89767e+06	7.17276e+06	1.90386e+06	2.4864e+06	1.62022e+06	1.78312e+06	1.70582e+06	1.94914e+06	5.80557e+06	5.46699e+06	4.48928e+07	0.0362979	0.0222221	0.101603	0.0454451	0.042466	0.0438015	0.0422712	0.159775	0.042409	0.0553852	0.0360907	0.0397195	0.0379975	0.0434177	0.12932	0.121779
Tb427_070005500.1-p1	| transcript=Tb427_070005500.1 | gene=Tb427_070005500 | organism=Trypanosoma_brucei_Lister_strain_427_2018 | gene_product=Peptidase family M3, putative | transcript_product=Peptidase family M3, putative | location=Chr7_core_Tb427v10:21098-23155(+) |			77851	7	7	0.402049	15.6381	0.473599	0.644077	0.997483	-6.73505	VEX2 N minus Biotin	WT	117033	10075.9	48313	130641	21667.4	132175	160164	87290.1	32453.3	26967.8	131257	128897	39273.5	8805.78	48040	133778	1.25683e+06	0.0931175	0.00801686	0.0384403	0.103945	0.0172397	0.105165	0.127435	0.0694524	0.0258215	0.021457	0.104435	0.102557	0.031248	0.00700632	0.0382231	0.10644
Tb427_110152900.1-p1	| transcript=Tb427_110152900.1 | gene=Tb427_110152900 | organism=Trypanosoma_brucei_Lister_strain_427_2018 | gene_product=hypothetical protein, conserved | transcript_product=hypothetical protein, conserved | location=Chr11_core_Tb427v10:3687428-369			105901	28	26	0.401587	20.0393	0.612423	0.551407	0.997483	-6.65637	VEX2 N plus Biotin	WT	1.53439e+06	359657	2.47495e+06	1.58942e+06	313147	1.52113e+06	1.64259e+06	2.44274e+06	871255	302938	1.4957e+06	1.6301e+06	420746	509422	2.45045e+06	2.6109e+06	2.21695e+07	0.0692117	0.016223	0.111637	0.0716939	0.0141251	0.0686136	0.0740921	0.110185	0.0392996	0.0136646	0.0674664	0.0735288	0.0189785	0.0229785	0.110532	0.11777
Tb427_070048300.1-p1	| transcript=Tb427_070048300.1 | gene=Tb427_070048300 | organism=Trypanosoma_brucei_Lister_strain_427_2018 | gene_product=N-terminal conserved domain of Nudc./CS domain containing protein, putative | transcript_product=N-terminal conserved domain of			33739	2	2	0.400907	12.284	0.249619	0.807	0.997483	-6.82066	VEX2 N minus Biotin	VEX2 N plus Biotin	39608	292.324	10629.5	33643.9	349.201	35039	37322.5	6825.27	345.048	10566.8	37687.1	32305.6	917.965	1005.54	2655.98	10999.2	260193	0.152225	0.00112349	0.0408525	0.129304	0.00134209	0.134666	0.143442	0.0262316	0.00132612	0.0406113	0.144843	0.12416	0.00352802	0.0038646	0.0102077	0.0422731
Tb427_100140000.1-p1	| transcript=Tb427_100140000.1 | gene=Tb427_100140000 | organism=Trypanosoma_brucei_Lister_strain_427_2018 | gene_product=CDP-alcohol phosphatidyltransferase, putative | transcript_product=CDP-alcohol phosphatidyltransferase, putative | location=Chr			46166	5	5	0.398682	18.7409	0.423295	0.679384	0.997483	-6.75878	VEX2 N plus Biotin	VEX2 N minus Biotin	1.38857e+06	94791.4	630926	1.30251e+06	70222.1	1.23501e+06	1.09789e+06	467148	126525	79547.1	1.18133e+06	1.08919e+06	131887	121484	799115	911942	1.07281e+07	0.129433	0.0088358	0.0588106	0.121411	0.00654562	0.115119	0.102338	0.0435444	0.0117938	0.00741484	0.110116	0.101527	0.0122936	0.0113239	0.074488	0.085005
Tb427_050038700.1-p1	| transcript=Tb427_050038700.1 | gene=Tb427_050038700 | organism=Trypanosoma_brucei_Lister_strain_427_2018 | gene_product=Peptidase S24-like, putative | transcript_product=Peptidase S24-like, putative | location=Chr5_core_Tb427v10:1055883-1056509(-)			23862	8	7	0.396835	19.5176	0.776604	0.452062	0.997483	-6.53913	VEX2 N minus Biotin	WT	1.48958e+06	416113	566137	1.49718e+06	214101	1.54765e+06	1.35705e+06	901485	581571	493380	1.45585e+06	1.41845e+06	530861	552500	991816	630068	1.46438e+07	0.101721	0.0284157	0.0386606	0.10224	0.0146206	0.105686	0.0926709	0.0615609	0.0397145	0.0336921	0.0994176	0.0968636	0.0362516	0.0377293	0.0677294	0.0430263
Tb427_090082500.1-p1	| transcript=Tb427_090082500.1 | gene=Tb427_090082500 | organism=Trypanosoma_brucei_Lister_strain_427_2018 | gene_product=Kinetoplastid membrane protein 11, putative | transcript_product=Kinetoplastid membrane protein 11, putative | location=Chr9_co			11069	8	8	0.396417	21.3609	1.1915	0.255932	0.997483	-6.13589	VEX2 N plus Biotin	WT	1.52501e+06	2.95679e+06	2.16672e+06	1.5542e+06	4.41017e+06	2.06557e+06	1.77929e+06	3.18626e+06	3.90971e+06	4.84578e+06	2.15629e+06	2.21457e+06	3.45372e+06	3.37282e+06	6.02991e+06	2.40681e+06	4.80336e+07	0.0317488	0.0615567	0.0451083	0.0323565	0.0918142	0.0430026	0.0370427	0.0663339	0.0813954	0.100883	0.0448913	0.0461047	0.0719021	0.0702179	0.125535	0.0501067
Tb427_110099400.1-p1	| transcript=Tb427_110099400.1 | gene=Tb427_110099400 | organism=Trypanosoma_brucei_Lister_strain_427_2018 | gene_product=Toprim domain/DNA topoisomerase, putative | transcript_product=Toprim domain/DNA topoisomerase, putative | location=Chr11_core_			95511	11	11	0.396291	18.1087	1.2632	0.229928	0.997483	-6.05216	VEX2 N minus Biotin	WT	422830	223297	216347	349421	119518	433947	445369	347393	336909	141283	396101	348588	276769	276625	400295	254944	4.98964e+06	0.0847416	0.0447522	0.0433592	0.0700294	0.0239533	0.0869697	0.0892589	0.069623	0.0675218	0.0283152	0.0793847	0.0698625	0.0554687	0.0554399	0.0802253	0.0510946
Tb427_090079500.1-p1	| transcript=Tb427_090079500.1 | gene=Tb427_090079500 | organism=Trypanosoma_brucei_Lister_strain_427_2018 | gene_product=Ring finger domain/RING-type zinc-finger/IQ calmodulin-binding motif containing protein, putative | transcript_product=Ring fin			60267	5	4	0.393884	14.4945	0.479574	0.639941	0.997483	-6.73206	VEX2 N plus Biotin	WT	24894.9	29781.4	4331.15	19172.8	50551.8	18939.1	22405	7284.73	57238.6	72098.8	33631.5	28947.1	58823.4	82145.5	16243.3	4168.35	530657	0.0469134	0.0561217	0.00816185	0.0361303	0.0952626	0.0356899	0.0422213	0.0137278	0.107863	0.135867	0.0633771	0.0545495	0.11085	0.154799	0.0306098	0.00785506
Tb427_100150100.1-p1	| transcript=Tb427_100150100.1 | gene=Tb427_100150100 | organism=Trypanosoma_brucei_Lister_strain_427_2018 | gene_product=WD domain, G-beta repeat, putative | transcript_product=WD domain, G-beta repeat, putative | location=Chr10_core_Tb427v10:34413			41990	10	10	0.392909	18.9727	0.673523	0.513066	0.997483	-6.61573	VEX2 N plus Biotin	WT	733517	310573	790255	759799	125339	813779	718511	1.00014e+06	232755	191600	840504	818843	231986	236192	964336	1.07133e+06	9.83945e+06	0.0745486	0.0315641	0.0803149	0.0772196	0.0127384	0.0827058	0.0730234	0.101646	0.0236553	0.0194727	0.0854218	0.0832203	0.0235771	0.0240046	0.0980071	0.108881
Tb427_110037700.1-p1	| transcript=Tb427_110037700.1 | gene=Tb427_110037700 | organism=Trypanosoma_brucei_Lister_strain_427_2018 | gene_product=3'-5' exonuclease/DNA polymerase family A, putative | transcript_product=3'-5' exonuclease/DNA polymerase family A, putative |			184534	3	3	0.391963	14.9324	0.645404	0.530516	0.997483	-6.63488	VEX2 N minus Biotin	WT	25713.2	21694	60585.3	20605.4	20460.3	22966.4	30708.1	163368	23803.6	16230.1	22696.9	22523.9	18305.7	18836.7	112239	99110.8	699847	0.0367412	0.0309983	0.0865694	0.0294427	0.0292354	0.0328164	0.0438783	0.233434	0.0340125	0.023191	0.0324312	0.032184	0.0261568	0.0269154	0.160376	0.141618
Tb427_030059300.1-p1	| transcript=Tb427_030059300.1 | gene=Tb427_030059300 | organism=Trypanosoma_brucei_Lister_strain_427_2018 | gene_product=tRNA synthetases class I (W and Y), putative | transcript_product=tRNA synthetases class I (W and Y), putative | location=Chr3_			44473	6	6	0.390957	18.4339	0.725628	0.48164	0.997483	-6.57826	VEX2 N plus Biotin	WT	378681	245581	807734	386208	91661.8	368606	406435	988902	197688	95426.5	405999	394208	152445	326441	879466	589452	6.71493e+06	0.0563939	0.0365723	0.120289	0.0575148	0.0136504	0.0548935	0.0605271	0.147269	0.0294401	0.0142111	0.0604621	0.0587062	0.0227024	0.0486141	0.130972	0.0877822
Tb427_100133800.1-p1	| transcript=Tb427_100133800.1 | gene=Tb427_100133800 | organism=Trypanosoma_brucei_Lister_strain_427_2018 | gene_product=DnaJ domain containing protein, putative | transcript_product=DnaJ domain containing protein, putative | location=Chr10_core_Tb			73420	4	3	0.390362	13.8233	0.889094	0.390794	0.997483	-6.44459	VEX2 N plus Biotin	VEX2 N minus Biotin	10881.8	18455	8943.91	13074.4	13027.3	13487.8	12683.4	5416.87	9822.5	14846.1	11907.8	14210.4	23665	15923.4	16162.4	18824.4	221332	0.049165	0.0833813	0.0404094	0.0590713	0.0588584	0.0609393	0.0573049	0.0244739	0.044379	0.0670759	0.0538004	0.0642039	0.106921	0.0719433	0.0730231	0.0850503
Tb427_110108600.1-p1	| transcript=Tb427_110108600.1 | gene=Tb427_110108600 | organism=Trypanosoma_brucei_Lister_strain_427_2018 | gene_product=short chain dehydrogenase/Enoyl-(Acyl carrier protein) reductase, putative | transcript_product=short chain dehydrogenase/Enoyl			34180	2	2	0.390163	13.3526	0.339967	0.739614	0.997483	-6.79238	WT	VEX2 N minus Biotin	16919.2	627.658	57081	18339.2	5386.4	16790	13280.3	43186.9	5765.68	0	12526.5	10610.3	9063.32	1669.31	28503.9	47769.1	287519	0.0588455	0.00218302	0.19853	0.0637842	0.0187341	0.0583963	0.0461894	0.150206	0.0200532	0	0.0435677	0.0369028	0.0315225	0.00580592	0.0991374	0.166143
Tb427_100033700.1-p1	| transcript=Tb427_100033700.1 | gene=Tb427_100033700 | organism=Trypanosoma_brucei_Lister_strain_427_2018 | gene_product=hypothetical protein, conserved | transcript_product=hypothetical protein, conserved | location=Chr10_core_Tb427v10:719628-7207			43912	3	3	0.390108	19.6755	1.98063	0.0701452	0.971064	-5.03488	VEX2 N plus Biotin	WT	667843	760257	839600	873055	529161	855618	733984	1.20064e+06	966194	620196	816385	951279	809632	838171	1.07368e+06	1.27383e+06	1.38095e+07	0.048361	0.0550531	0.0607986	0.0632212	0.0383185	0.0619585	0.0531505	0.086943	0.0699658	0.0449108	0.0591175	0.0688857	0.0586285	0.0606951	0.0777491	0.092243
Tb427_100153200.1-p1	| transcript=Tb427_100153200.1 | gene=Tb427_100153200 | organism=Trypanosoma_brucei_Lister_strain_427_2018 | gene_product=hypothetical protein, conserved | transcript_product=hypothetical protein, conserved | location=Chr10_core_Tb427v10:3539800-354			46812	13	12	0.390013	18.8175	0.565425	0.581948	0.997483	-6.68515	VEX2 N plus Biotin	VEX2 N minus Biotin	376688	120469	173133	1.55001e+06	826644	792657	228189	183250	268242	210505	1.02445e+06	526704	1.14233e+06	140872	516085	453429	8.53365e+06	0.0441415	0.014117	0.0202883	0.181635	0.0968687	0.0928861	0.0267399	0.0214738	0.0314334	0.0246677	0.120048	0.0617208	0.133862	0.0165078	0.0604765	0.0531342
Tb427_110057400.1-p1	| transcript=Tb427_110057400.1 | gene=Tb427_110057400 | organism=Trypanosoma_brucei_Lister_strain_427_2018 | gene_product=ENT domain containing protein, putative | transcript_product=ENT domain containing protein, putative | location=Chr11_core_Tb42			26267	3	2	0.389826	15.7983	1.29346	0.219316	0.997483	-6.01583	VEX2 N minus Biotin	WT	48924.3	64174.1	52099.1	39717.2	44260.7	42922.2	38413.8	115169	82193.8	83059.9	47389.2	49341.8	70197.9	82763.8	86505.6	60875.9	1.00801e+06	0.0485356	0.0636642	0.0516852	0.0394017	0.043909	0.0425812	0.0381086	0.114254	0.0815408	0.0824	0.0470127	0.0489498	0.0696402	0.0821062	0.0858183	0.0603922
Tb427_040031600.1-p1	| transcript=Tb427_040031600.1 | gene=Tb427_040031600 | organism=Trypanosoma_brucei_Lister_strain_427_2018 | gene_product=hypothetical protein, conserved | transcript_product=hypothetical protein, conserved | location=Chr4_core_Tb427v10:698843-70174			108267	4	4	0.389527	15.4198	0.547334	0.593937	0.997483	-6.69564	VEX2 N plus Biotin	WT	31141.4	90722.6	11338.3	35294.1	68549.1	32356.2	29199.1	9840.94	105038	68203.7	40130.2	36343.5	96097.7	115224	9650.51	95064.2	874193	0.0356231	0.103779	0.01297	0.0403733	0.0784142	0.0370126	0.0334012	0.0112572	0.120154	0.078019	0.0459054	0.0415738	0.109927	0.131806	0.0110393	0.108745
Tb427_040018900.1-p1	| transcript=Tb427_040018900.1 | gene=Tb427_040018900 | organism=Trypanosoma_brucei_Lister_strain_427_2018 | gene_product=Mitochondrial carrier protein, putative | transcript_product=Mitochondrial carrier protein, putative | location=Chr4_core_Tb427			42350	4	4	0.389202	15.7944	0.941476	0.364381	0.997483	-6.3966	VEX2 N plus Biotin	WT	83447.1	35741	45391.2	83001.4	25279.6	89834.2	96036.2	64792.2	57549.3	23786.2	90822.7	77812.1	55969.6	73957.6	73016	32920.1	1.00936e+06	0.0826736	0.0354097	0.0449704	0.082232	0.0250453	0.0890014	0.0951459	0.0641916	0.0570159	0.0235657	0.0899808	0.0770908	0.0554508	0.073272	0.0723391	0.0326149
Tb427_080085400.1-p1	| transcript=Tb427_080085400.1 | gene=Tb427_080085400 | organism=Trypanosoma_brucei_Lister_strain_427_2018 | gene_product=hypothetical protein, conserved | transcript_product=hypothetical protein, conserved | location=Chr8_core_Tb427v10:2226347-2227			53578	2	2	0.387959	14.0154	0.502792	0.623988	0.997483	-6.7201	VEX2 N minus Biotin	WT	26742.2	2759.11	16449.1	31082.1	15855.6	31266.1	30222.4	13967.2	47961.1	28883	33541	25594.6	36779.8	25868.4	13607.6	3863.69	384443	0.0695608	0.0071769	0.0427869	0.0808498	0.0412431	0.0813283	0.0786135	0.0363311	0.124755	0.0751296	0.0872458	0.0665758	0.0956703	0.067288	0.0353955	0.0100501
Tb427_030037400.1-p1	| transcript=Tb427_030037400.1 | gene=Tb427_030037400 | organism=Trypanosoma_brucei_Lister_strain_427_2018 | gene_product=hypothetical protein, conserved | transcript_product=hypothetical protein, conserved | location=Chr3_core_Tb427v10:843051-84450			53481	6	4	0.386997	14.9606	0.361939	0.723537	0.997483	-6.78422	VEX2 N plus Biotin	WT	16012.8	44572.3	11253.3	14933.3	132218	10010	6607.59	29354.8	59204.2	286242	9302.97	14276.9	243682	322780	15281.2	13682.3	1.22941e+06	0.0130248	0.0362549	0.00915342	0.0121467	0.107546	0.00814211	0.00537459	0.0238771	0.0481565	0.232828	0.007567	0.0116127	0.19821	0.262548	0.0124296	0.0111291
Tb427_080031900.1-p1	| transcript=Tb427_080031900.1 | gene=Tb427_080031900 | organism=Trypanosoma_brucei_Lister_strain_427_2018 | gene_product=CAF1 family ribonuclease, putative | transcript_product=CAF1 family ribonuclease, putative | location=Chr8_core_Tb427v10:715222			65949	4	4	0.385988	14.7154	0.829308	0.422532	0.997483	-6.49636	VEX2 N plus Biotin	VEX2 N minus Biotin	38453.4	10715.8	32854.3	41173.4	12185.7	31659.2	33540.4	4816.29	30673.7	16175.7	32658.3	34990.4	34394.7	28528.9	23666.4	29630.2	436117	0.0881723	0.024571	0.0753338	0.094409	0.0279413	0.0725935	0.0769068	0.0110436	0.0703337	0.0370902	0.0748843	0.0802318	0.0788658	0.0654158	0.0542662	0.0679409
Tb427_110015000.1-p1	| transcript=Tb427_110015000.1 | gene=Tb427_110015000 | organism=Trypanosoma_brucei_Lister_strain_427_2018 | gene_product=hypothetical protein, conserved | transcript_product=hypothetical protein, conserved | location=Chr11_core_Tb427v10:243301-2452			71730	3	3	0.384368	16.1582	0.88655	0.392317	0.997483	-6.44663	VEX2 N plus Biotin	VEX2 N minus Biotin	49507.5	58509.9	136683	45793.4	55792.4	52095.2	52459.9	53185	79845.6	50039.9	61832.9	66125.4	49413.8	80675.7	225529	86069.4	1.20356e+06	0.0411343	0.0486141	0.113566	0.0380483	0.0463562	0.0432843	0.0435873	0.0441898	0.0663412	0.0415766	0.051375	0.0549415	0.0410564	0.067031	0.187385	0.0715125
Tb427_100082000.1-p1	| transcript=Tb427_100082000.1 | gene=Tb427_100082000 | organism=Trypanosoma_brucei_Lister_strain_427_2018 | gene_product=Pentapeptide repeats (8 copies), putative | transcript_product=Pentapeptide repeats (8 copies), putative | location=Chr10_core_			31220	3	3	0.380426	15.5875	1.10053	0.291907	0.997483	-6.23672	VEX2 N plus Biotin	WT	42513.2	48855.2	49840.8	42027	32403.6	34175.8	45470.8	64424	49021.5	25217.7	40411.2	43099	41984.5	52798.8	73572.6	102965	788780	0.0538973	0.0619377	0.0631871	0.053281	0.0410807	0.0433273	0.057647	0.0816755	0.0621485	0.0319705	0.0512325	0.0546401	0.0532271	0.0669373	0.0932739	0.130537
Tb427_010025200.1-p1	| transcript=Tb427_010025200.1 | gene=Tb427_010025200 | organism=Trypanosoma_brucei_Lister_strain_427_2018 | gene_product=hypothetical protein, conserved | transcript_product=hypothetical protein, conserved | location=Chr1_core_Tb427v10:599113-60125			82072	2	2	0.379592	12.1317	0.574582	0.575801	0.997483	-6.67984	VEX2 N plus Biotin	VEX2 N minus Biotin	1358.9	5264.87	7634.97	3945.32	4120.59	5053.71	6527.68	2568.17	1721.71	2345.86	7813.79	6224.94	7931.29	2817.48	4287.71	3591.65	73208.7	0.0185621	0.071916	0.10429	0.0538915	0.0562855	0.0690316	0.0891654	0.0350801	0.0235179	0.0320434	0.106733	0.0850301	0.108338	0.0384856	0.0585684	0.0490605
Tb427_060031100.1-p1	| transcript=Tb427_060031100.1 | gene=Tb427_060031100 | organism=Trypanosoma_brucei_Lister_strain_427_2018 | gene_product=Protein of unknown function (DUF1077), putative | transcript_product=Protein of unknown function (DUF1077), putative | location			16199	3	3	0.378548	18.1572	1.06489	0.307372	0.997483	-6.27413	VEX2 N plus Biotin	WT	270320	223725	346461	253329	196607	270304	265240	479060	291483	242430	255929	293452	226203	205094	862396	424767	5.1068e+06	0.0529333	0.0438093	0.0678431	0.0496062	0.0384991	0.0529301	0.0519385	0.0938083	0.0570773	0.047472	0.0501153	0.0574629	0.0442945	0.0401609	0.168872	0.0831768
Tb427_010020000.1-p1	| transcript=Tb427_010020000.1 | gene=Tb427_010020000 | organism=Trypanosoma_brucei_Lister_strain_427_2018 | gene_product=hypothetical protein, conserved | transcript_product=hypothetical protein, conserved | location=Chr1_core_Tb427v10:432790-43481			75753	9	8	0.377243	16.1671	0.562777	0.583694	0.997483	-6.6867	VEX2 N plus Biotin	VEX2 N minus Biotin	110715	9481.29	95228.6	92979.9	113743	125598	117887	15319.2	37895.7	40348.4	123825	124815	40201.7	37180.2	96733.1	144926	1.32688e+06	0.08344	0.00714557	0.0717689	0.0700742	0.0857222	0.0946572	0.0888457	0.0115453	0.02856	0.0304085	0.0933206	0.0940668	0.030298	0.0280208	0.0729028	0.109223
Tb427_110076300.1-p1	| transcript=Tb427_110076300.1 | gene=Tb427_110076300 | organism=Trypanosoma_brucei_Lister_strain_427_2018 | gene_product=PSP1 C-terminal conserved region containing protein, putative | transcript_product=PSP1 C-terminal conserved region containing			35739	4	4	0.376928	17.2055	1.44361	0.173516	0.997483	-5.82534	VEX2 N plus Biotin	WT	107216	125118	177587	111221	145947	116167	118140	144777	215214	180394	119336	130729	175178	179149	224276	221322	2.49177e+06	0.0430279	0.0502123	0.0712694	0.0446353	0.0585717	0.0466204	0.0474122	0.0581018	0.0863699	0.0723961	0.047892	0.0524644	0.0703025	0.0718962	0.0900068	0.0888212
Tb427_100113800.1-p1	| transcript=Tb427_100113800.1 | gene=Tb427_100113800 | organism=Trypanosoma_brucei_Lister_strain_427_2018 | gene_product=snoRNA binding domain, fibrillarin, putative | transcript_product=snoRNA binding domain, fibrillarin, putative | location=Chr10			39898	2	2	0.376877	14.9191	1.00714	0.333025	0.997483	-6.33316	VEX2 N minus Biotin	WT	18618.9	44188.9	30806.2	19252.8	28684.8	27211.1	25868	42047	62990.8	31822.4	27762.8	27725.3	36344.4	43536.1	44997.7	32896.8	544754	0.0341786	0.0811172	0.0565507	0.0353422	0.0526565	0.0499512	0.0474857	0.0771853	0.115632	0.0584161	0.0509639	0.0508951	0.066717	0.0799188	0.0826019	0.0603883
Tb427_100092300.1-p1	| transcript=Tb427_100092300.1 | gene=Tb427_100092300 | organism=Trypanosoma_brucei_Lister_strain_427_2018 | gene_product=ADP-ribosylation factor family/50S ribosome-binding GTPase/Ras of Complex, Roc, domain of DAPkinase/Ras family, putative | tran			24809	2	2	0.375875	14.5169	0.460779	0.652994	0.997483	-6.74134	VEX2 N plus Biotin	VEX2 N minus Biotin	48196.8	9481.16	48883.6	48210.9	3231.03	51290.1	45559.7	40158.8	6099.63	7728.03	48582.5	44012.4	9900.74	10718.5	37961.6	39222.3	499238	0.0965407	0.0189913	0.0979165	0.0965691	0.00647193	0.102737	0.0912585	0.0804403	0.0122179	0.0154797	0.0973133	0.0881591	0.0198317	0.0214697	0.0760392	0.0785643
Tb427_100098200.1-p1	| transcript=Tb427_100098200.1 | gene=Tb427_100098200 | organism=Trypanosoma_brucei_Lister_strain_427_2018 | gene_product=hypothetical protein, conserved | transcript_product=hypothetical protein, conserved | location=Chr10_core_Tb427v10:2252381-225			83341	2	2	0.374928	15.9157	0.558578	0.58647	0.997483	-6.68916	VEX2 N minus Biotin	WT	111796	18164.4	83359.4	100924	26010.4	111912	107633	157108	41252.9	20570.8	106135	128786	25339.9	22239.8	128119	114870	1.30422e+06	0.0857187	0.0139274	0.0639151	0.0773827	0.0199432	0.0858078	0.0825271	0.120461	0.0316303	0.0157725	0.0813777	0.0987457	0.0194292	0.0170522	0.098234	0.0880753
Tb427_100047500.1-p1	| transcript=Tb427_100047500.1 | gene=Tb427_100047500 | organism=Trypanosoma_brucei_Lister_strain_427_2018 | gene_product=hypothetical protein, conserved | transcript_product=hypothetical protein, conserved | location=Chr10_core_Tb427v10:1105164-110			78276	6	4	0.373326	14.2149	0.533313	0.603316	0.997483	-6.70355	VEX2 N minus Biotin	WT	29520.6	7951.83	6188.06	59810.8	14131.9	35110.9	21284.4	29155.5	27368.8	26698.3	39187.1	22790.3	41297.4	22135.5	18448.3	6358.96	407439	0.0724541	0.0195166	0.0151877	0.146797	0.0346848	0.0861747	0.0522396	0.071558	0.0671728	0.0655272	0.096179	0.0559356	0.101359	0.0543285	0.0452786	0.0156072
Tb427_090032400.1-p1	| transcript=Tb427_090032400.1 | gene=Tb427_090032400 | organism=Trypanosoma_brucei_Lister_strain_427_2018 | gene_product=4Fe-4S dicluster domain containing protein, putative | transcript_product=4Fe-4S dicluster domain containing protein, putative			21723	3	3	0.370977	14.8905	0.381388	0.709419	0.997483	-6.77658	VEX2 N plus Biotin	WT	7820.18	95790.4	33212.5	7812.3	65944.5	6850.53	11146.9	47523.9	124679	102450	5657.08	11348.9	132674	137435	34791.2	38860.3	863997	0.00905117	0.110869	0.0384405	0.00904205	0.0763249	0.00792889	0.0129016	0.0550048	0.144305	0.118576	0.00654757	0.0131354	0.153559	0.159069	0.0402678	0.0449773
Tb427_070027600.1-p1	| transcript=Tb427_070027600.1 | gene=Tb427_070027600 | organism=Trypanosoma_brucei_Lister_strain_427_2018 | gene_product=hypothetical protein, conserved | transcript_product=hypothetical protein, conserved | location=Chr7_core_Tb427v10:571319-57493			133969	29	29	0.370726	20.4377	0.933228	0.368652	0.997483	-6.4041	VEX2 N plus Biotin	WT	1.56256e+06	941785	1.484e+06	1.42278e+06	922864	1.91329e+06	2.10756e+06	1.94114e+06	757662	640192	2.1155e+06	1.88694e+06	703554	734595	2.88178e+06	2.78239e+06	2.47986e+07	0.0630099	0.0379773	0.0598422	0.0573736	0.0372144	0.0771531	0.0849871	0.0782762	0.0305526	0.0258156	0.0853074	0.0760907	0.0283707	0.0296224	0.116207	0.1122
Tb427_110157100.1-p1	| transcript=Tb427_110157100.1 | gene=Tb427_110157100 | organism=Trypanosoma_brucei_Lister_strain_427_2018 | gene_product=S4 domain containing protein, putative | transcript_product=S4 domain containing protein, putative | location=Chr11_core_Tb427v			26823	6	5	0.368923	16.8336	1.37488	0.193387	0.997483	-5.91444	VEX2 N minus Biotin	WT	79509.6	108978	128978	66931.2	144634	113710	108861	152941	169423	156338	120138	115467	146883	147304	144772	117311	2.02218e+06	0.0393188	0.0538914	0.0637815	0.0330986	0.071524	0.0562313	0.0538335	0.0756316	0.0837826	0.0773116	0.0594103	0.0571005	0.0726359	0.0728442	0.0715922	0.0580121
Tb427_110089000.1-p1	| transcript=Tb427_110089000.1 | gene=Tb427_110089000 | organism=Trypanosoma_brucei_Lister_strain_427_2018 | gene_product=Protein kinase domain/Protein tyrosine kinase, putative | transcript_product=Protein kinase domain/Protein tyrosine kinase, put			139334	7	6	0.368155	16.1374	1.02843	0.323298	0.997483	-6.31181	VEX2 N minus Biotin	WT	53914	82823.3	73573.7	48677.1	60674.7	57730.5	64613.9	145994	186798	45383.2	59101.3	66691.8	96418.8	153137	44660.6	108246	1.34844e+06	0.0399826	0.0614217	0.0545622	0.0360989	0.0449963	0.0428129	0.0479176	0.108269	0.138529	0.0336561	0.0438295	0.0494586	0.0715041	0.113566	0.0331202	0.0802748
Tb427_100099600.1-p1	| transcript=Tb427_100099600.1 | gene=Tb427_100099600 | organism=Trypanosoma_brucei_Lister_strain_427_2018 | gene_product=Tir chaperone protein (CesT) family, putative | transcript_product=Tir chaperone protein (CesT) family, putative | location=Chr			40164	2	2	0.368135	14.1929	0.478025	0.641012	0.997483	-6.73284	VEX2 N plus Biotin	WT	38053	5454.11	27529.1	34743.2	5787.31	35289.5	30136.3	42296.1	9805.27	7329.91	32883.9	36636.9	7114.85	6948.91	39303.4	36966.1	396278	0.096026	0.0137633	0.0694692	0.0876737	0.0146042	0.0890524	0.0760485	0.106733	0.0247434	0.0184969	0.082982	0.0924525	0.0179542	0.0175354	0.0991815	0.0932833
Tb427_110048500.1-p1	| transcript=Tb427_110048500.1 | gene=Tb427_110048500 | organism=Trypanosoma_brucei_Lister_strain_427_2018 | gene_product=hypothetical protein, conserved | transcript_product=hypothetical protein, conserved | location=Chr11_core_Tb427v10:1222227-122			21007	2	2	0.367414	14.1566	0.627287	0.541809	0.997483	-6.64695	VEX2 N plus Biotin	WT	14668.3	10354.7	38229.8	12109.2	14426.4	13412.5	18175.9	14501.3	34743.6	19383.6	15839.6	17091	17360.4	7837.37	51372.7	39271.1	338777	0.0432978	0.030565	0.112846	0.0357438	0.0425837	0.039591	0.0536515	0.0428047	0.102556	0.0572162	0.0467552	0.0504491	0.0512442	0.0231343	0.151641	0.11592
Tb427_060025800.1-p1	| transcript=Tb427_060025800.1 | gene=Tb427_060025800 | organism=Trypanosoma_brucei_Lister_strain_427_2018 | gene_product=hypothetical protein, conserved | transcript_product=hypothetical protein, conserved | location=Chr6_core_Tb427v10:565425-56706			62264	7	7	0.364972	15.817	0.36962	0.717948	0.997483	-6.78125	VEX2 N plus Biotin	VEX2 N minus Biotin	78629.5	14217.3	257046	87682.9	12764.4	75420.6	60186.9	192247	13558.4	15931.1	60199.2	59385.5	14375.3	18843.7	221704	343699	1.52589e+06	0.0515302	0.0093174	0.168457	0.0574634	0.00836524	0.0494272	0.0394438	0.12599	0.00888554	0.0104405	0.0394518	0.0389186	0.00942089	0.0123493	0.145295	0.225244
Tb427_030013700.1-p1	| transcript=Tb427_030013700.1 | gene=Tb427_030013700 | organism=Trypanosoma_brucei_Lister_strain_427_2018 | gene_product=GNAT acetyltransferase, Mec-17, putative | transcript_product=GNAT acetyltransferase, Mec-17, putative | location=Chr3_core_Tb4			37594	3	3	0.364011	16.1635	1.46736	0.167058	0.997483	-5.79382	VEX2 N plus Biotin	WT	58741.9	79319.8	56169.8	60878.1	67186.6	73156.4	73000.7	65805.8	92981.1	26066.3	76911.4	76822.5	76444.3	88138.3	97596	80083.3	1.1493e+06	0.0511109	0.0690157	0.048873	0.0529696	0.0584586	0.0636529	0.0635174	0.0572572	0.0809022	0.0226801	0.0669201	0.0668427	0.0665136	0.0766885	0.0849176	0.0696799
Tb427_090029600.1-p1	| transcript=Tb427_090029600.1 | gene=Tb427_090029600 | organism=Trypanosoma_brucei_Lister_strain_427_2018 | gene_product=Ring finger domain containing protein, putative | transcript_product=Ring finger domain containing protein, putative | location			55489	13	12	0.363985	20.3983	1.03631	0.319993	0.997483	-6.30358	VEX2 N plus Biotin	WT	2.02425e+06	593304	1.40654e+06	1.98533e+06	755429	1.87336e+06	1.76245e+06	1.89869e+06	948037	957406	1.95257e+06	1.84702e+06	1.06272e+06	1.05056e+06	2.15037e+06	1.60123e+06	2.38693e+07	0.0848056	0.0248564	0.0589267	0.0831752	0.0316486	0.078484	0.0738378	0.0795454	0.0397179	0.0401104	0.0818027	0.0773808	0.0445226	0.044013	0.0900895	0.0670832
Tb427_100032300.1-p1	| transcript=Tb427_100032300.1 | gene=Tb427_100032300 | organism=Trypanosoma_brucei_Lister_strain_427_2018 | gene_product=Conserved oligomeric complex COG6, putative | transcript_product=Conserved oligomeric complex COG6, putative | location=Chr10_c			116351	3	3	0.363973	14.1702	0.621231	0.545658	0.997483	-6.65087	VEX2 N plus Biotin	VEX2 N minus Biotin	11583.3	32873.7	18984	5444.43	27194	7810.66	16891.9	20529.3	37979.3	3307.5	10144.4	12932.1	28556.3	39026.4	25746.3	20755.2	319759	0.0362252	0.102808	0.0593698	0.0170267	0.0850454	0.0244267	0.052827	0.0642025	0.118775	0.0103437	0.0317251	0.0404432	0.0893057	0.122049	0.0805179	0.064909
Tb427_110054900.1-p1	| transcript=Tb427_110054900.1 | gene=Tb427_110054900 | organism=Trypanosoma_brucei_Lister_strain_427_2018 | gene_product=DEAD/DEAH box helicase/Helicase conserved C-terminal domain containing protein, putative | transcript_product=DEAD/DEAH box hel			65748	12	12	0.363401	18.4555	1.10935	0.288489	0.997483	-6.22703	VEX2 N minus Biotin	WT	412192	218839	525503	392261	162370	496549	516799	609462	257512	206553	490188	509582	308016	332640	302936	553027	6.29443e+06	0.0654853	0.034767	0.083487	0.0623187	0.0257958	0.0788871	0.0821042	0.0968257	0.0409111	0.0328152	0.0778764	0.0809576	0.0489347	0.0528467	0.0481276	0.0878597
Tb427_060020900.1-p1	| transcript=Tb427_060020900.1 | gene=Tb427_060020900 | organism=Trypanosoma_brucei_Lister_strain_427_2018 | gene_product=Protein phosphatase 2C, putative | transcript_product=Protein phosphatase 2C, putative | location=Chr6_core_Tb427v10:484438-485			41792	11	10	0.362879	18.4939	1.11536	0.286004	0.997483	-6.22054	VEX2 N minus Biotin	WT	431747	378702	148730	454528	312435	499343	554171	267341	533182	370585	573674	494419	468304	484557	289837	269483	6.53104e+06	0.0661069	0.057985	0.0227727	0.0695951	0.0478384	0.0764569	0.0848519	0.040934	0.0816381	0.0567421	0.0878381	0.0757031	0.0717044	0.0741929	0.0443784	0.0412619
Tb427_110031300.1-p1	| transcript=Tb427_110031300.1 | gene=Tb427_110031300 | organism=Trypanosoma_brucei_Lister_strain_427_2018 | gene_product=Ferrous iron transport protein B/50S ribosome-binding GTPase, putative | transcript_product=Ferrous iron transport protein B/50			53828	5	5	0.361673	16.9682	1.26451	0.229187	0.997483	-6.05075	VEX2 N plus Biotin	WT	104971	151869	95143.4	104289	110547	129378	131194	113687	162645	55920.5	117379	116687	215481	224226	125419	106029	2.06487e+06	0.0508368	0.0735493	0.0460773	0.0505066	0.0535372	0.0626569	0.0635363	0.055058	0.0787676	0.0270819	0.056846	0.0565108	0.104356	0.108591	0.0607394	0.051349
Tb427_080042500.1-p1	| transcript=Tb427_080042500.1 | gene=Tb427_080042500 | organism=Trypanosoma_brucei_Lister_strain_427_2018 | gene_product=NOP5NT (NUC127) domain/snoRNA binding domain, fibrillarin, putative | transcript_product=NOP5NT (NUC127) domain/snoRNA binding			54739	19	18	0.360461	21.0316	2.275	0.0413023	0.71935	-4.54633	VEX2 N plus Biotin	WT	1.54673e+06	2.12709e+06	2.14843e+06	1.6198e+06	1.99952e+06	1.77011e+06	2.10142e+06	2.23502e+06	2.58849e+06	2.42447e+06	2.01854e+06	2.02875e+06	2.53625e+06	2.60438e+06	2.62285e+06	2.70254e+06	3.50744e+07	0.0440985	0.060645	0.0612535	0.0461818	0.0570081	0.0504674	0.0599133	0.0637223	0.0738	0.0691236	0.0575501	0.0578414	0.0723106	0.074253	0.0747795	0.0770518
Tb427_110014800.1-p1	| transcript=Tb427_110014800.1 | gene=Tb427_110014800 | organism=Trypanosoma_brucei_Lister_strain_427_2018 | gene_product=DnaJ domain containing protein, putative | transcript_product=DnaJ domain containing protein, putative | location=Chr11_core_Tb			41796	4	4	0.359821	15.1137	0.742057	0.471828	0.997483	-6.56608	VEX2 N plus Biotin	WT	45247.6	14372.1	48108.3	33620.5	26982.9	47029.7	35704.3	55403.5	33527.4	36177.7	55876.3	60677.6	19297.8	20616.3	62965.3	46180.6	641788	0.0705024	0.0223938	0.0749598	0.0523857	0.0420433	0.0732792	0.0556325	0.0863268	0.0522407	0.0563702	0.0870634	0.0945446	0.0300688	0.0321232	0.0981092	0.0719562
Tb427_030048500.1-p1	| transcript=Tb427_030048500.1 | gene=Tb427_030048500 | organism=Trypanosoma_brucei_Lister_strain_427_2018 | gene_product=hypothetical protein, conserved | transcript_product=hypothetical protein, conserved | location=Chr3_core_Tb427v10:1126105-1130			152172	14	13	0.357516	16.8777	1.24435	0.236269	0.997483	-6.07471	VEX2 N plus Biotin	WT	96787.6	85146.8	152271	109319	93889.2	88916.6	95562.4	154782	123022	90431.5	101887	93024.4	139498	136637	221079	150052	1.93231e+06	0.0500892	0.0440649	0.0788028	0.0565745	0.0485892	0.0460158	0.0494551	0.0801022	0.0636661	0.0467997	0.052728	0.0481416	0.0721927	0.0707116	0.114412	0.0776544
Tb427_070061400.1-p1	| transcript=Tb427_070061400.1 | gene=Tb427_070061400 | organism=Trypanosoma_brucei_Lister_strain_427_2018 | gene_product=Cell cycle associated protein Mob1-1 [Source:UniProtKB/TrEMBL;Acc:Q95UM9] | transcript_product=Mob1/phocein family, putative |			24764	3	2	0.357251	13.9979	0.439509	0.667911	0.997483	-6.75141	WT	VEX2 N minus Biotin	56648.1	7319.88	6568.54	48837.8	4484.41	51937.7	27771.6	4279.52	7493.48	2633.4	43157.6	39578	8342.07	8775.35	14532.5	20730.6	353091	0.160435	0.0207309	0.018603	0.138315	0.0127005	0.147094	0.0786528	0.0121202	0.0212225	0.00745815	0.122228	0.11209	0.0236259	0.024853	0.0411581	0.0587119
Tb427_080009300.1-p1	| transcript=Tb427_080009300.1 | gene=Tb427_080009300 | organism=Trypanosoma_brucei_Lister_strain_427_2018 | gene_product=hypothetical protein, conserved | transcript_product=hypothetical protein, conserved | location=Chr8_core_Tb427v10:146086-14748			50427	2	2	0.355939	11.8583	0.364679	0.721508	0.997483	-6.78319	VEX2 N plus Biotin	WT	1471.44	7272	1531.43	1267.37	17336.8	2020.05	1037.16	13770.2	3295.79	12020.1	3837.03	1480.62	5576.25	1899.67	25380.5	3361.75	102558	0.0143473	0.0709061	0.0149323	0.0123576	0.169043	0.0196966	0.0101129	0.134267	0.0321358	0.117203	0.0374132	0.0144369	0.0543717	0.0185229	0.247475	0.032779
Tb427_110018800.1-p1	| transcript=Tb427_110018800.1 | gene=Tb427_110018800 | organism=Trypanosoma_brucei_Lister_strain_427_2018 | gene_product=DUF1126 PH-like domain containing protein, putative | transcript_product=DUF1126 PH-like domain containing protein, putative |			87168	8	7	0.354021	16.1022	0.67365	0.512988	0.997483	-6.61565	VEX2 N plus Biotin	VEX2 N minus Biotin	59740	23475.2	36358.3	182368	94869	150003	55005	21056.6	47811.7	49919.9	144442	88525.1	94511.9	41150	52667.1	90350.8	1.23225e+06	0.0484803	0.0190507	0.0295055	0.147995	0.0769882	0.121731	0.0446377	0.0170879	0.0388002	0.0405111	0.117217	0.07184	0.0766984	0.0333941	0.0427405	0.0733216
Tb427_100157500.1-p1	| transcript=Tb427_100157500.1 | gene=Tb427_100157500 | organism=Trypanosoma_brucei_Lister_strain_427_2018 | gene_product=hypothetical protein, conserved | transcript_product=hypothetical protein, conserved | location=Chr10_core_Tb427v10:3646195-364			31888	6	6	0.35391	17.6506	1.10267	0.291194	0.997483	-6.23427	VEX2 N plus Biotin	WT	187265	243682	221564	225622	82821.7	234380	130823	348322	167752	140061	155408	201926	275196	261855	333717	196357	3.40675e+06	0.0549689	0.0715292	0.0650367	0.066228	0.024311	0.0687987	0.038401	0.102245	0.049241	0.0411129	0.0456175	0.0592722	0.0807795	0.0768635	0.0979575	0.0576377
Tb427_090030200.1-p1	| transcript=Tb427_090030200.1 | gene=Tb427_090030200 | organism=Trypanosoma_brucei_Lister_strain_427_2018 | gene_product=Rab-GTPase-TBC domain containing protein, putative | transcript_product=Rab-GTPase-TBC domain containing protein, putative | lo			82110	4	4	0.3539	16.8268	0.821405	0.427043	0.997483	-6.50276	VEX2 N plus Biotin	VEX2 N minus Biotin	84067	135371	107098	68253.6	130697	88718	71574.4	37208.1	169791	152125	74228.6	54514.7	172097	211047	282351	116083	1.95522e+06	0.0429961	0.0692357	0.0547751	0.0349083	0.0668451	0.0453748	0.0366067	0.0190301	0.0868394	0.0778045	0.0379642	0.0278816	0.0880193	0.10794	0.144409	0.0593704
Tb427_100137000.1-p1	| transcript=Tb427_100137000.1 | gene=Tb427_100137000 | organism=Trypanosoma_brucei_Lister_strain_427_2018 | gene_product=16S rRNA methyltransferase RsmB/F, putative | transcript_product=16S rRNA methyltransferase RsmB/F, putative | location=Chr10_c			90171	11	10	0.353771	17.0945	0.812236	0.432088	0.997483	-6.51035	VEX2 N plus Biotin	WT	181733	63549.4	170515	203219	68728.7	189816	200022	230006	87827.5	105687	179626	176563	88908	84586.9	277411	221631	2.52983e+06	0.071836	0.02512	0.0674017	0.0803291	0.0271673	0.0750312	0.0790656	0.0909177	0.0347168	0.0417763	0.0710032	0.0697924	0.0351439	0.0334358	0.109656	0.0876071
Tb427_100100500.1-p1	| transcript=Tb427_100100500.1 | gene=Tb427_100100500 | organism=Trypanosoma_brucei_Lister_strain_427_2018 | gene_product=hypothetical protein, conserved | transcript_product=hypothetical protein, conserved | location=Chr10_core_Tb427v10:2305501-230			66483	6	6	0.353021	16.7897	1.22413	0.243543	0.997483	-6.09843	VEX2 N minus Biotin	WT	117207	117991	63610.7	98443.6	110585	134607	113954	113427	172651	133336	135298	120474	154643	181491	80431.8	112017	1.96017e+06	0.0597947	0.0601944	0.0324517	0.0502221	0.056416	0.0686712	0.0581346	0.0578658	0.0880799	0.0680228	0.0690235	0.0614609	0.0788926	0.0925898	0.0410331	0.0571469
Tb427_030022800.1-p1	| transcript=Tb427_030022800.1 | gene=Tb427_030022800 | organism=Trypanosoma_brucei_Lister_strain_427_2018 | gene_product=Parkin co-regulated protein, putative | transcript_product=Parkin co-regulated protein, putative | location=Chr3_core_Tb427v10:			33905	7	7	0.351367	18.6558	0.729591	0.479298	0.997483	-6.57531	VEX2 N plus Biotin	VEX2 N minus Biotin	481503	135833	461061	848152	241845	626846	379659	535008	229422	189787	654606	539392	328621	188363	773736	570313	7.18415e+06	0.067023	0.0189073	0.0641776	0.118059	0.0336637	0.087254	0.0528468	0.0744706	0.0319344	0.0264175	0.0911181	0.0750808	0.0457426	0.0262193	0.1077	0.0793849
Tb427_040028800.1-p1	| transcript=Tb427_040028800.1 | gene=Tb427_040028800 | organism=Trypanosoma_brucei_Lister_strain_427_2018 | gene_product=DEAD/DEAH box helicase/Helicase conserved C-terminal domain/DBP10CT (NUC160) domain containing protein, putative | transcript_p			95252	19	19	0.35064	18.4829	1.48264	0.163015	0.997483	-5.77337	VEX2 N plus Biotin	WT	332379	264692	467771	314130	263077	404972	476843	589506	419194	194077	466027	418342	266359	369162	503643	485833	6.23601e+06	0.0532999	0.0424457	0.0750113	0.0503737	0.0421867	0.064941	0.0764661	0.0945325	0.0672215	0.031122	0.0747317	0.0670849	0.0427131	0.0591984	0.0807638	0.0779078
Tb427_100079000.1-p1	| transcript=Tb427_100079000.1 | gene=Tb427_100079000 | organism=Trypanosoma_brucei_Lister_strain_427_2018 | gene_product=Cid1 family poly A polymerase, putative | transcript_product=Cid1 family poly A polymerase, putative | location=Chr10_core_Tb42			93244	3	2	0.350556	15.0017	0.493679	0.630226	0.997483	-6.72486	VEX2 N plus Biotin	VEX2 N minus Biotin	42361.2	19934.5	65979.5	55530.8	6330.25	46603.2	43209.6	1146.87	12379.5	6662.38	49002.8	38699.6	12994	15954.8	75728.5	81221.5	573739	0.0738335	0.0347448	0.114999	0.0967876	0.0110333	0.0812272	0.0753123	0.00199894	0.0215769	0.0116122	0.0854096	0.0674516	0.0226479	0.0278085	0.131991	0.141565
Tb427_040022700.1-p1;Tb427_040022600.1-p1	| transcript=Tb427_040022700.1 | gene=Tb427_040022700 | organism=Trypanosoma_brucei_Lister_strain_427_2018 | gene_product=Alba, putative | transcript_product=Alba, putative | location=Chr4_core_Tb427v10:433424-433996(-) | protein_length=190 | sequen			20796	4	4	0.349756	16.8155	1.06052	0.309057	0.997483	-6.27889	VEX2 N plus Biotin	WT	116178	86127.8	104095	116214	87039.9	112474	104665	93869.7	192482	88849.9	107907	119676	176535	235270	134013	63434.5	1.93883e+06	0.0599217	0.0444226	0.0536895	0.05994	0.044893	0.0580112	0.0539834	0.0484157	0.0992772	0.0458266	0.0556559	0.0617257	0.0910525	0.121346	0.0691208	0.0327179
Tb427_010020200.1-p1	| transcript=Tb427_010020200.1 | gene=Tb427_010020200 | organism=Trypanosoma_brucei_Lister_strain_427_2018 | gene_product=Armadillo/beta-catenin-like repeat/HEAT repeat, putative | transcript_product=Armadillo/beta-catenin-like repeat/HEAT repeat, p			56662	12	12	0.348451	19.2446	1.60706	0.13307	0.997483	-5.6014	VEX2 N plus Biotin	WT	524035	394159	486932	669812	710442	607026	530906	579686	562099	681979	648288	580818	933466	695790	810925	559727	9.97609e+06	0.0525291	0.0395103	0.0488099	0.0671417	0.0712144	0.0608481	0.0532178	0.0581075	0.0563446	0.0683614	0.0649842	0.058221	0.0935703	0.0697458	0.0812869	0.0561068
Tb427_110165100.1-p1	| transcript=Tb427_110165100.1 | gene=Tb427_110165100 | organism=Trypanosoma_brucei_Lister_strain_427_2018 | gene_product=FAT domain/Phosphatidylinositol 3- and 4-kinase/FATC domain containing protein, putative | transcript_product=FAT domain/Phosph			324224	6	5	0.347837	14.2898	0.273621	0.788914	0.997483	-6.81398	VEX2 N plus Biotin	WT	43927.7	7351.37	107702	24463.7	1962.83	48749.8	47517.2	103118	9418.65	4346.77	44166.3	46034.6	6797.38	1256.67	81400.8	88139.1	666352	0.0659226	0.0110323	0.161629	0.0367128	0.00294564	0.0731591	0.0713095	0.15475	0.0141346	0.00652323	0.0662807	0.0690844	0.0102009	0.0018859	0.122159	0.132271
Tb427_110026200.1-p1	| transcript=Tb427_110026200.1 | gene=Tb427_110026200 | organism=Trypanosoma_brucei_Lister_strain_427_2018 | gene_product=PCI domain-containing protein [Source:UniProtKB/TrEMBL;Acc:Q8WRU6] | transcript_product=PCI domain/Proteasome regulatory subuni			38486	4	4	0.347227	16.5388	1.06281	0.308032	0.997483	-6.27653	VEX2 N plus Biotin	WT	63092.7	117100	115352	45605.4	104407	93022.1	74864.1	158990	109610	72120.3	90418.8	82798.9	142757	140699	95246.1	100254	1.60634e+06	0.0392774	0.0728988	0.0718104	0.0283909	0.0649968	0.0579094	0.0466054	0.0989767	0.0682362	0.0448973	0.0562888	0.0515452	0.088871	0.0875901	0.0592939	0.0624117
Tb427_100104600.1-p1;Tb427_100110500.1-p1	| transcript=Tb427_100104600.1 | gene=Tb427_100104600 | organism=Trypanosoma_brucei_Lister_strain_427_2018 | gene_product=DEAD/DEAH box helicase/Helicase conserved C-terminal domain containing protein, putative | transcript_product=DEAD/DEAH box hel			99236	9	9	0.347172	17.556	1.20747	0.249699	0.997483	-6.11774	VEX2 N plus Biotin	WT	165447	116695	302535	187321	125999	240823	193793	247440	246607	144081	195390	209119	156174	200572	267267	288577	3.28784e+06	0.0503208	0.035493	0.0920163	0.0569738	0.0383227	0.0732465	0.0589424	0.0752591	0.0750058	0.0438225	0.0594281	0.0636039	0.0475004	0.0610042	0.0812895	0.0877711
Tb427_110054100.1-p1	| transcript=Tb427_110054100.1 | gene=Tb427_110054100 | organism=Trypanosoma_brucei_Lister_strain_427_2018 | gene_product=hypothetical protein, conserved | transcript_product=hypothetical protein, conserved | location=Chr11_core_Tb427v10:1365646-136			62559	13	13	0.3467	18.3688	1.29026	0.220422	0.997483	-6.0197	VEX2 N plus Biotin	WT	298008	241035	442410	240835	301537	294285	226806	573118	293180	289271	245053	262136	422333	418000	498506	512564	5.55908e+06	0.0536075	0.0433588	0.0795834	0.0433229	0.0542422	0.0529378	0.0407992	0.103096	0.0527389	0.0520358	0.0440815	0.0471545	0.0759718	0.0751923	0.0896742	0.0922031
Tb427_040039500.1-p1	| transcript=Tb427_040039500.1 | gene=Tb427_040039500 | organism=Trypanosoma_brucei_Lister_strain_427_2018 | gene_product=CBF/Mak21 family, putative | transcript_product=CBF/Mak21 family, putative | location=Chr4_core_Tb427v10:849140-850513(-) | pro			52436	3	3	0.346404	15.4226	1.07294	0.303637	0.997483	-6.26595	VEX2 N minus Biotin	WT	34733.1	42579.2	46567.6	25470.9	48400.4	47519.8	45645.6	67840.1	61094.6	52360.1	44423.5	47775	47185.4	57073.1	65941.2	36657.2	771267	0.0450338	0.0552068	0.0603781	0.0330248	0.0627545	0.0616127	0.0591826	0.0879593	0.0792133	0.0678884	0.0575981	0.0619435	0.061179	0.0739992	0.0854973	0.0475286
Tb427_100137400.1-p1	| transcript=Tb427_100137400.1 | gene=Tb427_100137400 | organism=Trypanosoma_brucei_Lister_strain_427_2018 | gene_product=Vps16, N-terminal region/Vps16, C-terminal region containing protein, putative | transcript_product=Vps16, N-terminal region/Vp			104044	5	5	0.344731	16.3094	0.959807	0.355429	0.997483	-6.37925	VEX2 N plus Biotin	WT	94773.9	47003.2	107320	82379.5	46752.3	77652.1	81039.1	151094	89242.2	48834.4	80635.6	84014.6	70324.1	58904.8	149370	131338	1.40068e+06	0.0676629	0.0335574	0.07662	0.058814	0.0333783	0.0554389	0.0578571	0.107872	0.0637136	0.0348648	0.057569	0.0599813	0.0502072	0.0420545	0.106641	0.0937672
Tb427_090071700.1-p1	| transcript=Tb427_090071700.1 | gene=Tb427_090071700 | organism=Trypanosoma_brucei_Lister_strain_427_2018 | gene_product=hypothetical protein, conserved | transcript_product=hypothetical protein, conserved | location=Chr9_core_Tb427v10:1637789-1639			62132	3	2	0.344708	13.5623	0.337993	0.741064	0.997483	-6.79309	VEX2 N plus Biotin	VEX2 N minus Biotin	15795.2	27639.1	14633.5	21497.2	982.856	11410.9	15551.3	14562.1	22190.8	13814.6	15147.7	18960.8	29050.1	30892.1	1362.83	17111.5	270603	0.0583705	0.102139	0.0540774	0.0794421	0.0036321	0.0421686	0.057469	0.0538134	0.0820052	0.0510512	0.0559778	0.0700687	0.107353	0.114161	0.00503627	0.0632348
Tb427_020023800.1-p1	| transcript=Tb427_020023800.1 | gene=Tb427_020023800 | organism=Trypanosoma_brucei_Lister_strain_427_2018 | gene_product=Dual specificity phosphatase, catalytic domain containing protein, putative | transcript_product=Dual specificity phosphatase,			33315	6	6	0.344551	15.8243	0.522678	0.61048	0.997483	-6.70943	VEX2 N plus Biotin	WT	111490	30555.1	36930.7	131493	20726.2	118220	127633	55930.8	41689.5	6906.57	139055	135794	41926.9	17892.4	109455	47207.7	1.1729e+06	0.0950543	0.0260508	0.0314865	0.112109	0.0176708	0.100792	0.108818	0.0476857	0.0355438	0.00588843	0.118556	0.115776	0.0357462	0.0152548	0.0933194	0.0402485
[truncated: 1,456 more rows]

## Sheet: Sheet 2
Sheet 2 - PL-MS analysis of VEX2 C-TurboID-3myc samples (N=4)
ID Filter = 1% FDR Min 2 peptides
QI Quant															Progenesis QI Output - Normalised Abundance													Progenesis QI Output - Relative Normalised Abundance
[truncated: 2,079 more rows]

## Sheet: Sheet 3
Sheet 3 - PL-MS analysis of VEX1 C-TurboID-3myc samples (N=4)
[truncated: 1,891 more rows]

[truncated: 7 more sheets: Sheet 4, Sheet 5, Sheet 6, Sheet 7, Sheet 8, Sheet 9, Sheet 10]
