# Supplementary material for: Specialized RNA decay fine-tunes monogenic antigen expression in Trypanosoma brucei
Source: Nat Microbiol. 2026 Mar 30;11(4):1080–99. doi: 10.1038/s41564-026-02289-4 (PMC13056571; doi:10.1038/s41564-026-02289-4)
Supplement: Supplementary file 4 — Raw source data and statistical source data. [file 41564_2026_2289_MOESM4_ESM.xlsx]

## Sheet: 1e
GeneID	logFC	AveExpr	t	P.Value	adj.P.Val	B
Tb427_020019600.1-p1	3.514	20.6296	19.6006	9.72491e-11	1.36101e-07	14.4842
Tb427_060055100.1-p1	4.22071	20.231	19.2048	1.32073e-10	1.36101e-07	14.231
Tb427_100080200.1-p1	4.14012	16.8479	14.1	4.98556e-09	3.42508e-06	11.1165
Tb427_090023800.1-p1	3.86911	21.3664	13.0662	1.40329e-08	4.78615e-06	10.1683
Tb427_030015300.1-p1	3.19958	21.1372	13.0484	1.42557e-08	4.78615e-06	10.1537
Tb427_110126400.1-p1	4.41481	16.9247	12.8486	1.52291e-08	4.78615e-06	10.0918
Tb427_100135700.1-p1	3.15234	20.7043	12.9006	1.62557e-08	4.78615e-06	10.0322
Tb427_060030400.1-p1	2.40675	17.9963	11.6782	4.47086e-08	1.15181e-05	9.08012
Tb427_100164200.1-p1	3.52277	18.2477	11.541	5.80549e-08	1.32946e-05	8.83675
Tb427_100150200.1-p1	2.92267	16.9142	10.142	2.2173e-07	4.56986e-05	7.54161
Tb427_040029800.1-p1	3.39347	17.6675	10.104	2.57784e-07	4.82994e-05	7.4028
Tb427_090044300.1-p1	2.91269	19.8346	8.99636	9.17876e-07	0.000157645	6.15784
Tb427_100127700.1-p1	2.62706	16.4338	8.76324	1.1111e-06	0.00017327	5.95961
Tb427_090017500.1-p1	3.48487	14.4192	8.71676	1.17699e-06	0.00017327	5.90255
Tb427_100119400.1-p1	2.6921	18.4604	8.21065	2.43325e-06	0.000334328	5.19048
Tb427_090082900.1-p1	1.47902	18.8482	7.98491	3.00692e-06	0.000387329	4.96939
Tb427_110054800.1-p1	3.10437	16.5649	7.57282	5.64694e-06	0.000642946	4.34865
Tb427_100076500.1-p1	6.74812	13.8753	7.51113	6.14161e-06	0.000642946	4.2644
Tb427_090005000.1-p1	3.20021	16.673	7.50509	6.19247e-06	0.000642946	4.25612
Tb427_080043600.1-p1	4.50555	15.5881	7.49959	6.23916e-06	0.000642946	4.24858
Tb427_060012300.1-p1	1.92349	17.4014	7.33488	7.28505e-06	0.000714975	4.08287
Tb427_010006100.1-p1	4.51376	16.4209	7.2392	8.94263e-06	0.000837762	3.88688
Tb427_060048400.1-p1	2.94389	18.7414	7.19776	9.47734e-06	0.000849252	3.82846
Tb427_100071500.1-p1	2.10327	18.7228	7.08593	1.10972e-05	0.00095297	3.66962
Tb427_110060600.1-p1	2.49989	19.3605	6.84498	1.56759e-05	0.00129232	3.32145
Tb427_050017900.1-p1	2.24185	18.1061	6.55223	2.40958e-05	0.00191006	2.88735
Tb427_100169100.1-p1	2.69569	17.3084	6.30907	3.47397e-05	0.00265179	2.5174
Tb427_080034800.1-p1	3.08164	16.5369	6.23468	3.89164e-05	0.00276861	2.4025
Tb427_110151600.1-p1	1.78729	21.9322	6.2229	3.96252e-05	0.00276861	2.38423
Tb427_100162200.1-p1	2.00073	19.2892	6.20159	4.09422e-05	0.00276861	2.35113
Tb427_100097300.1-p1	2.45273	16.5873	6.18255	4.21578e-05	0.00276861	2.32152
Tb427_070041000.1-p1	2.32565	14.5581	6.13466	4.29867e-05	0.00276861	2.29208
Tb427_070064400.1-p1	4.43165	14.7421	5.83014	7.31269e-05	0.00456711	1.76359
Tb427_090036200.1-p1	2.90325	15.5741	5.78816	7.81764e-05	0.00473887	1.69591
Tb427_040011500.1-p1	2.07751	18.5143	5.44748	0.000135628	0.00798655	1.13737
Tb427_100163300.1-p1	1.42805	18.6049	5.33101	0.000159258	0.0091175	0.967893
Tb427_100167000.1-p1;Tb427_020021300.1-p1	1.3604	16.0515	5.29287	0.000167889	0.00935188	0.912092
Tb427_110189100.1-p1	2.97157	15.2907	5.21239	0.000200257	0.0108613	0.742295
Tb427_100039600.1-p1	2.35077	14.9215	5.08231	0.000239738	0.0126692	0.551243
Tb427_040023000.1-p1	1.34861	19.6776	5.0507	0.000262981	0.0135501	0.466131
Tb427_010024400.1-p1	2.92034	15.3542	5.00943	0.000282081	0.0141798	0.395088
Tb427_080031600.1-p1	1.36519	17.5291	4.94798	0.000301871	0.0148133	0.317918
Tb427_070036200.1-p1	1.68127	17.7523	4.77299	0.00042343	0.0202951	-0.0162601
Tb427_080037600.1-p1	1.35459	17.7768	4.71922	0.000451223	0.0211357	-0.0877938
Tb427_110062400.1-p1	1.58977	16.0702	4.59363	0.000560854	0.0256871	-0.308554
Tb427_110010500.1-p1	1.25477	16.0523	4.45114	0.000722778	0.0323836	-0.564643
Tb427_070025300.1-p1	1.52889	16.2113	4.40227	0.000788907	0.0345944	-0.652962
Tb427_040036400.1-p1	3.29253	13.6347	4.3543	0.000881233	0.037838	-0.758146
Tb427_100168300.1-p1	2.82287	14.6468	4.33549	0.000915235	0.0384959	-0.795224
Tb427_110172900.1-p1	0.875606	18.6037	4.21405	0.0011082	0.0456801	-0.995397
Tb427_070045700.1-p1	1.55788	15.0292	4.08347	0.00140614	0.0568246	-1.23487
Tb427_060034100.1-p1	1.66906	14.8023	3.96797	0.00173828	0.0688961	-1.44777
Tb427_090075300.1-p1	1.71061	14.4331	3.77699	0.00247513	0.0962498	-1.80171
Tb427_110106000.1-p1	2.27708	15.3145	3.7535	0.00263997	0.100759	-1.85975
Tb427_070073700.1-p1	2.50669	14.5324	3.73433	0.00273525	0.102497	-1.8952
Tb427_050029100.1-p1	1.4563	18.6269	3.69311	0.00295214	0.108649	-1.97147
Tb427_040034000.1-p1	1.98824	15.4266	3.56941	0.00371463	0.134313	-2.20068
Tb427_110103100.1-p1	1.04123	16.4765	3.52654	0.00395159	0.140418	-2.26822
Tb427_070056600.1-p1	1.71753	15.0564	3.50045	0.00415846	0.145264	-2.31826
Tb427_110038500.1-p1	3.19358	13.8343	3.49349	0.00427929	0.146994	-2.34153
Tb427_060023500.1-p1	1.10474	18.2577	3.47173	0.00445669	0.150578	-2.38191
Tb427_110089800.1-p1	2.50756	14.6277	3.4578	0.0045741	0.152052	-2.40775
Tb427_040018600.1-p1	1.38042	15.8337	3.373	0.00528392	0.17286	-2.5559
Tb427_070058800.1-p1	1.69031	16.4131	3.25873	0.00664049	0.213844	-2.77706
Tb427_090022300.1-p1	1.08335	17.0028	3.20668	0.00723427	0.229382	-2.86602
Tb427_030059700.1-p1	1.04839	15.9136	3.16936	0.00774463	0.236552	-2.93398
Tb427_070045800.1-p1	4.05991	12.3116	3.1717	0.00781919	0.236552	-2.93823
Tb427_030040200.1-p1	2.2679	12.99	3.16158	0.00785924	0.236552	-2.94843
Tb427_090039900.1-p1	1.40782	18.4067	3.15725	0.00803426	0.236552	-2.96494
Tb427_010006200.1-p1	1.87269	12.4857	3.15228	0.00799864	0.236552	-2.96572
Tb427_110181900.1-p1	1.50365	15.8161	3.10914	0.00879433	0.255283	-3.05385
Tb427_110107100.1-p1	0.99217	19.1966	3.09682	0.00900022	0.257631	-3.07658
Tb427_110090800.1-p1	1.33016	14.8146	3.07409	0.00927196	0.261774	-3.11077
Tb427_090068200.1-p1	1.22405	14.616	3.01118	0.0104422	0.287959	-3.22716
Tb427_100011600.1-p1	1.30015	14.9749	3.00294	0.0106061	0.287959	-3.2424
Tb427_110137300.1-p1	0.965263	15.9879	3.00231	0.0106186	0.287959	-3.24355
Tb427_040015600.1-p1	1.83303	17.0629	2.9717	0.0113856	0.304748	-3.30694
Tb427_100045400.1-p1	1.47782	14.5284	2.9483	0.0117588	0.310705	-3.34316
Tb427_010031700.1-p1	1.59978	17.4845	2.91421	0.0126837	0.326909	-3.41234
Tb427_040052700.1-p1;Tb427_080080700.1-p1	0.711522	19.3042	2.90441	0.0128033	0.326909	-3.42516
Tb427_110007700.1-p1	1.16765	17.3103	2.90285	0.0129571	0.326909	-3.43312
Tb427_090063400.1-p1	2.55054	15.0044	2.90082	0.0130066	0.326909	-3.43684
Tb427_090031600.1-p1	2.92653	11.6653	2.84987	0.0142614	0.35413	-3.52793
Tb427_090062500.1-p1;Tb427_000475500.1-p1	0.969766	16.3366	2.768	0.0165184	0.405291	-3.67331
Tb427_080022900.1-p1	1.34251	14.5653	2.75816	0.016827	0.408006	-3.6912
Tb427_080061200.1-p1	0.88247	15.8262	2.68735	0.0192209	0.459425	-3.81953
Tb427_030037700.1-p1	2.58807	11.9941	2.68536	0.0193935	0.459425	-3.82583
Tb427_040050200.1-p1	1.14875	15.5085	2.66932	0.0199001	0.4654	-3.85254
Tb427_100151600.1-p1	1.98729	14.4837	2.66447	0.0202455	0.4654	-3.86545
Tb427_100139800.1-p1	1.6087	14.8758	2.66242	0.0203231	0.4654	-3.86914
Tb427_100108200.1-p1	1.52458	12.4261	2.64467	0.0208216	0.471574	-3.89646
Tb427_020012800.1-p1	2.14269	13.3631	2.6227	0.0218846	0.490262	-3.9403
Tb427_100062200.1-p1	0.771477	15.8765	2.61032	0.0222038	0.492065	-3.95814
Tb427_090022700.1-p1	1.36005	15.6298	2.59438	0.023069	0.502873	-3.99087
Tb427_090087900.1-p1	-0.433739	20.8527	-2.58731	0.0231795	0.502873	-3.99933
Tb427_010011700.1-p1	-2.41981	12.2319	-2.55494	0.0247684	0.531747	-4.05996
Tb427_050051500.1-p1	1.9719	16.4993	2.54871	0.0251121	0.533568	-4.0721
Tb427_040046200.1-p1	0.801127	21.8123	2.53366	0.025823	0.543073	-4.09877
Tb427_080043300.1-p1	2.71062	12.8417	2.52814	0.0260884	0.543113	-4.10853
Tb427_030013100.1-p1	2.17131	11.2171	2.51616	0.0264675	0.544406	-4.12602
Tb427_080044600.1-p1	2.15261	19.5364	2.51607	0.0266788	0.544406	-4.12988
Tb427_100151400.1-p1	2.2452	13.7634	2.49893	0.0275392	0.550635	-4.16014
Tb427_030051800.1-p1	1.43051	14.6877	2.49198	0.0277856	0.550635	-4.17053
Tb427_110057800.1-p1	0.7267	16.7825	2.49008	0.0277824	0.550635	-4.17218
Tb427_110163900.1-p1	1.34517	17.7461	2.45262	0.0299997	0.588852	-4.24154
Tb427_110043100.1-p1	0.493733	18.5788	2.42993	0.0310601	0.603913	-4.27803
Tb427_080075000.1-p1	-0.654851	16.9028	-2.42446	0.031376	0.604355	-4.28761
Tb427_100039800.1-p1	1.43524	15.1849	2.41241	0.0323073	0.612491	-4.31181
Tb427_000748900.1-p1;Tb427_090093000.1-p1;Tb427_000578800.1-p1	2.3274	11.2748	2.40759	0.0323928	0.612491	-4.31743
Tb427_030058500.1-p1	0.967729	14.6837	2.37816	0.0341767	0.63922	-4.36841
Tb427_070014900.1-p1	1.11479	16.3721	2.37785	0.0344267	0.63922	-4.37189
Tb427_080084100.1-p1	0.912054	14.9834	2.35459	0.0356929	0.656813	-4.40933
Tb427_110126300.1-p1	0.786587	18.0463	2.3477	0.0363835	0.663596	-4.42403
Tb427_030013200.1-p1	0.86184	17.142	2.33077	0.0375286	0.678478	-4.45321
Tb427_020012600.1-p1	1.02873	15.6675	2.3085	0.038911	0.697353	-4.48959
Tb427_110015400.1-p1	0.908378	19.1021	2.2965	0.0399531	0.709856	-4.51202
Tb427_050025700.1-p1	2.18208	11.5064	2.27856	0.0410629	0.71935	-4.54053
Tb427_080042500.1-p1	0.360461	21.0316	2.275	0.0413023	0.71935	-4.54633
Tb427_070049900.1-p1	0.695315	20.2138	2.27264	0.0417282	0.71935	-4.55276
Tb427_060023300.1-p1	1.69273	12.3174	2.26735	0.0418835	0.71935	-4.5594
Tb427_100118900.1-p1	1.80221	13.6962	2.25411	0.0431586	0.735123	-4.58429
Tb427_090029200.1-p1	0.538354	19.8051	2.2472	0.0435943	0.736458	-4.59504
Tb427_010008800.1-p1	0.934363	15.6735	2.23138	0.0447522	0.749872	-4.62088
Tb427_050036700.1-p1	2.84352	13.4832	2.2229	0.0456734	0.759136	-4.63716
Tb427_020025200.1-p1	0.960483	16.3871	2.19612	0.0479404	0.790442	-4.68226
Tb427_090063600.1-p1	1.09776	18.5377	2.16967	0.0502847	0.822514	-4.72659
Tb427_080085600.1-p1	0.776781	17.5606	2.12638	0.0543545	0.876375	-4.79862
Tb427_090070300.1-p1	0.62574	17.7073	2.12325	0.0544279	0.876375	-4.80231
Tb427_010031100.1-p1	1.81509	16.0764	2.09212	0.0577925	0.907226	-4.85516
Tb427_050039000.1-p1	0.434146	18.7042	2.08114	0.0586612	0.907226	-4.87163
Tb427_100025500.1-p1	-1.07502	17.6063	-2.07893	0.059169	0.907226	-4.8768
Tb427_090028900.1-p1	1.52014	13.9359	2.07851	0.0592141	0.907226	-4.8775
Tb427_070080700.1-p1	0.595992	16.4038	2.07724	0.0590713	0.907226	-4.87803
Tb427_070049300.1-p1	-1.4812	15.3044	-2.07734	0.0593377	0.907226	-4.87942
Tb427_050015600.1-p1	-0.317	20.8459	-2.07252	0.0595722	0.907226	-4.88577
Tb427_020016300.1-p1	3.07566	11.3254	2.07237	0.0598655	0.907226	-4.88755
Tb427_110060700.1-p1	0.992126	15.4986	2.06321	0.0607434	0.913811	-4.90195
Tb427_010023500.1-p1	0.735638	19.3653	2.05878	0.0613324	0.915142	-4.90977
Tb427_050030300.1-p1	1.02357	16.554	2.05524	0.0617199	0.915142	-4.91554
Tb427_020017600.1-p1	1.23992	15.0118	2.04536	0.0628125	0.92469	-4.93162
Tb427_100028700.1-p1	-0.417459	20.929	-2.02905	0.0644952	0.937609	-4.95731
Tb427_090062800.1-p1	1.2313	16.0325	2.02381	0.0652613	0.937609	-4.96659
Tb427_110054300.1-p1	1.90422	13.6888	2.02177	0.0654975	0.937609	-4.96989
Tb427_070067900.1-p1	-3.29329	9.89365	-2.02166	0.0655098	0.937609	-4.97006
Tb427_010027700.1-p1	0.874889	20.5003	2.01314	0.0665049	0.945287	-4.98382
Tb427_110098500.1-p1	1.4691	14.7455	1.99678	0.0684562	0.966357	-5.01018
Tb427_020027100.1-p1	1.18615	18.8096	1.98977	0.0693081	0.971064	-5.02143
Tb427_030032400.1-p1	0.608154	22.2707	1.98223	0.0702351	0.971064	-5.03351
Tb427_100033700.1-p1	0.390108	19.6755	1.98063	0.0701452	0.971064	-5.03488
Tb427_030058700.1-p1	0.450052	18.138	1.97121	0.0713216	0.971064	-5.04997
Tb427_110056300.1-p1	1.34594	12.9657	1.97098	0.0713504	0.971064	-5.05034
Tb427_050022600.1-p1	-0.857102	17.906	-1.97117	0.0716166	0.971064	-5.05121
Tb427_070081800.1-p1	0.573991	17.5214	1.94802	0.0743289	0.997483	-5.08708
Tb427_110019000.1-p1	0.416459	18.7527	1.94124	0.0751858	0.997483	-5.09773
Tb427_100018600.1-p1	2.30269	18.1837	1.9322	0.076683	0.997483	-5.1131
Tb427_030010100.1-p1	0.914172	15.5658	1.93076	0.0767635	0.997483	-5.11498
Tb427_110122100.1-p1	-0.372709	22.2211	-1.92553	0.0774537	0.997483	-5.12318
Tb427_040052900.1-p1;Tb427_080080500.1-p1	0.6905	15.8314	1.92443	0.0774368	0.997483	-5.12435
Tb427_010031000.1-p1	1.86946	12.405	1.91628	0.0788454	0.997483	-5.1382
Tb427_090080400.1-p1	0.560341	17.573	1.91454	0.0788248	0.997483	-5.14008
Tb427_080088800.1-p1;Tb427_040042400.1-p1	0.736063	19.2383	1.90766	0.0800403	0.997483	-5.15175
Tb427_020026800.1-p1	2.45265	12.971	1.89715	0.0815184	0.997483	-5.16822
Tb427_010029700.1-p1	1.2578	15.5333	1.88227	0.0836551	0.997483	-5.19146
Tb427_010019900.1-p1	3.09343	11.0987	1.88048	0.0839147	0.997483	-5.19424
Tb427_110037900.1-p1;Tb427_090022100.1-p1	0.696655	19.3251	1.87892	0.0841424	0.997483	-5.19667
Tb427_070055600.1-p1	2.25923	15.3735	1.87303	0.085006	0.997483	-5.20583
Tb427_070045100.1-p1	-3.18429	10.8385	-1.85986	0.086967	0.997483	-5.22625
Tb427_100153500.1-p1	2.16399	14.8358	1.85854	0.087166	0.997483	-5.2283
Tb427_090085300.1-p1	1.65262	10.5056	1.84021	0.0896684	0.997483	-5.25582
Tb427_100133300.1-p1	0.969733	15.7785	1.83856	0.0902265	0.997483	-5.25913
Tb427_050013200.1-p1	1.38224	11.5473	1.83195	0.0909571	0.997483	-5.26853
Tb427_060014500.1-p1	1.29323	16.5885	1.82884	0.0917491	0.997483	-5.27404
Tb427_080056200.1-p1	1.87561	12.9072	1.82544	0.0922887	0.997483	-5.27927
Tb427_020012100.1-p1	1.76683	11.6686	1.82345	0.0923674	0.997483	-5.28174
Tb427_100039400.1-p1	0.498365	16.3402	1.8208	0.0927241	0.997483	-5.28565
Tb427_110044400.1-p1	2.95062	11.3303	1.80595	0.0954302	0.997483	-5.30903
Tb427_050045100.1-p1	0.980874	14.421	1.79904	0.0962622	0.997483	-5.31888
Tb427_090090100.1-p1	0.494176	16.5979	1.79356	0.0971714	0.997483	-5.32721
Tb427_110016500.1-p1	0.82847	15.1536	1.78953	0.0978758	0.997483	-5.33339
Tb427_090035300.1-p1	1.50196	18.5412	1.78938	0.0981765	0.997483	-5.33419
Tb427_090050500.1-p1	0.523091	17.9604	1.77829	0.0998759	0.997483	-5.35059
Tb427_110090400.1-p1	0.897918	19.295	1.77718	0.100242	0.997483	-5.35261
Tb427_100169900.1-p1	3.01489	12.9518	1.77622	0.100407	0.997483	-5.35407
Tb427_030044500.1-p1	0.936003	17.1742	1.77126	0.10126	0.997483	-5.36154
Tb427_110099200.1-p1	-0.972897	14.3625	-1.77073	0.101045	0.997483	-5.36176
Tb427_080079000.1-p1	1.84318	13.489	1.77026	0.101432	0.997483	-5.36304
Tb427_070037500.1-p1	1.76901	14.1295	1.76956	0.101554	0.997483	-5.3641
Tb427_110100800.1-p1	1.22608	14.5552	1.7607	0.103097	0.997483	-5.37741
Tb427_110059100.1-p1	0.736258	16.2057	1.75979	0.103172	0.997483	-5.37861
Tb427_110138800.1-p1	1.06461	17.0249	1.75662	0.103815	0.997483	-5.38352
Tb427_100092800.1-p1	0.551888	16.2851	1.75447	0.103888	0.997483	-5.3862
Tb427_100044800.1-p1	-1.07393	14.7514	-1.75274	0.104502	0.997483	-5.38933
Tb427_090079700.1-p1	0.49501	17.0623	1.74896	0.104866	0.997483	-5.39444
Tb427_040025000.1-p1	1.0341	16.7755	1.74297	0.106248	0.997483	-5.40392
Tb427_100109500.1-p1	0.331791	22.595	1.74019	0.106639	0.997483	-5.40788
Tb427_110185600.1-p1	2.17909	11.3039	1.73994	0.106795	0.997483	-5.40843
Tb427_080055700.1-p1	2.00628	10.4188	1.73351	0.107715	0.997483	-5.4176
Tb427_080050700.1-p1	0.979005	15.141	1.72985	0.108635	0.997483	-5.42343
Tb427_110124800.1-p1	0.832144	15.544	1.72783	0.108917	0.997483	-5.4263
Tb427_100162000.1-p1	0.295738	21.0415	1.72586	0.109062	0.997483	-5.42887
Tb427_070019300.1-p1	1.54007	14.027	1.72614	0.109319	0.997483	-5.42894
Tb427_070078400.1-p1	2.14351	13.4547	1.72529	0.109476	0.997483	-5.4302
Tb427_050035800.1-p1	0.589341	15.2262	1.71931	0.110279	0.997483	-5.43859
Tb427_020019800.1-p1	0.459027	17.9014	1.71671	0.110779	0.997483	-5.44245
Tb427_090089100.1-p1	1.2108	13.6341	1.71207	0.111718	0.997483	-5.44941
Tb427_080061900.1-p1	1.38595	16.2496	1.71181	0.111996	0.997483	-5.45013
Tb427_040026000.1-p1	0.653931	15.5879	1.70978	0.112071	0.997483	-5.45268
Tb427_110147700.1-p1	-0.282752	21.7524	-1.70977	0.112071	0.997483	-5.45268
Tb427_050027000.1-p1	0.452191	18.7811	1.70832	0.112437	0.997483	-5.45496
Tb427_100059400.1-p1	-1.39605	15.2351	-1.70318	0.113637	0.997483	-5.46284
Tb427_090063300.1-p1	-1.94482	12.3854	-1.69415	0.115374	0.997483	-5.47609
Tb427_070029900.1-p1	2.50503	8.3615	1.69388	0.115152	0.997483	-5.47612
Tb427_100101500.1-p1	0.942721	18.8037	1.68956	0.116268	0.997483	-5.48282
Tb427_110138300.1-p1	1.71059	12.4746	1.68349	0.117457	0.997483	-5.49169
Tb427_110071100.1-p1	1.88222	13.4324	1.68129	0.117891	0.997483	-5.4949
Tb427_090058400.1-p1	-0.242342	22.25	-1.67396	0.119035	0.997483	-5.50519
Tb427_060046200.1-p1	-1.98132	15.9919	-1.67161	0.119816	0.997483	-5.50898
Tb427_050046100.1-p1	1.13798	13.7938	1.67086	0.119706	0.997483	-5.50977
Tb427_110057100.1-p1	2.32559	12.891	1.67001	0.120138	0.997483	-5.51131
Tb427_100123600.1-p1	0.697413	16.5161	1.6674	0.120664	0.997483	-5.5151
Tb427_070047100.1-p1	-1.07951	17.8226	-1.65988	0.122187	0.997483	-5.52599
Tb427_110043900.1-p1	0.533491	15.8204	1.65937	0.121982	0.997483	-5.5264
Tb427_110026100.1-p1	2.4835	14.7566	1.65754	0.122666	0.997483	-5.52938
Tb427_090029000.1-p1	-1.14222	16.561	-1.65591	0.122999	0.997483	-5.53173
Tb427_110175800.1-p1	-0.412263	18.8477	-1.65101	0.123733	0.997483	-5.53852
Tb427_110030000.1-p1	0.524298	19.4398	1.65082	0.124048	0.997483	-5.53909
Tb427_060046700.1-p1	2.18718	12.8645	1.64816	0.124598	0.997483	-5.54292
Tb427_110069300.1-p1	0.943974	13.3448	1.64355	0.125246	0.997483	-5.54924
Tb427_030041500.1-p1	1.01665	11.7188	1.63661	0.126703	0.997483	-5.55922
Tb427_010014400.1-p1	1.24581	12.1807	1.63012	0.128078	0.997483	-5.56852
Tb427_110108000.1-p1	-1.72784	12.0484	-1.62907	0.128612	0.997483	-5.5703
Tb427_040045100.1-p1	2.47001	13.6994	1.62598	0.129274	0.997483	-5.57473
Tb427_100096800.1-p1	2.5056	11.9212	1.62355	0.129794	0.997483	-5.57819
Tb427_100160800.1-p1	1.22102	13.8179	1.62077	0.130393	0.997483	-5.58216
Tb427_110096100.1-p1	0.740973	16.4875	1.61475	0.131699	0.997483	-5.59073
Tb427_090092900.1-p1;Tb427_000749000.1-p1	0.994144	12.425	1.6117	0.132053	0.997483	-5.59481
Tb427_010020200.1-p1	0.348451	19.2446	1.60706	0.13307	0.997483	-5.6014
Tb427_070077300.1-p1	1.29825	13.5565	1.60495	0.133847	0.997483	-5.60463
Tb427_110077300.1-p1	0.661114	16.4919	1.59456	0.136158	0.997483	-5.61932
Tb427_070082200.1-p1	0.500306	17.4572	1.59057	0.136825	0.997483	-5.62478
Tb427_070044900.1-p1	-0.804522	21.6237	-1.58323	0.138718	0.997483	-5.63526
Tb427_030049300.1-p1	-1.6919	12.9619	-1.57782	0.139956	0.997483	-5.64285
Tb427_090013400.1-p1	1.11124	13.9109	1.57255	0.141061	0.997483	-5.65015
Tb427_030019800.1-p1	0.96907	14.0719	1.57053	0.141361	0.997483	-5.65287
Tb427_080086200.1-p1	1.74256	15.4962	1.56952	0.141871	0.997483	-5.65445
Tb427_100145900.1-p1	-0.225692	21.9701	-1.56934	0.141603	0.997483	-5.65452
Tb427_030041300.1-p1	-1.18606	16.4017	-1.56848	0.142114	0.997483	-5.6559
Tb427_090066300.1-p1	-1.04388	16.4911	-1.56449	0.143044	0.997483	-5.66146
Tb427_040048800.1-p1	1.50104	13.9279	1.56448	0.143046	0.997483	-5.66147
Tb427_100138900.1-p1	0.626646	15.6274	1.56196	0.143326	0.997483	-5.66481
Tb427_100162100.1-p1	0.843878	14.7755	1.56091	0.143622	0.997483	-5.6663
Tb427_100152200.1-p1	0.711027	15.2668	1.55387	0.145266	0.997483	-5.67607
Tb427_080025200.1-p1	-1.89729	17.4625	-1.55364	0.145601	0.997483	-5.67654
Tb427_100120400.1-p1	0.564167	16.2603	1.55322	0.145422	0.997483	-5.67698
Tb427_040053600.1-p1	0.766904	15.7322	1.55023	0.146412	0.997483	-5.68125
Tb427_040055000.1-p1	-1.17741	15.2298	-1.54889	0.146732	0.997483	-5.6831
Tb427_090083800.1-p1	1.02059	15.334	1.54116	0.148591	0.997483	-5.69379
Tb427_050031700.1-p1	0.319873	19.4735	1.54042	0.148461	0.997483	-5.69468
Tb427_100098800.1-p1	0.909995	12.4788	1.53904	0.148794	0.997483	-5.69658
Tb427_070044200.1-p1	0.711407	17.4709	1.5385	0.149234	0.997483	-5.69745
Tb427_080052800.1-p1	-0.499656	16.1842	-1.53822	0.148992	0.997483	-5.6977
Tb427_060016500.1-p1;Tb427_010016000.1-p1	0.47211	18.4257	1.53542	0.149982	0.997483	-5.70168
Tb427_110011800.1-p1	-0.856296	19.6604	-1.5351	0.15006	0.997483	-5.70212
Tb427_020007800.1-p1	0.228387	20.8909	1.52978	0.151053	0.997483	-5.70932
Tb427_070049800.1-p1	-0.705696	15.2222	-1.52876	0.151334	0.997483	-5.71073
Tb427_020008900.1-p1	0.411123	17.9137	1.52641	0.151913	0.997483	-5.71395
Tb427_110123200.1-p1	1.39187	14.911	1.52465	0.152626	0.997483	-5.71646
Tb427_090050100.1-p1	1.05425	16.337	1.52297	0.153041	0.997483	-5.71875
Tb427_080023500.1-p1	0.446759	18.4045	1.52265	0.153083	0.997483	-5.71918
Tb427_060032000.1-p1	0.516074	17.148	1.52115	0.153332	0.997483	-5.72119
Tb427_050046500.1-p1	-1.90754	14.504	-1.51922	0.153973	0.997483	-5.72388
Tb427_010010600.1-p1	0.544117	16.9907	1.50979	0.156246	0.997483	-5.7367
Tb427_090053800.1-p1	0.71216	16.6824	1.50956	0.156397	0.997483	-5.73704
Tb427_080017300.1-p1	0.408511	18.6719	1.50352	0.157768	0.997483	-5.7452
Tb427_090042600.1-p1	-0.523622	18.7519	-1.4979	0.159365	0.997483	-5.75285
Tb427_100153300.1-p1	0.935637	18.6472	1.49768	0.15942	0.997483	-5.75315
Tb427_110082400.1-p1	-0.590678	17.3378	-1.49722	0.159538	0.997483	-5.75377
Tb427_070046000.1-p1;Tb427_070046100.1-p1	1.88178	11.0287	1.49461	0.160212	0.997483	-5.7573
Tb427_100057900.1-p1	0.339423	21.4182	1.49295	0.16064	0.997483	-5.75954
Tb427_090037700.1-p1	0.449055	16.413	1.49287	0.160352	0.997483	-5.75958
Tb427_110030900.1-p1	0.994234	13.8259	1.48817	0.161606	0.997483	-5.76593
Tb427_050014200.1-p1	-0.977337	14.5494	-1.48633	0.162356	0.997483	-5.76845
Tb427_110036000.1-p1	1.05541	15.652	1.48373	0.163035	0.997483	-5.77194
Tb427_040028800.1-p1	0.35064	18.4829	1.48264	0.163015	0.997483	-5.77337
Tb427_090014800.1-p1	0.706186	17.3167	1.48264	0.16332	0.997483	-5.77341
Tb427_110172800.1-p1	1.40411	14.5236	1.48262	0.163327	0.997483	-5.77345
Tb427_080070900.1-p1	0.605854	14.811	1.48136	0.163349	0.997483	-5.77508
Tb427_110080900.1-p1	-0.495041	19.4899	-1.47875	0.164342	0.997483	-5.77863
Tb427_090043900.1-p1	0.574205	15.914	1.47647	0.164667	0.997483	-5.78164
Tb427_080078000.1-p1	0.275333	20.7756	1.47583	0.164807	0.997483	-5.7825
Tb427_030013700.1-p1	0.364011	16.1635	1.46736	0.167058	0.997483	-5.79382
Tb427_010023800.1-p1	1.12291	15.816	1.46618	0.167683	0.997483	-5.79544
Tb427_100071400.1-p1	1.57952	10.9188	1.45975	0.169177	0.997483	-5.80397
Tb427_090030600.1-p1	-0.524061	16.0928	-1.45826	0.16951	0.997483	-5.80595
Tb427_010007300.1-p1	0.790502	14.5553	1.45768	0.169696	0.997483	-5.80671
Tb427_060043400.1-p1	1.66447	19.4431	1.45695	0.170168	0.997483	-5.80769
Tb427_110024600.1-p1	-0.222113	19.7243	-1.45593	0.17014	0.997483	-5.80903
Tb427_060015800.1-p1	1.05521	15.1843	1.45426	0.170901	0.997483	-5.81127
Tb427_110108500.1-p1	-0.341902	18.6151	-1.45338	0.170836	0.997483	-5.81243
Tb427_010029100.1-p1	1.08388	12.0248	1.45306	0.170923	0.997483	-5.81285
Tb427_090020400.1-p1	1.63641	14.3391	1.44957	0.172181	0.997483	-5.81747
Tb427_090071600.1-p1	-0.614619	15.9179	-1.44943	0.172013	0.997483	-5.81765
Tb427_090083200.1-p1	1.51857	12.4378	1.44689	0.172918	0.997483	-5.82102
Tb427_110187000.1-p1	1.05613	15.051	1.44455	0.173562	0.997483	-5.8241
Tb427_110076300.1-p1	0.376928	17.2055	1.44361	0.173516	0.997483	-5.82534
Tb427_040029700.1-p1	0.672541	15.6107	1.44358	0.173697	0.997483	-5.82538
Tb427_100170800.1-p1	-0.250654	21.7375	-1.4435	0.173545	0.997483	-5.82548
Tb427_100057700.1-p1	-0.357474	22.6275	-1.4407	0.174624	0.997483	-5.82916
Tb427_040006000.1-p1	0.46308	19.3814	1.44065	0.174639	0.997483	-5.82923
Tb427_070051100.1-p1	1.8482	11.7136	1.4402	0.174765	0.997483	-5.82983
Tb427_110122500.1-p1	1.13473	15.401	1.43161	0.177161	0.997483	-5.84111
Tb427_030050100.1-p1	-1.01373	14.9414	-1.42599	0.178744	0.997483	-5.84846
Tb427_110120500.1-p1	0.434812	15.8048	1.41877	0.18049	0.997483	-5.85789
Tb427_050048300.1-p1	1.13858	13.6822	1.41619	0.181531	0.997483	-5.86123
Tb427_110144500.1-p1	1.87949	14.5126	1.4092	0.183542	0.997483	-5.8703
Tb427_110132000.1-p1;Tb427_110132100.1-p1	0.631489	14.5892	1.40372	0.184831	0.997483	-5.87744
Tb427_100139600.1-p1	0.478605	17.4633	1.40009	0.186191	0.997483	-5.88208
Tb427_090046700.1-p1	0.674668	15.268	1.39973	0.186043	0.997483	-5.88258
Tb427_040027200.1-p1	2.3235	13.4882	1.39897	0.186517	0.997483	-5.88351
Tb427_050037700.1-p1	-0.509489	16.367	-1.39484	0.187466	0.997483	-5.88888
Tb427_100072500.1-p1	-2.30529	13.9245	-1.39403	0.187971	0.997483	-5.88988
Tb427_110049700.1-p1	-0.439032	17.2758	-1.39296	0.188021	0.997483	-5.8913
Tb427_070017200.1-p1	-0.400411	18.9869	-1.38942	0.189333	0.997483	-5.8958
Tb427_080053300.1-p1	0.211658	19.8733	1.38776	0.189526	0.997483	-5.89798
Tb427_070018500.1-p1	0.958071	15.7071	1.38555	0.190482	0.997483	-5.90074
Tb427_050018100.1-p1	1.12629	12.4885	1.38413	0.190642	0.997483	-5.90262
Tb427_110089700.1-p1	-1.02003	23.1648	-1.38398	0.190951	0.997483	-5.90276
Tb427_100093400.1-p1	-1.67374	14.531	-1.37839	0.192626	0.997483	-5.90989
Tb427_110075000.1-p1	0.876624	14.4491	1.37659	0.193133	0.997483	-5.9122
Tb427_110157100.1-p1	0.368923	16.8336	1.37488	0.193387	0.997483	-5.91444
Tb427_100104200.1-p1	0.467597	16.8068	1.3746	0.193506	0.997483	-5.91479
Tb427_110055700.1-p1	2.71739	14.7665	1.3745	0.193801	0.997483	-5.91485
Tb427_050033900.1-p1	-0.292019	18.7316	-1.36837	0.195362	0.997483	-5.92271
Tb427_110055300.1-p1	1.13185	15.337	1.36705	0.196062	0.997483	-5.9243
Tb427_060009700.1-p1	0.687547	15.6798	1.36582	0.196437	0.997483	-5.92586
Tb427_110011500.1-p1	0.313238	21.4057	1.36211	0.197575	0.997483	-5.93056
Tb427_110102700.1-p1	0.65812	15.807	1.35836	0.198731	0.997483	-5.9353
Tb427_060050300.1-p1	-0.495475	16.384	-1.35713	0.198849	0.997483	-5.93693
Tb427_110128400.1-p1	0.444033	15.4871	1.35639	0.199042	0.997483	-5.93786
Tb427_110023700.1-p1	0.711082	14.621	1.35234	0.200328	0.997483	-5.94295
Tb427_090035100.1-p1	1.34255	15.5947	1.35209	0.200673	0.997483	-5.94319
Tb427_050023400.1-p1	0.314917	17.3431	1.35095	0.200734	0.997483	-5.94472
Tb427_060031600.1-p1	0.340145	17.1289	1.33808	0.204778	0.997483	-5.96084
Tb427_110015200.1-p1	2.24519	9.33882	1.33538	0.205927	0.997483	-5.96409
Tb427_100070900.1-p1	0.307182	20.7236	1.33456	0.206188	0.997483	-5.96512
Tb427_100110000.1-p1	0.746973	17.4639	1.33452	0.206202	0.997483	-5.96517
Tb427_080011100.1-p1	0.258527	20.6979	1.3309	0.20709	0.997483	-5.96976
Tb427_100118400.1-p1	-0.503202	15.4263	-1.32949	0.207514	0.997483	-5.97153
Tb427_030030600.1-p1	-0.758801	17.6436	-1.32879	0.208031	0.997483	-5.97229
Tb427_110188200.1-p1	1.62044	12.8371	1.32813	0.208242	0.997483	-5.97311
Tb427_080081900.1-p1;Tb427_080081800.1-p1;Tb427_040042800.1-p1	-0.72026	16.0757	-1.32534	0.20914	0.997483	-5.97657
Tb427_070044300.1-p1	-2.02704	14.9346	-1.32088	0.210576	0.997483	-5.98208
Tb427_100168100.1-p1	-0.441448	16.8858	-1.31576	0.211981	0.997483	-5.9885
Tb427_100044400.1-p1	-0.156674	24.8447	-1.31281	0.21291	0.997483	-5.99215
Tb427_040039000.1-p1;Tb427_040039200.1-p1	1.6928	10.6018	1.30997	0.214133	0.997483	-5.99552
Tb427_030041100.1-p1	0.451588	17.8901	1.30943	0.214309	0.997483	-5.99618
Tb427_110018000.1-p1	-0.449136	16.9175	-1.30951	0.21404	0.997483	-5.99619
Tb427_010013500.1-p1	1.31248	13.5785	1.3075	0.214945	0.997483	-5.99855
Tb427_100016200.1-p1	0.938085	15.9171	1.3051	0.215734	0.997483	-6.00148
Tb427_000668800.1-p1	1.21872	13.2262	1.29796	0.218103	0.997483	-6.01022
Tb427_110027900.1-p1	0.310263	20.6164	1.29369	0.219526	0.997483	-6.0154
Tb427_110057400.1-p1	0.389826	15.7983	1.29346	0.219316	0.997483	-6.01583
Tb427_110125200.1-p1	0.556632	17.462	1.29319	0.219694	0.997483	-6.01601
Tb427_110054100.1-p1	0.3467	18.3688	1.29026	0.220422	0.997483	-6.0197
Tb427_100073200.1-p1	-2.21988	12.7327	-1.28464	0.222572	0.997483	-6.02638
Tb427_080072900.1-p1	0.602049	18.4013	1.28422	0.222717	0.997483	-6.0269
Tb427_090085800.1-p1	0.445085	16.2079	1.28111	0.223484	0.997483	-6.0308
Tb427_100137300.1-p1	0.477461	16.1148	1.27794	0.224593	0.997483	-6.03461
Tb427_100156500.1-p1	-0.195839	23.351	-1.27787	0.224588	0.997483	-6.03471
Tb427_040013300.1-p1	-2.18489	10.9469	-1.27029	0.227473	0.997483	-6.04367
Tb427_070050400.1-p1	-0.296209	21.0264	-1.26805	0.228246	0.997483	-6.04635
Tb427_100137100.1-p1	1.08632	13.8968	1.26791	0.228295	0.997483	-6.04652
Tb427_090071800.1-p1	-1.22001	16.4806	-1.26692	0.228637	0.997483	-6.04771
Tb427_050016300.1-p1	0.427719	18.6619	1.26585	0.229008	0.997483	-6.04899
Tb427_110031300.1-p1	0.361673	16.9682	1.26451	0.229187	0.997483	-6.05075
Tb427_110099400.1-p1	0.396291	18.1087	1.2632	0.229928	0.997483	-6.05216
Tb427_070018300.1-p1	2.06771	12.1295	1.26233	0.23023	0.997483	-6.0532
Tb427_060033600.1-p1	0.427486	16.7828	1.26156	0.230243	0.997483	-6.05425
Tb427_110025100.1-p1	1.03429	14.9234	1.25909	0.231356	0.997483	-6.05705
Tb427_110186100.1-p1	1.16895	14.2187	1.25648	0.232271	0.997483	-6.06017
Tb427_110142600.1-p1	1.04146	15.6792	1.25303	0.233481	0.997483	-6.06426
Tb427_090056700.1-p1	-0.275924	19.7598	-1.25196	0.233608	0.997483	-6.06568
Tb427_010012700.1-p1	1.57996	12.8876	1.2488	0.234972	0.997483	-6.06927
Tb427_030024100.1-p1	-0.29774	19.9777	-1.24787	0.235223	0.997483	-6.07042
Tb427_030048500.1-p1	0.357516	16.8777	1.24435	0.236269	0.997483	-6.07471
Tb427_040050500.1-p1	0.816006	15.9104	1.24218	0.237323	0.997483	-6.0771
Tb427_090057600.1-p1	-1.43155	13.3467	-1.24073	0.237838	0.997483	-6.0788
Tb427_060039000.1-p1	-0.960281	12.5742	-1.23768	0.238668	0.997483	-6.08255
Tb427_100053100.1-p1	0.217135	19.0366	1.23654	0.239056	0.997483	-6.0839
Tb427_100034400.1-p1	0.327343	18.1248	1.23649	0.239105	0.997483	-6.08395
Tb427_080041800.1-p1	0.846296	20.339	1.23628	0.239432	0.997483	-6.08404
Tb427_090080900.1-p1	0.494796	18.8644	1.23434	0.240128	0.997483	-6.08631
Tb427_080022700.1-p1	0.280918	19.3037	1.23431	0.239886	0.997483	-6.08651
Tb427_060020700.1-p1	0.503557	15.1267	1.23377	0.240053	0.997483	-6.08716
Tb427_080026900.1-p1	-1.28069	15.0717	-1.23322	0.24053	0.997483	-6.08762
Tb427_110068400.1-p1	0.534928	14.3629	1.22984	0.241471	0.997483	-6.09176
Tb427_050030600.1-p1	-1.61023	13.167	-1.22918	0.241988	0.997483	-6.09235
Tb427_100153800.1-p1	0.199379	23.5031	1.22923	0.241719	0.997483	-6.09246
Tb427_020019500.1-p1	-0.299598	19.7553	-1.22886	0.242003	0.997483	-6.09279
Tb427_100126700.1-p1	-0.249489	18.9765	-1.226	0.242863	0.997483	-6.09625
Tb427_100100500.1-p1	0.353021	16.7897	1.22413	0.243543	0.997483	-6.09843
Tb427_080022400.1-p1	0.453684	15.6434	1.22128	0.244583	0.997483	-6.10175
Tb427_100156200.1-p1	-1.68044	13.7277	-1.22097	0.244974	0.997483	-6.10193
Tb427_030010900.1-p1	0.279217	23.1287	1.21974	0.245425	0.997483	-6.10336
Tb427_100167600.1-p1	1.31035	13.1043	1.21799	0.246068	0.997483	-6.1054
Tb427_070032200.1-p1	2.37406	10.4544	1.21581	0.246866	0.997483	-6.10792
Tb427_110163600.1-p1	0.796317	13.2358	1.21169	0.248106	0.997483	-6.11288
Tb427_110057600.1-p1	1.06357	13.3096	1.21035	0.248878	0.997483	-6.11424
Tb427_100127800.1-p1	1.47416	13.2853	1.20935	0.249251	0.997483	-6.1154
Tb427_100104600.1-p1;Tb427_100110500.1-p1	0.347172	17.556	1.20747	0.249699	0.997483	-6.11774
Tb427_100018900.1-p1;Tb427_090088600.1-p1	-0.235958	23.4711	-1.20715	0.250066	0.997483	-6.11794
Tb427_080018300.1-p1	0.274405	18.1887	1.2058	0.250291	0.997483	-6.11968
Tb427_110175000.1-p1	-1.39518	12.2899	-1.20117	0.252295	0.997483	-6.12482
Tb427_080041900.1-p1	0.820459	14.8716	1.19557	0.254394	0.997483	-6.13123
Tb427_050010200.1-p1	2.38783	11.5201	1.19511	0.254568	0.997483	-6.13176
Tb427_050021600.1-p1	0.317984	17.2143	1.19527	0.254234	0.997483	-6.13177
Tb427_100101600.1-p1	0.306806	17.9507	1.19413	0.254664	0.997483	-6.13308
Tb427_100129800.1-p1	-0.305877	18.4924	-1.19201	0.255496	0.997483	-6.13548
Tb427_090082500.1-p1	0.396417	21.3609	1.1915	0.255932	0.997483	-6.13589
Tb427_110187100.1-p1	-0.37831	16.7703	-1.19013	0.256175	0.997483	-6.13764
Tb427_080069300.1-p1	1.10557	12.6262	1.18849	0.25707	0.997483	-6.13931
Tb427_050034200.1-p1	1.1912	13.4619	1.18397	0.25879	0.997483	-6.14446
Tb427_100129200.1-p1	1.21866	12.2384	1.18164	0.259682	0.997483	-6.1471
Tb427_100110300.1-p1	0.634549	19.3747	1.18132	0.259802	0.997483	-6.14746
Tb427_090008800.1-p1	-0.563824	18.7058	-1.17959	0.260466	0.997483	-6.14942
Tb427_110057300.1-p1	-1.7757	12.4518	-1.17955	0.26048	0.997483	-6.14946
Tb427_040012900.1-p1	0.208886	24.661	1.17902	0.260584	0.997483	-6.15014
Tb427_050050600.1-p1	0.490226	16.0301	1.17609	0.261655	0.997483	-6.15349
Tb427_020017100.1-p1	0.886709	12.0772	1.17525	0.261864	0.997483	-6.15453
Tb427_020032000.1-p1	-0.386488	21.0315	-1.17162	0.263533	0.997483	-6.15841
Tb427_040005500.1-p1	-3.67829	9.22039	-1.17159	0.263547	0.997483	-6.15845
Tb427_100058600.1-p1	0.275453	22.8488	1.16874	0.264652	0.997483	-6.16166
Tb427_110123300.1-p1	1.51059	11.2038	1.16864	0.264688	0.997483	-6.16177
Tb427_080028400.1-p1	0.804164	16.8592	1.16837	0.264796	0.997483	-6.16208
Tb427_060032300.1-p1	0.416098	18.2519	1.16781	0.265011	0.997483	-6.1627
Tb427_080065200.1-p1	1.0774	12.5662	1.16739	0.265176	0.997483	-6.16318
Tb427_090076600.1-p1	1.27606	12.4056	1.16725	0.265229	0.997483	-6.16333
Tb427_100126100.1-p1	0.60539	16.0516	1.16637	0.265572	0.997483	-6.16432
Tb427_060055400.1-p1	-1.05331	17.8289	-1.16594	0.26574	0.997483	-6.1648
Tb427_080046400.1-p1	-0.934515	13.9544	-1.15879	0.268535	0.997483	-6.1728
Tb427_080080300.1-p1;Tb427_040053100.1-p1	0.539871	15.0945	1.15535	0.269648	0.997483	-6.17682
Tb427_060048300.1-p1	-0.361647	19.2429	-1.15426	0.270318	0.997483	-6.17785
Tb427_100109900.1-p1	1.2775	15.6728	1.15259	0.270977	0.997483	-6.1797
Tb427_100128600.1-p1	-2.47612	12.2588	-1.15064	0.271748	0.997483	-6.18187
Tb427_100145400.1-p1	-0.785323	14.8122	-1.15047	0.271817	0.997483	-6.18206
Tb427_020019000.1-p1	-0.315169	21.0716	-1.15044	0.271827	0.997483	-6.18209
Tb427_040021600.1-p1	0.527425	17.1743	1.15021	0.27192	0.997483	-6.18235
Tb427_080062000.1-p1	0.643329	15.7471	1.14416	0.274325	0.997483	-6.18905
Tb427_100099100.1-p1	-0.267582	23.4235	-1.14414	0.274335	0.997483	-6.18907
Tb427_070039100.1-p1	0.563546	15.2533	1.14213	0.274967	0.997483	-6.19143
Tb427_030032800.1-p1	0.226855	18.7627	1.14144	0.275147	0.997483	-6.19226
Tb427_060048600.1-p1	0.964599	13.4592	1.14101	0.275586	0.997483	-6.19253
Tb427_090015000.1-p1	0.810728	14.6611	1.14098	0.275595	0.997483	-6.19255
Tb427_090059300.1-p1	-1.83685	12.2909	-1.13872	0.276503	0.997483	-6.19504
Tb427_110133300.1-p1	-2.43334	12.4249	-1.13707	0.277165	0.997483	-6.19686
Tb427_090073100.1-p1	-0.174293	28.2745	-1.13518	0.27769	0.997483	-6.19913
Tb427_020017700.1-p1	0.646127	18.0337	1.13405	0.278383	0.997483	-6.20018
Tb427_100162900.1-p1	-1.02353	12.4865	-1.13156	0.279304	0.997483	-6.20298
Tb427_110067900.1-p1	-0.194906	22.5515	-1.13166	0.279116	0.997483	-6.20298
Tb427_090069500.1-p1	0.454798	18.1736	1.12797	0.280844	0.997483	-6.20683
Tb427_080046300.1-p1	-0.462871	18.0139	-1.1278	0.280913	0.997483	-6.20701
Tb427_080016500.1-p1	0.723999	16.5595	1.12534	0.281913	0.997483	-6.20969
Tb427_070012400.1-p1	-0.399958	18.0979	-1.12467	0.282189	0.997483	-6.21043
Tb427_080013000.1-p1	-2.53612	11.3829	-1.12112	0.283637	0.997483	-6.21429
Tb427_080048800.1-p1	0.602703	16.7286	1.11958	0.284269	0.997483	-6.21596
Tb427_100134000.1-p1	-0.231329	18.467	-1.11812	0.28461	0.997483	-6.21777
Tb427_110139300.1-p1	0.909548	14.2704	1.11734	0.285189	0.997483	-6.21839
Tb427_000764400.1-p1	1.4702	15.2611	1.11718	0.285254	0.997483	-6.21856
Tb427_060020900.1-p1	0.362879	18.4939	1.11536	0.286004	0.997483	-6.22054
Tb427_110024100.1-p1	-0.206793	18.4367	-1.11433	0.28617	0.997483	-6.22187
Tb427_010031200.1-p1	-1.0312	14.3327	-1.11222	0.287298	0.997483	-6.22393
Tb427_110054600.1-p1;Tb427_010021700.1-p1	-0.331907	18.7679	-1.11139	0.287645	0.997483	-6.22483
Tb427_100024300.1-p1	0.444053	16.1885	1.11023	0.28794	0.997483	-6.22623
Tb427_110054900.1-p1	0.363401	18.4555	1.10935	0.288489	0.997483	-6.22703
Tb427_030058900.1-p1	0.674305	15.1293	1.10934	0.288492	0.997483	-6.22704
Tb427_110129600.1-p1	0.808823	15.0252	1.10864	0.288782	0.997483	-6.22779
Tb427_110074600.1-p1	-0.532521	16.3921	-1.10709	0.289425	0.997483	-6.22946
Tb427_100042300.1-p1	0.57103	14.7961	1.10668	0.289371	0.997483	-6.2301
Tb427_030043600.1-p1;Tb427_030043700.1-p1;Tb427_030044100.1-p1	1.23662	20.7227	1.10441	0.290543	0.997483	-6.23234
Tb427_080055000.1-p1	0.656601	14.4013	1.10305	0.290895	0.997483	-6.23399
Tb427_100157500.1-p1	0.35391	17.6506	1.10267	0.291194	0.997483	-6.23427
Tb427_100082000.1-p1	0.380426	15.5875	1.10053	0.291907	0.997483	-6.23672
Tb427_110029200.1-p1	-0.163476	21.2452	-1.10003	0.292118	0.997483	-6.23726
Tb427_100033600.1-p1	0.272083	17.7432	1.0997	0.292254	0.997483	-6.23761
Tb427_110018300.1-p1;Tb427_080010900.1-p1	-0.808465	15.6153	-1.09869	0.292933	0.997483	-6.23846
Tb427_010011300.1-p1	0.915247	14.2775	1.09708	0.293609	0.997483	-6.24018
Tb427_010031800.1-p1	0.599382	15.5114	1.09621	0.293976	0.997483	-6.24111
Tb427_030039500.1-p1	0.344425	18.3204	1.09559	0.294238	0.997483	-6.24178
Tb427_110048400.1-p1	-0.352593	19.5106	-1.09492	0.294521	0.997483	-6.24249
Tb427_110144400.1-p1	-0.584691	14.707	-1.09319	0.295022	0.997483	-6.24453
Tb427_090052100.1-p1	1.3072	13.901	1.09297	0.29534	0.997483	-6.24456
Tb427_100128300.1-p1	-1.06178	12.0042	-1.09212	0.295606	0.997483	-6.24555
Tb427_090061600.1-p1	0.145408	22.2155	1.08976	0.296446	0.997483	-6.24821
Tb427_070053100.1-p1	0.656209	14.9836	1.08948	0.296817	0.997483	-6.24827
Tb427_110069200.1-p1;Tb427_060043100.1-p1	0.237468	19.7654	1.08952	0.296571	0.997483	-6.24843
Tb427_100080900.1-p1	0.842467	13.8975	1.08727	0.297754	0.997483	-6.25062
Tb427_090088500.1-p1	-0.505598	19.0236	-1.08687	0.297925	0.997483	-6.25105
Tb427_110131300.1-p1	-0.720382	19.9101	-1.08632	0.298157	0.997483	-6.25162
Tb427_100081900.1-p1	0.646671	14.5805	1.08541	0.298434	0.997483	-6.25269
Tb427_060056100.1-p1	0.419356	17.127	1.0852	0.298635	0.997483	-6.25281
Tb427_110028700.1-p1	0.493274	18.7302	1.08168	0.300134	0.997483	-6.25653
Tb427_110157000.1-p1	0.413144	15.4514	1.07893	0.301062	0.997483	-6.25966
Tb427_040028900.1-p1	0.610044	13.6689	1.07709	0.301852	0.997483	-6.2616
Tb427_110055400.1-p1	0.30528	19.4537	1.0757	0.302699	0.997483	-6.26283
Tb427_040033100.1-p1	-0.814042	18.1505	-1.07388	0.303485	0.997483	-6.26474
Tb427_040039500.1-p1	0.346404	15.4226	1.07294	0.303637	0.997483	-6.26595
Tb427_100132300.1-p1	-0.343762	17.1186	-1.07177	0.304173	0.997483	-6.26716
Tb427_050029000.1-p1	-0.738292	15.44	-1.07111	0.304677	0.997483	-6.26764
Tb427_030043200.1-p1	1.00617	14.9827	1.06986	0.305219	0.997483	-6.26895
Tb427_100087800.1-p1	-0.843635	16.1518	-1.0695	0.305372	0.997483	-6.26932
Tb427_080006700.1-p1	0.188073	20.7975	1.0691	0.305298	0.997483	-6.26997
Tb427_080059200.1-p1	-1.05495	14.9868	-1.0685	0.305808	0.997483	-6.27037
Tb427_050026300.1-p1	-0.353823	18.7958	-1.06726	0.306345	0.997483	-6.27167
Tb427_080060300.1-p1	-0.315308	17.5431	-1.0672	0.306148	0.997483	-6.27193
Tb427_030038600.1-p1;Tb427_000425400.1-p1	-0.21964	20.3436	-1.06619	0.30659	0.997483	-6.27299
Tb427_060031100.1-p1	0.378548	18.1572	1.06489	0.307372	0.997483	-6.27413
Tb427_080023400.1-p1	0.780584	15.9178	1.06471	0.307451	0.997483	-6.27432
Tb427_090043000.1-p1	0.459075	20.8863	1.06378	0.307857	0.997483	-6.27529
Tb427_110103500.1-p1	0.21465	18.0704	1.06305	0.307927	0.997483	-6.27628
Tb427_110026200.1-p1	0.347227	16.5388	1.06281	0.308032	0.997483	-6.27653
Tb427_060016000.1-p1	1.18905	11.5	1.06245	0.308438	0.997483	-6.27668
Tb427_060031500.1-p1	0.446783	21.327	1.06097	0.309083	0.997483	-6.27821
Tb427_090017400.1-p1	0.451692	19.7374	1.06072	0.309191	0.997483	-6.27847
Tb427_040022700.1-p1;Tb427_040022600.1-p1	0.349756	16.8155	1.06052	0.309057	0.997483	-6.27889
Tb427_100133400.1-p1	0.493171	16.1942	1.05737	0.310657	0.997483	-6.28194
Tb427_110134500.1-p1	0.755467	12.7215	1.05692	0.31061	0.997483	-6.28265
Tb427_070062800.1-p1	1.07784	18.8998	1.05388	0.31219	0.997483	-6.28555
Tb427_030057000.1-p1	1.21496	14.799	1.0538	0.312226	0.997483	-6.28564
Tb427_100095900.1-p1	0.245384	18.3478	1.04855	0.314297	0.997483	-6.29128
Tb427_090026900.1-p1	-1.28052	10.6367	-1.04587	0.315731	0.997483	-6.2938
Tb427_090052200.1-p1	-0.260432	17.3861	-1.04588	0.315479	0.997483	-6.29402
Tb427_080009100.1-p1	0.228824	24.752	1.04449	0.316344	0.997483	-6.29522
Tb427_010016700.1-p1	-0.312111	20.9685	-1.0427	0.317139	0.997483	-6.29705
Tb427_100121200.1-p1	-0.795837	13.3305	-1.0406	0.317946	0.997483	-6.29932
Tb427_050022700.1-p1	0.763777	14.7234	1.0403	0.31821	0.997483	-6.29951
Tb427_090063900.1-p1	0.728146	14.728	1.04027	0.318223	0.997483	-6.29954
Tb427_110045200.1-p1	0.489939	16.733	1.03914	0.318725	0.997483	-6.30069
Tb427_080067500.1-p1	-0.264209	22.8018	-1.03819	0.319151	0.997483	-6.30166
Tb427_110111400.1-p1	1.27746	14.2353	1.03767	0.319383	0.997483	-6.30219
Tb427_110011000.1-p1	1.26642	13.4144	1.03653	0.319895	0.997483	-6.30335
Tb427_090029600.1-p1	0.363985	20.3983	1.03631	0.319993	0.997483	-6.30358
Tb427_060025700.1-p1	-0.822971	13.9196	-1.03437	0.320861	0.997483	-6.30555
Tb427_040007900.1-p1	-0.481416	13.9475	-1.03247	0.321475	0.997483	-6.30771
Tb427_110089000.1-p1	0.368155	16.1374	1.02843	0.323298	0.997483	-6.31181
Tb427_100157800.1-p1	-0.747731	16.2325	-1.02794	0.323761	0.997483	-6.31207
Tb427_100057200.1-p1	0.830227	13.6462	1.02666	0.324341	0.997483	-6.31337
Tb427_040018400.1-p1	-0.427658	17.0194	-1.02521	0.324996	0.997483	-6.31483
Tb427_080018000.1-p1	-0.575111	15.8108	-1.02469	0.32523	0.997483	-6.31535
Tb427_080040600.1-p1	0.285953	17.3336	1.02196	0.326232	0.997483	-6.31834
Tb427_020010200.1-p1	-0.848477	17.9717	-1.0211	0.326863	0.997483	-6.31897
Tb427_110104500.1-p1	0.471757	15.3692	1.01664	0.328687	0.997483	-6.32366
Tb427_080076500.1-p1	0.624925	15.8905	1.01589	0.329239	0.997483	-6.3242
Tb427_100011100.1-p1	-0.967173	11.1299	-1.01279	0.330422	0.997483	-6.32753
Tb427_030031700.1-p1	0.859507	16.0782	1.01196	0.331039	0.997483	-6.32812
Tb427_110122800.1-p1;Tb427_110074900.1-p1	-0.198919	20.9604	-1.01133	0.331119	0.997483	-6.32896
Tb427_080074600.1-p1	0.44645	14.3285	1.01105	0.331223	0.997483	-6.32927
Tb427_110029800.1-p1	-0.262091	17.2509	-1.00947	0.331949	0.997483	-6.33084
Tb427_110099800.1-p1	-0.544514	15.778	-1.00875	0.332518	0.997483	-6.33133
Tb427_100113800.1-p1	0.376877	14.9191	1.00714	0.333025	0.997483	-6.33316
Tb427_110154300.1-p1	0.592971	15.9969	1.00684	0.333398	0.997483	-6.33323
Tb427_110088400.1-p1	0.848803	17.2054	1.00599	0.333793	0.997483	-6.33407
Tb427_100028900.1-p1	0.322044	16.3292	1.00596	0.333569	0.997483	-6.33433
Tb427_100018200.1-p1	-0.648585	17.1525	-1.0048	0.334342	0.997483	-6.33525
Tb427_110024700.1-p1	0.141605	21.4342	1.00022	0.336231	0.997483	-6.34002
Tb427_100022100.1-p1	-1.41916	12.1906	-0.998704	0.337172	0.997483	-6.34129
Tb427_060039400.1-p1	1.37434	11.772	0.99543	0.338698	0.997483	-6.34451
Tb427_110060000.1-p1	1.17107	13.5317	0.995221	0.338796	0.997483	-6.34472
Tb427_020017500.1-p1	0.170525	20.6491	0.994891	0.338717	0.997483	-6.34528
Tb427_050043000.1-p1	0.477672	15.9246	0.993792	0.339464	0.997483	-6.34613
Tb427_100072300.1-p1	0.329052	18.6066	0.993493	0.339604	0.997483	-6.34642
Tb427_110094100.1-p1	1.25448	11.1599	0.989614	0.341423	0.997483	-6.35023
Tb427_100026000.1-p1	0.612444	17.2496	0.988751	0.341828	0.997483	-6.35107
Tb427_070063700.1-p1	-0.658475	16.5455	-0.986905	0.342697	0.997483	-6.35287
Tb427_110150900.1-p1	0.530955	14.0234	0.984746	0.343484	0.997483	-6.35522
Tb427_050020700.1-p1	0.416611	16.0733	0.982998	0.344451	0.997483	-6.35678
Tb427_110157500.1-p1	0.789505	13.8345	0.982782	0.344643	0.997483	-6.3569
Tb427_060011800.1-p1	0.266362	16.9337	0.980811	0.345346	0.997483	-6.35905
Tb427_030011700.1-p1	0.287791	18.6952	0.978977	0.346446	0.997483	-6.3606
Tb427_100041000.1-p1	-0.528089	15.684	-0.977308	0.347238	0.997483	-6.36221
Tb427_050036100.1-p1	0.922983	14.9884	0.975681	0.348013	0.997483	-6.36379
Tb427_070080900.1-p1	-0.916644	14.9359	-0.9723	0.349626	0.997483	-6.36706
Tb427_080072100.1-p1	-0.487705	19.9426	-0.971628	0.349947	0.997483	-6.3677
Tb427_110033800.1-p1	1.16583	11.2689	0.970612	0.350433	0.997483	-6.36868
Tb427_070038900.1-p1	0.690717	17.8871	0.970548	0.350464	0.997483	-6.36875
Tb427_110170800.1-p1	-0.328703	19.3003	-0.970207	0.350627	0.997483	-6.36907
Tb427_070037200.1-p1	-0.130903	21.5425	-0.965902	0.352466	0.997483	-6.37345
Tb427_090078200.1-p1	0.859276	12.7532	0.964058	0.35358	0.997483	-6.37498
Tb427_100006900.1-p1	1.04138	11.7007	0.962245	0.354454	0.997483	-6.37672
Tb427_110128500.1-p1	0.997298	10.7543	0.96067	0.355012	0.997483	-6.37843
Tb427_100137400.1-p1	0.344731	16.3094	0.959807	0.355429	0.997483	-6.37925
Tb427_090045700.1-p1	0.295041	17.6458	0.959646	0.355565	0.997483	-6.37935
Tb427_030057900.1-p1	-0.833395	12.3985	-0.956762	0.35694	0.997483	-6.38212
Tb427_100164000.1-p1	-0.362365	16.7683	-0.954004	0.358416	0.997483	-6.3846
Tb427_090027800.1-p1	0.319132	17.1123	0.952356	0.359085	0.997483	-6.3863
Tb427_110183000.1-p1	-0.523232	15.5834	-0.951405	0.359712	0.997483	-6.38703
Tb427_110100600.1-p1	-0.263491	16.9132	-0.95076	0.359804	0.997483	-6.38788
Tb427_110101300.1-p1	-0.400428	14.0643	-0.950717	0.359825	0.997483	-6.38792
Tb427_070070500.1-p1	0.604825	15.2118	0.949853	0.360469	0.997483	-6.3885
Tb427_100072600.1-p1	0.696043	15.0318	0.949601	0.360592	0.997483	-6.38874
Tb427_100029000.1-p1	0.280017	18.9239	0.948948	0.360911	0.997483	-6.38936
Tb427_100155800.1-p1	0.133194	21.025	0.94748	0.361407	0.997483	-6.39097
Tb427_010007200.1-p1	0.655921	16.6869	0.947015	0.361857	0.997483	-6.39118
Tb427_070080500.1-p1	0.474311	16.846	0.945433	0.362632	0.997483	-6.39267
Tb427_030032900.1-p1	0.953778	12.4846	0.942191	0.364224	0.997483	-6.39572
Tb427_100041200.1-p1	-0.219913	22.7383	-0.941558	0.364536	0.997483	-6.39632
Tb427_040018900.1-p1	0.389202	15.7944	0.941476	0.364381	0.997483	-6.3966
Tb427_040036000.1-p1	-1.11946	17.245	-0.939819	0.365392	0.997483	-6.39795
Tb427_070069200.1-p1	1.15884	11.0583	0.938633	0.365977	0.997483	-6.39906
Tb427_060054500.1-p1	1.02874	14.2775	0.93702	0.366774	0.997483	-6.40057
Tb427_050044600.1-p1;Tb427_080074100.1-p1	0.300347	21.7046	0.936111	0.367224	0.997483	-6.40141
Tb427_070038600.1-p1	0.802727	14.8578	0.933515	0.36851	0.997483	-6.40384
Tb427_070027600.1-p1	0.370726	20.4377	0.933228	0.368652	0.997483	-6.4041
Tb427_070035000.1-p1	-0.205139	19.5268	-0.930239	0.36994	0.997483	-6.40709
Tb427_090008600.1-p1	-0.153306	19.9102	-0.929896	0.37009	0.997483	-6.40743
Tb427_080022500.1-p1	-0.217739	18.6477	-0.929583	0.370246	0.997483	-6.40772
Tb427_100040200.1-p1	0.312542	15.6991	0.928153	0.370958	0.997483	-6.40905
Tb427_060053500.1-p1	0.65891	12.8015	0.927909	0.37108	0.997483	-6.40928
Tb427_100005300.1-p1	0.185209	20.0856	0.927381	0.371343	0.997483	-6.40976
Tb427_040025600.1-p1	0.246006	20.3063	0.927058	0.371722	0.997483	-6.40983
Tb427_030033400.1-p1	0.212981	17.8558	0.927279	0.371394	0.997483	-6.40986
Tb427_110120100.1-p1	0.888849	14.6887	0.92698	0.371761	0.997483	-6.40991
Tb427_080048900.1-p1	0.99979	10.9776	0.925018	0.372582	0.997483	-6.41189
Tb427_070040700.1-p1	-0.511992	16.3026	-0.921252	0.374627	0.997483	-6.4152
Tb427_110028900.1-p1	-0.297605	20.0441	-0.920188	0.375161	0.997483	-6.41617
Tb427_100155900.1-p1	0.225675	17.5062	0.919483	0.375299	0.997483	-6.41705
Tb427_110131800.1-p1	-0.348614	20.4248	-0.917275	0.376626	0.997483	-6.41885
Tb427_110045800.1-p1	0.197758	21.7855	0.916591	0.37697	0.997483	-6.41948
Tb427_090081800.1-p1	0.273422	23.5925	0.915508	0.377516	0.997483	-6.42047
Tb427_080037000.1-p1	0.526244	14.3833	0.914822	0.377673	0.997483	-6.4213
Tb427_070014400.1-p1	0.215207	19.3176	0.912346	0.378924	0.997483	-6.42357
Tb427_070047200.1-p1	-0.201285	23.315	-0.911255	0.379665	0.997483	-6.42436
Tb427_100012800.1-p1	0.633214	16.4092	0.910406	0.380095	0.997483	-6.42513
Tb427_100123300.1-p1	0.640908	14.8549	0.908856	0.380881	0.997483	-6.42654
Tb427_060035500.1-p1	-0.245939	17.219	-0.907053	0.381585	0.997483	-6.42841
Tb427_070041600.1-p1	-0.305663	19.0409	-0.904848	0.382919	0.997483	-6.43019
Tb427_110159600.1-p1	0.464157	14.5137	0.90488	0.382691	0.997483	-6.43038
Tb427_100054400.1-p1;Tb427_070042200.1-p1	0.405353	21.1227	0.904251	0.383223	0.997483	-6.43073
Tb427_020006400.1-p1	0.56736	15.2874	0.903993	0.383355	0.997483	-6.43096
Tb427_110099600.1-p1	0.828244	14.3011	0.903919	0.383393	0.997483	-6.43103
Tb427_110155200.1-p1	-0.193375	18.3854	-0.901686	0.384321	0.997483	-6.43328
Tb427_030043300.1-p1	-0.228114	20.3621	-0.900577	0.385099	0.997483	-6.43405
Tb427_070010200.1-p1	-0.308477	16.1422	-0.898275	0.386067	0.997483	-6.43635
Tb427_010017100.1-p1	-0.294356	30.0874	-0.896928	0.386968	0.997483	-6.43734
Tb427_080036000.1-p1	0.149394	21.9138	0.89682	0.386813	0.997483	-6.43766
Tb427_080062700.1-p1	-0.51729	13.1785	-0.896713	0.386868	0.997483	-6.43776
Tb427_100026600.1-p1	0.23511	22.3103	0.896193	0.387345	0.997483	-6.438
Tb427_110021700.1-p1	0.555033	15.9965	0.894082	0.38843	0.997483	-6.4399
Tb427_090047300.1-p1	0.289537	17.5662	0.893976	0.38841	0.997483	-6.44007
Tb427_100018100.1-p1	0.123171	22.7931	0.894082	0.388221	0.997483	-6.44012
Tb427_110012800.1-p1	0.315745	18.8568	0.893371	0.388796	0.997483	-6.44053
Tb427_100018500.1-p1	0.44167	17.3426	0.892644	0.38917	0.997483	-6.44119
Tb427_070026500.1-p1	-0.510869	15.4745	-0.892479	0.389255	0.997483	-6.44133
Tb427_080067700.1-p1	-0.434459	17.0326	-0.891763	0.389624	0.997483	-6.44197
Tb427_110087200.1-p1;Tb427_000013200.1-p1;Tb427_000005700.1-p1;Tb427_000009800.1-p1;Tb427_000024500.1-p1;Tb427_000007600.1-p1;Tb427_000011300.1-p1	0.548359	18.7982	0.890204	0.390428	0.997483	-6.44337
Tb427_060043900.1-p1	0.722949	13.4198	0.890145	0.390459	0.997483	-6.44342
Tb427_110021300.1-p1	0.204057	17.8775	0.889511	0.390578	0.997483	-6.44421
Tb427_070016400.1-p1	-0.353711	15.3687	-0.889406	0.390632	0.997483	-6.44431
Tb427_050021400.1-p1	0.504894	16.3842	0.88898	0.39106	0.997483	-6.44446
Tb427_100133800.1-p1	0.390362	13.8233	0.889094	0.390794	0.997483	-6.44459
Tb427_060041200.1-p1	0.22552	19.8505	0.887372	0.391892	0.997483	-6.4459
Tb427_110015000.1-p1	0.384368	16.1582	0.88655	0.392317	0.997483	-6.44663
Tb427_060039900.1-p1	-0.133549	22.6369	-0.88661	0.392079	0.997483	-6.4468
Tb427_100033000.1-p1	0.862315	12.0467	0.884815	0.39316	0.997483	-6.44823
Tb427_100023200.1-p1	-0.555304	12.5748	-0.883049	0.393927	0.997483	-6.44997
Tb427_110135100.1-p1	-0.32786	18.5607	-0.882635	0.394349	0.997483	-6.45011
Tb427_110161500.1-p1;Tb427_110161400.1-p1	-0.259854	18.7866	-0.882338	0.394503	0.997483	-6.45037
Tb427_030022500.1-p1	0.312311	16.6072	0.882482	0.394246	0.997483	-6.45044
Tb427_100142600.1-p1	0.45724	17.9924	0.879529	0.395965	0.997483	-6.45286
Tb427_110134400.1-p1	-0.730384	15.9387	-0.876357	0.397621	0.997483	-6.45566
Tb427_090030000.1-p1	0.334386	15.8821	0.875943	0.397632	0.997483	-6.45625
Tb427_100048300.1-p1	0.265278	18.155	0.875366	0.398119	0.997483	-6.45655
Tb427_090028800.1-p1	1.04724	12.8881	0.873585	0.399071	0.997483	-6.4581
Tb427_020006500.1-p1	0.214097	18.7897	0.871918	0.399762	0.997483	-6.45977
Tb427_110083500.1-p1	-0.326349	20.5227	-0.870192	0.400851	0.997483	-6.46108
Tb427_070061700.1-p1	0.766612	12.6557	0.87014	0.400813	0.997483	-6.4612
Tb427_110141500.1-p1	-0.254139	16.2819	-0.868899	0.401328	0.997483	-6.46243
Tb427_110075700.1-p1;Tb427_110075500.1-p1	0.564676	14.5212	0.867631	0.402199	0.997483	-6.46332
Tb427_100036200.1-p1	1.04568	8.69631	0.866435	0.402627	0.997483	-6.46459
Tb427_060055700.1-p1	0.249133	19.3303	0.866129	0.40299	0.997483	-6.46463
Tb427_090036400.1-p1	0.342893	14.9118	0.864996	0.403386	0.997483	-6.46584
Tb427_110145600.1-p1;Tb427_110145700.1-p1;Tb427_110145500.1-p1	-0.246749	18.3901	-0.864031	0.40401	0.997483	-6.46656
Tb427_050013100.1-p1	-0.303665	15.5835	-0.863749	0.404045	0.997483	-6.46693
Tb427_100156000.1-p1	0.435505	17.3506	0.861412	0.405484	0.997483	-6.46874
Tb427_030017700.1-p1	0.22357	20.2443	0.861209	0.405591	0.997483	-6.46891
Tb427_040015700.1-p1	0.718278	14.5316	0.861049	0.405676	0.997483	-6.46905
Tb427_080050800.1-p1	0.299607	16.2427	0.860553	0.405738	0.997483	-6.4697
Tb427_100145500.1-p1	-0.334019	19.0698	-0.85963	0.406428	0.997483	-6.47028
Tb427_100074000.1-p1	0.230792	16.9056	0.858968	0.406579	0.997483	-6.47108
Tb427_100135900.1-p1	2.51963	8.80155	0.857979	0.407304	0.997483	-6.47171
Tb427_080035500.1-p1	0.896568	13.4146	0.857388	0.407618	0.997483	-6.47222
Tb427_110188300.1-p1	-0.717874	13.6344	-0.85602	0.408346	0.997483	-6.47341
Tb427_020021200.1-p1	0.597877	12.7384	0.854801	0.408795	0.997483	-6.47468
Tb427_080055800.1-p1	-1.18187	15.8756	-0.853341	0.409773	0.997483	-6.47572
Tb427_090022800.1-p1	0.188318	19.9312	0.851417	0.410625	0.997483	-6.47756
Tb427_110111700.1-p1	0.238323	17.3866	0.849506	0.411624	0.997483	-6.47923
Tb427_100067300.1-p1	0.592742	15.5666	0.848594	0.41231	0.997483	-6.47979
Tb427_040040800.1-p1	0.48125	17.3432	0.846748	0.4133	0.997483	-6.48137
Tb427_110018500.1-p1	1.75501	11.7041	0.845342	0.414054	0.997483	-6.48257
Tb427_030046700.1-p1	-0.123786	23.0419	-0.844956	0.414065	0.997483	-6.48312
Tb427_050035400.1-p1;Tb427_030008900.1-p1	0.281868	18.0676	0.844122	0.41471	0.997483	-6.48362
Tb427_110006000.1-p1	1.59081	10.4596	0.843587	0.414997	0.997483	-6.48407
Tb427_100065500.1-p1	0.532242	13.6388	0.843358	0.414925	0.997483	-6.48448
Tb427_080023200.1-p1	0.173553	19.6028	0.841781	0.415774	0.997483	-6.48583
Tb427_110091200.1-p1	-0.653534	14.6964	-0.840992	0.416395	0.997483	-6.48628
Tb427_010015100.1-p1	0.752939	14.3718	0.8384	0.417794	0.997483	-6.48848
Tb427_100156900.1-p1	0.21437	18.7399	0.838331	0.417658	0.997483	-6.48873
Tb427_100076200.1-p1	-0.748752	13.9781	-0.836792	0.418663	0.997483	-6.48984
Tb427_060018000.1-p1	0.680079	11.6655	0.836702	0.418517	0.997483	-6.49013
Tb427_110058100.1-p1	0.142571	18.7398	0.836613	0.418565	0.997483	-6.49021
Tb427_100110900.1-p1	-0.957481	11.5184	-0.83111	0.421745	0.997483	-6.49464
Tb427_100120900.1-p1	0.232731	24.0647	0.830786	0.421921	0.997483	-6.49491
Tb427_110159900.1-p1	1.08649	13.1487	0.830744	0.421944	0.997483	-6.49494
Tb427_080072500.1-p1	0.493449	15.1061	0.830162	0.42226	0.997483	-6.49543
Tb427_110074000.1-p1	-0.354585	15.1642	-0.829475	0.422442	0.997483	-6.49622
Tb427_080031900.1-p1	0.385988	14.7154	0.829308	0.422532	0.997483	-6.49636
Tb427_110156400.1-p1	-0.331988	16.0333	-0.829141	0.422645	0.997483	-6.49648
Tb427_100008400.1-p1	-0.696153	11.6818	-0.824606	0.425099	0.997483	-6.5003
Tb427_110130000.1-p1	-0.491465	16.676	-0.824131	0.42555	0.997483	-6.50048
Tb427_110034500.1-p1	0.255698	21.689	0.823192	0.426064	0.997483	-6.50127
Tb427_090068300.1-p1	-0.602802	13.2216	-0.82291	0.426049	0.997483	-6.50169
Tb427_030057700.1-p1	0.195268	18.3548	0.822605	0.426194	0.997483	-6.50197
Tb427_090023400.1-p1	-1.07576	13.7458	-0.822044	0.426693	0.997483	-6.50222
Tb427_030020700.1-p1	-0.173479	19.4124	-0.822266	0.42638	0.997483	-6.50225
Tb427_090030200.1-p1	0.3539	16.8268	0.821405	0.427043	0.997483	-6.50276
Tb427_100105000.1-p1	0.208106	16.1809	0.821649	0.426718	0.997483	-6.50277
Tb427_080010000.1-p1	0.145899	23.209	0.821531	0.426834	0.997483	-6.50281
Tb427_100063300.1-p1	-0.553387	13.4673	-0.821568	0.426782	0.997483	-6.50281
Tb427_110189900.1-p1	0.290518	18.9226	0.820467	0.427557	0.997483	-6.50354
Tb427_100090300.1-p1	0.939125	11.648	0.820032	0.427796	0.997483	-6.5039
Tb427_030042200.1-p1	0.941529	11.4095	0.819843	0.427899	0.997483	-6.50405
Tb427_110067700.1-p1	-0.313261	18.1062	-0.819668	0.427996	0.997483	-6.5042
Tb427_100019300.1-p1	0.178244	19.7222	0.819345	0.428002	0.997483	-6.50466
Tb427_100071000.1-p1	0.475762	13.0319	0.817018	0.429262	0.997483	-6.50661
Tb427_100108100.1-p1	0.662238	15.2046	0.816621	0.429671	0.997483	-6.50673
Tb427_090019700.1-p1	0.285114	17.369	0.816127	0.429943	0.997483	-6.50714
Tb427_030054400.1-p1	-0.524422	16.1044	-0.815032	0.430546	0.997483	-6.50804
Tb427_110091500.1-p1	-0.282808	18.577	-0.814989	0.430569	0.997483	-6.50808
Tb427_070079600.1-p1	0.597566	14.6442	0.812974	0.431681	0.997483	-6.50974
Tb427_030012100.1-p1	0.844488	14.4934	0.812943	0.431698	0.997483	-6.50977
Tb427_100137000.1-p1	0.353771	17.0945	0.812236	0.432088	0.997483	-6.51035
Tb427_090034800.1-p1	-0.335445	19.9525	-0.811851	0.432301	0.997483	-6.51067
Tb427_110130700.1-p1	-0.241085	15.8652	-0.811422	0.43235	0.997483	-6.51123
Tb427_110178400.1-p1;Tb427_110178500.1-p1	0.249145	20.0648	0.810646	0.432967	0.997483	-6.51166
Tb427_040015400.1-p1	0.286739	16.0697	0.810215	0.433017	0.997483	-6.51222
Tb427_050006700.1-p1	0.830368	13.6139	0.808972	0.433894	0.997483	-6.51303
Tb427_100163800.1-p1	0.233155	18.5015	0.806883	0.435018	0.997483	-6.51478
Tb427_050041000.1-p1	-0.572567	12.0087	-0.805877	0.435423	0.997483	-6.51578
Tb427_030024000.1-p1	-0.898646	12.7804	-0.804037	0.436632	0.997483	-6.51707
Tb427_060021200.1-p1	1.21201	11.1816	0.803345	0.437018	0.997483	-6.51764
Tb427_070031000.1-p1;Tb427_070030900.1-p1	-0.218476	19.1625	-0.803308	0.437038	0.997483	-6.51767
Tb427_100113000.1-p1	-1.21109	16.2426	-0.800132	0.438808	0.997483	-6.52026
Tb427_010011400.1-p1	-0.157349	17.4691	-0.800337	0.438508	0.997483	-6.5203
Tb427_110053100.1-p1	-0.381493	18.8852	-0.798669	0.439625	0.997483	-6.52144
Tb427_110109800.1-p1	0.505926	12.4313	0.798655	0.439448	0.997483	-6.52166
Tb427_090008700.1-p1	-0.658945	17.7704	-0.798035	0.439979	0.997483	-6.52196
Tb427_110023800.1-p1	-0.195609	19.394	-0.797744	0.44001	0.997483	-6.52234
Tb427_080059800.1-p1	-0.113583	20.767	-0.796624	0.440584	0.997483	-6.52331
Tb427_100037000.1-p1	0.593007	16.9161	0.795953	0.441144	0.997483	-6.52365
Tb427_090036700.1-p1	0.217198	20.4923	0.795845	0.441204	0.997483	-6.52373
Tb427_110069600.1-p1	0.314164	16.6979	0.794677	0.441858	0.997483	-6.52468
Tb427_050024900.1-p1	-0.244737	18.7338	-0.79384	0.442327	0.997483	-6.52535
Tb427_100010500.1-p1	-0.226554	19.9613	-0.792134	0.443285	0.997483	-6.52673
Tb427_110155500.1-p1	-0.213546	22.0158	-0.791527	0.443626	0.997483	-6.52722
Tb427_060012900.1-p1	-0.179553	19.6855	-0.791703	0.443365	0.997483	-6.52726
Tb427_100045000.1-p1	-0.517307	15.7785	-0.791408	0.443693	0.997483	-6.52731
Tb427_110042600.1-p1	-0.975462	14.3681	-0.790887	0.443986	0.997483	-6.52773
Tb427_090072800.1-p1	0.175305	21.5746	0.789625	0.444695	0.997483	-6.52875
Tb427_070015900.1-p1	-0.46358	13.382	-0.788397	0.445204	0.997483	-6.52994
Tb427_060038600.1-p1	0.527227	13.6594	0.787282	0.445855	0.997483	-6.53081
Tb427_110028300.1-p1	-0.421511	17.225	-0.784359	0.447665	0.997483	-6.53296
Tb427_010009800.1-p1	1.00042	9.51934	0.784492	0.44743	0.997483	-6.53304
Tb427_100105600.1-p1	0.221901	23.991	0.782087	0.44895	0.997483	-6.53478
Tb427_090052000.1-p1	0.114141	21.2512	0.78128	0.449227	0.997483	-6.53562
Tb427_100069500.1-p1	-0.16216	22.1055	-0.77904	0.450678	0.997483	-6.5372
Tb427_090070800.1-p1	-0.284735	17.933	-0.778828	0.450798	0.997483	-6.53737
Tb427_050038700.1-p1	0.396835	19.5176	0.776604	0.452062	0.997483	-6.53913
Tb427_050037500.1-p1	0.723287	11.0365	0.776246	0.452086	0.997483	-6.53961
Tb427_090015900.1-p1	-0.15934	18.3708	-0.773106	0.453876	0.997483	-6.54209
Tb427_110147400.1-p1	0.412738	15.391	0.77237	0.454474	0.997483	-6.54247
Tb427_080063200.1-p1	-0.838292	15.0846	-0.772321	0.454502	0.997483	-6.54251
Tb427_060029500.1-p1	0.194406	18.3206	0.770502	0.455363	0.997483	-6.54414
Tb427_010031500.1-p1	0.824646	13.1616	0.768683	0.456581	0.997483	-6.54537
Tb427_100142000.1-p1	-0.511879	15.7346	-0.76851	0.45668	0.997483	-6.5455
Tb427_100031200.1-p1	0.904917	16.0892	0.767242	0.457406	0.997483	-6.5465
Tb427_070059000.1-p1	0.657291	11.7725	0.765599	0.458172	0.997483	-6.54798
Tb427_100120600.1-p1	-0.451841	14.9944	-0.764185	0.45916	0.997483	-6.54889
Tb427_030056800.1-p1	-0.49415	14.288	-0.762848	0.459864	0.997483	-6.55
Tb427_110044100.1-p1	-0.267773	17.4469	-0.762415	0.460177	0.997483	-6.55026
Tb427_070022200.1-p1	0.52098	18.6367	0.761955	0.460441	0.997483	-6.55062
Tb427_110154100.1-p1	0.191565	16.9764	0.762189	0.460131	0.997483	-6.55064
Tb427_070011700.1-p1	-0.45728	13.0154	-0.762109	0.460178	0.997483	-6.5507
Tb427_010028500.1-p1	0.582331	12.7344	0.761094	0.460779	0.997483	-6.55147
Tb427_040048900.1-p1	-1.28702	11.7288	-0.759913	0.461617	0.997483	-6.55221
Tb427_030059600.1-p1	-0.142909	18.6799	-0.760061	0.461357	0.997483	-6.55229
Tb427_040027000.1-p1	-0.307616	20.1887	-0.759788	0.461689	0.997483	-6.5523
Tb427_050029300.1-p1	0.878386	12.9662	0.758511	0.462426	0.997483	-6.55329
Tb427_090076400.1-p1	-1.00912	12.8057	-0.758433	0.462471	0.997483	-6.55336
Tb427_110079200.1-p1	-0.263039	20.5119	-0.757953	0.462747	0.997483	-6.55373
Tb427_100103800.1-p1	-0.117258	19.9672	-0.757286	0.462959	0.997483	-6.55444
Tb427_030040400.1-p1	-1.03432	13.1699	-0.756339	0.46368	0.997483	-6.55497
Tb427_080048600.1-p1	-0.500727	17.9437	-0.754621	0.464673	0.997483	-6.5563
Tb427_110099900.1-p1	0.183237	17.5405	0.754182	0.464754	0.997483	-6.55683
Tb427_050039600.1-p1	0.321717	16.9226	0.753666	0.465226	0.997483	-6.55704
Tb427_100115000.1-p1	-0.147249	18.5822	-0.75382	0.464964	0.997483	-6.55711
Tb427_080087900.1-p1;Tb427_080087800.1-p1	0.421425	15.6011	0.75304	0.465589	0.997483	-6.55752
Tb427_100148600.1-p1	0.141202	20.3517	0.752561	0.465693	0.997483	-6.55808
Tb427_080023700.1-p1	-0.598198	19.3908	-0.75215	0.466105	0.997483	-6.5582
Tb427_110085600.1-p1	0.41782	16.6775	0.748256	0.468366	0.997483	-6.56119
Tb427_040051800.1-p1	0.176354	19.6851	0.74821	0.46827	0.997483	-6.56136
Tb427_100100000.1-p1	0.864624	13.9723	0.746516	0.469378	0.997483	-6.56252
Tb427_040015300.1-p1	0.195199	24.1445	0.745413	0.470021	0.997483	-6.56336
Tb427_110135500.1-p1	0.146823	19.7123	0.745471	0.469816	0.997483	-6.56351
Tb427_010012000.1-p1	0.603248	17.6085	0.744839	0.470355	0.997483	-6.5638
Tb427_090058800.1-p1	0.653826	12.59	0.744744	0.470336	0.997483	-6.56395
Tb427_110040000.1-p1	0.162946	19.6738	0.743849	0.470779	0.997483	-6.56472
Tb427_040055200.1-p1	-1.14775	8.72907	-0.743598	0.471013	0.997483	-6.56482
Tb427_110014800.1-p1	0.359821	15.1137	0.742057	0.471828	0.997483	-6.56608
Tb427_070082100.1-p1	0.438832	15.5031	0.741799	0.47213	0.997483	-6.56611
Tb427_110044900.1-p1	-0.734201	13.7905	-0.741451	0.472333	0.997483	-6.56637
Tb427_100042500.1-p1	0.528156	17.0709	0.740988	0.472604	0.997483	-6.56672
Tb427_070028700.1-p1	0.947694	10.4031	0.740969	0.472615	0.997483	-6.56674
Tb427_060009000.1-p1	-0.85962	16.6011	-0.739697	0.473359	0.997483	-6.5677
Tb427_100058500.1-p1	0.211693	17.0466	0.739634	0.473227	0.997483	-6.56794
Tb427_110078600.1-p1	0.324636	17.5177	0.738828	0.473868	0.997483	-6.56836
Tb427_100041700.1-p1	0.193507	17.5355	0.738649	0.473804	0.997483	-6.56869
Tb427_110070400.1-p1	-0.779387	14.0851	-0.737557	0.474613	0.997483	-6.56932
Tb427_110142100.1-p1	-0.289082	22.6354	-0.735736	0.475682	0.997483	-6.57069
Tb427_090048200.1-p1	0.174507	16.5066	0.734863	0.476026	0.997483	-6.57154
Tb427_100008000.1-p1	0.199238	17.9792	0.731483	0.478032	0.997483	-6.57406
Tb427_020021400.1-p1	-0.84238	12.5586	-0.730866	0.478546	0.997483	-6.57435
Tb427_030040300.1-p1	-0.421543	16.6324	-0.730855	0.478553	0.997483	-6.57436
Tb427_040038400.1-p1;Tb427_040038900.1-p1	1.41798	10.1279	0.73003	0.479039	0.997483	-6.57498
Tb427_030022800.1-p1	0.351367	18.6558	0.729591	0.479298	0.997483	-6.57531
Tb427_090015100.1-p1	-1.7556	9.04172	-0.729096	0.47959	0.997483	-6.57568
Tb427_110047000.1-p1	-0.927278	12.0273	-0.726316	0.481232	0.997483	-6.57775
Tb427_090031500.1-p1	0.269092	18.4691	0.726086	0.481368	0.997483	-6.57792
Tb427_110104400.1-p1	-0.371434	18.4691	-0.725923	0.481465	0.997483	-6.57804
Tb427_030059300.1-p1	0.390957	18.4339	0.725628	0.48164	0.997483	-6.57826
Tb427_100165200.1-p1	0.726006	12.5085	0.725534	0.481695	0.997483	-6.57833
Tb427_100118600.1-p1	-0.484125	13.4402	-0.725563	0.481512	0.997483	-6.57849
Tb427_090056000.1-p1	-0.14908	18.5524	-0.725434	0.481588	0.997483	-6.57859
Tb427_110063500.1-p1	-0.569733	15.1316	-0.724913	0.482062	0.997483	-6.57879
Tb427_110134300.1-p1	0.196704	18.7699	0.721981	0.483728	0.997483	-6.58105
Tb427_100049600.1-p1	0.129966	22.717	0.720611	0.484486	0.997483	-6.58212
Tb427_060048800.1-p1	0.237836	19.2795	0.720201	0.484857	0.997483	-6.58228
Tb427_110049300.1-p1	0.418871	15.9867	0.719434	0.485312	0.997483	-6.58285
Tb427_020031900.1-p1	-0.549906	16.0325	-0.718306	0.485983	0.997483	-6.58368
Tb427_030008800.1-p1	0.251851	19.4485	0.718259	0.486011	0.997483	-6.58372
Tb427_080075600.1-p1;Tb427_040057200.1-p1	0.22847	17.6714	0.71818	0.485999	0.997483	-6.58384
Tb427_110039400.1-p1	0.797506	12.2262	0.717024	0.486746	0.997483	-6.58463
Tb427_100006800.1-p1	-0.466661	14.0439	-0.716834	0.486734	0.997483	-6.58491
Tb427_100062800.1-p1	0.806586	11.8881	0.716307	0.487174	0.997483	-6.58515
Tb427_090046600.1-p1	-0.581761	14.381	-0.715463	0.487677	0.997483	-6.58577
Tb427_100136100.1-p1	-0.278174	23.0843	-0.715242	0.487808	0.997483	-6.58594
Tb427_070017500.1-p1	0.552365	17.3728	0.715177	0.487847	0.997483	-6.58598
Tb427_040008000.1-p1	-0.742071	14.3023	-0.714848	0.488043	0.997483	-6.58622
Tb427_030018100.1-p1	-0.165185	23.6715	-0.714055	0.488517	0.997483	-6.58681
Tb427_110033600.1-p1	0.504618	13.5378	0.713787	0.48854	0.997483	-6.58716
Tb427_100149500.1-p1	-0.455215	15.2569	-0.713474	0.488863	0.997483	-6.58723
Tb427_070026300.1-p1	0.243128	20.5085	0.712418	0.489494	0.997483	-6.588
Tb427_040024500.1-p1	0.594524	11.8687	0.711525	0.489865	0.997483	-6.58884
Tb427_030023800.1-p1	-1.05389	10.8178	-0.710449	0.490671	0.997483	-6.58944
Tb427_100083900.1-p1	-0.458531	14.0194	-0.70991	0.490858	0.997483	-6.58999
Tb427_100130700.1-p1	0.515236	15.2565	0.708951	0.491568	0.997483	-6.59053
Tb427_110013800.1-p1	0.318465	16.1468	0.707776	0.492272	0.997483	-6.59139
Tb427_100157900.1-p1	-0.114881	21.6523	-0.707831	0.492078	0.997483	-6.59153
Tb427_110158000.1-p1	0.121089	21.8983	0.706228	0.49304	0.997483	-6.59269
Tb427_080051400.1-p1	0.324367	16.6897	0.704608	0.494174	0.997483	-6.59369
Tb427_060053000.1-p1	-0.190426	16.6952	-0.704243	0.494233	0.997483	-6.59413
Tb427_070029500.1-p1	0.239536	16.6315	0.702197	0.49548	0.997483	-6.59559
Tb427_060010600.1-p1;Tb427_110127800.1-p1	-0.157431	22.2351	-0.700298	0.496768	0.997483	-6.5968
Tb427_100026100.1-p1	-0.524217	18.4874	-0.699984	0.496957	0.997483	-6.59703
Tb427_090031800.1-p1	0.327908	20.5841	0.699744	0.497102	0.997483	-6.5972
Tb427_080008600.1-p1	0.558669	12.998	0.699733	0.497005	0.997483	-6.59732
Tb427_070016200.1-p1	0.627229	13.3517	0.696119	0.499291	0.997483	-6.5998
Tb427_080066200.1-p1	0.992316	12.3796	0.695246	0.499819	0.997483	-6.60042
Tb427_110089600.1-p1	-0.464936	15.5599	-0.695189	0.499854	0.997483	-6.60047
Tb427_110083200.1-p1	-0.343715	16.5128	-0.693004	0.501177	0.997483	-6.60203
Tb427_110151800.1-p1	-0.536962	16.6493	-0.692885	0.501249	0.997483	-6.60211
Tb427_050032600.1-p1	-0.421015	15.2607	-0.691676	0.501982	0.997483	-6.60297
Tb427_080016800.1-p1	-0.661765	13.4321	-0.690846	0.502486	0.997483	-6.60356
Tb427_060049500.1-p1	-0.765704	12.3358	-0.690229	0.50286	0.997483	-6.604
Tb427_060024100.1-p1	-0.184322	19.1356	-0.690278	0.502788	0.997483	-6.60401
Tb427_110186500.1-p1	0.212992	17.0675	0.690417	0.5026	0.997483	-6.60403
Tb427_070028200.1-p1	0.344494	16.6541	0.688582	0.503862	0.997483	-6.60517
Tb427_100167100.1-p1	-0.962495	12.9561	-0.687931	0.504257	0.997483	-6.60563
Tb427_070060900.1-p1	0.117582	18.134	0.687959	0.504084	0.997483	-6.60578
Tb427_100076900.1-p1	-0.140422	21.8211	-0.687711	0.504375	0.997483	-6.6058
Tb427_100072700.1-p1	-0.235362	16.5884	-0.685706	0.505472	0.997483	-6.60736
Tb427_080011300.1-p1	-0.116205	23.8243	-0.685271	0.505746	0.997483	-6.60766
Tb427_100132500.1-p1	-0.603109	16.9268	-0.684173	0.506546	0.997483	-6.60828
Tb427_080040700.1-p1	-0.526406	13.7161	-0.683919	0.506701	0.997483	-6.60846
Tb427_050044700.1-p1	0.120617	22.2243	0.683496	0.506822	0.997483	-6.60891
Tb427_100153400.1-p1	0.280862	19.1239	0.682776	0.507398	0.997483	-6.60927
Tb427_010011900.1-p1	0.990002	12.8579	0.682599	0.507507	0.997483	-6.60939
Tb427_080055900.1-p1	-0.239681	16.395	-0.682227	0.507594	0.997483	-6.60981
Tb427_110188700.1-p1;Tb427_110188800.1-p1	0.322774	19.4939	0.680266	0.508932	0.997483	-6.61103
Tb427_030041000.1-p1	-0.565783	11.8835	-0.680286	0.508766	0.997483	-6.61119
Tb427_060044300.1-p1	-0.397379	15.2972	-0.679704	0.509276	0.997483	-6.61142
Tb427_100083700.1-p1	0.457246	15.0052	0.679585	0.509349	0.997483	-6.61151
Tb427_050043500.1-p1	-1.13194	13.4522	-0.679352	0.509491	0.997483	-6.61167
Tb427_030012000.1-p1	-1.0255	11.0121	-0.679088	0.509653	0.997483	-6.61186
Tb427_040009500.1-p1	-0.147014	21.586	-0.678883	0.509779	0.997483	-6.612
Tb427_050027900.1-p1	0.47502	14.9044	0.678267	0.510156	0.997483	-6.61243
Tb427_060017900.1-p1	0.194684	20.4447	0.677205	0.510807	0.997483	-6.61317
Tb427_070026000.1-p1	-0.179926	20.141	-0.674291	0.512594	0.997483	-6.6152
Tb427_040024200.1-p1	-0.198472	22.5517	-0.6742	0.51265	0.997483	-6.61526
Tb427_100071600.1-p1	-0.356057	16.0973	-0.673811	0.512889	0.997483	-6.61553
Tb427_070036100.1-p1	0.220372	17.4225	0.673763	0.512852	0.997483	-6.61564
Tb427_110018800.1-p1	0.354021	16.1022	0.67365	0.512988	0.997483	-6.61565
Tb427_100150100.1-p1	0.392909	18.9727	0.673523	0.513066	0.997483	-6.61573
Tb427_100036800.1-p1	0.223643	19.4001	0.673363	0.513164	0.997483	-6.61585
Tb427_100048600.1-p1	-0.473554	16.1752	-0.672721	0.513559	0.997483	-6.61629
Tb427_100036600.1-p1	0.256075	18.5803	0.671329	0.514415	0.997483	-6.61726
Tb427_020009400.1-p1	0.273275	15.441	0.670889	0.514535	0.997483	-6.61773
Tb427_090029800.1-p1	0.131451	21.2259	0.670571	0.514755	0.997483	-6.61792
Tb427_030021600.1-p1	0.313127	15.1761	0.670103	0.515034	0.997483	-6.61826
Tb427_090077200.1-p1	0.310817	15.6892	0.669168	0.515694	0.997483	-6.61881
Tb427_090011300.1-p1	-1.13596	9.98743	-0.668662	0.516058	0.997483	-6.6191
Tb427_110016300.1-p1;Tb427_100054000.1-p1	-0.155713	16.7568	-0.668793	0.515826	0.997483	-6.61918
Tb427_090090300.1-p1	0.13108	18.3269	0.668784	0.515832	0.997483	-6.61918
Tb427_080053900.1-p1	0.736419	10.3961	0.666903	0.517011	0.997483	-6.62046
Tb427_010006500.1-p1	-0.210286	23.3699	-0.666055	0.517668	0.997483	-6.62089
Tb427_030050900.1-p1;Tb427_060018800.1-p1	0.103776	22.8834	0.665647	0.517769	0.997483	-6.62134
Tb427_030054100.1-p1	-0.134661	18.5166	-0.665463	0.517883	0.997483	-6.62147
Tb427_050027300.1-p1	0.593493	14.4604	0.662503	0.519864	0.997483	-6.62333
Tb427_020022200.1-p1	0.675932	13.1137	0.662058	0.52014	0.997483	-6.62363
Tb427_100143200.1-p1	0.249676	15.6243	0.65947	0.521596	0.997483	-6.62556
Tb427_110131100.1-p1	0.170687	17.6132	0.658148	0.522417	0.997483	-6.62646
Tb427_100130300.1-p1	0.758167	17.1154	0.653412	0.525512	0.997483	-6.62951
Tb427_010011600.1-p1	-0.68504	12.2986	-0.653052	0.525736	0.997483	-6.62975
Tb427_110150100.1-p1	-0.262044	22.9665	-0.652445	0.526114	0.997483	-6.63016
Tb427_060036000.1-p1	-0.558604	15.8829	-0.651985	0.526401	0.997483	-6.63047
Tb427_100095100.1-p1	-0.159935	17.9312	-0.651612	0.526487	0.997483	-6.63088
Tb427_060017500.1-p1	-0.488841	15.56	-0.650931	0.527059	0.997483	-6.63118
Tb427_030053600.1-p1	-0.31185	16.1025	-0.64992	0.52769	0.997483	-6.63186
Tb427_100007900.1-p1	0.784154	12.3102	0.648312	0.528695	0.997483	-6.63294
Tb427_060033500.1-p1	-1.01756	10.7376	-0.646634	0.529745	0.997483	-6.63406
Tb427_100079200.1-p1	-0.118471	22.088	-0.646807	0.529508	0.997483	-6.63409
Tb427_110037700.1-p1	0.391963	14.9324	0.645404	0.530516	0.997483	-6.63488
Tb427_060051200.1-p1	0.506096	12.6211	0.642181	0.532407	0.997483	-6.63717
Tb427_100037500.1-p1	0.142096	22.3505	0.641118	0.533204	0.997483	-6.63773
Tb427_000025200.1-p1;Tb427_000011800.1-p1;Tb427_000007700.1-p1;Tb427_000009200.1-p1;Tb427_000009900.1-p1;Tb427_000021400.1-p1;Tb427_000162600.1-p1;Tb427_000316500.1-p1;Tb427_000316900.1-p1;Tb427_000357100.1-p1;Tb427_000230600.1-p1;Tb427_000267400.1-p1;Tb427_000404900.1-p1	0.576627	17.7183	0.640092	0.533849	0.997483	-6.63841
Tb427_100009600.1-p1	-0.368107	16.0216	-0.639639	0.534135	0.997483	-6.63871
Tb427_100059600.1-p1	0.260724	16.2591	0.639654	0.534068	0.997483	-6.63877
Tb427_080080600.1-p1	0.926008	12.5885	0.639539	0.534197	0.997483	-6.63878
Tb427_080066400.1-p1	0.590846	14.9408	0.639449	0.534254	0.997483	-6.63884
Tb427_100066600.1-p1	-0.485743	13.8098	-0.638687	0.534734	0.997483	-6.63934
Tb427_080027800.1-p1	-0.183539	19.2847	-0.636981	0.535807	0.997483	-6.64047
Tb427_080012500.1-p1	0.463797	15.6731	0.636765	0.535944	0.997483	-6.64061
Tb427_070035200.1-p1	-0.390702	15.3109	-0.636349	0.536206	0.997483	-6.64089
Tb427_050014000.1-p1	-0.258491	16.8703	-0.636314	0.536228	0.997483	-6.64091
Tb427_040049600.1-p1	0.255666	16.2551	0.636216	0.536222	0.997483	-6.64105
Tb427_060045900.1-p1	-0.240335	16.7695	-0.635375	0.536792	0.997483	-6.64156
Tb427_100131700.1-p1	0.28553	17.1262	0.635274	0.536884	0.997483	-6.64159
Tb427_110172200.1-p1	-0.289656	18.2679	-0.634292	0.537503	0.997483	-6.64224
Tb427_090065100.1-p1	-0.113932	22.4297	-0.634317	0.537362	0.997483	-6.64236
Tb427_110119800.1-p1	0.284944	14.942	0.633709	0.537729	0.997483	-6.64278
Tb427_070032700.1-p1	0.220418	17.8615	0.632933	0.538362	0.997483	-6.64313
Tb427_100095300.1-p1	0.561808	12.2252	0.629174	0.540635	0.997483	-6.6457
Tb427_110048500.1-p1	0.367414	14.1566	0.627287	0.541809	0.997483	-6.64695
Tb427_100088800.1-p1	0.105376	21.4883	0.626739	0.542143	0.997483	-6.64732
Tb427_110173200.1-p1	-0.201228	17.2657	-0.626297	0.542446	0.997483	-6.64759
Tb427_080039400.1-p1	0.509717	13.8529	0.626059	0.542714	0.997483	-6.64761
Tb427_030018800.1-p1	0.190781	17.4474	0.626262	0.542461	0.997483	-6.64761
Tb427_110179200.1-p1	0.268351	16.0498	0.625674	0.542908	0.997483	-6.64792
Tb427_100157600.1-p1	0.234606	17.4668	0.624725	0.543561	0.997483	-6.64848
Tb427_100067000.1-p1	0.155199	16.5232	0.624941	0.543284	0.997483	-6.64849
Tb427_030050600.1-p1	-0.121177	21.1823	-0.62489	0.543333	0.997483	-6.6485
Tb427_100139500.1-p1	0.253625	18.5296	0.622853	0.544751	0.997483	-6.64969
Tb427_030023900.1-p1	-0.200309	17.8702	-0.622339	0.545078	0.997483	-6.65002
Tb427_100082200.1-p1	-1.04448	10.455	-0.621833	0.5454	0.997483	-6.65034
Tb427_110120400.1-p1	-0.235619	16.264	-0.6219	0.545234	0.997483	-6.65043
Tb427_100032300.1-p1	0.363973	14.1702	0.621231	0.545658	0.997483	-6.65087
Tb427_100098600.1-p1	-0.285173	14.1747	-0.621015	0.545782	0.997483	-6.65102
Tb427_000655100.1-p1;Tb427_000681000.1-p1	-0.27604	15.2155	-0.61933	0.546856	0.997483	-6.6521
Tb427_090070400.1-p1	0.247103	23.0248	0.618802	0.547331	0.997483	-6.65229
Tb427_100020600.1-p1	0.284451	15.1257	0.616658	0.548571	0.997483	-6.6538
Tb427_110057000.1-p1	0.287766	17.7399	0.616381	0.548876	0.997483	-6.65384
Tb427_070064800.1-p1	0.270046	15.2439	0.615791	0.549115	0.997483	-6.65437
Tb427_110178000.1-p1;Tb427_110168700.1-p1	-0.409615	16.5136	-0.615509	0.549433	0.997483	-6.6544
Tb427_030037300.1-p1	-0.105412	23.4313	-0.61461	0.549889	0.997483	-6.6551
Tb427_050015800.1-p1	0.145933	24.1914	0.613894	0.550465	0.997483	-6.65543
Tb427_110129000.1-p1	0.160484	20.3186	0.613202	0.550908	0.997483	-6.65587
Tb427_110152900.1-p1	0.401587	20.0393	0.612423	0.551407	0.997483	-6.65637
Tb427_110044000.1-p1	-0.154638	19.2402	-0.612433	0.551322	0.997483	-6.65644
Tb427_080008200.1-p1	-0.195376	18.2002	-0.612146	0.551584	0.997483	-6.65654
Tb427_080087300.1-p1	0.178121	17.7651	0.612031	0.551537	0.997483	-6.65675
Tb427_100134400.1-p1	0.327392	21.8237	0.609951	0.552991	0.997483	-6.65793
Tb427_110026300.1-p1	0.444301	14.731	0.609925	0.553008	0.997483	-6.65795
Tb427_040046700.1-p1	-0.451817	15.5202	-0.609919	0.553011	0.997483	-6.65795
Tb427_080083300.1-p1	-0.375262	17.0812	-0.609105	0.553533	0.997483	-6.65847
Tb427_100064300.1-p1	-0.203673	18.782	-0.608833	0.553708	0.997483	-6.65864
Tb427_070069300.1-p1	-0.493944	15.6182	-0.608393	0.553991	0.997483	-6.65892
Tb427_080018400.1-p1	-0.375871	15.5857	-0.608357	0.554014	0.997483	-6.65894
Tb427_010026900.1-p1	-0.521319	18.6453	-0.608327	0.554033	0.997483	-6.65896
Tb427_110139400.1-p1	-0.226805	15.7728	-0.607751	0.554267	0.997483	-6.65947
Tb427_050034000.1-p1	1.00648	14.0947	0.606914	0.554941	0.997483	-6.65985
Tb427_080020200.1-p1	0.135403	19.0387	0.606479	0.555085	0.997483	-6.66027
Tb427_110066200.1-p1	-0.875635	13.8498	-0.605335	0.555956	0.997483	-6.66084
Tb427_090068100.1-p1	0.416113	13.5719	0.605439	0.55577	0.997483	-6.66091
Tb427_090011800.1-p1	0.156832	19.6477	0.604845	0.556271	0.997483	-6.66115
Tb427_110023100.1-p1	-0.204878	18.2408	-0.603603	0.557071	0.997483	-6.66193
Tb427_080077300.1-p1;Tb427_100114800.1-p1	-0.130229	26.0699	-0.600122	0.559314	0.997483	-6.66411
Tb427_080054000.1-p1	-0.36208	18.9666	-0.599822	0.559508	0.997483	-6.66429
Tb427_060051100.1-p1	-0.113908	21.5982	-0.597833	0.560681	0.997483	-6.66565
Tb427_010023400.1-p1	0.0957383	20.7457	0.597477	0.56089	0.997483	-6.6659
Tb427_090038400.1-p1	0.273452	15.0572	0.595858	0.561938	0.997483	-6.6669
Tb427_090089500.1-p1	0.138746	24.6754	0.595569	0.562257	0.997483	-6.66694
Tb427_110096300.1-p1	-0.116559	20.9308	-0.595734	0.562033	0.997483	-6.66696
Tb427_070082000.1-p1	0.226236	18.0464	0.595359	0.562393	0.997483	-6.66707
Tb427_010027500.1-p1	0.143775	19.3574	0.595127	0.562432	0.997483	-6.66733
Tb427_110095300.1-p1	0.452861	15.4301	0.594465	0.562971	0.997483	-6.66762
Tb427_020031700.1-p1	-0.0902083	20.8819	-0.59398	0.563154	0.997483	-6.66806
Tb427_060036100.1-p1	-0.269647	18.8641	-0.59285	0.564018	0.997483	-6.66862
Tb427_060014300.1-p1	0.428042	14.8631	0.592457	0.564273	0.997483	-6.66886
Tb427_070043300.1-p1	0.308277	13.8678	0.591748	0.564601	0.997483	-6.66943
Tb427_100066400.1-p1	-0.626642	13.1354	-0.590244	0.565709	0.997483	-6.67022
Tb427_040034100.1-p1	0.165662	19.361	0.590228	0.565719	0.997483	-6.67023
Tb427_100060900.1-p1	0.170741	16.1905	0.589798	0.565868	0.997483	-6.67063
Tb427_110063900.1-p1	0.626602	10.6655	0.588807	0.566527	0.997483	-6.67122
Tb427_040046900.1-p1	-0.151921	17.3783	-0.588096	0.566974	0.997483	-6.67167
Tb427_050034700.1-p1	-0.419005	17.7123	-0.587284	0.567632	0.997483	-6.67203
Tb427_020025500.1-p1	-0.207618	14.7427	-0.586747	0.567852	0.997483	-6.6725
Tb427_080050000.1-p1	-0.634322	13.4771	-0.585521	0.56878	0.997483	-6.6731
Tb427_110170000.1-p1;Tb427_110066100.1-p1	-0.14429	21.5642	-0.585519	0.568781	0.997483	-6.67311
Tb427_070064300.1-p1	-0.152486	18.099	-0.585447	0.568705	0.997483	-6.67328
Tb427_070040800.1-p1	0.267424	19.2011	0.585187	0.568997	0.997483	-6.67331
Tb427_100161200.1-p1	0.139251	21.9331	0.585152	0.56902	0.997483	-6.67333
Tb427_070059100.1-p1	-0.114209	20.186	-0.583098	0.57023	0.997483	-6.67471
Tb427_070043000.1-p1	-0.343128	16.2373	-0.582748	0.570587	0.997483	-6.67479
Tb427_030015600.1-p1	-0.363598	14.1671	-0.582162	0.570861	0.997483	-6.67526
Tb427_020024800.1-p1	-0.985318	10.1277	-0.581922	0.571126	0.997483	-6.67529
Tb427_110181000.1-p1	0.937429	12.0477	0.580528	0.572037	0.997483	-6.67613
Tb427_060055800.1-p1	-0.203373	18.8802	-0.580477	0.57207	0.997483	-6.67616
Tb427_040043700.1-p1	0.604637	10.1375	0.579759	0.572411	0.997483	-6.67673
Tb427_030016700.1-p1	-0.780474	10.5208	-0.57947	0.572728	0.997483	-6.67677
Tb427_110014900.1-p1	-0.131672	20.4728	-0.578477	0.57337	0.997483	-6.67738
Tb427_100136900.1-p1	0.296171	15.5171	0.578355	0.573457	0.997483	-6.67744
Tb427_060034400.1-p1	0.209806	18.0052	0.576592	0.574611	0.997483	-6.6785
Tb427_110106700.1-p1	-0.224164	15.6988	-0.57582	0.574989	0.997483	-6.6791
Tb427_100125500.1-p1	0.16403	16.6706	0.575467	0.57522	0.997483	-6.67931
Tb427_100034500.1-p1	0.60675	15.0882	0.575157	0.575551	0.997483	-6.67936
Tb427_030052500.1-p1;Tb427_060012100.1-p1	-0.180627	20.8004	-0.575043	0.575626	0.997483	-6.67943
Tb427_010025200.1-p1	0.379592	12.1317	0.574582	0.575801	0.997483	-6.67984
Tb427_060020600.1-p1	-0.543696	13.0891	-0.574027	0.576292	0.997483	-6.68004
Tb427_110055100.1-p1	0.684578	11.0248	0.573471	0.576656	0.997483	-6.68037
Tb427_040046300.1-p1	0.29875	18.5362	0.572796	0.577099	0.997483	-6.68078
Tb427_110059500.1-p1	-0.130955	23.1262	-0.571676	0.577834	0.997483	-6.68144
Tb427_080039600.1-p1;Tb427_080043900.1-p1	-0.397004	14.6035	-0.571444	0.577986	0.997483	-6.68158
Tb427_070068000.1-p1	-0.605411	14.8439	-0.571397	0.578017	0.997483	-6.68161
Tb427_110067200.1-p1	0.445453	20.8319	0.567802	0.580382	0.997483	-6.68374
Tb427_090061700.1-p1;Tb427_030028500.1-p1	-0.262433	21.31	-0.567476	0.580596	0.997483	-6.68393
Tb427_110031000.1-p1	-0.150631	20.1802	-0.56737	0.580666	0.997483	-6.684
Tb427_100063500.1-p1;Tb427_100063700.1-p1;Tb427_100063400.1-p1	0.258372	17.4805	0.566477	0.581254	0.997483	-6.68452
Tb427_030033600.1-p1	-0.373658	24.2609	-0.56614	0.581476	0.997483	-6.68472
Tb427_100153200.1-p1	0.390013	18.8175	0.565425	0.581948	0.997483	-6.68515
Tb427_030026600.1-p1	-0.0862891	21.5811	-0.565099	0.582038	0.997483	-6.68547
Tb427_100054200.1-p1	-0.681305	10.0605	-0.563998	0.582784	0.997483	-6.68609
Tb427_010020000.1-p1	0.377243	16.1671	0.562777	0.583694	0.997483	-6.6867
Tb427_090084600.1-p1	0.124897	18.4528	0.562774	0.583572	0.997483	-6.68683
Tb427_100064900.1-p1	-0.66913	16.6733	-0.562289	0.584017	0.997483	-6.68699
Tb427_070034700.1-p1	-0.109326	18.0801	-0.562294	0.583889	0.997483	-6.68711
Tb427_110178600.1-p1	-0.315429	15.2357	-0.561018	0.584857	0.997483	-6.68773
Tb427_090066200.1-p1	-0.509996	16.2113	-0.560237	0.585373	0.997483	-6.68819
Tb427_090008000.1-p1	-0.457375	15.8137	-0.560095	0.585467	0.997483	-6.68827
Tb427_100076600.1-p1	0.319098	20.1723	0.559005	0.586187	0.997483	-6.68891
Tb427_100098200.1-p1	0.374928	15.9157	0.558578	0.58647	0.997483	-6.68916
Tb427_030011200.1-p1	-0.482342	14.2458	-0.557598	0.587119	0.997483	-6.68973
Tb427_110020100.1-p1	-0.452729	14.4383	-0.557573	0.587135	0.997483	-6.68974
Tb427_100020400.1-p1	0.188994	17.276	0.556102	0.588066	0.997483	-6.69064
Tb427_070072100.1-p1	-0.0916348	20.7564	-0.556183	0.587934	0.997483	-6.69068
Tb427_040036300.1-p1	-0.624032	13.9277	-0.554389	0.589246	0.997483	-6.69159
Tb427_090045800.1-p1	0.63933	15.0121	0.552474	0.590518	0.997483	-6.69269
Tb427_000016000.1-p1	0.0937709	23.2762	0.551456	0.591087	0.997483	-6.69339
Tb427_110150300.1-p1	0.28614	18.6137	0.551127	0.591413	0.997483	-6.69347
Tb427_020013600.1-p1	-0.198935	15.5489	-0.550732	0.591554	0.997483	-6.69382
Tb427_110050500.1-p1	0.0990625	20.0714	0.550481	0.591722	0.997483	-6.69397
Tb427_030022600.1-p1	-0.362964	13.5528	-0.550399	0.591784	0.997483	-6.694
Tb427_060053200.1-p1	-0.183087	16.1475	-0.549657	0.592269	0.997483	-6.69444
Tb427_080085700.1-p1	0.261275	16.7226	0.549001	0.592827	0.997483	-6.69469
Tb427_070068800.1-p1	0.657771	13.6712	0.548991	0.592833	0.997483	-6.69469
Tb427_080051100.1-p1	-0.189006	19.1377	-0.548872	0.592913	0.997483	-6.69476
Tb427_060026800.1-p1	-0.308396	16.0983	-0.54855	0.593127	0.997483	-6.69495
Tb427_080078900.1-p1	0.56645	12.4999	0.54827	0.593313	0.997483	-6.69511
Tb427_010017200.1-p1	0.117702	28.7099	0.547595	0.593763	0.997483	-6.69549
Tb427_040031600.1-p1	0.389527	15.4198	0.547334	0.593937	0.997483	-6.69564
Tb427_110133500.1-p1	0.640268	12.9842	0.546243	0.594664	0.997483	-6.69627
Tb427_030028100.1-p1	0.313586	17.613	0.545195	0.595363	0.997483	-6.69686
Tb427_090052600.1-p1	0.11673	17.9013	0.544888	0.595449	0.997483	-6.69716
Tb427_100084600.1-p1	0.537316	11.7738	0.543564	0.596399	0.997483	-6.69784
Tb427_030052600.1-p1	0.470329	11.4289	0.543618	0.596297	0.997483	-6.69788
Tb427_100068000.1-p1	-0.309337	16.4292	-0.543174	0.596712	0.997483	-6.69801
Tb427_110140600.1-p1	-0.619797	10.3639	-0.542416	0.597113	0.997483	-6.69855
Tb427_050034300.1-p1	-0.280624	16.4248	-0.541105	0.598094	0.997483	-6.69918
Tb427_110123900.1-p1	-0.300942	14.8969	-0.539643	0.599029	0.997483	-6.70005
Tb427_100017900.1-p1	0.204166	19.0851	0.538449	0.599872	0.997483	-6.70068
Tb427_040043600.1-p1	0.421891	14.847	0.537885	0.600249	0.997483	-6.701
Tb427_070034900.1-p1	0.252397	14.5034	0.538096	0.599991	0.997483	-6.701
Tb427_070054600.1-p1	0.247235	17.5836	0.53683	0.600957	0.997483	-6.70159
Tb427_040021000.1-p1	0.54618	15.4633	0.53616	0.601406	0.997483	-6.70196
Tb427_100067600.1-p1	0.1488	15.9585	0.535524	0.601715	0.997483	-6.70244
Tb427_070078600.1-p1	0.295601	14.4661	0.535207	0.60194	0.997483	-6.70261
Tb427_110139100.1-p1	0.273338	16.0238	0.534726	0.602367	0.997483	-6.70277
Tb427_050014300.1-p1	0.114369	19.8504	0.534832	0.602191	0.997483	-6.70281
Tb427_070063500.1-p1	0.254483	17.0551	0.534622	0.602437	0.997483	-6.70282
Tb427_020016100.1-p1	-0.194357	18.4336	-0.534025	0.602838	0.997483	-6.70316
Tb427_100145200.1-p1	0.173256	19.1875	0.533534	0.603168	0.997483	-6.70343
Tb427_110035200.1-p1	-0.479046	14.2467	-0.533515	0.60318	0.997483	-6.70344
Tb427_100047500.1-p1	0.373326	14.2149	0.533313	0.603316	0.997483	-6.70355
Tb427_080010100.1-p1	-0.564894	16.1669	-0.533072	0.603478	0.997483	-6.70369
Tb427_080074900.1-p1	0.335014	14.8114	0.532759	0.603688	0.997483	-6.70386
Tb427_050018900.1-p1;Tb427_050018700.1-p1	-0.259289	15.6043	-0.532187	0.604072	0.997483	-6.70418
Tb427_010013200.1-p1	0.155397	22.8144	0.531139	0.604777	0.997483	-6.70476
Tb427_090055500.1-p1	0.153863	17.4717	0.530737	0.604943	0.997483	-6.70509
Tb427_090055900.1-p1	-0.172961	19.3266	-0.529567	0.605834	0.997483	-6.70564
Tb427_100162400.1-p1	-0.255394	16.7628	-0.529315	0.606004	0.997483	-6.70577
Tb427_100080100.1-p1	-0.120478	20.0289	-0.528321	0.606614	0.997483	-6.70639
Tb427_110066600.1-p1	-0.530454	12.4334	-0.527037	0.607538	0.997483	-6.70703
Tb427_110186800.1-p1	-0.434382	10.8806	-0.527076	0.607397	0.997483	-6.70713
Tb427_060015600.1-p1	0.156141	16.9803	0.527075	0.607397	0.997483	-6.70713
Tb427_110135200.1-p1	-0.185939	16.6702	-0.526868	0.607551	0.997483	-6.70723
Tb427_100026700.1-p1	0.243028	17.4279	0.526149	0.608137	0.997483	-6.70752
Tb427_080042600.1-p1	-0.209904	15.675	-0.525904	0.608187	0.997483	-6.70777
Tb427_100016900.1-p1	0.554738	14.0112	0.525646	0.608476	0.997483	-6.7078
Tb427_080040100.1-p1;Tb427_080026100.1-p1	-0.151303	24.7857	-0.524898	0.608981	0.997483	-6.70821
Tb427_110032600.1-p1	0.789519	11.7307	0.524429	0.609297	0.997483	-6.70847
Tb427_010033100.1-p1;Tb427_050030800.1-p1;Tb427_100094600.1-p1	0.133875	18.0233	0.52375	0.609642	0.997483	-6.70895
Tb427_030028800.1-p1	0.244733	15.2328	0.523287	0.609968	0.997483	-6.70919
Tb427_020023800.1-p1	0.344551	15.8243	0.522678	0.61048	0.997483	-6.70943
Tb427_110123800.1-p1	0.417463	15.5662	0.52192	0.610992	0.997483	-6.70984
Tb427_100056500.1-p1	0.623862	12.2566	0.521317	0.611399	0.997483	-6.71017
Tb427_070064100.1-p1	0.125567	18.0272	0.521013	0.611492	0.997483	-6.71045
Tb427_040040900.1-p1	0.53386	13.8196	0.520487	0.611961	0.997483	-6.71062
Tb427_110160100.1-p1	-0.587376	16.0338	-0.519452	0.612661	0.997483	-6.71118
Tb427_040047900.1-p1	0.629781	12.5969	0.516066	0.614955	0.997483	-6.71302
Tb427_110123100.1-p1;Tb427_070009900.1-p1	0.0921903	23.4989	0.515973	0.614959	0.997483	-6.71313
Tb427_100161500.1-p1	-0.923262	10.793	-0.515165	0.615566	0.997483	-6.7135
Tb427_040026300.1-p1	-0.15371	16.0627	-0.514008	0.61624	0.997483	-6.71424
Tb427_060010400.1-p1	-0.0932476	21.3532	-0.513443	0.616634	0.997483	-6.71453
Tb427_030022000.1-p1	-0.120966	20.3498	-0.512993	0.61704	0.997483	-6.71467
Tb427_100043000.1-p1	-0.107098	24.8156	-0.512023	0.617699	0.997483	-6.71519
Tb427_110161200.1-p1	0.174776	19.485	0.510672	0.618617	0.997483	-6.71592
Tb427_080065700.1-p1	-0.780931	14.9493	-0.510646	0.618635	0.997483	-6.71593
Tb427_030032300.1-p1	-0.309694	19.794	-0.50957	0.619367	0.997483	-6.71651
Tb427_090076500.1-p1	-0.194763	17.8118	-0.508652	0.619992	0.997483	-6.717
Tb427_030050200.1-p1	0.104924	21.1124	0.508305	0.62018	0.997483	-6.71723
Tb427_100073300.1-p1	0.194226	22.6747	0.506952	0.62115	0.997483	-6.7179
Tb427_030009000.1-p1;Tb427_110034200.1-p1	0.256235	20.2032	0.506591	0.621396	0.997483	-6.71809
Tb427_110066500.1-p1	0.13333	19.7606	0.506584	0.621401	0.997483	-6.71809
Tb427_090088300.1-p1	-0.0927514	20.5554	-0.506521	0.621334	0.997483	-6.71824
Tb427_110104700.1-p1	-0.103013	22.2173	-0.506063	0.621755	0.997483	-6.71837
Tb427_100051700.1-p1	-0.225162	17.1806	-0.505521	0.622125	0.997483	-6.71866
Tb427_060028600.1-p1	0.1704	15.1621	0.505443	0.622069	0.997483	-6.71881
Tb427_000799600.1-p1;Tb427_000753700.1-p1;Tb427_000700800.1-p1;Tb427_000710900.1-p1	0.550998	13.2321	0.503592	0.623441	0.997483	-6.71968
Tb427_110101800.1-p1	-0.437882	11.1965	-0.503658	0.623288	0.997483	-6.71975
Tb427_080085400.1-p1	0.387959	14.0154	0.502792	0.623988	0.997483	-6.7201
Tb427_110046000.1-p1	0.849157	13.0074	0.502016	0.624517	0.997483	-6.72051
Tb427_100120200.1-p1	0.249215	14.7994	0.502175	0.624301	0.997483	-6.72053
Tb427_010033000.1-p1	-0.384937	14.2759	-0.500862	0.625307	0.997483	-6.72111
Tb427_100103300.1-p1	0.119401	19.4858	0.499305	0.626285	0.997483	-6.72202
Tb427_070010800.1-p1	0.323425	15.714	0.497828	0.627382	0.997483	-6.7227
Tb427_100121100.1-p1	-0.333927	13.0403	-0.497014	0.627832	0.997483	-6.72323
Tb427_090083500.1-p1	0.219851	15.7451	0.495415	0.628977	0.997483	-6.72402
Tb427_110108800.1-p1;Tb427_110108700.1-p1	-0.258952	16.5141	-0.494228	0.62985	0.997483	-6.72457
Tb427_030011800.1-p1	0.153449	19.9433	0.494174	0.629887	0.997483	-6.7246
Tb427_100079000.1-p1	0.350556	15.0017	0.493679	0.630226	0.997483	-6.72486
Tb427_050045200.1-p1	-0.738877	15.0457	-0.493599	0.630281	0.997483	-6.7249
Tb427_110085000.1-p1	-0.371295	18.0299	-0.493025	0.630675	0.997483	-6.7252
Tb427_080005700.1-p1	0.197275	15.5981	0.492711	0.630784	0.997483	-6.72546
Tb427_090027300.1-p1	0.478436	14.0123	0.492484	0.631046	0.997483	-6.72548
Tb427_040036800.1-p1	-0.167373	19.0036	-0.491656	0.631615	0.997483	-6.7259
Tb427_060033400.1-p1	-0.0779548	19.3706	-0.491608	0.631542	0.997483	-6.72603
Tb427_110152700.1-p1	0.558554	12.559	0.490257	0.632577	0.997483	-6.72662
Tb427_100163900.1-p1	-0.388486	15.0009	-0.489878	0.632837	0.997483	-6.72682
Tb427_100104500.1-p1	0.294321	16.4573	0.48961	0.633021	0.997483	-6.72696
Tb427_100035900.1-p1	0.245887	16.6797	0.488252	0.633956	0.997483	-6.72765
Tb427_010030100.1-p1	0.122405	21.539	0.486783	0.634967	0.997483	-6.7284
Tb427_100080400.1-p1	-0.116515	18.3942	-0.486587	0.634997	0.997483	-6.72861
Tb427_090040400.1-p1	0.555614	11.0996	0.485485	0.635861	0.997483	-6.72907
Tb427_080072700.1-p1	0.219368	17.615	0.484307	0.636673	0.997483	-6.72966
Tb427_070068300.1-p1	0.217551	16.1616	0.484139	0.636789	0.997483	-6.72975
Tb427_090064100.1-p1	-0.107205	18.4998	-0.484248	0.636609	0.997483	-6.7298
Tb427_100082300.1-p1	0.242245	17.2356	0.482193	0.638132	0.997483	-6.73074
Tb427_030010800.1-p1	0.20496	17.2209	0.481963	0.63829	0.997483	-6.73085
Tb427_080012900.1-p1	0.143156	17.6847	0.481906	0.638243	0.997483	-6.73097
Tb427_100010900.1-p1	0.222968	14.6126	0.481001	0.638851	0.997483	-6.73144
Tb427_070040200.1-p1	-0.229003	15.7032	-0.480156	0.639539	0.997483	-6.73177
Tb427_060047700.1-p1	-0.175939	29.3421	-0.480125	0.63956	0.997483	-6.73178
Tb427_070036300.1-p1	0.471866	11.3422	0.479894	0.639628	0.997483	-6.73199
Tb427_080026200.1-p1	-0.437721	17.0424	-0.479717	0.639842	0.997483	-6.73199
Tb427_040043200.1-p1	-0.246572	16.3691	-0.479627	0.639904	0.997483	-6.73203
Tb427_090079500.1-p1	0.393884	14.4945	0.479574	0.639941	0.997483	-6.73206
Tb427_100008600.1-p1	0.0634401	22.3674	0.47964	0.639792	0.997483	-6.73212
Tb427_100099600.1-p1	0.368135	14.1929	0.478025	0.641012	0.997483	-6.73284
Tb427_040020900.1-p1;Tb427_110104600.1-p1	0.115647	23.7654	0.477366	0.641468	0.997483	-6.73317
Tb427_100138600.1-p1	0.135915	16.6359	0.476352	0.642068	0.997483	-6.73377
Tb427_100084400.1-p1	-0.63484	13.6674	-0.475717	0.64261	0.997483	-6.73399
Tb427_070074100.1-p1	-0.207013	14.8716	-0.475816	0.642439	0.997483	-6.73404
Tb427_090026100.1-p1	-0.140442	16.9665	-0.474304	0.643487	0.997483	-6.7348
Tb427_070005500.1-p1	0.402049	15.6381	0.473599	0.644077	0.997483	-6.73505
Tb427_070048800.1-p1	0.180943	16.7831	0.472568	0.644792	0.997483	-6.73556
Tb427_110150500.1-p1	0.22615	16.9796	0.472291	0.644984	0.997483	-6.7357
Tb427_070053200.1-p1	0.118168	20.1848	0.471857	0.645285	0.997483	-6.73591
Tb427_110131400.1-p1	-0.261406	20.4747	-0.471854	0.645288	0.997483	-6.73591
Tb427_050045900.1-p1	0.227189	16.0447	0.471339	0.645645	0.997483	-6.73617
Tb427_090036900.1-p1	-1.01341	9.85683	-0.470909	0.645943	0.997483	-6.73638
Tb427_090032200.1-p1	-0.821697	14.9726	-0.470652	0.646122	0.997483	-6.73651
Tb427_110111200.1-p1	0.422933	15.6682	0.469159	0.647159	0.997483	-6.73725
Tb427_060035100.1-p1	0.260047	17.0926	0.468795	0.647412	0.997483	-6.73743
Tb427_110088100.1-p1	-0.0906013	21.9218	-0.467926	0.647964	0.997483	-6.7379
Tb427_090081000.1-p1	0.152176	17.4648	0.467428	0.648319	0.997483	-6.73814
Tb427_020017000.1-p1	-0.335435	15.3551	-0.467182	0.648533	0.997483	-6.73822
Tb427_100134100.1-p1	-0.119723	18.0847	-0.466797	0.648701	0.997483	-6.7385
Tb427_040040600.1-p1	0.286205	16.5838	0.466266	0.649171	0.997483	-6.73867
Tb427_060029300.1-p1	0.547628	11.8196	0.466027	0.649337	0.997483	-6.73878
Tb427_060011600.1-p1	-0.23439	17.1363	-0.465804	0.649492	0.997483	-6.73889
Tb427_070031200.1-p1	0.316198	14.8152	0.46528	0.649857	0.997483	-6.73915
Tb427_100125100.1-p1	-0.0842081	22.23	-0.465314	0.649745	0.997483	-6.73922
Tb427_070072500.1-p1	-0.241113	15.2714	-0.464483	0.650399	0.997483	-6.73955
Tb427_010008000.1-p1	0.143368	17.5299	0.463903	0.65074	0.997483	-6.73989
Tb427_070031100.1-p1	-0.425461	15.0358	-0.463601	0.651026	0.997483	-6.73997
Tb427_050009800.1-p1	0.134959	18.7961	0.462642	0.651695	0.997483	-6.74044
Tb427_100045600.1-p1	-0.0697851	21.698	-0.462524	0.651678	0.997483	-6.74059
Tb427_100092300.1-p1	0.375875	14.5169	0.460779	0.652994	0.997483	-6.74134
Tb427_100118800.1-p1	0.177384	16.413	0.459667	0.653714	0.997483	-6.74193
Tb427_020013300.1-p1	0.111589	18.2606	0.458774	0.654296	0.997483	-6.7424
Tb427_090038700.1-p1	-0.204102	19.9793	-0.458507	0.65458	0.997483	-6.74244
Tb427_110022100.1-p1	-0.094076	23.1259	-0.457442	0.655324	0.997483	-6.74295
Tb427_110022900.1-p1	-0.0907373	17.7708	-0.456673	0.655764	0.997483	-6.74341
Tb427_110187200.1-p1	0.227212	15.8684	0.456431	0.656031	0.997483	-6.74344
Tb427_040030900.1-p1	-0.226363	17.5055	-0.456211	0.656185	0.997483	-6.74354
Tb427_100145300.1-p1	0.181227	17.1978	0.455992	0.656338	0.997483	-6.74365
Tb427_100098500.1-p1	0.483124	11.5667	0.455879	0.656408	0.997483	-6.74371
Tb427_050013500.1-p1	0.14705	21.2568	0.453356	0.658183	0.997483	-6.74491
Tb427_090013000.1-p1	-0.215849	15.3544	-0.452686	0.658581	0.997483	-6.74529
Tb427_100064700.1-p1	-0.0747172	26.733	-0.452667	0.658584	0.997483	-6.74531
Tb427_100041300.1-p1	-0.675734	10.7157	-0.452474	0.6588	0.997483	-6.74533
Tb427_010016800.1-p1	0.13226	17.7748	0.45243	0.65875	0.997483	-6.74542
Tb427_070031700.1-p1	0.284223	15.9239	0.449219	0.661082	0.997483	-6.74687
Tb427_070058100.1-p1	-0.247744	16.8678	-0.449188	0.661105	0.997483	-6.74689
Tb427_100021800.1-p1	0.209972	16.5714	0.448891	0.661313	0.997483	-6.74703
Tb427_070068600.1-p1	-0.443236	12.6023	-0.448621	0.661503	0.997483	-6.74715
Tb427_000015500.1-p1;Tb427_000011700.1-p1;Tb427_000009000.1-p1;Tb427_000015400.1-p1;Tb427_000006500.1-p1;Tb427_000010200.1-p1;Tb427_000015100.1-p1;Tb427_000010100.1-p1;Tb427_000011600.1-p1;Tb427_000013500.1-p1;Tb427_000017100.1-p1;Tb427_000019700.1-p1	0.283693	20.065	0.448614	0.661507	0.997483	-6.74716
Tb427_040015000.1-p1	0.129591	17.863	0.448183	0.66173	0.997483	-6.74744
Tb427_030024400.1-p1	0.160663	18.5095	0.447779	0.662093	0.997483	-6.74755
Tb427_110163400.1-p1	-0.227883	17.7686	-0.446851	0.662745	0.997483	-6.74799
Tb427_110160400.1-p1	0.062119	21.06	0.445105	0.663878	0.997483	-6.74889
Tb427_100068500.1-p1	0.146148	15.3794	0.444262	0.66447	0.997483	-6.74929
Tb427_010028800.1-p1	0.612642	8.15224	0.4439	0.664725	0.997483	-6.74946
Tb427_070075300.1-p1	0.572579	13.6892	0.441137	0.666765	0.997483	-6.75066
Tb427_070061400.1-p1	0.357251	13.9979	0.439509	0.667911	0.997483	-6.75141
Tb427_000016500.1-p1;Tb427_000020700.1-p1;Tb427_000019400.1-p1	0.21803	20.2568	0.439477	0.667934	0.997483	-6.75143
Tb427_110143900.1-p1	0.152499	18.4036	0.439322	0.668043	0.997483	-6.7515
Tb427_100050500.1-p1	0.261171	13.9011	0.439349	0.667931	0.997483	-6.75157
Tb427_070057400.1-p1	0.186528	21.4862	0.439094	0.668204	0.997483	-6.7516
Tb427_080060600.1-p1	-0.537244	12.1369	-0.438684	0.668493	0.997483	-6.75179
Tb427_060052800.1-p1	-0.235214	16.0813	-0.438235	0.66881	0.997483	-6.752
Tb427_100026900.1-p1	-0.14317	18.3619	-0.437424	0.669382	0.997483	-6.75237
Tb427_100105700.1-p1	-0.123708	19.9299	-0.437213	0.669531	0.997483	-6.75247
Tb427_070013500.1-p1	0.185795	16.2887	0.437141	0.669582	0.997483	-6.75251
Tb427_100038600.1-p1	-1.27332	12.2709	-0.436709	0.669887	0.997483	-6.7527
Tb427_070060500.1-p1	-0.127647	20.1828	-0.436498	0.670036	0.997483	-6.7528
Tb427_050041600.1-p1	0.136845	16.3019	0.436597	0.669873	0.997483	-6.75284
Tb427_110056600.1-p1	0.548053	12.4765	0.436233	0.670223	0.997483	-6.75292
Tb427_110173400.1-p1	0.159535	16.4849	0.435966	0.67033	0.997483	-6.75312
Tb427_020030400.1-p1	0.49135	13.0521	0.435609	0.670663	0.997483	-6.75321
Tb427_050025000.1-p1	0.234012	13.2999	0.435225	0.670842	0.997483	-6.75347
Tb427_070050300.1-p1	-0.339582	12.5305	-0.435127	0.670917	0.997483	-6.75351
Tb427_110155900.1-p1	0.203104	15.2947	0.43503	0.670991	0.997483	-6.75355
Tb427_040017400.1-p1	0.280787	17.9783	0.434716	0.671294	0.997483	-6.75362
Tb427_100057300.1-p1	0.865994	12.0369	0.433246	0.672333	0.997483	-6.75429
Tb427_090065900.1-p1	0.10646	18.7751	0.433296	0.672215	0.997483	-6.75434
Tb427_100043900.1-p1	0.0797374	25.3935	0.432982	0.672519	0.997483	-6.75441
Tb427_090086000.1-p1	-0.0925746	18.6611	-0.432979	0.67243	0.997483	-6.7545
Tb427_080022200.1-p1	-0.52459	13.1514	-0.432692	0.672725	0.997483	-6.75454
Tb427_090045900.1-p1	-0.0563614	21.9692	-0.431222	0.673673	0.997483	-6.75529
Tb427_110089100.1-p1	-0.407315	11.1336	-0.431201	0.673688	0.997483	-6.7553
Tb427_110061600.1-p1	-0.109931	18.5776	-0.429223	0.675099	0.997483	-6.75619
Tb427_020010000.1-p1	0.0987916	18.4205	0.428757	0.675419	0.997483	-6.75641
Tb427_070050100.1-p1	0.461973	15.3144	0.428318	0.675821	0.997483	-6.75653
Tb427_040022300.1-p1;Tb427_070080400.1-p1	0.140366	18.9627	0.426835	0.676872	0.997483	-6.75719
Tb427_100013500.1-p1	-0.189264	18.4051	-0.42651	0.677102	0.997483	-6.75734
Tb427_050022800.1-p1	0.657558	13.3795	0.426478	0.677125	0.997483	-6.75736
Tb427_060015000.1-p1	-0.132185	17.9091	-0.426523	0.677068	0.997483	-6.75736
Tb427_050032100.1-p1	0.160728	18.9315	0.4264	0.67718	0.997483	-6.75739
Tb427_060025500.1-p1	-0.272155	15.2387	-0.426375	0.677198	0.997483	-6.7574
Tb427_080049400.1-p1	-0.357187	17.4186	-0.425557	0.677778	0.997483	-6.75777
Tb427_100027100.1-p1	0.335201	15.256	0.424703	0.678384	0.997483	-6.75815
Tb427_040056300.1-p1	0.0873209	19.3855	0.424808	0.67822	0.997483	-6.75819
Tb427_110059600.1-p1	-0.0763875	21.4349	-0.424149	0.678697	0.997483	-6.75847
Tb427_050012800.1-p1;Tb427_050012700.1-p1	-0.0682228	22.3627	-0.424088	0.678731	0.997483	-6.75851
Tb427_090016200.1-p1	0.0874429	18.6163	0.423902	0.678863	0.997483	-6.75859
Tb427_100140000.1-p1	0.398682	18.7409	0.423295	0.679384	0.997483	-6.75878
Tb427_030011500.1-p1	-0.139157	16.8606	-0.423363	0.679255	0.997483	-6.75882
Tb427_110073200.1-p1	-0.167693	19.1908	-0.422366	0.680044	0.997483	-6.75919
Tb427_110132200.1-p1	-0.193718	18.9534	-0.421355	0.680762	0.997483	-6.75964
Tb427_100157100.1-p1;Tb427_070053900.1-p1	-0.102708	25.5588	-0.421188	0.680881	0.997483	-6.75972
Tb427_100078300.1-p1	0.1645	19.5045	0.420735	0.681203	0.997483	-6.75992
Tb427_110062900.1-p1	-0.291913	14.3653	-0.420614	0.681289	0.997483	-6.75997
Tb427_100032500.1-p1	0.0877005	18.5302	0.418573	0.682653	0.997483	-6.76095
Tb427_090032800.1-p1	-0.0631251	23.2396	-0.41706	0.68373	0.997483	-6.76162
Tb427_030013400.1-p1	0.0884416	20.2613	0.416947	0.68382	0.997483	-6.76166
Tb427_110058000.1-p1	-0.246802	18.2084	-0.416024	0.684556	0.997483	-6.762
Tb427_050037600.1-p1	0.290938	15.7556	0.415989	0.684581	0.997483	-6.76201
Tb427_020013100.1-p1	-0.121125	20.5778	-0.41515	0.685179	0.997483	-6.76238
Tb427_010028100.1-p1	0.0910687	22.3221	0.414655	0.685531	0.997483	-6.7626
Tb427_080009200.1-p1	-0.14054	18.4152	-0.414084	0.685939	0.997483	-6.76285
Tb427_070030000.1-p1	0.180373	16.3677	0.413541	0.686326	0.997483	-6.76308
Tb427_040006100.1-p1;Tb427_110092500.1-p1	0.195462	15.3282	0.413407	0.686348	0.997483	-6.76321
Tb427_090049700.1-p1	0.0462337	24.9296	0.413325	0.686393	0.997483	-6.76325
Tb427_080068400.1-p1	0.877515	11.412	0.412629	0.686976	0.997483	-6.76348
Tb427_100160000.1-p1	0.0671937	18.6784	0.412787	0.686776	0.997483	-6.76349
Tb427_100082100.1-p1	0.477855	12.1399	0.411922	0.687481	0.997483	-6.76379
Tb427_110175400.1-p1	0.287297	15.0798	0.41151	0.687776	0.997483	-6.76397
Tb427_100115300.1-p1	-0.168541	15.2134	-0.411575	0.687642	0.997483	-6.76401
Tb427_080017400.1-p1	0.142637	23.7644	0.411316	0.687914	0.997483	-6.76405
Tb427_100072900.1-p1	-0.167025	14.3917	-0.410637	0.688312	0.997483	-6.76442
Tb427_110107200.1-p1	0.42119	13.0384	0.409955	0.688886	0.997483	-6.76464
Tb427_080050400.1-p1	0.079019	20.2959	0.409901	0.688838	0.997483	-6.76474
Tb427_080057700.1-p1	-0.0903492	18.7462	-0.408729	0.689676	0.997483	-6.76525
Tb427_090054600.1-p1	0.0698291	20.8979	0.408006	0.690193	0.997483	-6.76556
Tb427_090063800.1-p1	0.162602	18.0076	0.407289	0.690791	0.997483	-6.76579
Tb427_090025700.1-p1	0.432291	14.015	0.4072	0.690855	0.997483	-6.76583
Tb427_100106500.1-p1	0.150106	15.5142	0.405206	0.692196	0.997483	-6.76676
Tb427_080013700.1-p1	0.513903	9.70697	0.403883	0.693158	0.997483	-6.76731
Tb427_070051500.1-p1	-0.260933	14.6378	-0.403641	0.693402	0.997483	-6.76735
Tb427_010016400.1-p1	-0.537262	13.2783	-0.403216	0.693707	0.997483	-6.76753
Tb427_050042400.1-p1	-0.138173	16.5073	-0.402762	0.693956	0.997483	-6.76779
Tb427_060050100.1-p1	0.140736	18.7319	0.400013	0.696003	0.997483	-6.76889
Tb427_100023600.1-p1	-0.131855	23.1935	-0.39932	0.696501	0.997483	-6.76918
Tb427_090032600.1-p1	0.468432	10.1847	0.397858	0.697476	0.997483	-6.76986
Tb427_110030600.1-p1	0.165611	14.904	0.397786	0.697518	0.997483	-6.7699
Tb427_090027000.1-p1	-0.0676066	24.5511	-0.397286	0.697899	0.997483	-6.77009
Tb427_110129700.1-p1	-0.548277	11.0671	-0.396314	0.698659	0.997483	-6.77044
Tb427_110041200.1-p1;Tb427_030045200.1-p1;Tb427_060010100.1-p1	-0.112794	25.3538	-0.394832	0.699725	0.997483	-6.77106
Tb427_110142700.1-p1	0.211834	16.5557	0.393984	0.700335	0.997483	-6.77142
Tb427_080066500.1-p1	0.413558	13.312	0.393372	0.700775	0.997483	-6.77167
Tb427_110074700.1-p1	0.11665	17.5224	0.393323	0.700737	0.997483	-6.77175
Tb427_050042700.1-p1	0.224885	15.1432	0.392281	0.70156	0.997483	-6.77212
Tb427_100006500.1-p1	0.176527	16.4897	0.392261	0.701574	0.997483	-6.77213
Tb427_110187900.1-p1	0.0878562	18.8475	0.391074	0.702347	0.997483	-6.77269
Tb427_110071200.1-p1	0.149946	18.935	0.389126	0.703832	0.997483	-6.77343
Tb427_040020800.1-p1	0.0916749	20.6591	0.389118	0.703838	0.997483	-6.77343
Tb427_050014700.1-p1	0.184392	18.4887	0.389092	0.703857	0.997483	-6.77344
Tb427_100128400.1-p1	0.164222	16.8052	0.388679	0.704155	0.997483	-6.77361
Tb427_010012300.1-p1;Tb427_060046000.1-p1	-0.145897	18.3051	-0.388115	0.704562	0.997483	-6.77384
Tb427_060009200.1-p1	-0.713476	10.7205	-0.388092	0.704578	0.997483	-6.77385
Tb427_110043000.1-p1;Tb427_110015100.1-p1	-0.140941	21.7365	-0.387654	0.704894	0.997483	-6.77403
Tb427_030033300.1-p1	0.100686	24.9571	0.386917	0.705425	0.997483	-6.77433
Tb427_100134500.1-p1	-0.0438901	22.9234	-0.386354	0.705751	0.997483	-6.77463
Tb427_100089200.1-p1	-0.1637	18.991	-0.38605	0.706051	0.997483	-6.77468
Tb427_110053200.1-p1	0.115407	17.4312	0.386005	0.706012	0.997483	-6.77476
Tb427_110159000.1-p1	0.207904	19.7602	0.383607	0.707815	0.997483	-6.77568
Tb427_010014900.1-p1	-0.168309	15.0931	-0.383674	0.707686	0.997483	-6.77572
Tb427_110046800.1-p1	-0.105325	18.236	-0.382563	0.708502	0.997483	-6.77616
Tb427_090032400.1-p1	0.370977	14.8905	0.381388	0.709419	0.997483	-6.77658
Tb427_110177000.1-p1	-0.100024	18.2601	-0.381095	0.709559	0.997483	-6.77675
Tb427_100005500.1-p1	0.154561	15.9003	0.380975	0.709647	0.997483	-6.7768
Tb427_090056100.1-p1	-0.149683	19.2892	-0.380649	0.709953	0.997483	-6.77687
Tb427_030016500.1-p1	-0.0891538	17.098	-0.379988	0.710352	0.997483	-6.7772
Tb427_110107300.1-p1	-0.0788126	18.2654	-0.37967	0.710582	0.997483	-6.77733
Tb427_110158800.1-p1	0.105011	20.4956	0.378999	0.711147	0.997483	-6.77754
Tb427_100102500.1-p1	-0.182551	13.2202	-0.379094	0.710999	0.997483	-6.77756
Tb427_100142900.1-p1;Tb427_110105600.1-p1	-0.112447	22.5382	-0.378645	0.711403	0.997483	-6.77768
Tb427_110167100.1-p1	0.156582	17.2862	0.378285	0.711663	0.997483	-6.77782
Tb427_110090000.1-p1	-0.0628471	19.2056	-0.377843	0.711905	0.997483	-6.77806
Tb427_040017700.1-p1	-0.113222	19.5616	-0.377613	0.71215	0.997483	-6.77809
Tb427_110062100.1-p1	-0.379428	9.56099	-0.377397	0.712228	0.997483	-6.77824
Tb427_050051200.1-p1	0.112199	19.6853	0.377077	0.712538	0.997483	-6.7783
Tb427_060052600.1-p1	-0.113026	20.4184	-0.37703	0.712573	0.997483	-6.77832
Tb427_110153100.1-p1	-0.117927	15.5359	-0.376872	0.712608	0.997483	-6.77845
Tb427_060053400.1-p1	-0.53379	9.99937	-0.376626	0.712866	0.997483	-6.77848
Tb427_100116000.1-p1;Tb427_050005700.1-p1	0.223693	16.9121	0.376579	0.7129	0.997483	-6.7785
Tb427_110036400.1-p1	-0.836981	8.33952	-0.376409	0.713023	0.997483	-6.77857
Tb427_060014400.1-p1	-0.153476	15.3978	-0.376246	0.713062	0.997483	-6.7787
Tb427_080020000.1-p1	0.261211	15.6078	0.37415	0.71466	0.997483	-6.77947
Tb427_110167900.1-p1	0.234535	19.3667	0.373642	0.715028	0.997483	-6.77967
Tb427_090030900.1-p1	0.115806	17.866	0.372286	0.715991	0.997483	-6.78022
Tb427_110137400.1-p1	-0.190597	17.9191	-0.372001	0.716219	0.997483	-6.78031
Tb427_110068600.1-p1	-0.202515	15.7668	-0.370717	0.717151	0.997483	-6.78082
Tb427_070006600.1-p1	0.196978	16.2288	0.370395	0.717385	0.997483	-6.78094
Tb427_050012600.1-p1	-0.179329	17.4304	-0.369845	0.717785	0.997483	-6.78116
Tb427_060025800.1-p1	0.364972	15.817	0.36962	0.717948	0.997483	-6.78125
Tb427_070081700.1-p1	0.102391	17.8867	0.369586	0.717905	0.997483	-6.78132
Tb427_100154300.1-p1	-0.0728514	22.9653	-0.368966	0.718423	0.997483	-6.7815
Tb427_110161700.1-p1	-0.134417	18.0289	-0.368582	0.718702	0.997483	-6.78165
Tb427_010009000.1-p1	0.118164	17.004	0.368691	0.718554	0.997483	-6.78167
Tb427_080041200.1-p1	-0.103134	16.9888	-0.368198	0.718905	0.997483	-6.78186
Tb427_080009300.1-p1	0.355939	11.8583	0.364679	0.721508	0.997483	-6.78319
Tb427_090042800.1-p1	-0.103806	19.058	-0.363316	0.722534	0.997483	-6.78369
Tb427_080048200.1-p1	0.109692	21.1853	0.363266	0.72257	0.997483	-6.78371
Tb427_110160900.1-p1	0.168979	16.775	0.363254	0.722579	0.997483	-6.78371
Tb427_110025300.1-p1	-0.309643	18.2901	-0.363056	0.722723	0.997483	-6.78379
Tb427_080066800.1-p1	-0.0932974	23.4539	-0.362007	0.723487	0.997483	-6.78419
Tb427_030037400.1-p1	0.386997	14.9606	0.361939	0.723537	0.997483	-6.78422
Tb427_050048500.1-p1	-0.113783	19.7748	-0.36166	0.72374	0.997483	-6.78433
Tb427_030051000.1-p1	-0.0940601	18.8821	-0.361387	0.723883	0.997483	-6.78447
Tb427_090050400.1-p1	0.0949405	17.9373	0.360753	0.724326	0.997483	-6.78473
Tb427_080041400.1-p1;Tb427_080041600.1-p1;Tb427_000005000.1-p1;Tb427_000007100.1-p1	0.453572	13.969	0.359878	0.725039	0.997483	-6.78501
Tb427_100040300.1-p1	0.125298	15.7132	0.360029	0.724854	0.997483	-6.78501
Tb427_110055500.1-p1	0.275977	14.8101	0.358897	0.725755	0.997483	-6.78538
Tb427_100157300.1-p1	-0.112594	19.2406	-0.358115	0.726325	0.997483	-6.78568
Tb427_110122700.1-p1	0.0934075	17.5894	0.357858	0.726438	0.997483	-6.78583
Tb427_100146700.1-p1	0.202128	15.1992	0.357034	0.727114	0.997483	-6.78608
Tb427_090078500.1-p1	-0.377717	12.2332	-0.356999	0.72714	0.997483	-6.7861
Tb427_110058800.1-p1	-0.200697	14.6843	-0.356322	0.72758	0.997483	-6.7864
Tb427_110012300.1-p1	-0.28088	14.9238	-0.354763	0.728773	0.997483	-6.78694
Tb427_110086800.1-p1	-0.0615473	18.6349	-0.35458	0.728833	0.997483	-6.78707
Tb427_030047000.1-p1	-0.133448	15.4671	-0.352096	0.730649	0.997483	-6.788
Tb427_070042400.1-p1	-0.195976	14.3237	-0.35101	0.731444	0.997483	-6.7884
Tb427_110015700.1-p1	0.248087	16.0721	0.3503	0.732037	0.997483	-6.78861
Tb427_080063000.1-p1	-0.0938819	22.059	-0.350299	0.732037	0.997483	-6.78861
Tb427_110186400.1-p1	-0.195406	16.1194	-0.34991	0.732322	0.997483	-6.78875
Tb427_110096000.1-p1	-0.368391	10.0699	-0.349296	0.732699	0.997483	-6.78903
Tb427_070070600.1-p1	-0.409525	12.5451	-0.348943	0.73303	0.997483	-6.78911
Tb427_070055700.1-p1	0.0799767	24.1907	0.34851	0.733347	0.997483	-6.78927
Tb427_080012000.1-p1	0.513812	10.1854	0.348424	0.73341	0.997483	-6.7893
Tb427_100065700.1-p1	0.241236	13.8406	0.347261	0.734224	0.997483	-6.78976
Tb427_050034400.1-p1	-0.2472	16.0582	-0.345966	0.735211	0.997483	-6.7902
Tb427_080023900.1-p1	-0.128353	17.3457	-0.345593	0.735485	0.997483	-6.79034
Tb427_110013500.1-p1	-0.258642	13.5906	-0.344763	0.736068	0.997483	-6.79066
Tb427_040035800.1-p1	-0.120842	16.0265	-0.344115	0.736497	0.997483	-6.79093
Tb427_070036000.1-p1	0.127558	15.4621	0.343823	0.736711	0.997483	-6.79104
Tb427_050027200.1-p1	0.0818434	19.3689	0.343736	0.736783	0.997483	-6.79107
Tb427_100007300.1-p1	0.0638331	20.2155	0.343025	0.737297	0.997483	-6.79133
Tb427_090063000.1-p1	-0.103346	20.558	-0.342409	0.737821	0.997483	-6.7915
Tb427_100162500.1-p1	0.317062	12.5784	0.342343	0.737869	0.997483	-6.79152
Tb427_060009800.1-p1	-0.864026	9.95268	-0.341917	0.738182	0.997483	-6.79168
Tb427_110131900.1-p1	0.190393	13.2543	0.341603	0.738342	0.997483	-6.79185
Tb427_090066100.1-p1	-0.33575	17.3617	-0.341266	0.73866	0.997483	-6.79191
Tb427_100096000.1-p1	0.215983	14.6884	0.340905	0.738925	0.997483	-6.79204
Tb427_110108600.1-p1	0.390163	13.3526	0.339967	0.739614	0.997483	-6.79238
Tb427_100086000.1-p1	0.67808	10.6682	0.338707	0.74054	0.997483	-6.79284
Tb427_090071700.1-p1	0.344708	13.5623	0.337993	0.741064	0.997483	-6.79309
Tb427_050051600.1-p1	0.0746159	21.242	0.337459	0.741458	0.997483	-6.79328
Tb427_000735600.1-p1;Tb427_000780500.1-p1;Tb427_000695600.1-p1;Tb427_000693600.1-p1;Tb427_000286900.1-p1	-0.140662	17.3108	-0.337331	0.741552	0.997483	-6.79333
Tb427_030021800.1-p1	0.300679	14.8726	0.335985	0.742541	0.997483	-6.79381
Tb427_040050900.1-p1	-0.105221	18.2693	-0.335311	0.743038	0.997483	-6.79405
Tb427_100018000.1-p1	-0.0601659	20.4573	-0.335332	0.742953	0.997483	-6.79409
Tb427_040012700.1-p1	-0.0490616	22.1091	-0.334722	0.743402	0.997483	-6.79431
Tb427_090054400.1-p1	-0.229558	17.8282	-0.334525	0.743616	0.997483	-6.79433
Tb427_100023900.1-p1	0.279884	13.7407	0.334516	0.743623	0.997483	-6.79433
Tb427_100146800.1-p1	-0.0929303	17.3242	-0.334137	0.743832	0.997483	-6.79452
Tb427_100010400.1-p1	-0.190683	15.5139	-0.332644	0.745001	0.997483	-6.79499
Tb427_100052500.1-p1	0.566567	16.5287	0.332541	0.745077	0.997483	-6.79503
Tb427_030022900.1-p1	-0.0872701	18.2963	-0.332619	0.744959	0.997483	-6.79505
Tb427_060023000.1-p1	0.093002	19.5423	0.332078	0.745418	0.997483	-6.79519
Tb427_070027700.1-p1	0.19292	14.8893	0.332013	0.745466	0.997483	-6.79521
Tb427_110044500.1-p1	-0.168687	14.8036	-0.33202	0.745399	0.997483	-6.79526
Tb427_100160400.1-p1	0.0927	17.0516	0.331135	0.746045	0.997483	-6.79557
Tb427_090015400.1-p1	0.115386	20.4881	0.330827	0.74634	0.997483	-6.79563
Tb427_110047300.1-p1	0.232278	19.0114	0.330441	0.746625	0.997483	-6.79577
Tb427_050021000.1-p1	-0.152547	16.1561	-0.329679	0.747187	0.997483	-6.79603
Tb427_110016100.1-p1	-0.106234	17.9766	-0.329451	0.747355	0.997483	-6.79611
Tb427_110037600.1-p1	0.191041	16.4996	0.328828	0.747814	0.997483	-6.79633
Tb427_100053000.1-p1;Tb427_110160200.1-p1	-0.127305	20.0255	-0.327962	0.748453	0.997483	-6.79663
Tb427_080053200.1-p1;Tb427_110186700.1-p1	0.0685002	20.3264	0.327679	0.748602	0.997483	-6.79677
Tb427_100091000.1-p1	-0.0588715	19.1558	-0.327631	0.74863	0.997483	-6.7968
Tb427_040019100.1-p1	-0.250342	14.9898	-0.32719	0.749023	0.997483	-6.7969
Tb427_000642400.1-p1;Tb427_000637800.1-p1	0.260434	16.0942	0.326911	0.749228	0.997483	-6.797
Tb427_100146900.1-p1	-0.272443	16.583	-0.326104	0.749825	0.997483	-6.79728
Tb427_040029400.1-p1	0.452818	9.87209	0.324205	0.751227	0.997483	-6.79793
Tb427_090020700.1-p1	0.123074	15.3095	0.324079	0.751253	0.997483	-6.79802
Tb427_110028500.1-p1	0.193407	14.3821	0.322664	0.75231	0.997483	-6.7985
Tb427_070031500.1-p1	0.118818	17.3282	0.322371	0.752582	0.997483	-6.79856
Tb427_110069000.1-p1	0.341349	12.4624	0.321736	0.753052	0.997483	-6.79878
Tb427_110073700.1-p1	-0.071292	22.1812	-0.321692	0.753085	0.997483	-6.79879
Tb427_040010600.1-p1	0.539541	8.55114	0.321451	0.753263	0.997483	-6.79887
Tb427_080036500.1-p1	-0.149359	15.9749	-0.321272	0.753395	0.997483	-6.79893
Tb427_020031100.1-p1	-0.0626132	22.4748	-0.321146	0.753472	0.997483	-6.79899
Tb427_100154100.1-p1	-0.0904756	24.0106	-0.320537	0.753939	0.997483	-6.79918
Tb427_110013100.1-p1	0.153218	15.045	0.320517	0.753894	0.997483	-6.79923
Tb427_100042200.1-p1	-0.201478	17.2894	-0.320039	0.754307	0.997483	-6.79935
Tb427_110140900.1-p1	0.100956	18.074	0.319617	0.75462	0.997483	-6.7995
Tb427_080035100.1-p1	0.125071	20.1033	0.31932	0.75484	0.997483	-6.7996
Tb427_090088100.1-p1	0.110575	16.3378	0.318962	0.755039	0.997483	-6.79977
Tb427_110028600.1-p1	0.28499	15.3942	0.317945	0.755857	0.997483	-6.80006
Tb427_110132600.1-p1	0.165052	16.9448	0.317393	0.756266	0.997483	-6.80025
Tb427_090089300.1-p1	0.600678	8.29967	0.316716	0.756768	0.997483	-6.80048
Tb427_110169900.1-p1	-0.0517518	22.3541	-0.31635	0.756974	0.997483	-6.80065
Tb427_080076000.1-p1	0.128926	20.7244	0.315867	0.757396	0.997483	-6.80076
Tb427_090008200.1-p1	0.230883	17.9942	0.3158	0.757446	0.997483	-6.80078
Tb427_090036600.1-p1	-0.0527393	20.7002	-0.315936	0.75728	0.997483	-6.80078
Tb427_110095400.1-p1	-0.166848	16.192	-0.314761	0.758216	0.997483	-6.80113
Tb427_090089800.1-p1	-0.093962	23.2706	-0.314078	0.758722	0.997483	-6.80136
Tb427_100084000.1-p1	0.120487	18.8784	0.313533	0.759126	0.997483	-6.80154
Tb427_100046800.1-p1	0.299628	12.4463	0.313377	0.759242	0.997483	-6.80159
Tb427_100029400.1-p1	0.258393	15.2186	0.313166	0.759399	0.997483	-6.80166
Tb427_110072100.1-p1	0.280354	14.6324	0.312398	0.759968	0.997483	-6.80192
Tb427_100052600.1-p1	-0.171354	14.8493	-0.312452	0.759895	0.997483	-6.80192
Tb427_110176000.1-p1;Tb427_090040300.1-p1	0.136313	15.0121	0.311421	0.760629	0.997483	-6.80229
Tb427_080045000.1-p1	0.305604	12.7996	0.309901	0.761821	0.997483	-6.80274
Tb427_100116100.1-p1	0.0565198	23.8021	0.308997	0.762476	0.997483	-6.80305
Tb427_020010600.1-p1	0.0390508	22.1813	0.308961	0.762456	0.997483	-6.80309
Tb427_110151400.1-p1	0.0626637	18.2498	0.308174	0.763041	0.997483	-6.80335
Tb427_070058900.1-p1	0.130123	15.0838	0.308106	0.763091	0.997483	-6.80337
Tb427_110179900.1-p1	-0.526344	10.1329	-0.307448	0.763643	0.997483	-6.80354
Tb427_070078100.1-p1	0.0656586	19.4072	0.307313	0.763681	0.997483	-6.80363
Tb427_050040500.1-p1	0.117309	18.8199	0.306552	0.764309	0.997483	-6.80384
Tb427_110147600.1-p1	-0.160117	15.8581	-0.306313	0.764487	0.997483	-6.80391
Tb427_040036600.1-p1	-0.121655	16.1083	-0.306314	0.764434	0.997483	-6.80395
Tb427_060023100.1-p1;Tb427_100024000.1-p1	-0.0533221	21.2249	-0.306129	0.764561	0.997483	-6.80402
Tb427_060041600.1-p1	0.0495017	19.7767	0.302648	0.767151	0.997483	-6.80514
Tb427_110098200.1-p1	0.28779	14.7231	0.301641	0.767962	0.997483	-6.80542
Tb427_110028200.1-p1	-0.228908	11.4437	-0.300789	0.768535	0.997483	-6.80574
Tb427_100048500.1-p1	0.0483644	20.4792	0.300599	0.768677	0.997483	-6.8058
Tb427_040012100.1-p1	-0.047613	19.9585	-0.298479	0.770257	0.997483	-6.80647
Tb427_110006200.1-p1	-0.370396	12.5197	-0.297838	0.770796	0.997483	-6.80663
Tb427_090014400.1-p1	-0.194485	13.7314	-0.297483	0.771006	0.997483	-6.80678
Tb427_070008800.1-p1	0.218032	14.6332	0.296695	0.771647	0.997483	-6.80699
Tb427_020012700.1-p1;Tb427_030055600.1-p1	0.0686318	19.4812	0.296713	0.771581	0.997483	-6.80702
Tb427_110162200.1-p1	0.0996447	16.019	0.296655	0.771617	0.997483	-6.80705
Tb427_110066700.1-p1	0.0751533	23.3864	0.295738	0.772361	0.997483	-6.80729
Tb427_110129800.1-p1	0.063508	21.2686	0.295431	0.772591	0.997483	-6.80739
Tb427_110161300.1-p1	-0.250872	15.1146	-0.294836	0.773034	0.997483	-6.80758
Tb427_100022200.1-p1	-0.122713	14.824	-0.294806	0.772996	0.997483	-6.80763
Tb427_080021200.1-p1	-0.0788625	17.5168	-0.2942	0.773449	0.997483	-6.80782
Tb427_040053800.1-p1	0.31055	12.3336	0.29352	0.774016	0.997483	-6.80799
Tb427_070010500.1-p1	0.040144	21.4501	0.293599	0.773897	0.997483	-6.808
Tb427_100153000.1-p1	-0.0522745	18.7942	-0.293099	0.774271	0.997483	-6.80816
Tb427_110038300.1-p1	-0.386684	12.0475	-0.292888	0.774488	0.997483	-6.80818
Tb427_110042100.1-p1	0.140676	19.2515	0.292263	0.774955	0.997483	-6.80838
Tb427_010019800.1-p1	0.152048	20.1964	0.291451	0.775561	0.997483	-6.80863
Tb427_040031200.1-p1	0.0512809	19.7477	0.289574	0.776904	0.997483	-6.80925
Tb427_060054800.1-p1	-0.0713893	23.9639	-0.288977	0.777409	0.997483	-6.80939
Tb427_040020200.1-p1	0.0555581	25.9529	0.288566	0.777716	0.997483	-6.80952
Tb427_060041000.1-p1	-0.10548	19.3814	-0.28743	0.778566	0.997483	-6.80987
Tb427_100050200.1-p1	-0.0625044	19.5776	-0.287485	0.778469	0.997483	-6.80989
Tb427_110132400.1-p1	0.0682529	21.5719	0.286979	0.778903	0.997483	-6.81
Tb427_070066900.1-p1;sp|LALBA_HUMAN|	0.0791237	21.4011	0.286349	0.779375	0.997483	-6.8102
Tb427_110111000.1-p1	0.214513	14.5426	0.286079	0.779576	0.997483	-6.81028
Tb427_080059100.1-p1	-0.182928	15.2399	-0.285948	0.779674	0.997483	-6.81032
Tb427_110110200.1-p1	0.158195	19.0531	0.285476	0.780027	0.997483	-6.81046
Tb427_060055300.1-p1	0.191244	14.5984	0.284657	0.78064	0.997483	-6.81071
Tb427_070080300.1-p1	0.223372	12.2681	0.284553	0.780661	0.997483	-6.81078
Tb427_110167500.1-p1	-0.206387	13.7002	-0.284421	0.780792	0.997483	-6.8108
Tb427_110154400.1-p1	-0.582314	7.65029	-0.283864	0.781234	0.997483	-6.81095
Tb427_040006400.1-p1	0.0791151	21.5995	0.283064	0.781833	0.997483	-6.81119
Tb427_090040700.1-p1	-0.206353	16.7708	-0.282177	0.782497	0.997483	-6.81146
Tb427_090008500.1-p1	-0.0648753	17.6159	-0.282239	0.782393	0.997483	-6.81147
Tb427_070065100.1-p1	-0.0909504	15.2621	-0.281998	0.782574	0.997483	-6.81155
Tb427_030059000.1-p1	-0.0649726	18.083	-0.281593	0.782877	0.997483	-6.81167
Tb427_110166200.1-p1	-0.174166	14.8408	-0.2812	0.783229	0.997483	-6.81175
Tb427_070077600.1-p1	0.133482	13.9489	0.280293	0.783852	0.997483	-6.81206
Tb427_100057400.1-p1	0.0499226	21.8562	0.279181	0.784691	0.997483	-6.81238
Tb427_110146700.1-p1;sp|RS27A_HUMAN|	0.139525	19.1638	0.278576	0.785196	0.997483	-6.81253
Tb427_110183600.1-p1	-0.142605	19.7585	-0.27847	0.785276	0.997483	-6.81256
Tb427_110093900.1-p1	0.0719712	18.4653	0.278363	0.785306	0.997483	-6.81262
Tb427_100020100.1-p1	-0.242923	14.4066	-0.278152	0.785514	0.997483	-6.81265
Tb427_060011900.1-p1	-0.1366	19.232	-0.277906	0.785699	0.997483	-6.81273
Tb427_100078700.1-p1	-0.0833015	16.2427	-0.277052	0.786282	0.997483	-6.81301
Tb427_100047400.1-p1	0.10995	19.0781	0.276149	0.787017	0.997483	-6.81324
Tb427_090043700.1-p1;Tb427_100010600.1-p1	-0.050699	22.8445	-0.275541	0.787444	0.997483	-6.81344
Tb427_110049000.1-p1	-0.130794	18.269	-0.274773	0.78805	0.997483	-6.81365
Tb427_070030200.1-p1	-0.134103	15.0303	-0.274856	0.787937	0.997483	-6.81365
Tb427_110159800.1-p1	0.222386	17.2066	0.273981	0.788644	0.997483	-6.81388
Tb427_110150600.1-p1	-0.17734	13.1477	-0.274052	0.788535	0.997483	-6.81389
Tb427_110165100.1-p1	0.347837	14.2898	0.273621	0.788914	0.997483	-6.81398
Tb427_100088900.1-p1	-0.0929606	17.4154	-0.273108	0.789299	0.997483	-6.81413
Tb427_110038100.1-p1	0.0905503	19.0031	0.27262	0.789666	0.997483	-6.81427
Tb427_100162300.1-p1	-0.442781	11.3144	-0.272177	0.789999	0.997483	-6.8144
Tb427_030053900.1-p1	-0.0624462	26.8215	-0.271817	0.79027	0.997483	-6.81451
Tb427_070009800.1-p1	-0.216604	17.2781	-0.271612	0.790423	0.997483	-6.81456
Tb427_100042700.1-p1	0.06419	20.4944	0.270717	0.791096	0.997483	-6.81482
Tb427_100124800.1-p1	0.206086	17.1781	0.269847	0.79175	0.997483	-6.81507
Tb427_110041000.1-p1	-0.23987	16.1113	-0.269846	0.791751	0.997483	-6.81507
Tb427_080078300.1-p1	0.126145	14.5477	0.269278	0.792123	0.997483	-6.81527
Tb427_050025600.1-p1	-0.0883011	20.5363	-0.268986	0.792397	0.997483	-6.81532
Tb427_100011900.1-p1	-0.191472	14.0939	-0.267793	0.793294	0.997483	-6.81566
Tb427_100065800.1-p1	-0.112396	16.5071	-0.267693	0.79337	0.997483	-6.81569
Tb427_010006700.1-p1	-0.141575	16.0588	-0.26769	0.793372	0.997483	-6.81569
Tb427_030009600.1-p1	-0.0877114	17.9185	-0.267133	0.793791	0.997483	-6.81585
Tb427_110105100.1-p1	-0.0448728	18.6072	-0.266735	0.794036	0.997483	-6.81599
Tb427_110030700.1-p1	-0.180104	14.0147	-0.265336	0.79512	0.997483	-6.81637
Tb427_090023700.1-p1	-0.055511	24.1029	-0.265035	0.79537	0.997483	-6.81644
Tb427_100142300.1-p1	0.218715	14.6543	0.264836	0.79552	0.997483	-6.8165
Tb427_010024600.1-p1	-0.259148	13.1114	-0.264349	0.795886	0.997483	-6.81663
Tb427_010022300.1-p1	-0.0586269	18.9138	-0.264179	0.795961	0.997483	-6.81671
Tb427_110014500.1-p1	0.0617265	22.3202	0.263296	0.796679	0.997483	-6.81693
Tb427_090049000.1-p1	0.141997	17.5574	0.262473	0.797299	0.997483	-6.81716
Tb427_040044300.1-p1	0.327314	13.2002	0.262042	0.797624	0.997483	-6.81728
Tb427_110156500.1-p1	-0.090935	16.6568	-0.261379	0.798077	0.997483	-6.81749
Tb427_030012600.1-p1	-0.0619522	19.5764	-0.260357	0.798855	0.997483	-6.81777
Tb427_060019500.1-p1	-0.303306	13.1287	-0.259027	0.799897	0.997483	-6.81811
Tb427_040024700.1-p1	0.0765369	18.1456	0.258533	0.80025	0.997483	-6.81826
Tb427_080022300.1-p1	-0.121853	17.2288	-0.258334	0.800419	0.997483	-6.81831
Tb427_030044300.1-p1	-0.579864	10.8485	-0.258273	0.800466	0.997483	-6.81832
Tb427_090049300.1-p1	0.231935	14.8959	0.258092	0.800601	0.997483	-6.81837
Tb427_090069900.1-p1	0.0341273	22.1142	0.258183	0.800481	0.997483	-6.81838
Tb427_100155300.1-p1	0.0575555	20.752	0.257059	0.801381	0.997483	-6.81865
Tb427_060044000.1-p1	0.342182	12.8765	0.256593	0.801733	0.997483	-6.81878
Tb427_100122900.1-p1	0.266014	14.3213	0.255778	0.802348	0.997483	-6.819
Tb427_000015800.1-p1;Tb427_000009400.1-p1	0.121251	17.208	0.255128	0.802838	0.997483	-6.81918
Tb427_090025000.1-p1	0.0762527	17.9615	0.254259	0.803472	0.997483	-6.81943
Tb427_050051700.1-p1	-0.236301	13.4901	-0.254193	0.803544	0.997483	-6.81943
Tb427_110168900.1-p1	0.272905	13.7862	0.253509	0.804061	0.997483	-6.81962
Tb427_070028000.1-p1	-0.100652	18.5681	-0.252399	0.804899	0.997483	-6.81992
Tb427_030028900.1-p1	0.115257	17.1115	0.251366	0.805679	0.997483	-6.82019
Tb427_110038700.1-p1	-0.44802	11.5523	-0.251163	0.805833	0.997483	-6.82025
Tb427_090034700.1-p1	0.16252	13.6436	0.250288	0.806448	0.997483	-6.82051
Tb427_070048300.1-p1	0.400907	12.284	0.249619	0.807	0.997483	-6.82066
Tb427_080066300.1-p1	0.0552936	21.5799	0.249293	0.807247	0.997483	-6.82075
Tb427_100052700.1-p1	-0.227043	15.6283	-0.247477	0.80862	0.997483	-6.82123
Tb427_110120900.1-p1	0.0602609	18.7073	0.247159	0.808815	0.997483	-6.82134
Tb427_080072200.1-p1	-0.088811	15.1622	-0.24709	0.808862	0.997483	-6.82136
Tb427_050009500.1-p1	0.0629941	21.8119	0.246096	0.809665	0.997483	-6.82159
Tb427_100080300.1-p1	0.111418	17.8389	0.246052	0.809698	0.997483	-6.8216
Tb427_080056100.1-p1	0.201046	11.6625	0.246159	0.809567	0.997483	-6.8216
Tb427_060042000.1-p1	-0.110141	16.0029	-0.244443	0.810916	0.997483	-6.82202
Tb427_080068100.1-p1	0.23329	12.0081	0.244461	0.810881	0.997483	-6.82203
Tb427_110021500.1-p1	0.0472028	19.2432	0.243921	0.811262	0.997483	-6.82219
Tb427_110073400.1-p1	-0.0774572	18.8292	-0.243529	0.811608	0.997483	-6.82226
Tb427_080057800.1-p1	-0.0700572	19.6402	-0.242805	0.812156	0.997483	-6.82245
Tb427_110018700.1-p1	0.0620172	18.8305	0.242887	0.812051	0.997483	-6.82245
Tb427_100132800.1-p1	-0.404864	12.7995	-0.242505	0.812383	0.997483	-6.82252
Tb427_090008100.1-p1	0.223671	12.6305	0.242017	0.812753	0.997483	-6.82265
Tb427_110124000.1-p1	0.222964	14.9315	0.241962	0.812795	0.997483	-6.82266
Tb427_110020800.1-p1	-0.343334	10.0097	-0.241071	0.81347	0.997483	-6.82289
Tb427_070022700.1-p1	-0.129956	13.5566	-0.240133	0.814132	0.997483	-6.82316
Tb427_090045300.1-p1	0.056035	24.2472	0.23921	0.81488	0.997483	-6.82337
Tb427_020026100.1-p1	0.059432	18.0984	0.239305	0.81476	0.997483	-6.82337
Tb427_030049400.1-p1	0.0658454	17.5753	0.239009	0.814985	0.997483	-6.82345
Tb427_020022600.1-p1	0.160631	15.7664	0.236827	0.816688	0.997483	-6.82397
Tb427_030049800.1-p1	0.148993	16.4165	0.236744	0.81675	0.997483	-6.82399
Tb427_040007800.1-p1	0.208934	15.1942	0.236503	0.816933	0.997483	-6.82405
Tb427_110101000.1-p1	0.0746078	18.945	0.235899	0.817391	0.997483	-6.8242
Tb427_100123500.1-p1	-0.0618769	16.6569	-0.235346	0.817763	0.997483	-6.82437
Tb427_110016800.1-p1	0.212933	13.2342	0.233805	0.818981	0.997483	-6.82473
Tb427_070021600.1-p1	0.039263	25.5765	0.233361	0.819283	0.997483	-6.82486
Tb427_090080200.1-p1	-0.0549299	21.2046	-0.23301	0.819584	0.997483	-6.82493
Tb427_060055900.1-p1	-0.17528	14.3953	-0.232404	0.820045	0.997483	-6.82508
Tb427_070040300.1-p1	0.108044	17.5299	0.232122	0.820259	0.997483	-6.82515
Tb427_070018600.1-p1	0.286734	12.042	0.231769	0.820527	0.997483	-6.82523
Tb427_090053900.1-p1	0.106569	15.1675	0.230276	0.821619	0.997483	-6.82562
Tb427_100015000.1-p1	-0.0344295	22.1725	-0.230185	0.821684	0.997483	-6.82565
Tb427_100017700.1-p1;Tb427_110181700.1-p1	-0.0640058	16.0455	-0.230085	0.821759	0.997483	-6.82567
Tb427_070058000.1-p1;Tb427_040032500.1-p1	-0.0724315	16.4124	-0.229791	0.821983	0.997483	-6.82574
Tb427_060047600.1-p1	-0.275885	10.4908	-0.229093	0.822542	0.997483	-6.8259
Tb427_090055400.1-p1	-0.21715	14.1539	-0.228688	0.822868	0.997483	-6.82599
Tb427_080054600.1-p1	0.135214	11.8572	0.228449	0.823003	0.997483	-6.82607
Tb427_040035900.1-p1;Tb427_080066700.1-p1	0.0722942	17.271	0.227948	0.823389	0.997483	-6.82619
Tb427_050013700.1-p1;Tb427_050013800.1-p1	0.114725	21.8742	0.227727	0.823598	0.997483	-6.82622
Tb427_070025200.1-p1	0.0682592	17.4191	0.22751	0.823722	0.997483	-6.8263
Tb427_110087900.1-p1	0.0763878	18.6688	0.227059	0.824106	0.997483	-6.82638
Tb427_050016800.1-p1;Tb427_000059300.1-p1	0.0723777	24.0413	0.226595	0.824459	0.997483	-6.8265
Tb427_080029500.1-p1;Tb427_070062300.1-p1	-0.0445894	20.7704	-0.226538	0.824462	0.997483	-6.82653
Tb427_110128100.1-p1	0.206181	13.5866	0.225307	0.825439	0.997483	-6.82681
Tb427_100026200.1-p1	-0.147991	13.7305	-0.224729	0.825838	0.997483	-6.82697
Tb427_100046100.1-p1	0.0360628	21.749	0.224697	0.825858	0.997483	-6.82698
Tb427_110028100.1-p1	0.0698899	17.2832	0.223786	0.826556	0.997483	-6.82719
Tb427_070009100.1-p1	0.450162	10.4187	0.223695	0.826665	0.997483	-6.82719
Tb427_100122700.1-p1	0.129331	15.3011	0.223551	0.826775	0.997483	-6.82723
Tb427_110171800.1-p1	-0.220605	13.1092	-0.222861	0.8273	0.997483	-6.82739
Tb427_060053700.1-p1;Tb427_060053600.1-p1;Tb427_060053900.1-p1	0.0837664	18.1246	0.222303	0.827725	0.997483	-6.82752
Tb427_110089400.1-p1	-0.143386	13.1039	-0.221424	0.828349	0.997483	-6.82775
Tb427_070076900.1-p1	-0.153217	23.7455	-0.221161	0.828594	0.997483	-6.82779
Tb427_050036000.1-p1	-0.294237	13.2042	-0.220407	0.829168	0.997483	-6.82797
Tb427_090024600.1-p1	0.0505599	18.9366	0.219746	0.829627	0.997483	-6.82815
Tb427_060037900.1-p1	-0.154729	19.4219	-0.219532	0.829835	0.997483	-6.82817
Tb427_060042100.1-p1	0.20502	13.7244	0.219268	0.830036	0.997483	-6.82824
Tb427_110013700.1-p1	0.131464	16.8145	0.218935	0.83029	0.997483	-6.82831
Tb427_090087200.1-p1	0.112901	18.188	0.218664	0.830496	0.997483	-6.82838
Tb427_100078000.1-p1	-0.0381191	18.4633	-0.218743	0.830392	0.997483	-6.82838
Tb427_080048100.1-p1	-0.111386	18.0219	-0.217745	0.831196	0.997483	-6.82859
Tb427_030006600.1-p1	0.0698837	20.8443	0.217068	0.831713	0.997483	-6.82875
Tb427_060024300.1-p1	0.10385	16.3703	0.215844	0.832646	0.997483	-6.82903
Tb427_030018900.1-p1	0.0390627	20.2222	0.215671	0.832734	0.997483	-6.82909
Tb427_110092000.1-p1	0.185933	16.5971	0.214911	0.833357	0.997483	-6.82924
Tb427_090046100.1-p1	-0.0940327	18.2476	-0.214531	0.833647	0.997483	-6.82933
Tb427_050005500.1-p1;Tb427_050007100.1-p1;Tb427_020032400.1-p1	0.0912143	16.6567	0.214453	0.833707	0.997483	-6.82935
Tb427_040009900.1-p1	0.122267	16.6043	0.214088	0.833985	0.997483	-6.82943
Tb427_100153600.1-p1	0.20082	12.7262	0.213713	0.834271	0.997483	-6.82952
Tb427_110187400.1-p1	0.0342577	22.738	0.213694	0.834242	0.997483	-6.82954
Tb427_110135400.1-p1	0.255003	11.719	0.21359	0.834365	0.997483	-6.82954
Tb427_100024400.1-p1	0.0639191	27.1719	0.213401	0.834509	0.997483	-6.82959
Tb427_050033200.1-p1	0.0552037	19.8803	0.212634	0.835094	0.997483	-6.82976
Tb427_070080000.1-p1	0.171422	15.9587	0.212025	0.835559	0.997483	-6.8299
Tb427_100032200.1-p1	-0.0759381	17.6834	-0.211822	0.835714	0.997483	-6.82995
Tb427_090060100.1-p1	-0.146259	17.763	-0.211552	0.83592	0.997483	-6.83001
Tb427_070043600.1-p1	0.098071	15.2913	0.208557	0.838169	0.997483	-6.8307
Tb427_030009900.1-p1	-0.120111	18.3654	-0.208453	0.838286	0.997483	-6.8307
Tb427_080049500.1-p1	-0.332707	11.9081	-0.208243	0.838446	0.997483	-6.83075
Tb427_110139000.1-p1	0.0913453	17.2336	0.208219	0.838464	0.997483	-6.83075
Tb427_110167400.1-p1	-0.0418718	20.3374	-0.207274	0.839149	0.997483	-6.83098
Tb427_100032100.1-p1	0.0682597	17.071	0.207087	0.839293	0.997483	-6.83102
Tb427_050022100.1-p1	0.108184	16.5901	0.206788	0.839557	0.997483	-6.83107
Tb427_100139200.1-p1	-0.0895545	15.4885	-0.20629	0.839901	0.997483	-6.8312
Tb427_100136800.1-p1	0.0368647	22.1456	0.205587	0.840439	0.997483	-6.83135
Tb427_050038200.1-p1	0.117476	16.2858	0.204427	0.841362	0.997483	-6.83159
Tb427_100146000.1-p1	0.0536158	18.7121	0.204285	0.841436	0.997483	-6.83163
Tb427_040025900.1-p1	-0.0618643	17.8891	-0.204116	0.841582	0.997483	-6.83166
Tb427_000754800.1-p1;Tb427_000829600.1-p1	-0.0983935	18.2595	-0.202605	0.842755	0.997483	-6.83198
Tb427_080056300.1-p1	-0.167968	16.8654	-0.202376	0.84293	0.997483	-6.83203
Tb427_110150800.1-p1	-0.122876	14.5011	-0.201942	0.843244	0.997483	-6.83213
Tb427_060043600.1-p1	-0.162548	13.0178	-0.201842	0.843318	0.997483	-6.83216
Tb427_050029700.1-p1	0.307125	9.50057	0.20127	0.843776	0.997483	-6.83227
Tb427_100101400.1-p1	-0.342408	10.9364	-0.200654	0.844247	0.997483	-6.8324
Tb427_070008500.1-p1	0.0483579	18.0775	0.199843	0.844827	0.997483	-6.83259
Tb427_020024700.1-p1	0.312371	13.9518	0.19877	0.845689	0.997483	-6.8328
Tb427_090075600.1-p1	0.152393	15.3329	0.198673	0.845763	0.997483	-6.83282
Tb427_040007500.1-p1	-0.0335163	20.8589	-0.198743	0.84567	0.997483	-6.83283
Tb427_100165000.1-p1	0.239443	13.1212	0.194299	0.849113	0.997483	-6.83374
Tb427_090064000.1-p1	-0.100341	18.3812	-0.193707	0.849566	0.997483	-6.83386
Tb427_080027700.1-p1	-0.0660327	16.0272	-0.193617	0.849596	0.997483	-6.8339
Tb427_100158500.1-p1	0.241855	11.1964	0.191538	0.851228	0.997483	-6.83431
Tb427_100149600.1-p1	-0.0793652	20.1544	-0.191333	0.851385	0.997483	-6.83435
Tb427_080049900.1-p1	0.0807266	17.6269	0.190558	0.85198	0.997483	-6.83451
Tb427_080065100.1-p1	-0.187141	13.4665	-0.189775	0.85258	0.997483	-6.83466
Tb427_040024600.1-p1	-0.0451631	18.5715	-0.189514	0.852742	0.997483	-6.83473
Tb427_020021600.1-p1	-0.0476877	18.9304	-0.18873	0.853348	0.997483	-6.83489
Tb427_110006500.1-p1	-0.0383482	19.9661	-0.188408	0.853591	0.997483	-6.83496
Tb427_030058400.1-p1	-0.0311658	22.2442	-0.186935	0.85472	0.997483	-6.83525
Tb427_050017300.1-p1	0.0958038	19.7166	0.186094	0.855403	0.997483	-6.8354
Tb427_100088600.1-p1	-0.027498	20.7751	-0.186013	0.855429	0.997483	-6.83544
Tb427_090043500.1-p1	0.211198	13.1958	0.185288	0.856022	0.997483	-6.83556
Tb427_110072200.1-p1	0.145313	15.0719	0.185079	0.856183	0.997483	-6.8356
Tb427_110103900.1-p1	0.135452	22.4219	0.185045	0.856209	0.997483	-6.83561
Tb427_110175900.1-p1	0.0617165	18.5317	0.184808	0.856391	0.997483	-6.83566
Tb427_030028400.1-p1	-0.114147	13.4168	-0.184874	0.856303	0.997483	-6.83566
Tb427_110073000.1-p1	0.161632	14.5403	0.183724	0.857223	0.997483	-6.83587
Tb427_110153700.1-p1	0.126311	13.8706	0.183745	0.857186	0.997483	-6.83587
Tb427_070005800.1-p1	0.0586982	19.2334	0.183019	0.857764	0.997483	-6.83601
Tb427_060033900.1-p1	-0.0373828	17.7106	-0.182936	0.857791	0.997483	-6.83604
Tb427_110088600.1-p1	-0.0558239	15.5114	-0.18277	0.857919	0.997483	-6.83607
Tb427_100135300.1-p1	0.0611089	17.9203	0.18217	0.858416	0.997483	-6.83617
Tb427_100062000.1-p1	0.0504935	17.2288	0.182252	0.858316	0.997483	-6.83617
Tb427_070078300.1-p1	-0.0676944	19.6501	-0.182001	0.858546	0.997483	-6.83621
Tb427_040053700.1-p1	-0.0748567	17.2002	-0.181938	0.858594	0.997483	-6.83622
Tb427_080085200.1-p1;Tb427_000729000.1-p1;Tb427_000728800.1-p1	0.0799434	18.0254	0.181662	0.858806	0.997483	-6.83627
Tb427_000801100.1-p1	-0.0795406	15.0616	-0.180803	0.859429	0.997483	-6.83645
Tb427_050031400.1-p1	-0.078741	20.3806	-0.179981	0.860098	0.997483	-6.8366
Tb427_080047000.1-p1;Tb427_060052700.1-p1;Tb427_100071300.1-p1	0.0421619	20.0179	0.179863	0.860175	0.997483	-6.83662
Tb427_100096100.1-p1	0.0770264	16.1639	0.177752	0.86181	0.997483	-6.83702
Tb427_100096400.1-p1	-0.0824833	27.932	-0.177709	0.861843	0.997483	-6.83703
Tb427_030033700.1-p1	-0.0446852	25.7595	-0.177288	0.862167	0.997483	-6.83711
Tb427_050042100.1-p1	-0.0446112	17.917	-0.176855	0.862464	0.997483	-6.83721
Tb427_060052100.1-p1	-0.0195505	23.6326	-0.176676	0.862602	0.997483	-6.83724
Tb427_100014200.1-p1	-0.0988482	16.0869	-0.17655	0.862734	0.997483	-6.83725
Tb427_100031000.1-p1	0.119746	16.285	0.175628	0.863443	0.997483	-6.83742
Tb427_100167200.1-p1	-0.0520685	20.3527	-0.175545	0.863507	0.997483	-6.83744
Tb427_010028900.1-p1	-0.0771101	19.5302	-0.174273	0.864485	0.997483	-6.83767
Tb427_110141800.1-p1	-0.0756017	17.6342	-0.173218	0.865297	0.997483	-6.83787
Tb427_090057300.1-p1	-0.0474877	19.8044	-0.172533	0.865823	0.997483	-6.838
Tb427_110006800.1-p1	0.0464505	17.0697	0.172232	0.866021	0.997483	-6.83807
Tb427_100087200.1-p1	-0.0486262	18.343	-0.171659	0.866479	0.997483	-6.83816
Tb427_100091200.1-p1	-0.110522	17.9381	-0.171437	0.866667	0.997483	-6.8382
Tb427_110030300.1-p1	-0.0474181	17.433	-0.171132	0.866868	0.997483	-6.83827
Tb427_100043600.1-p1	0.0965469	14.7975	0.171007	0.866983	0.997483	-6.83828
Tb427_100048700.1-p1	0.110914	15.6518	0.17049	0.867396	0.997483	-6.83837
Tb427_070039300.1-p1	-0.0878617	16.5727	-0.169398	0.868237	0.997483	-6.83857
Tb427_100045100.1-p1	0.207803	11.5957	0.169266	0.868338	0.997483	-6.83859
Tb427_100055500.1-p1	0.0328009	22.7506	0.169232	0.868361	0.997483	-6.8386
Tb427_010024500.1-p1	-0.15346	13.253	-0.168645	0.868816	0.997483	-6.8387
Tb427_090053700.1-p1	0.202365	11.4103	0.16798	0.869328	0.997483	-6.83882
Tb427_050026200.1-p1	0.0613433	17.386	0.167155	0.869963	0.997483	-6.83897
Tb427_110027700.1-p1	-0.0517216	16.0816	-0.166851	0.870165	0.997483	-6.83904
Tb427_090075000.1-p1	0.0681806	19.6999	0.166739	0.870283	0.997483	-6.83904
Tb427_070063300.1-p1	-0.0826101	16.1093	-0.166411	0.870537	0.997483	-6.8391
Tb427_110051000.1-p1	-0.0580945	18.4749	-0.166219	0.870684	0.997483	-6.83914
Tb427_100103200.1-p1	0.0509156	19.9957	0.165947	0.870894	0.997483	-6.83919
Tb427_070022300.1-p1	-0.10031	17.5186	-0.165384	0.871327	0.997483	-6.83928
Tb427_070061300.1-p1	-0.0426249	18.652	-0.164814	0.871738	0.997483	-6.8394
Tb427_040024400.1-p1	0.257074	11.0359	0.164512	0.871999	0.997483	-6.83944
Tb427_110027400.1-p1	-0.238642	17.9909	-0.164029	0.872372	0.997483	-6.83952
Tb427_110037500.1-p1	0.0375092	22.6716	0.162728	0.873374	0.997483	-6.83975
Tb427_110177600.1-p1	-0.160623	10.4875	-0.16162	0.874196	0.997483	-6.83995
Tb427_090085000.1-p1	-0.10942	11.7096	-0.160121	0.875352	0.997483	-6.84021
Tb427_020006600.1-p1	0.170403	12.5162	0.160034	0.875451	0.997483	-6.84021
Tb427_080067200.1-p1	0.0333695	24.2079	0.158953	0.876285	0.997483	-6.8404
Tb427_010016100.1-p1	0.0565986	17.3741	0.15895	0.876287	0.997483	-6.8404
Tb427_110123000.1-p1	-0.0474052	19.2331	-0.158803	0.8764	0.997483	-6.84042
Tb427_080029100.1-p1	-0.114834	17.0434	-0.15753	0.877383	0.997483	-6.84064
Tb427_110143200.1-p1	0.267142	11.5131	0.157522	0.877389	0.997483	-6.84064
Tb427_070023900.1-p1	-0.0364019	19.9512	-0.156704	0.878006	0.997483	-6.84078
Tb427_110009700.1-p1	-0.0488538	22.2442	-0.1551	0.879257	0.997483	-6.84104
Tb427_030005900.1-p1	0.155536	11.9372	0.155103	0.879252	0.997483	-6.84104
Tb427_060046300.1-p1	-0.0240916	21.6835	-0.155157	0.879182	0.997483	-6.84105
Tb427_100038300.1-p1	0.185536	10.4961	0.155064	0.879272	0.997483	-6.84105
Tb427_090036100.1-p1	0.0498939	21.1409	0.15502	0.879319	0.997483	-6.84106
Tb427_110029300.1-p1	-0.0913826	14.9303	-0.154991	0.879342	0.997483	-6.84106
Tb427_110149600.1-p1	0.324659	12.3586	0.154211	0.879944	0.997483	-6.84119
Tb427_100132400.1-p1	0.132881	13.2497	0.153933	0.880158	0.997483	-6.84124
Tb427_100056600.1-p1	-0.0557903	19.0465	-0.153564	0.880443	0.997483	-6.8413
Tb427_070045200.1-p1	0.0525335	18.8108	0.15352	0.880477	0.997483	-6.8413
Tb427_100022800.1-p1	-0.0745143	17.5014	-0.152821	0.881017	0.997483	-6.84142
Tb427_100101700.1-p1	0.056803	16.8886	0.151801	0.881803	0.997483	-6.84158
Tb427_060025200.1-p1	0.0642699	19.8213	0.151566	0.881986	0.997483	-6.84162
Tb427_110175100.1-p1	0.0463483	15.7149	0.151339	0.88213	0.997483	-6.84167
Tb427_070073900.1-p1	0.0323109	17.2556	0.151071	0.882338	0.997483	-6.84171
Tb427_110040300.1-p1	-0.0929918	15.3018	-0.148612	0.884268	0.997483	-6.84209
Tb427_090074600.1-p1;Tb427_090026600.1-p1	-0.0207317	21.899	-0.147668	0.884967	0.997483	-6.84225
Tb427_020008100.1-p1	-0.055564	16.7131	-0.147586	0.88505	0.997483	-6.84226
Tb427_080069600.1-p1	0.0984652	17.7731	0.14749	0.885134	0.997483	-6.84227
Tb427_110050800.1-p1	0.0526857	17.3003	0.146806	0.885663	0.997483	-6.84238
Tb427_030010400.1-p1	-0.0668724	15.687	-0.146185	0.88613	0.997483	-6.84248
Tb427_040038300.1-p1	0.0246566	25.6706	0.146203	0.886108	0.997483	-6.84248
Tb427_060042300.1-p1	-0.016245	23.8032	-0.145091	0.886959	0.997483	-6.84266
Tb427_110072900.1-p1	-0.0796808	15.4637	-0.1445	0.887445	0.997483	-6.84274
Tb427_050042500.1-p1	-0.177957	13.043	-0.144289	0.887608	0.997483	-6.84277
Tb427_090043300.1-p1	0.0342473	17.8441	0.144106	0.887721	0.997483	-6.84281
Tb427_060010800.1-p1	0.145767	12.1057	0.14392	0.887894	0.997483	-6.84283
Tb427_070045600.1-p1	-0.0544845	18.3382	-0.142821	0.888743	0.997483	-6.843
Tb427_070027000.1-p1	-0.0404545	18.687	-0.14271	0.888825	0.997483	-6.84301
Tb427_050052400.1-p1	-0.0251367	21.3266	-0.14274	0.888778	0.997483	-6.84302
Tb427_070020600.1-p1	-0.264006	11.0349	-0.142649	0.888876	0.997483	-6.84302
Tb427_100089600.1-p1	-0.0288912	18.9113	-0.142071	0.889295	0.997483	-6.84312
Tb427_110071300.1-p1	0.108435	15.6172	0.141729	0.889588	0.997483	-6.84316
Tb427_110081900.1-p1	0.138597	11.9049	0.140758	0.890329	0.997483	-6.84331
Tb427_080022800.1-p1	-0.0831746	17.1511	-0.140581	0.890476	0.997483	-6.84333
Tb427_110024800.1-p1	0.0761822	13.5803	0.140423	0.89057	0.997483	-6.84337
Tb427_050016100.1-p1	0.0434758	20.0366	0.138789	0.891862	0.997483	-6.8436
Tb427_070053700.1-p1	0.0405553	18.0722	0.13865	0.891955	0.997483	-6.84363
Tb427_030057200.1-p1	-0.0729845	18.2511	-0.138268	0.892266	0.997483	-6.84368
Tb427_080011900.1-p1	0.0628712	17.9008	0.138239	0.892288	0.997483	-6.84368
Tb427_070037000.1-p1;Tb427_000203300.1-p1;Tb427_110118600.1-p1;Tb427_110165800.1-p1	-0.0370394	17.422	-0.138292	0.89222	0.997483	-6.84368
Tb427_080086500.1-p1	0.160619	12.8247	0.138212	0.892309	0.997483	-6.84369
Tb427_110179000.1-p1	0.087344	15.2348	0.136743	0.893446	0.997483	-6.8439
Tb427_040030000.1-p1	-0.0621651	16.4324	-0.136572	0.893578	0.997483	-6.84393
Tb427_100168700.1-p1	0.066512	17.6901	0.136537	0.893605	0.997483	-6.84393
Tb427_080033900.1-p1;Tb427_080033800.1-p1;Tb427_080034000.1-p1	0.133569	16.5402	0.136304	0.893785	0.997483	-6.84397
Tb427_100081000.1-p1	0.040999	19.7904	0.136178	0.893883	0.997483	-6.84399
Tb427_050029400.1-p1	0.04794	17.9003	0.135949	0.89406	0.997483	-6.84402
Tb427_030054800.1-p1	0.0474258	16.5519	0.13525	0.894577	0.997483	-6.84413
Tb427_060018100.1-p1	0.161939	16.8738	0.134744	0.894993	0.997483	-6.84419
Tb427_110101400.1-p1	-0.024798	18.9971	-0.134389	0.895241	0.997483	-6.84425
Tb427_040025500.1-p1	-0.0825371	12.5737	-0.133902	0.895618	0.997483	-6.84432
Tb427_030024800.1-p1	-0.0460926	19.429	-0.133497	0.895959	0.997483	-6.84437
Tb427_100040000.1-p1	0.0850148	16.2404	0.133096	0.896269	0.997483	-6.84443
Tb427_100095800.1-p1	0.0409819	19.3172	0.132705	0.896572	0.997483	-6.84448
Tb427_100139900.1-p1	0.0530414	19.236	0.131905	0.897191	0.997483	-6.8446
Tb427_110031400.1-p1;Tb427_010020900.1-p1	-0.01797	22.7545	-0.131718	0.89731	0.997483	-6.84463
Tb427_110027500.1-p1	-0.043601	19.5936	-0.130433	0.898332	0.997483	-6.8448
Tb427_080065600.1-p1	0.0756664	14.1465	0.130458	0.898286	0.997483	-6.84481
Tb427_100036000.1-p1	-0.0729999	14.7172	-0.130085	0.898583	0.997483	-6.84486
Tb427_110025800.1-p1	-0.202998	13.3331	-0.129895	0.898749	0.997483	-6.84488
Tb427_080008400.1-p1	-0.0771371	16.6598	-0.128259	0.900016	0.997483	-6.8451
Tb427_110168000.1-p1	0.0211754	19.2718	0.128136	0.900086	0.997483	-6.84513
Tb427_110062200.1-p1	0.0725728	16.6989	0.126212	0.901603	0.997483	-6.84538
Tb427_100064800.1-p1	0.114192	17.6391	0.125536	0.902127	0.997483	-6.84547
Tb427_100006400.1-p1	-0.0373298	17.3603	-0.124323	0.903045	0.997483	-6.84564
Tb427_100120100.1-p1	-0.0355261	22.0537	-0.123011	0.904085	0.997483	-6.84581
Tb427_070028500.1-p1	-0.197444	12.5593	-0.122715	0.904314	0.997483	-6.84585
Tb427_100014700.1-p1	-0.0205683	21.5041	-0.12251	0.904449	0.997483	-6.84588
Tb427_050042600.1-p1	0.0523477	17.0222	0.121894	0.904951	0.997483	-6.84595
Tb427_060024900.1-p1	-0.0419636	20.5558	-0.121638	0.905149	0.997483	-6.84599
Tb427_110017400.1-p1	0.10988	11.6164	0.120766	0.905804	0.997483	-6.84611
Tb427_080044500.1-p1	-0.0275861	18.8255	-0.120282	0.906177	0.997483	-6.84617
Tb427_110135700.1-p1	-0.0610387	16.2131	-0.120088	0.906352	0.997483	-6.84619
Tb427_110036300.1-p1	0.160582	13.603	0.119949	0.906459	0.997483	-6.8462
Tb427_020027200.1-p1	0.178156	11.1773	0.119691	0.90666	0.997483	-6.84624
Tb427_070005700.1-p1	-0.064357	18.7608	-0.118507	0.907578	0.997483	-6.84639
Tb427_050030400.1-p1	-0.0322786	18.7229	-0.116119	0.909423	0.997483	-6.84669
Tb427_110035300.1-p1	0.0580134	20.0312	0.116004	0.909521	0.997483	-6.8467
Tb427_070005900.1-p1	-0.0252011	19.7832	-0.11591	0.909573	0.997483	-6.84672
Tb427_070035800.1-p1;Tb427_100135800.1-p1	-0.0247988	18.0094	-0.115447	0.90993	0.997483	-6.84678
Tb427_110106200.1-p1	-0.0295057	18.7021	-0.11475	0.910474	0.997483	-6.84686
Tb427_070014100.1-p1	0.0419824	23.1124	0.113767	0.911257	0.997483	-6.84698
Tb427_100064100.1-p1	0.0265615	17.6572	0.113013	0.91182	0.997483	-6.84707
Tb427_020030300.1-p1	-0.024537	20.4608	-0.112707	0.91207	0.997483	-6.84711
Tb427_060048900.1-p1	0.104917	12.5934	0.111417	0.913082	0.997483	-6.84726
Tb427_030051400.1-p1	0.0262688	18.0604	0.111328	0.913129	0.997483	-6.84728
Tb427_100005600.1-p1	-0.0540596	22.4819	-0.111111	0.91332	0.997483	-6.8473
Tb427_080067800.1-p1	-0.0328806	16.2917	-0.111154	0.913264	0.997483	-6.8473
Tb427_030034200.1-p1	-0.142801	12.9656	-0.110877	0.913502	0.997483	-6.84732
Tb427_080029800.1-p1	-0.041842	18.1699	-0.110436	0.913844	0.997483	-6.84738
Tb427_100155500.1-p1	0.0263864	17.1604	0.11021	0.913998	0.997483	-6.84741
Tb427_100156100.1-p1	-0.0333082	21.4056	-0.109903	0.914258	0.997483	-6.84744
Tb427_030019400.1-p1	0.0495233	17.7322	0.109808	0.914332	0.997483	-6.84745
Tb427_060041400.1-p1	-0.0311612	22.3975	-0.109113	0.914872	0.997483	-6.84753
Tb427_080047700.1-p1	0.110972	15.547	0.108437	0.915397	0.997483	-6.84761
Tb427_110178800.1-p1	-0.0276056	19.1964	-0.108224	0.915551	0.997483	-6.84764
Tb427_110189600.1-p1	0.0698646	16.4613	0.106355	0.917014	0.997483	-6.84785
Tb427_090065300.1-p1	0.0185623	24.9805	0.10626	0.91708	0.997483	-6.84786
Tb427_110129200.1-p1	0.127084	12.9269	0.105672	0.917546	0.997483	-6.84793
Tb427_110177700.1-p1	-0.0517631	22.7902	-0.104806	0.918219	0.997483	-6.84802
Tb427_070056800.1-p1	0.0942226	12.5522	0.104611	0.918365	0.997483	-6.84805
Tb427_070039700.1-p1;Tb427_070039800.1-p1	-0.0398716	18.9989	-0.104428	0.918512	0.997483	-6.84807
Tb427_020009300.1-p1	0.125068	12.2684	0.103912	0.918914	0.997483	-6.84812
Tb427_080074400.1-p1	0.0451258	15.9739	0.102036	0.920368	0.997483	-6.84833
Tb427_090061500.1-p1	-0.0250756	19.2277	-0.101884	0.920473	0.997483	-6.84835
Tb427_100142200.1-p1	-0.0665135	15.0052	-0.101812	0.920546	0.997483	-6.84835
Tb427_100083400.1-p1	0.0404696	18.732	0.101335	0.920917	0.997483	-6.84841
Tb427_070014800.1-p1	0.0854471	13.44	0.101217	0.921009	0.997483	-6.84842
Tb427_070061800.1-p1	0.0256512	19.3079	0.100796	0.921328	0.997483	-6.84847
Tb427_100034000.1-p1	0.138905	11.0861	0.0983364	0.923249	0.997483	-6.84873
Tb427_030056000.1-p1	0.0476923	19.5561	0.0980201	0.923495	0.997483	-6.84876
Tb427_060052900.1-p1	0.0209989	24.2993	0.0979614	0.923541	0.997483	-6.84876
Tb427_100023000.1-p1	-0.0525987	15.5114	-0.0974889	0.923908	0.997483	-6.84881
Tb427_100062900.1-p1	-0.0439575	18.4556	-0.097245	0.924098	0.997483	-6.84884
Tb427_040021500.1-p1	0.0697159	16.9292	0.0965673	0.924625	0.997483	-6.84891
Tb427_100007200.1-p1	-0.0773513	11.7008	-0.0962697	0.924837	0.997483	-6.84894
Tb427_090031300.1-p1	0.0376316	16.2437	0.0958808	0.925145	0.997483	-6.84898
Tb427_100086700.1-p1	-0.0354772	17.5852	-0.0955107	0.925447	0.997483	-6.84902
Tb427_110170900.1-p1	-0.0269402	21.187	-0.0954321	0.925508	0.997483	-6.84903
Tb427_090034100.1-p1	0.0505125	13.8491	0.0949021	0.925902	0.997483	-6.84908
Tb427_100060600.1-p1	-0.0519594	18.1157	-0.0946279	0.926134	0.997483	-6.84911
Tb427_110079500.1-p1	-0.0165228	24.2796	-0.0936504	0.926886	0.997483	-6.84921
Tb427_090064500.1-p1	0.0312471	22.1476	0.0931578	0.927278	0.997483	-6.84926
Tb427_110076600.1-p1	0.0469786	17.1523	0.0921528	0.92806	0.997483	-6.84935
Tb427_110127000.1-p1	-0.027537	18.7044	-0.0917828	0.928348	0.997483	-6.84939
Tb427_030020200.1-p1	-0.0437756	22.0109	-0.0916991	0.928413	0.997483	-6.8494
Tb427_050036300.1-p1	-0.032573	16.3245	-0.0907503	0.929135	0.997483	-6.8495
Tb427_110049800.1-p1	-0.062955	13.4568	-0.0901033	0.929639	0.997483	-6.84956
Tb427_090032300.1-p1	-0.0194541	21.9424	-0.0897208	0.929953	0.997483	-6.84959
Tb427_110103300.1-p1	-0.0369461	20.7754	-0.0896272	0.930026	0.997483	-6.8496
Tb427_030042800.1-p1	-0.0292467	17.293	-0.0893895	0.9302	0.997483	-6.84963
Tb427_080075900.1-p1;Tb427_040056900.1-p1	0.166529	11.1311	0.088375	0.931001	0.997483	-6.84972
Tb427_110150700.1-p1	0.129459	13.4808	0.0875009	0.931681	0.997483	-6.8498
Tb427_050020400.1-p1	0.0161229	20.331	0.086842	0.932177	0.997483	-6.84987
Tb427_110009600.1-p1	0.0200732	18.2206	0.0863214	0.932583	0.997483	-6.84991
Tb427_030057800.1-p1	-0.026108	17.8427	-0.0856733	0.933097	0.997483	-6.84997
Tb427_110021400.1-p1	0.0331827	19.2416	0.0850602	0.933582	0.997483	-6.85003
Tb427_060036300.1-p1	0.0297447	19.3647	0.0850024	0.933627	0.997483	-6.85003
Tb427_090034200.1-p1	0.0718104	15.8377	0.0849226	0.933689	0.997483	-6.85004
Tb427_080031500.1-p1	0.0403093	15.2932	0.0843117	0.934151	0.997483	-6.8501
Tb427_110022200.1-p1	-0.0896005	13.004	-0.0840112	0.934399	0.997483	-6.85012
Tb427_110167600.1-p1	0.0532672	13.0631	0.0825078	0.935553	0.997483	-6.85026
Tb427_090051800.1-p1	-0.0711247	17.2722	-0.0810893	0.936675	0.997483	-6.85038
Tb427_040018300.1-p1	-0.0195174	17.8662	-0.0799444	0.937551	0.997483	-6.85048
Tb427_100043800.1-p1	-0.0849486	12.54	-0.0794581	0.937946	0.997483	-6.85052
Tb427_100094000.1-p1	0.0234596	18.7843	0.0793592	0.938023	0.997483	-6.85053
Tb427_110134800.1-p1	0.0318277	18.8708	0.0792951	0.938073	0.997483	-6.85053
Tb427_030017600.1-p1	-0.0501039	17.3507	-0.0780698	0.939028	0.997483	-6.85064
Tb427_100155700.1-p1;Tb427_100154500.1-p1	0.0917163	10.8913	0.0779152	0.939148	0.997483	-6.85065
Tb427_020011800.1-p1	-0.0291205	18.4143	-0.0776587	0.939348	0.997483	-6.85067
Tb427_110138900.1-p1	-0.0420928	14.8735	-0.0770401	0.939822	0.997483	-6.85072
Tb427_100061100.1-p1	-0.109934	12.575	-0.0768234	0.939999	0.997483	-6.85074
Tb427_110082900.1-p1	0.0734381	13.7368	0.076713	0.940085	0.997483	-6.85075
Tb427_110043600.1-p1	-0.141647	8.7217	-0.0750539	0.941378	0.997483	-6.85088
Tb427_010018700.1-p1	0.0172759	20.7008	0.0744653	0.941837	0.997483	-6.85093
Tb427_080038300.1-p1	0.0412523	17.2178	0.0736546	0.942469	0.997483	-6.85099
Tb427_040041800.1-p1	-0.0100959	21.6119	-0.0735568	0.942531	0.997483	-6.851
Tb427_100087600.1-p1	0.0579916	14.6361	0.0734561	0.942624	0.997483	-6.85101
Tb427_080028600.1-p1	0.0136669	23.7359	0.0732624	0.942775	0.997483	-6.85102
Tb427_110100900.1-p1	-0.0751536	11.5077	-0.0728696	0.943075	0.997483	-6.85106
Tb427_090024700.1-p1	-0.0433706	15.9329	-0.0725725	0.943313	0.997483	-6.85108
Tb427_100097100.1-p1	-0.0941364	12.1951	-0.0715557	0.944105	0.997483	-6.85116
Tb427_080062500.1-p1	-0.0309368	14.2445	-0.0715185	0.94412	0.997483	-6.85116
Tb427_110031600.1-p1	-0.0168687	19.3395	-0.0711796	0.944386	0.997483	-6.85119
Tb427_090055000.1-p1;Tb427_050035200.1-p1	0.0157419	19.231	0.0710452	0.944489	0.997483	-6.8512
Tb427_100091100.1-p1	-0.0233154	20.8048	-0.0707509	0.944733	0.997483	-6.85122
Tb427_020030500.1-p1	0.045964	18.2505	0.070462	0.944958	0.997483	-6.85124
Tb427_060035400.1-p1	0.0208346	19.9176	0.0684083	0.94656	0.997483	-6.85139
Tb427_090049600.1-p1	0.0126148	20.3868	0.0666346	0.94793	0.997483	-6.85152
Tb427_110047500.1-p1	0.0332774	17.9932	0.0664543	0.948084	0.997483	-6.85153
Tb427_110168800.1-p1	0.0160499	17.7734	0.0661138	0.948336	0.997483	-6.85156
Tb427_100094100.1-p1;Tb427_060007600.1-p1	-0.0302449	16.3383	-0.0654108	0.948898	0.997483	-6.85161
Tb427_100135600.1-p1	0.0306549	19.879	0.0649796	0.949234	0.997483	-6.85164
Tb427_110081200.1-p1	-0.00765452	24.4889	-0.0647406	0.949408	0.997483	-6.85166
Tb427_020018800.1-p1	-0.0180515	19.859	-0.0636252	0.95029	0.997483	-6.85173
Tb427_100104000.1-p1	0.0560774	14.4238	0.0618225	0.951697	0.997483	-6.85185
Tb427_090043200.1-p1	0.0688627	15.7042	0.0616418	0.951838	0.997483	-6.85186
Tb427_100077300.1-p1	0.0333999	17.0764	0.0614157	0.952014	0.997483	-6.85188
Tb427_100090900.1-p1	0.0964302	14.5588	0.0613697	0.95205	0.997483	-6.85188
Tb427_000832000.1-p1	-0.0121776	17.4433	-0.0613782	0.952032	0.997483	-6.85188
Tb427_060033000.1-p1;Tb427_010023100.1-p1	0.0152172	21.073	0.0611031	0.952258	0.997483	-6.8519
Tb427_080088600.1-p1	-0.0650362	11.9396	-0.0609575	0.952372	0.997483	-6.85191
Tb427_050016000.1-p1	0.0774754	13.4284	0.0605997	0.952651	0.997483	-6.85193
Tb427_110039100.1-p1	-0.0944001	14.5019	-0.0595909	0.953438	0.997483	-6.852
Tb427_040053400.1-p1	-0.0504329	15.4403	-0.0589538	0.953935	0.997483	-6.85204
Tb427_080012700.1-p1	-0.0244979	18.1448	-0.0587226	0.954116	0.997483	-6.85205
Tb427_090049100.1-p1	0.00940227	20.4885	0.0585553	0.954235	0.997483	-6.85206
Tb427_100014900.1-p1	0.0321711	17.6733	0.0574166	0.955135	0.997483	-6.85213
Tb427_050027800.1-p1	-0.0203316	21.4166	-0.0574095	0.955141	0.997483	-6.85213
Tb427_110105400.1-p1	-0.029284	16.297	-0.0569687	0.955485	0.997483	-6.85216
Tb427_080013400.1-p1	0.0170916	24.415	0.0568059	0.955612	0.997483	-6.85217
Tb427_100039200.1-p1	-0.0241004	14.3376	-0.0553833	0.956711	0.997483	-6.85226
Tb427_050036800.1-p1	-0.0157612	20.2529	-0.0553444	0.956752	0.997483	-6.85226
Tb427_100148400.1-p1	-0.0271383	16.5275	-0.0552716	0.956809	0.997483	-6.85226
Tb427_030032500.1-p1	-0.0103077	20.5635	-0.0550296	0.956987	0.997483	-6.85228
Tb427_010022400.1-p1	0.0197167	18.9584	0.0545457	0.957376	0.997483	-6.8523
Tb427_100037100.1-p1	-0.0353031	12.8924	-0.0543871	0.957489	0.997483	-6.85231
Tb427_100132100.1-p1	0.0762637	13.0698	0.0516625	0.959627	0.997483	-6.85247
Tb427_110065000.1-p1	-0.0174602	15.6878	-0.0516429	0.959632	0.997483	-6.85247
Tb427_000579100.1-p1	0.0279171	21.6407	0.0510772	0.960084	0.997483	-6.8525
Tb427_100092200.1-p1	-0.0473552	16.6224	-0.0506509	0.960417	0.997483	-6.85252
Tb427_020025100.1-p1	-0.0467683	13.1211	-0.050538	0.960505	0.997483	-6.85253
Tb427_090090000.1-p1	-0.00986774	19.0883	-0.0501548	0.960794	0.997483	-6.85255
Tb427_090024400.1-p1	0.0273464	17.7715	0.0495178	0.961301	0.997483	-6.85258
Tb427_090086100.1-p1	0.0649538	13.2887	0.0492954	0.961475	0.997483	-6.85259
Tb427_100122200.1-p1	0.0227904	16.4367	0.0486127	0.962008	0.997483	-6.85263
Tb427_110145900.1-p1	0.0141503	15.7121	0.0471757	0.963121	0.997483	-6.85271
Tb427_030029600.1-p1	0.0120399	19.0142	0.0467547	0.963452	0.997483	-6.85273
Tb427_040041900.1-p1	0.0273859	13.9386	0.0458475	0.964158	0.997483	-6.85277
Tb427_100036100.1-p1	0.0783228	12.1044	0.0452636	0.964623	0.997483	-6.8528
Tb427_070023800.1-p1	0.0641724	10.821	0.0442909	0.965383	0.997483	-6.85285
Tb427_100140700.1-p1	0.0158787	19.8088	0.0427038	0.966623	0.997483	-6.85292
Tb427_100051800.1-p1	-0.0326142	18.8079	-0.0425916	0.96671	0.997483	-6.85292
Tb427_030051600.1-p1	0.0295705	17.3187	0.0410891	0.967884	0.997483	-6.85299
Tb427_110087800.1-p1	-0.0367353	13.7606	-0.0409895	0.967962	0.997483	-6.853
Tb427_100165600.1-p1	0.0284467	16.1501	0.0403562	0.968456	0.997483	-6.85302
Tb427_100060200.1-p1	0.0435777	23.1811	0.0399592	0.968767	0.997483	-6.85304
Tb427_100105800.1-p1	0.0116737	18.3586	0.0398749	0.96883	0.997483	-6.85304
Tb427_100146100.1-p1	-0.00819255	18.0008	-0.039605	0.969036	0.997483	-6.85306
Tb427_090031400.1-p1	-0.0536072	15.2368	-0.039234	0.969333	0.997483	-6.85307
Tb427_020013800.1-p1;Tb427_020015200.1-p1;Tb427_020014000.1-p1	0.091762	13.1399	0.0385842	0.969841	0.997483	-6.8531
Tb427_080019900.1-p1	0.0604187	11.5063	0.0382027	0.970139	0.997483	-6.85311
Tb427_010027800.1-p1	-0.0290492	13.4069	-0.0369693	0.971101	0.997483	-6.85316
[truncated: 62 more rows]

## Sheet: 1f
GeneID	logFC	AveExpr	t	P.Value	adj.P.Val	B
Tb427_100164200.1-p1	4.53549	18.3413	16.6513	5.02521e-09	1.04374e-05	10.8298
Tb427_060055100.1-p1	4.35662	19.8658	15.5247	1.14257e-08	1.18656e-05	10.1528
Tb427_110151600.1-p1	2.51647	22.0754	13.716	3.71299e-08	1.74916e-05	9.16078
Tb427_040011500.1-p1	3.42083	18.9026	13.6974	3.7649e-08	1.74916e-05	9.14871
Tb427_020019600.1-p1	3.08846	20.0854	13.5482	4.21079e-08	1.74916e-05	9.05124
Tb427_100080200.1-p1	4.1618	16.4411	12.0769	1.35224e-07	4.68101e-05	8.0129
Tb427_060030400.1-p1	2.49886	17.7933	11.3764	2.46375e-07	7.31031e-05	7.46442
Tb427_030015300.1-p1	2.32519	20.4257	10.2285	7.35817e-07	0.000188192	6.44387
Tb427_090082900.1-p1	2.06541	18.9587	10.082	8.15467e-07	0.000188192	6.34452
Tb427_090092900.1-p1;Tb427_000749000.1-p1	5.85409	14.484	9.82198	1.05315e-06	0.000218739	6.10122
Tb427_040029800.1-p1	3.28707	17.2773	9.44448	1.56188e-06	0.000294912	5.72481
Tb427_100150200.1-p1	3.33596	16.8025	9.24181	1.90205e-06	0.000329214	5.53416
Tb427_100135700.1	2.26608	19.9915	9.06764	2.41728e-06	0.000386206	5.30719
Tb427_100169100.1-p1	3.62224	17.4488	8.89391	2.90645e-06	0.000431193	5.12857
Tb427_110126400.1-p1	3.78578	16.1982	8.62051	3.82518e-06	0.000509733	4.85926
Tb427_100119400.1-p1	2.90034	18.2817	8.61591	3.92669e-06	0.000509733	4.83577
Tb427_040036400.1-p1	4.9169	14.0242	8.46109	4.42227e-06	0.000540298	4.71443
Tb427_040023000.1-p1	1.70396	19.6995	8.09701	6.69034e-06	0.000737704	4.30824
Tb427_060048400.1-p1	2.18756	18.1078	8.08955	6.74837e-06	0.000737704	4.29975
Tb427_090017500.1-p1	4.06047	14.3232	8.00397	7.45362e-06	0.000774059	4.20186
Tb427_090005000.1-p1	3.51421	16.4892	7.86685	9.17968e-06	0.000907914	4.00206
Tb427_090023800.1-p1	2.72331	20.4676	7.80032	9.9272e-06	0.000937218	3.92471
Tb427_090044300.1-p1	2.8149	19.496	7.47278	1.47008e-05	0.00132755	3.53564
Tb427_100097300.1-p1	2.60247	16.4062	7.39139	1.55451e-05	0.0013453	3.47424
Tb427_110106000.1-p1	3.56954	15.6597	7.35569	1.62471e-05	0.00134981	3.43033
Tb427_110007700.1-p1	2.54384	17.8033	7.01762	2.58978e-05	0.00206884	2.97152
Tb427_070036200.1-p1	2.39943	17.9008	6.89649	3.0237e-05	0.00232249	2.81664
Tb427_050017900.1-p1	2.48845	17.9906	6.86943	3.13095e-05	0.00232249	2.78176
Tb427_100071500.1-p1	2.07239	18.4951	6.74212	3.69336e-05	0.00264521	2.6163
Tb427_110189100.1-p1	3.56311	15.2543	6.67662	3.87504e-05	0.00268282	2.56208
Tb427_100162200.1-p1	2.39468	19.2624	6.51873	4.95997e-05	0.00332318	2.3204
Tb427_100076500.1-p1	6.90376	13.2608	6.49078	5.14871e-05	0.00334184	2.28288
Tb427_090036200.1-p1	2.99809	15.3231	6.31985	6.26242e-05	0.00388863	2.07989
Tb427_100167000.1-p1;Tb427_020021300.1-p1	1.95825	16.1789	6.30792	6.36559e-05	0.00388863	2.06345
Tb427_110054800.1-p1	3.13122	16.2618	6.26162	7.0204e-05	0.00416611	1.97094
Tb427_100123600.1-p1	2.98261	17.4617	6.22532	7.3785e-05	0.00425698	1.92083
Tb427_110060600.1-p1	2.24922	18.9976	6.02795	9.70087e-05	0.0054456	1.64493
Tb427_070073700.1-p1	3.42655	14.6881	5.90896	0.000111164	0.00607598	1.50148
Tb427_040036800.1-p1	2.14583	20.0482	5.83959	0.000126583	0.00674134	1.37626
Tb427_070064400.1-p1	5.15012	14.613	5.76821	0.000140193	0.00727954	1.27306
Tb427_080043600.1-p1	4.38574	15.079	5.71574	0.000151193	0.0076592	1.1967
Tb427_020025200.1-p1	2.16435	16.8251	5.52628	0.000198383	0.0098105	0.921027
Tb427_100006900.1-p1	5.16532	13.4286	5.48263	0.000212458	0.0100016	0.852532
Tb427_030040200.1-p1	3.92441	13.4977	5.46456	0.000212278	0.0100016	0.847592
Tb427_010006100.1-p1	4.04175	15.7558	5.46926	0.000216693	0.0100016	0.832556
Tb427_010024400.1-p1	3.50102	15.3173	5.43128	0.000229228	0.0103501	0.775622
Tb427_080034800.1-p1	3.34205	16.3415	5.29156	0.0002824	0.0124797	0.564367
Tb427_100168300.1-p1	3.85457	14.8195	5.21089	0.000318947	0.0138011	0.441081
Tb427_060012300.1-p1	1.74973	17.13	5.07458	0.000383207	0.0162433	0.249534
Tb427_110038500.1-p1	4.35068	14.0262	5.06239	0.000400015	0.0166166	0.211603
Tb427_070058800.1-p1	2.30281	16.5143	4.88897	0.000523193	0.0213073	-0.0604401
Tb427_110132000.1-p1;Tb427_110132100.1-p1	2.36882	15.299	4.80451	0.00058423	0.0233355	-0.177624
Tb427_100163300.1-p1	1.39661	18.4473	4.64836	0.000764675	0.0299666	-0.444952
Tb427_110181900.1-p1	2.17473	15.9627	4.59217	0.000835201	0.0321243	-0.53471
Tb427_100039600.1-p1	2.63567	14.8099	4.41082	0.0011012	0.0415852	-0.819011
Tb427_100133300.1-p1	1.6496	15.983	4.35024	0.00121519	0.0450704	-0.91882
Tb427_090022300.1-p1	1.63199	17.1375	4.16943	0.00166659	0.0607283	-1.23317
Tb427_050029100.1-p1	1.64996	18.565	4.12215	0.00180278	0.0635509	-1.31249
Tb427_080031600.1-p1	1.53259	17.465	4.12133	0.00180525	0.0635509	-1.31387
Tb427_100162000.1-p1	0.817466	21.2425	4.08924	0.00187412	0.0636671	-1.35635
Tb427_090083200.1-p1	3.19123	13.0295	4.0841	0.00189036	0.0636671	-1.36505
Tb427_100145300.1-p1	1.34684	17.6974	4.08605	0.00190991	0.0636671	-1.37147
Tb427_050013200.1-p1	2.82494	12.0494	4.07137	0.00193116	0.0636671	-1.38659
Tb427_090053800.1-p1	1.93766	17.1556	4.06089	0.00199673	0.0648001	-1.41561
Tb427_110010500.1-p1	1.31855	15.9535	4.02912	0.00207334	0.0662511	-1.45821
Tb427_010031700.1-p1	2.48206	17.7162	4.02342	0.00212601	0.066905	-1.4789
Tb427_070027600.1-p1	0.858057	20.6152	3.94635	0.00238436	0.0739152	-1.59904
Tb427_010008800.1-p1	1.66551	15.9036	3.88131	0.00266266	0.0813286	-1.71016
Tb427_110172900.1-p1	0.945862	18.5464	3.86819	0.00272281	0.0819606	-1.73263
Tb427_090025000.1-p1	1.23211	18.466	3.79687	0.0031177	0.0925067	-1.86445
Tb427_090063400.1-p1	2.7919	14.8539	3.71625	0.0035777	0.103207	-2.00273
Tb427_020030400.1-p1	2.44536	13.8698	3.70965	0.00357143	0.103207	-2.00521
Tb427_090035100.1-p1	3.76043	16.5339	3.696	0.00370395	0.105385	-2.03755
Tb427_100139800.1-p1	2.41644	15.072	3.68436	0.00377858	0.106056	-2.05757
Tb427_040053600.1-p1	1.88287	16.1516	3.67596	0.00383345	0.106161	-2.07203
Tb427_000016000.1-p1	0.6248	23.5026	3.65297	0.00393773	0.107614	-2.10313
Tb427_050037500.1-p1	4.43112	12.6118	3.57325	0.00457441	0.122294	-2.24917
Tb427_060023500.1-p1	0.97888	18.0899	3.56401	0.00459265	0.122294	-2.25722
Tb427_090031600.1-p1	3.64289	11.6892	3.50902	0.00506543	0.133176	-2.35434
Tb427_110098500.1-p1	2.3613	14.9928	3.49502	0.00523701	0.135966	-2.38453
Tb427_090063600.1-p1	1.5391	18.6241	3.44214	0.00574013	0.147188	-2.47618
Tb427_020012600.1-p1	1.69899	15.8614	3.41712	0.00599528	0.151856	-2.51959
Tb427_100026000.1-p1	1.60688	17.6295	3.40491	0.00612406	0.153249	-2.5408
Tb427_110062400.1-p1	1.44257	15.8445	3.35148	0.00665176	0.164473	-2.62698
Tb427_020006400.1-p1	1.54042	15.6621	3.34232	0.00675927	0.165165	-2.64294
Tb427_030010100.1-p1	1.64334	15.7976	3.3032	0.00731251	0.176606	-2.7175
Tb427_070018200.1-p1	1.11486	17.2142	3.29067	0.00740009	0.176666	-2.73304
Tb427_110090400.1-p1	1.08029	19.2852	3.23321	0.00826539	0.195082	-2.83925
Tb427_090075300.1-p1	1.88706	14.3381	3.20679	0.008576	0.197836	-2.87945
Tb427_040034000.1-p1	1.98808	15.2259	3.20327	0.00871073	0.197836	-2.89134
Tb427_080084100.1-p1	1.33782	15.0809	3.19522	0.00875239	0.197836	-2.89963
Tb427_030037700.1-p1	3.10954	11.9631	3.19453	0.00876309	0.197836	-2.90084
Tb427_100151600.1-p1	2.97622	14.7223	3.17116	0.0092156	0.202332	-2.9472
Tb427_060031600.1-p1	0.849719	17.3196	3.16102	0.00929607	0.202332	-2.95933
Tb427_080022900.1-p1	1.60497	14.5465	3.15826	0.00934149	0.202332	-2.96416
Tb427_110144500.1-p1	3.48688	15.0366	3.15848	0.0094232	0.202332	-2.96928
Tb427_010014400.1-p1	3.37604	13.0031	3.1513	0.00954278	0.202332	-2.98177
Tb427_070041000.1-p1	1.93443	14.1483	3.14382	0.00958247	0.202332	-2.98937
Tb427_010011700.1-p1	-3.61031	11.9473	-3.14528	0.00964414	0.202332	-2.99223
Tb427_010013500.1-p1	2.74028	14.0787	3.11569	0.010159	0.211003	-3.04371
Tb427_110067700.1-p1	-1.01406	17.8264	-3.10516	0.0103491	0.212822	-3.06204
Tb427_090062800.1-p1	1.9031	16.2074	3.08548	0.0107136	0.218159	-3.09626
Tb427_090028900.1-p1	2.36899	14.1585	3.07812	0.0108532	0.218856	-3.10905
Tb427_050048500.1-p1	-1.22991	19.2912	-3.03883	0.0116308	0.231346	-3.17737
Tb427_080085600.1-p1	1.08856	17.6193	3.03568	0.0116954	0.231346	-3.18283
Tb427_110071100.1-p1	3.38258	13.9097	3.02761	0.011863	0.232448	-3.19687
Tb427_040052700.1-p1;Tb427_080080700.1-p1	0.809476	19.2751	2.96922	0.0131491	0.255241	-3.29826
Tb427_100092800.1-p1	1.07269	16.4613	2.93349	0.0138982	0.259236	-3.35593
Tb427_100139600.1-p1	1.10579	17.6948	2.93525	0.0139612	0.259236	-3.35718
Tb427_110089800.1-p1	2.55088	14.3922	2.93375	0.0139984	0.259236	-3.35979
Tb427_100036200.1-p1	3.26071	9.72814	2.93037	0.0139753	0.259236	-3.36135
Tb427_090029200.1-p1	0.807373	19.87	2.92768	0.014149	0.259236	-3.37031
Tb427_020024700.1-p1	2.94497	15.0899	2.92734	0.0141577	0.259236	-3.37091
Tb427_040015700.1-p1	2.1556	15.0983	2.92403	0.0142407	0.259236	-3.37665
Tb427_070045700.1-p1	1.385	14.7948	2.91529	0.0143535	0.259236	-3.38756
Tb427_090017400.1-p1	0.927451	19.9024	2.8977	0.0149179	0.267108	-3.42225
Tb427_010006500.1-p1	-0.734431	23.1576	-2.86922	0.0156872	0.278481	-3.47155
Tb427_110082400.1-p1	-1.06304	17.1887	-2.84888	0.0162609	0.286219	-3.50673
Tb427_040018400.1-p1	-1.02911	16.7962	-2.81857	0.0170367	0.296601	-3.55534
Tb427_070049300.1-p1	-2.46357	15.0164	-2.81749	0.0171877	0.296601	-3.56095
Tb427_070038600.1-p1	2.16343	15.3814	2.80983	0.0174219	0.296601	-3.57418
Tb427_040028800.1-p1	0.660649	18.5852	2.80727	0.0173813	0.296601	-3.5749
Tb427_080072100.1-p1	-0.982783	19.7708	-2.79425	0.017908	0.302398	-3.60106
Tb427_090090100.1-p1	0.972139	16.7611	2.76986	0.0185724	0.311088	-3.63956
Tb427_080033400.1-p1	2.72127	13.3431	2.76259	0.0189376	0.314668	-3.65561
Tb427_030018100.1-p1	-0.520188	23.5312	-2.75452	0.0192094	0.315889	-3.66949
Tb427_090062500.1-p1;Tb427_000475500.1-p1	1.11086	16.3011	2.73995	0.0195832	0.315889	-3.69117
Tb427_110089700.1-p1	-1.80478	22.9208	-2.74115	0.0196685	0.315889	-3.6925
Tb427_050015600.1-p1	-0.445772	20.8195	-2.72978	0.0199391	0.315889	-3.7087
Tb427_050039000.1-p1	0.645104	18.7538	2.72519	0.020102	0.315889	-3.71661
Tb427_050022800.1-p1	3.33033	14.5013	2.72287	0.0203138	0.315889	-3.72393
Tb427_070055600.1-p1	2.96715	15.4591	2.7197	0.0204277	0.315889	-3.72937
Tb427_080044600.1-p1	2.64219	19.5358	2.71734	0.0205129	0.315889	-3.73342
Tb427_080022300.1-p1	0.94108	17.7144	2.71699	0.0205255	0.315889	-3.73401
Tb427_040051800.1-p1	0.629697	19.8687	2.71324	0.020532	0.315889	-3.73719
Tb427_110071200.1-p1	1.15062	19.3646	2.69734	0.0212502	0.31952	-3.76775
Tb427_050027000.1-p1	0.665727	18.8305	2.69181	0.0213259	0.31952	-3.77404
Tb427_080011100.1-p1	0.589048	20.8187	2.69005	0.0214725	0.31952	-3.77898
Tb427_110011800.1-p1	-0.762175	19.7891	-2.68859	0.0215808	0.31952	-3.78275
Tb427_100151400.1-p1	2.71825	13.7474	2.68608	0.0216765	0.31952	-3.78704
Tb427_070039100.1-p1	1.3322	15.5385	2.68223	0.0216911	0.31952	-3.79051
Tb427_010019900.1-p1	4.56591	11.4401	2.67876	0.0219584	0.32118	-3.79959
Tb427_010027700.1-p1	0.993504	20.464	2.66677	0.0224282	0.325757	-3.82013
Tb427_100033700.1-p1	0.955187	19.8873	2.66097	0.0226588	0.326821	-3.83005
Tb427_070051100.1-p1	3.22118	12.1367	2.62899	0.0239734	0.341719	-3.88469
Tb427_070045100.1-p1	-4.56117	10.9688	-2.62788	0.0240207	0.341719	-3.8866
Tb427_080055800.1-p1	-2.64437	15.3445	-2.61003	0.0247884	0.350242	-3.91704
Tb427_070063700.1-p1	-1.34403	16.3078	-2.59372	0.0255116	0.355691	-3.94483
Tb427_110150100.1-p1	-0.841356	22.7355	-2.5936	0.0255166	0.355691	-3.94503
Tb427_030021600.1-p1	1.19117	15.5338	2.56455	0.0267099	0.369843	-3.99179
Tb427_030013200.1-p1	0.934496	17.0871	2.55854	0.0270835	0.370546	-4.00359
Tb427_110036000.1-p1	1.88151	15.9132	2.5519	0.0274614	0.370546	-4.0159
Tb427_000764400.1-p1	3.43012	15.9856	2.55163	0.0274743	0.370546	-4.01635
Tb427_010006200.1-p1	1.86098	12.2909	2.54942	0.0274331	0.370546	-4.01752
Tb427_040015600.1-p1	1.80619	16.8658	2.5396	0.0280622	0.376034	-4.03674
Tb427_000016500.1-p1;Tb427_000020700.1-p1;Tb427_000019400.1-p1	1.13575	20.6434	2.53502	0.0282897	0.376652	-4.04452
Tb427_100041200.1-p1	-0.54779	22.6151	-2.52649	0.0287172	0.379908	-4.05895
Tb427_080042500.1-p1	0.572446	21.0907	2.52171	0.0289597	0.380692	-4.06704
Tb427_030059700.1-p1	1.00673	15.7898	2.51369	0.0292182	0.381674	-4.07815
Tb427_010024600.1-p1	1.43359	13.892	2.50884	0.0294695	0.382552	-4.08638
Tb427_050029300.1-p1	2.3586	13.536	2.50451	0.0298487	0.383918	-4.0961
Tb427_110030000.1-p1	0.902061	19.5542	2.50269	0.0299445	0.383918	-4.09918
Tb427_090020400.1-p1	2.58884	14.598	2.49012	0.0306133	0.390085	-4.12039
Tb427_090068200.1-p1	1.38178	14.5617	2.481	0.0309514	0.391988	-4.13345
Tb427_100017900.1-p1	0.837128	19.345	2.47508	0.0314327	0.395671	-4.14573
Tb427_080040100.1-p1;Tb427_080026100.1-p1	-0.58186	24.6102	-2.47027	0.0316998	0.396629	-4.15384
Tb427_100170800.1-p1	-0.478284	21.6619	-2.45619	0.0323333	0.402133	-4.17528
Tb427_100040000.1-p1	0.912166	16.599	2.44613	0.0329109	0.406881	-4.19222
Tb427_110049300.1-p1	1.46556	16.4107	2.44426	0.0331801	0.407782	-4.19756
Tb427_060031500.1-p1	0.981683	21.5203	2.44044	0.0334031	0.408107	-4.20396
Tb427_050042100.1-p1	-0.690665	17.6355	-2.42477	0.0341709	0.415046	-4.22812
Tb427_110006000.1-p1	4.5072	11.282	2.42402	0.0343789	0.415145	-4.23149
Tb427_110120500.1-p1	1.11276	16.0626	2.41676	0.0347941	0.417731	-4.24333
Tb427_110054900.1-p1	0.845213	18.6324	2.40941	0.0352704	0.421015	-4.25594
Tb427_070005700.1-p1	-1.10426	18.3041	-2.40345	0.0356403	0.422999	-4.2659
Tb427_110187100.1-p1	0.745576	17.3085	2.39265	0.0361535	0.424611	-4.28192
Tb427_090073100.1-p1	-0.437232	28.1748	-2.39256	0.0363259	0.424611	-4.28407
Tb427_070006600.1-p1	1.11416	16.6169	2.39157	0.0363894	0.424611	-4.28573
Tb427_070017200.1-p1	-0.706764	18.8922	-2.38294	0.0369429	0.428266	-4.30012
Tb427_100067300.1-p1	1.34253	15.8394	2.37912	0.0371906	0.428266	-4.30648
Tb427_050036700.1-p1	3.28829	13.3931	2.37452	0.0374912	0.428266	-4.31415
Tb427_050032100.1-p1	0.648708	19.1323	2.37156	0.0376855	0.428266	-4.31907
Tb427_110079200.1-p1	-1.89388	19.8153	-2.37083	0.0377336	0.428266	-4.32028
Tb427_060053500.1-p1	1.64021	13.171	2.3629	0.0380902	0.429964	-4.33158
Tb427_100059400.1-p1	-1.71874	15.2336	-2.35618	0.0387122	0.431167	-4.34464
Tb427_080045000.1-p1	1.81356	13.439	2.35213	0.0388158	0.431167	-4.3495
Tb427_100095100.1-p1	-0.631469	17.7376	-2.35207	0.0388196	0.431167	-4.3496
Tb427_030041500.1-p1	1.92942	12.0225	2.34108	0.0395743	0.437211	-4.36787
Tb427_100116000.1-p1;Tb427_050005700.1-p1	1.14315	17.2979	2.32846	0.0406318	0.44652	-4.3906
Tb427_110075700.1-p1;Tb427_110075500.1-p1	1.70141	14.9704	2.31503	0.0415945	0.452764	-4.41281
Tb427_110044000.1-p1	-0.698145	19.0146	-2.31446	0.041636	0.452764	-4.41375
Tb427_070043000.1-p1	-1.2601	15.8649	-2.30622	0.0422376	0.456914	-4.42734
Tb427_010012700.1-p1	2.92826	13.326	2.28432	0.0438799	0.472045	-4.46343
Tb427_080012500.1-p1	1.6838	16.167	2.28156	0.0440909	0.472045	-4.46796
Tb427_090071600.1-p1	-0.862415	15.871	-2.27238	0.0446205	0.475265	-4.48145
Tb427_070044900.1-p1	-1.17856	21.5388	-2.26865	0.0450917	0.477834	-4.48916
Tb427_110037900.1-p1;Tb427_090022100.1-p1	0.981329	19.3816	2.26405	0.0454535	0.479223	-4.49671
Tb427_110186100.1-p1	2.11503	14.5214	2.25473	0.0461954	0.483671	-4.51198
Tb427_050009800.1-p1	0.589038	18.9839	2.25066	0.0463412	0.483671	-4.51712
Tb427_070019300.1-p1	2.30258	14.2106	2.24359	0.0470976	0.488561	-4.53021
Tb427_090085300.1-p1	2.71961	10.813	2.24102	0.0472801	0.488561	-4.53418
Tb427_030058500.1-p1	1.33566	14.7486	2.22375	0.048561	0.494683	-4.56114
Tb427_060056100.1-p1	0.816658	17.2617	2.22451	0.0486824	0.494683	-4.56136
Tb427_060017500.1-p1	-2.39676	14.7607	-2.22414	0.0487135	0.494683	-4.56196
Tb427_100160800.1-p1	1.47827	13.8084	2.22063	0.0488253	0.494683	-4.56624
Tb427_110163900.1-p1	1.39658	17.6322	2.21985	0.0490771	0.494821	-4.56895
Tb427_020016300.1-p1	3.82759	11.3481	2.21631	0.0493783	0.495168	-4.5747
Tb427_080048800.1-p1	1.22097	16.9445	2.21386	0.0495883	0.495168	-4.57869
Tb427_010031100.1-p1	2.22862	16.077	2.20366	0.050472	0.499174	-4.59528
Tb427_040050200.1-p1	0.949085	15.3039	2.19659	0.0509054	0.499174	-4.60539
Tb427_050051500.1-p1	2.01226	16.3159	2.19583	0.0511606	0.499174	-4.608
Tb427_070044300.1-p1	-1.8026	15.2388	-2.19478	0.0512529	0.499174	-4.60969
Tb427_090039900.1-p1	1.16788	18.1573	2.19314	0.0513986	0.499174	-4.61235
Tb427_090008800.1-p1	-1.17027	18.4933	-2.19277	0.0514315	0.499174	-4.61295
Tb427_010011300.1-p1	2.03608	14.6821	2.17993	0.0525861	0.508006	-4.63376
Tb427_110130000.1-p1	-1.01482	16.4926	-2.17308	0.0532116	0.511491	-4.64483
Tb427_100142000.1-p1	-1.2792	15.445	-2.16658	0.0538119	0.511491	-4.65533
Tb427_110185600.1-p1	2.14276	11.7595	2.16525	0.0537441	0.511491	-4.65619
Tb427_110090800.1-p1	1.25537	14.6472	2.16211	0.0540371	0.511491	-4.66127
Tb427_090046100.1-p1	-0.756935	17.9634	-2.15911	0.0545094	0.511491	-4.66737
Tb427_060012900.1-p1	-0.521925	19.5515	-2.15099	0.0550855	0.511491	-4.67922
Tb427_080065700.1-p1	-2.66728	14.1893	-2.15158	0.0552223	0.511491	-4.67951
Tb427_070045800.1-p1	3.5438	11.2601	2.14476	0.055875	0.511491	-4.69048
Tb427_030043600.1-p1;Tb427_030043700.1-p1;Tb427_030044100.1-p1	2.42486	21.126	2.14317	0.0560277	0.511491	-4.69303
Tb427_100163800.1-p1	0.567658	18.6274	2.13996	0.0561445	0.511491	-4.69698
Tb427_100006500.1-p1	0.795559	16.7477	2.13969	0.0561713	0.511491	-4.69743
Tb427_020016100.1-p1	-0.780184	18.1926	-2.14033	0.0563022	0.511491	-4.69759
Tb427_060026800.1-p1	0.728687	16.5915	2.13942	0.0561972	0.511491	-4.69785
Tb427_050044600.1-p1;Tb427_080074100.1-p1	0.578543	21.7981	2.13539	0.0567833	0.511491	-4.70553
Tb427_030042200.1-p1	2.61797	11.8859	2.13355	0.0569637	0.511491	-4.70849
Tb427_070049900.1-p1	0.662011	20.1278	2.13048	0.0572656	0.511491	-4.71342
Tb427_020021400.1-p1	-2.54825	11.8849	-2.13019	0.0572938	0.511491	-4.71388
Tb427_050036100.1-p1	1.79639	15.283	2.12768	0.0575415	0.511491	-4.7179
Tb427_090086100.1-p1	2.17933	14.2228	2.12683	0.0576259	0.511491	-4.71926
Tb427_110098200.1-p1	1.59189	15.2735	2.12105	0.0582013	0.514401	-4.72852
Tb427_070029900.1-p1	3.63563	8.61166	2.1161	0.0586986	0.516598	-4.73644
Tb427_110111400.1-p1	2.4351	14.6196	2.10734	0.0595882	0.521025	-4.75044
Tb427_100084600.1-p1	2.25824	12.4835	2.10622	0.0597034	0.521025	-4.75223
Tb427_010031500.1-p1	2.29654	13.7321	2.09835	0.0605153	0.52443	-4.76479
Tb427_000015800.1-p1;Tb427_000009400.1-p1	0.934024	17.5571	2.09755	0.0605986	0.52443	-4.76607
Tb427_060043400.1-p1	2.7887	19.7756	2.09032	0.0613543	0.527566	-4.77758
Tb427_060035100.1-p1	1.29023	17.5232	2.08923	0.0614689	0.527566	-4.77931
Tb427_050032600.1-p1	-0.845076	15.1147	-2.07316	0.0629846	0.53835	-4.80381
Tb427_110103900.1-p1	1.07561	22.8265	2.06453	0.0641242	0.545534	-4.81852
Tb427_110183600.1-p1	-0.868097	19.4502	-2.06186	0.0644173	0.545534	-4.82274
Tb427_010028900.1-p1	-0.704566	19.2596	-2.05989	0.0646356	0.545534	-4.82587
Tb427_050034700.1-p1	-1.04896	17.477	-2.0566	0.0649994	0.545534	-4.83107
Tb427_110067200.1-p1	1.38342	21.2042	2.0495	0.0657922	0.545534	-4.84228
Tb427_100104600.1-p1;Tb427_100110500.1-p1	0.710937	17.6826	2.04821	0.0659378	0.545534	-4.84432
Tb427_100021800.1-p1	0.908903	16.8611	2.04518	0.0662798	0.545534	-4.8491
Tb427_090034800.1-p1	-0.720524	19.8153	-2.04238	0.066597	0.545534	-4.85351
Tb427_110177600.1-p1	2.01192	11.35	2.03944	0.0667292	0.545534	-4.8572
Tb427_060039400.1-p1	2.93128	12.1965	2.03792	0.0671063	0.545534	-4.86055
Tb427_100156900.1-p1	0.468201	18.8304	2.03218	0.0675627	0.545534	-4.86865
Tb427_110122700.1-p1	0.590591	17.8018	2.02819	0.0680247	0.545534	-4.87493
Tb427_110078600.1-p1	0.806643	17.698	2.02832	0.0682131	0.545534	-4.87564
Tb427_050039600.1-p1	0.824978	17.1146	2.02521	0.0685752	0.545534	-4.88053
Tb427_050034300.1-p1	-1.337	15.9836	-2.02416	0.0686983	0.545534	-4.88218
Tb427_110042600.1-p1	-2.229	13.9108	-2.02266	0.0688735	0.545534	-4.88453
Tb427_070035000.1-p1	-0.538595	19.4005	-2.02094	0.0690758	0.545534	-4.88723
Tb427_100011600.1-p1	1.02099	14.7186	2.01895	0.0691064	0.545534	-4.88947
Tb427_020022200.1-p1	1.76678	13.5288	2.01709	0.0695307	0.545534	-4.89328
Tb427_100157100.1-p1;Tb427_070053900.1-p1	-0.426661	25.4253	-2.01683	0.0695616	0.545534	-4.89369
Tb427_020027100.1-p1	1.28436	18.7319	2.01627	0.0696276	0.545534	-4.89456
Tb427_030051800.1-p1	1.69657	14.6617	2.01426	0.0698662	0.545534	-4.89771
Tb427_080023900.1-p1	0.570971	17.6677	2.01343	0.0697591	0.545534	-4.89812
Tb427_110060700.1-p1	1.17697	15.479	2.00438	0.0710498	0.548275	-4.91317
Tb427_010031000.1-p1	2.20858	12.3005	2.00322	0.0711898	0.548275	-4.91498
Tb427_050031400.1-p1	-0.664557	20.1278	-2.00294	0.0712235	0.548275	-4.91542
Tb427_040021600.1-p1	0.932355	17.3024	2.00125	0.071429	0.548275	-4.91807
Tb427_090078200.1-p1	1.90886	13.1327	1.9978	0.0718487	0.548275	-4.92345
Tb427_090076500.1-p1	-0.770241	17.5752	-1.99599	0.0720692	0.548275	-4.92627
Tb427_070026000.1-p1	-0.499743	20.0164	-1.99457	0.0722433	0.548275	-4.92849
Tb427_040043600.1-p1	1.36325	15.2227	1.98803	0.0730505	0.548275	-4.93869
Tb427_100142900.1-p1;Tb427_110105600.1-p1	-0.551939	22.3543	-1.98428	0.0735161	0.548275	-4.94452
Tb427_030047000.1-p1	-0.916892	15.1327	-1.98061	0.0737681	0.548275	-4.94943
Tb427_050046100.1-p1	1.52376	13.8503	1.97923	0.0741319	0.548275	-4.95231
Tb427_110135100.1-p1	-0.912322	18.3341	-1.97793	0.0743121	0.548275	-4.9544
Tb427_100042500.1-p1	1.00427	17.2297	1.97325	0.0749042	0.548275	-4.96168
Tb427_030033600.1-p1	-0.975289	24.0303	-1.9715	0.0751267	0.548275	-4.9644
Tb427_100103800.1-p1	-0.333733	19.8836	-1.97084	0.0750021	0.548275	-4.96463
Tb427_110044400.1-p1	3.65244	11.3435	1.96342	0.0761605	0.548275	-4.97691
Tb427_070082100.1-p1	0.983333	15.7026	1.96029	0.0765328	0.548275	-4.98164
Tb427_110147600.1-p1	-1.16052	15.4312	-1.96009	0.076591	0.548275	-4.98207
Tb427_100064900.1-p1	-1.83477	16.2236	-1.9586	0.0767846	0.548275	-4.98438
Tb427_100041700.1-p1	0.571706	17.6829	1.9581	0.0766401	0.548275	-4.9844
Tb427_110049700.1-p1	-0.746412	17.1823	-1.95785	0.0768821	0.548275	-4.98554
Tb427_090043500.1-p1	1.71103	13.8413	1.95614	0.0771042	0.548275	-4.98818
Tb427_110035300.1-p1	0.856183	20.3812	1.95572	0.0771592	0.548275	-4.98883
Tb427_110019000.1-p1	0.499816	18.7474	1.9539	0.077187	0.548275	-4.99089
Tb427_070077300.1-p1	1.92703	13.7042	1.95435	0.0773377	0.548275	-4.99095
Tb427_090015000.1-p1	1.6169	14.937	1.95251	0.0775792	0.548275	-4.9938
Tb427_070014100.1-p1	0.677651	23.3887	1.94881	0.0780652	0.548275	-4.9995
Tb427_110057000.1-p1	0.901705	17.9822	1.94854	0.0781007	0.548275	-4.99992
Tb427_060055800.1-p1	-0.788656	18.6405	-1.94849	0.0781076	0.548275	-5
Tb427_090011800.1-p1	0.538337	19.8026	1.94827	0.0781364	0.548275	-5.00034
Tb427_110111700.1-p1	0.584615	17.5146	1.93767	0.0793359	0.554817	-5.01596
Tb427_110075000.1-p1	1.27639	14.5384	1.93415	0.0799893	0.55487	-5.02199
Tb427_060037900.1-p1	-1.45819	18.8574	-1.93411	0.0800264	0.55487	-5.02216
Tb427_020019800.1-p1	0.61226	17.9231	1.93299	0.0801449	0.55487	-5.02377
Tb427_070041100.1-p1	-1.75745	12.7126	-1.92739	0.080854	0.556799	-5.03221
Tb427_110016500.1-p1	1.02631	15.1561	1.92536	0.0810029	0.556799	-5.03491
Tb427_050051600.1-p1	0.426569	21.3905	1.92282	0.0815633	0.556799	-5.0395
Tb427_010031200.1-p1	-1.23163	14.3469	-1.92061	0.0816551	0.556799	-5.04221
Tb427_110134500.1-p1	1.47992	12.9674	1.91982	0.081764	0.556799	-5.04342
Tb427_110028700.1-p1	1.01332	18.9113	1.9174	0.0823105	0.558689	-5.0478
Tb427_080066800.1-p1	-0.455594	23.3031	-1.91087	0.0832206	0.560111	-5.05781
Tb427_060016000.1-p1	2.1661	11.8139	1.90743	0.0837033	0.560111	-5.06306
Tb427_100098800.1-p1	1.36135	12.5871	1.90497	0.0838358	0.560111	-5.06616
Tb427_050035800.1-p1	0.810833	15.2657	1.90306	0.0841064	0.560111	-5.06909
Tb427_100156500.1-p1	-0.293662	23.328	-1.9015	0.0843274	0.560111	-5.07147
Tb427_030052500.1-p1;Tb427_060012100.1-p1	-0.490091	20.6798	-1.89692	0.0851936	0.560111	-5.0791
Tb427_100138900.1-p1	0.89205	15.6822	1.89195	0.0856932	0.560111	-5.08605
Tb427_040033100.1-p1	-1.61754	17.8764	-1.89165	0.0859494	0.560111	-5.08711
Tb427_100101500.1-p1	1.15931	18.8045	1.88339	0.0871481	0.560111	-5.09967
Tb427_100080900.1-p1	1.4557	14.0845	1.88212	0.0873345	0.560111	-5.10161
Tb427_020027200.1-p1	2.54065	12.1302	1.88117	0.0874729	0.560111	-5.10304
Tb427_020019000.1-p1	-0.646916	20.9549	-1.87906	0.0877836	0.560111	-5.10625
Tb427_060029300.1-p1	2.13929	12.4714	1.87668	0.0881336	0.560111	-5.10986
Tb427_080075900.1-p1;Tb427_040056900.1-p1	2.82393	12.2956	1.87474	0.0884205	0.560111	-5.1128
Tb427_090088100.1-p1	0.697278	16.5874	1.87393	0.0883252	0.560111	-5.11344
Tb427_040036600.1-p1	0.627683	16.4551	1.87377	0.0883483	0.560111	-5.11368
Tb427_070068800.1-p1	1.85269	14.1369	1.87307	0.0886679	0.560111	-5.11533
Tb427_110188200.1-p1	2.55274	13.0856	1.86585	0.0897444	0.560111	-5.12625
Tb427_110057800.1-p1	0.629073	16.6651	1.86499	0.0896594	0.560111	-5.12699
Tb427_070034700.1-p1	-0.769227	17.7983	-1.86476	0.0899081	0.560111	-5.12789
Tb427_110043000.1-p1;Tb427_110015100.1-p1	-0.630855	21.532	-1.86376	0.0900592	0.560111	-5.12941
Tb427_100074000.1-p1	0.680467	17.0818	1.86209	0.0902247	0.560111	-5.13171
Tb427_110022200.1-p1	1.36376	13.6575	1.86182	0.0901363	0.560111	-5.13178
Tb427_080053900.1-p1	1.91223	10.9294	1.85447	0.091251	0.560111	-5.14288
Tb427_080011900.1-p1	0.699695	18.1786	1.8537	0.0915853	0.560111	-5.14459
Tb427_020008900.1-p1	0.577727	17.9465	1.85339	0.0915458	0.560111	-5.14483
Tb427_030044500.1-p1	1.22292	17.2061	1.85207	0.0918346	0.560111	-5.14704
Tb427_080029800.1-p1	-0.677554	17.892	-1.85108	0.0919871	0.560111	-5.14854
Tb427_080069300.1-p1	1.48798	12.6854	1.84163	0.0932305	0.560111	-5.16222
Tb427_100044800.1-p1	-1.32185	14.7506	-1.8402	0.0936705	0.560111	-5.16489
Tb427_110106700.1-p1	-1.19266	15.2906	-1.83899	0.0938594	0.560111	-5.16671
Tb427_060049500.1-p1	1.32677	13.3429	1.83638	0.0940518	0.560111	-5.17011
Tb427_040024400.1-p1	2.53856	12.0222	1.83648	0.0942524	0.560111	-5.17047
Tb427_030054100.1-p1	-0.453489	18.3881	-1.83304	0.0945771	0.560111	-5.17512
Tb427_040027000.1-p1	-0.609906	20.0864	-1.832	0.0949577	0.560111	-5.17718
Tb427_080056200.1-p1	2.17559	12.8515	1.8307	0.0951633	0.560111	-5.17913
Tb427_100025500.1-p1	-1.0852	17.7104	-1.82958	0.0953408	0.560111	-5.1808
Tb427_100145500.1-p1	-0.520886	19.02	-1.82713	0.0957309	0.560111	-5.18447
Tb427_110013800.1-p1	0.72564	16.2951	1.82541	0.0957864	0.560111	-5.18654
Tb427_090053700.1-p1	1.68486	12.0489	1.82385	0.096036	0.560111	-5.18888
Tb427_080037600.1-p1	0.761078	17.3755	1.82389	0.0962478	0.560111	-5.18932
Tb427_110165100.1-p1	1.94623	14.9656	1.82162	0.0966108	0.560111	-5.1927
Tb427_100097100.1-p1	1.48489	12.9058	1.81966	0.0967088	0.560111	-5.19515
Tb427_110110200.1-p1	1.00516	19.4138	1.81817	0.097166	0.560111	-5.19785
Tb427_100169900.1-p1	3.60474	12.9097	1.81545	0.0976056	0.560111	-5.2019
Tb427_100096400.1-p1	-0.743723	27.6456	-1.81491	0.097694	0.560111	-5.20271
Tb427_070031700.1-p1	1.04012	16.2309	1.81462	0.0977414	0.560111	-5.20315
Tb427_040025500.1-p1	-1.62323	11.8978	-1.81314	0.0977633	0.560111	-5.20488
Tb427_100039800.1-p1	1.33994	14.9987	1.81322	0.097968	0.560111	-5.20523
Tb427_110123100.1-p1;Tb427_070009900.1-p1	0.298379	23.5815	1.81195	0.0979575	0.560111	-5.20666
Tb427_110168800.1-p1	-0.540928	17.5239	-1.81087	0.0981322	0.560111	-5.20826
Tb427_110122500.1-p1	1.56573	15.4783	1.81047	0.0984165	0.560111	-5.20933
Tb427_110099400.1-p1	0.671861	18.1912	1.80983	0.0985204	0.560111	-5.21027
Tb427_020017700.1-p1	1.16052	18.1954	1.80882	0.0986857	0.560111	-5.21178
Tb427_110170900.1-p1	-0.483753	20.9868	-1.80814	0.0987971	0.560111	-5.21279
Tb427_050014000.1-p1	-0.843405	16.6367	-1.80644	0.0990762	0.560111	-5.21532
Tb427_080008200.1-p1	-0.472291	18.0966	-1.80547	0.0990174	0.560111	-5.2163
Tb427_070047200.1-p1	-0.408994	23.2424	-1.80313	0.0996206	0.560111	-5.22023
Tb427_110129600.1-p1	1.32724	15.1746	1.80183	0.099836	0.560111	-5.22217
Tb427_110152900.1-p1	1.05936	20.2899	1.79684	0.100664	0.560111	-5.22957
Tb427_090090000.1-p1	0.385084	19.2647	1.79354	0.100997	0.560111	-5.23402
Tb427_070056600.1-p1	1.32058	14.7062	1.79299	0.101309	0.560111	-5.23528
Tb427_100018500.1-p1	0.845537	17.477	1.79088	0.101663	0.560111	-5.2384
Tb427_100156100.1-p1	-0.524981	21.1891	-1.78946	0.101901	0.560111	-5.2405
Tb427_010029100.1-p1	1.75994	11.7303	1.78715	0.102072	0.560111	-5.24349
Tb427_100032100.1-p1	0.550798	17.2777	1.78649	0.102184	0.560111	-5.24447
Tb427_100127800.1-p1	2.59698	13.636	1.78017	0.103478	0.560111	-5.25422
Tb427_100062200.1-p1	0.724586	15.7781	1.77978	0.103326	0.560111	-5.25439
Tb427_110169200.1-p1	-2.06509	9.276	-1.77754	0.10371	0.560111	-5.2577
Tb427_010023500.1-p1	0.600842	19.2307	1.77709	0.104005	0.560111	-5.25876
Tb427_100109500.1-p1	0.389914	22.588	1.77496	0.104373	0.560111	-5.26191
Tb427_100157900.1-p1	-0.312456	21.5756	-1.77441	0.104248	0.560111	-5.26231
Tb427_060044000.1-p1	2.08147	13.6146	1.77231	0.104829	0.560111	-5.2658
Tb427_100076600.1-p1	0.914067	20.4059	1.76938	0.105337	0.560111	-5.27011
Tb427_040048800.1-p1	1.95493	13.9784	1.76878	0.105441	0.560111	-5.27099
Tb427_090064500.1-p1	0.590373	22.393	1.76786	0.105601	0.560111	-5.27234
Tb427_030009900.1-p1	-0.863543	18.0477	-1.76699	0.105754	0.560111	-5.27364
Tb427_020020300.1-p1	-2.58242	12.9063	-1.76257	0.106527	0.560111	-5.28012
Tb427_050027800.1-p1	-0.582611	21.1678	-1.76065	0.106864	0.560111	-5.28294
Tb427_110170000.1-p1;Tb427_110066100.1-p1	-0.383268	21.472	-1.76055	0.106882	0.560111	-5.28309
Tb427_100093400.1-p1	-2.16899	14.4798	-1.75987	0.107	0.560111	-5.28407
Tb427_090084600.1-p1	0.40034	18.5624	1.75684	0.107316	0.560111	-5.28814
Tb427_060045900.1-p1	-0.665628	16.604	-1.75267	0.108056	0.560111	-5.29425
Tb427_090043200.1-p1	1.56907	16.3646	1.75085	0.108602	0.560111	-5.29729
Tb427_110087200.1-p1;Tb427_000013200.1-p1;Tb427_000005700.1-p1;Tb427_000009800.1-p1;Tb427_000024500.1-p1;Tb427_000007600.1-p1;Tb427_000011300.1-p1	1.21414	19.0387	1.75067	0.108633	0.560111	-5.29754
Tb427_040040800.1-p1	0.967525	17.5113	1.74875	0.108976	0.560111	-5.30035
Tb427_030056800.1-p1	-1.36242	13.953	-1.74789	0.109131	0.560111	-5.30162
Tb427_030011800.1-p1	0.460519	20.0633	1.74723	0.109249	0.560111	-5.30258
Tb427_040053700.1-p1	0.480518	17.4533	1.74661	0.10914	0.560111	-5.30312
Tb427_010029700.1-p1	1.40557	15.4706	1.74551	0.109557	0.560111	-5.30508
Tb427_030051000.1-p1	-0.497705	18.7122	-1.74489	0.109648	0.560111	-5.30596
Tb427_110082900.1-p1	1.47634	14.3521	1.74333	0.109951	0.560111	-5.30827
Tb427_090080900.1-p1	0.787198	18.9439	1.74323	0.10997	0.560111	-5.30842
Tb427_060047700.1-p1	-0.611122	29.1664	-1.74241	0.110118	0.560111	-5.30961
Tb427_070068600.1-p1	-1.84678	12.0228	-1.74224	0.110148	0.560111	-5.30986
Tb427_080022200.1-p1	1.98501	14.3194	1.74138	0.110304	0.560111	-5.31111
Tb427_070069300.1-p1	1.0921	16.3738	1.73883	0.110767	0.560111	-5.31483
Tb427_040044300.1-p1	1.88237	13.8579	1.73846	0.110834	0.560111	-5.31537
Tb427_050022600.1-p1	-0.642555	18.0874	-1.7382	0.110882	0.560111	-5.31575
Tb427_110096100.1-p1	0.861404	16.4654	1.73744	0.11102	0.560111	-5.31685
Tb427_110137300.1-p1	0.730687	15.7864	1.73702	0.110875	0.560111	-5.31712
Tb427_110088400.1-p1	1.6367	17.4691	1.73476	0.111509	0.560111	-5.32075
Tb427_080044500.1-p1	-0.449212	18.6408	-1.73248	0.111706	0.560111	-5.32373
Tb427_110089400.1-p1	0.984813	13.6184	1.73226	0.111745	0.560111	-5.32404
Tb427_110050800.1-p1	0.63658	17.5544	1.73154	0.112099	0.560111	-5.32543
Tb427_110142100.1-p1	-0.576346	22.5356	-1.73078	0.112239	0.560111	-5.32654
Tb427_100153600.1-p1	1.42232	13.2487	1.72961	0.112263	0.560111	-5.32795
Tb427_080022400.1-p1	0.742026	15.7258	1.72688	0.112736	0.560111	-5.33186
Tb427_110120100.1-p1	1.55668	14.8956	1.7271	0.112917	0.560111	-5.33187
Tb427_110066600.1-p1	1.48031	13.3808	1.72647	0.113035	0.560111	-5.3328
Tb427_070010200.1-p1	-0.603679	16.0397	-1.72612	0.112878	0.560111	-5.33298
Tb427_080059200.1-p1	-1.64738	14.8296	-1.72475	0.113354	0.560111	-5.33529
Tb427_070070500.1-p1	1.22215	15.4244	1.72323	0.113635	0.560111	-5.33749
Tb427_100140700.1-p1	-0.608626	19.5304	-1.72189	0.113884	0.560111	-5.33943
Tb427_010010600.1-p1	0.562449	16.9451	1.71913	0.114179	0.560111	-5.34311
Tb427_100139900.1-p1	0.656232	19.4976	1.71646	0.114901	0.560111	-5.34729
Tb427_080061200.1-p1	0.745781	15.6767	1.71574	0.114814	0.560111	-5.34802
Tb427_110055300.1-p1	1.51271	15.3919	1.71268	0.115613	0.560111	-5.35276
Tb427_100069500.1-p1	-0.328938	22.0479	-1.71228	0.115467	0.560111	-5.35302
Tb427_030043200.1-p1	1.7574	15.2146	1.71134	0.115866	0.560111	-5.35468
Tb427_110021300.1-p1	0.506774	17.992	1.70616	0.116629	0.560111	-5.36186
Tb427_040039000.1-p1;Tb427_040039200.1-p1	2.55147	10.8116	1.70543	0.11699	0.560111	-5.36321
Tb427_090075600.1-p1	1.27575	15.8182	1.70085	0.117867	0.560111	-5.3698
Tb427_100104800.1-p1	1.47275	19.2592	1.70026	0.117982	0.560111	-5.37066
Tb427_110056300.1-p1	1.43468	12.8687	1.69722	0.118346	0.560111	-5.37475
Tb427_040010600.1-p1	2.86337	9.32776	1.69609	0.118785	0.560111	-5.37664
Tb427_110132400.1-p1	0.443299	21.7321	1.69479	0.119039	0.560111	-5.37852
Tb427_060046300.1-p1	-0.891077	21.3006	-1.69317	0.119353	0.560111	-5.38084
Tb427_110057600.1-p1	1.5052	13.3988	1.69302	0.119381	0.560111	-5.38105
Tb427_040055200.1-p1	2.3552	10.4582	1.69236	0.11951	0.560111	-5.382
Tb427_100039400.1-p1	0.572494	16.3226	1.69119	0.119516	0.560111	-5.3834
Tb427_100005300.1-p1	0.502489	20.2087	1.6901	0.119951	0.560111	-5.38525
Tb427_100033300.1-p1	-0.276276	21.7149	-1.68964	0.11982	0.560111	-5.38564
Tb427_110107300.1-p1	0.388027	18.4806	1.6873	0.120278	0.560111	-5.38899
Tb427_080072900.1-p1	0.953445	18.4979	1.68699	0.12056	0.560111	-5.3897
Tb427_100060200.1-p1	-1.59754	22.4488	-1.68678	0.120601	0.560111	-5.39001
Tb427_110020100.1-p1	-1.75838	13.9035	-1.68535	0.120882	0.560111	-5.39205
Tb427_030059000.1-p1	-0.435756	17.926	-1.68501	0.120726	0.560111	-5.39226
Tb427_050038700.1-p1	0.909093	19.7055	1.68438	0.121073	0.560111	-5.39344
Tb427_080047700.1-p1	1.54262	16.1707	1.68395	0.121158	0.560111	-5.39406
Tb427_060024900.1-p1	-0.525442	20.3474	-1.68346	0.121254	0.560111	-5.39476
Tb427_070014900.1-p1	1.02242	16.2191	1.68236	0.121471	0.560111	-5.39633
Tb427_100152200.1-p1	0.957732	15.3047	1.68083	0.121773	0.560111	-5.39851
Tb427_110154100.1-p1	0.427976	17.0633	1.68059	0.121599	0.560111	-5.3986
Tb427_030058700.1-p1	0.562577	18.1432	1.68054	0.121831	0.560111	-5.39893
Tb427_110142600.1-p1	1.54104	15.7957	1.67519	0.122894	0.560111	-5.40656
Tb427_100056600.1-p1	-0.656222	18.7856	-1.67411	0.12311	0.560111	-5.4081
Tb427_030059300.1-p1	0.890948	18.6174	1.66499	0.124944	0.560111	-5.42108
Tb427_010031800.1-p1	0.978168	15.6205	1.66467	0.12501	0.560111	-5.42154
Tb427_040015300.1-p1	0.501017	24.262	1.66303	0.125343	0.560111	-5.42387
Tb427_080087900.1-p1;Tb427_080087800.1-p1	1.00246	15.8173	1.66209	0.125533	0.560111	-5.4252
Tb427_100056500.1-p1	1.82869	12.7291	1.66203	0.125544	0.560111	-5.42528
Tb427_100120100.1-p1	-0.47335	21.8627	-1.65907	0.126149	0.560111	-5.42949
Tb427_110092000.1-p1	-1.3427	15.8978	-1.65855	0.126254	0.560111	-5.43022
Tb427_110111200.1-p1	1.36559	16.0425	1.65454	0.127078	0.560111	-5.43591
Tb427_110187200.1-p1	-1.07687	15.2662	-1.65383	0.127223	0.560111	-5.43691
Tb427_050013100.1-p1	-0.68004	15.4471	-1.65353	0.127064	0.560111	-5.43712
Tb427_090089300.1-p1	3.00667	9.45359	1.65142	0.12772	0.560111	-5.44032
Tb427_100168700.1-p1	0.691615	17.9596	1.65135	0.127734	0.560111	-5.44042
Tb427_030024400.1-p1	0.610521	18.692	1.64975	0.128065	0.560111	-5.44268
Tb427_110095300.1-p1	1.04113	15.6473	1.64908	0.128204	0.560111	-5.44363
Tb427_110015400.1-p1	0.590082	18.8683	1.64711	0.128614	0.560111	-5.44642
Tb427_100057900.1-p1	0.434901	21.4262	1.64592	0.128862	0.560111	-5.4481
Tb427_090031400.1-p1	-2.1194	14.3237	-1.63986	0.130127	0.560111	-5.45664
Tb427_090031500.1-p1	0.652144	18.6117	1.63907	0.130293	0.560111	-5.45775
Tb427_100130300.1-p1	1.6311	17.4268	1.63865	0.130382	0.560111	-5.45834
Tb427_070080300.1-p1	1.59307	12.8544	1.63762	0.130599	0.560111	-5.45979
Tb427_030057800.1-p1	0.519319	18.088	1.63504	0.131143	0.560111	-5.46342
Tb427_110108800.1-p1;Tb427_110108700.1-p1	-2.78018	15.4172	-1.63489	0.131175	0.560111	-5.46363
Tb427_070031100.1-p1	-1.18108	14.7424	-1.63461	0.131233	0.560111	-5.46402
Tb427_090061700.1-p1;Tb427_030028500.1-p1	-0.727365	21.1295	-1.6313	0.131937	0.560111	-5.46868
Tb427_100091100.1-p1	0.604835	21.0846	1.63101	0.131998	0.560111	-5.46909
Tb427_110099600.1-p1	1.54067	14.5338	1.63076	0.132052	0.560111	-5.46944
Tb427_010011900.1-p1	2.28462	13.3337	1.63071	0.132061	0.560111	-5.4695
Tb427_050035400.1-p1;Tb427_030008900.1-p1	0.577268	18.1705	1.63048	0.132111	0.560111	-5.46983
Tb427_090030000.1-p1	0.726404	16.0223	1.62823	0.132373	0.560111	-5.4728
Tb427_070062800.1-p1	1.79408	19.1112	1.62794	0.132653	0.560111	-5.4734
Tb427_080037000.1-p1	0.954497	14.5223	1.62738	0.132549	0.560111	-5.47399
Tb427_070053100.1-p1	1.02628	15.0824	1.6274	0.132768	0.560111	-5.47416
Tb427_110069300.1-p1	1.13769	13.3365	1.62599	0.132848	0.560111	-5.47595
Tb427_050016000.1-p1	1.6719	14.1298	1.62589	0.13309	0.560111	-5.47626
Tb427_030024800.1-p1	-0.603114	19.1867	-1.62527	0.133224	0.560111	-5.47714
Tb427_110069200.1-p1;Tb427_060043100.1-p1	0.455424	19.838	1.62326	0.133654	0.560111	-5.47995
Tb427_080055900.1-p1	-0.668304	16.2282	-1.62194	0.133717	0.560111	-5.48161
Tb427_030037400.1-p1	-1.33847	14.1547	-1.61908	0.134557	0.560111	-5.4858
Tb427_050013700.1-p1;Tb427_050013800.1-p1	0.763146	22.1526	1.6182	0.134748	0.560111	-5.48704
Tb427_090050500.1-p1	0.491572	17.8937	1.61499	0.135221	0.560111	-5.49133
Tb427_110101000.1-p1	0.542212	19.1458	1.61479	0.135487	0.560111	-5.49179
Tb427_040043700.1-p1	1.67351	10.4699	1.61326	0.1356	0.560111	-5.49376
Tb427_040026000.1-p1	0.769989	15.5729	1.61076	0.136144	0.560111	-5.49724
Tb427_110150700.1-p1	1.96676	14.2848	1.61042	0.136442	0.560111	-5.49789
Tb427_110175800.1-p1	-0.508938	18.8467	-1.60915	0.136719	0.560111	-5.49965
Tb427_070044200.1-p1	0.921456	17.492	1.60812	0.136946	0.560111	-5.50109
Tb427_100091200.1-p1	-0.831628	17.6284	-1.60792	0.136989	0.560111	-5.50136
Tb427_100134400.1-p1	0.85779	22.027	1.60463	0.137715	0.560111	-5.50595
Tb427_080066500.1-p1	1.49123	13.7491	1.60434	0.13778	0.560111	-5.50636
Tb427_110026300.1-p1	1.18415	15.0149	1.60421	0.137808	0.560111	-5.50653
Tb427_040018600.1-p1	0.802804	15.4374	1.60371	0.137695	0.560111	-5.50706
Tb427_080017400.1-p1	0.539599	23.9266	1.60301	0.138072	0.560111	-5.50819
Tb427_110068600.1-p1	0.741926	16.2074	1.60299	0.138077	0.560111	-5.50822
Tb427_110159800.1-p1	1.2678	17.6482	1.60261	0.13816	0.560111	-5.50875
Tb427_090045800.1-p1	1.68643	15.4134	1.60074	0.138576	0.560111	-5.51135
Tb427_110095400.1-p1	0.593393	16.5475	1.59892	0.138758	0.560111	-5.51372
Tb427_100076900.1-p1	-0.317631	21.7557	-1.59715	0.139162	0.560111	-5.51618
Tb427_110123200.1-p1	1.52108	14.8278	1.59662	0.139493	0.560111	-5.51706
Tb427_010007300.1-p1	1.01978	14.5778	1.59616	0.139506	0.560111	-5.51765
Tb427_040038300.1-p1	-0.342216	25.5047	-1.59596	0.139641	0.560111	-5.51798
Tb427_110099800.1-p1	-1.17247	15.5525	-1.59589	0.139657	0.560111	-5.51808
Tb427_110121800.1-p1	-1.66166	14.0518	-1.59475	0.139912	0.560111	-5.51966
Tb427_110012800.1-p1	0.687773	18.9903	1.5944	0.139989	0.560111	-5.52014
Tb427_100133400.1-p1	0.758554	16.262	1.59381	0.140123	0.560111	-5.52096
Tb427_070073900.1-p1	0.368519	17.4001	1.59101	0.14053	0.560111	-5.52469
Tb427_110161200.1-p1	0.523681	19.6207	1.58917	0.141164	0.560111	-5.52737
Tb427_070009800.1-p1	-1.21672	16.8562	-1.58835	0.14135	0.560111	-5.52851
Tb427_100132100.1-p1	2.00539	13.9188	1.58515	0.142075	0.560111	-5.53293
Tb427_110061600.1-p1	-0.410848	18.4545	-1.58475	0.141945	0.560111	-5.53335
Tb427_100155700.1-p1;Tb427_100154500.1-p1	1.80604	11.6438	1.58282	0.142604	0.560111	-5.53614
Tb427_030024000.1-p1	1.58991	13.9771	1.58245	0.142688	0.560111	-5.53665
Tb427_080019900.1-p1	1.62679	12.1968	1.58085	0.143055	0.560111	-5.53887
Tb427_110141500.1-p1	-0.742964	16.0894	-1.57644	0.144064	0.560111	-5.54493
Tb427_050014200.1-p1	-1.01363	14.6325	-1.57467	0.144436	0.560111	-5.54734
Tb427_060042100.1-p1	1.3497	14.2148	1.57443	0.144527	0.560111	-5.5477
Tb427_110028600.1-p1	1.1603	15.7541	1.57378	0.144677	0.560111	-5.54859
Tb427_100089600.1-p1	0.455691	19.1289	1.57357	0.144726	0.560111	-5.54888
Tb427_060046200.1-p1	-1.53382	16.3917	-1.57296	0.144865	0.560111	-5.54971
Tb427_100108100.1-p1	1.40743	15.467	1.57189	0.145112	0.560111	-5.55118
Tb427_100138600.1-p1	0.515689	16.7911	1.5718	0.144912	0.560111	-5.55119
Tb427_100136100.1-p1	-0.475805	23.0246	-1.57151	0.1452	0.560111	-5.5517
Tb427_020013800.1-p1;Tb427_020015200.1-p1;Tb427_020014000.1-p1	3.45119	14.6241	1.57005	0.145538	0.560111	-5.5537
Tb427_030051600.1-p1	1.01972	17.7552	1.56919	0.145737	0.560111	-5.55488
Tb427_080080600.1-p1	2.1194	13.025	1.56858	0.145879	0.560111	-5.55572
Tb427_070018500.1-p1	1.2249	15.728	1.56794	0.146027	0.560111	-5.5566
Tb427_070047100.1-p1	-1.20159	17.8783	-1.56478	0.146763	0.560111	-5.56092
Tb427_110059600.1-p1	-0.319392	21.3353	-1.56418	0.146683	0.560111	-5.56164
Tb427_100105600.1-p1	0.388578	24.0429	1.56337	0.147093	0.560111	-5.56286
Tb427_100110000.1-p1	0.938421	17.4743	1.56093	0.147665	0.560111	-5.56619
Tb427_030029600.1-p1	0.364848	19.1706	1.56016	0.147626	0.560111	-5.56715
Tb427_060009000.1-p1	1.0259	17.5256	1.55939	0.148029	0.560111	-5.56831
Tb427_040025900.1-p1	-0.889343	17.528	-1.5578	0.148402	0.560111	-5.57047
Tb427_080016500.1-p1	1.11137	16.6575	1.55674	0.148652	0.560111	-5.57192
Tb427_010026900.1-p1	-1.23232	18.3812	-1.55629	0.148758	0.560111	-5.57253
Tb427_060009700.1-p1	0.827084	15.6725	1.55601	0.148826	0.560111	-5.57292
Tb427_110014800.1-p1	0.727502	15.241	1.55592	0.148624	0.560111	-5.57293
Tb427_100145200.1-p1	0.526821	19.3267	1.55433	0.149222	0.560111	-5.57521
Tb427_110149600.1-p1	3.13931	13.5778	1.55363	0.149389	0.560111	-5.57617
Tb427_070042900.1-p1	0.821394	17.9743	1.55352	0.149415	0.560111	-5.57632
Tb427_030028900.1-p1	0.690345	17.3554	1.55219	0.149731	0.560111	-5.57813
Tb427_110046000.1-p1	2.49548	13.3957	1.55218	0.149732	0.560111	-5.57813
Tb427_110053100.1-p1	-0.590671	18.8297	-1.55043	0.150148	0.560111	-5.58052
Tb427_070060500.1-p1	-0.451191	20.0516	-1.54952	0.150365	0.560111	-5.58176
Tb427_050052400.1-p1	-0.357212	21.1822	-1.54696	0.150976	0.560111	-5.58524
Tb427_060024300.1-p1	-0.673904	16.0135	-1.54686	0.15078	0.560111	-5.58528
Tb427_110074000.1-p1	0.653303	15.6481	1.54662	0.150838	0.560111	-5.58561
Tb427_110131400.1-p1	-0.689043	20.3105	-1.5462	0.15116	0.560111	-5.58628
Tb427_100131700.1-p1	0.590378	17.2331	1.54567	0.151287	0.560111	-5.587
Tb427_110156500.1-p1	-1.49891	16.0412	-1.54119	0.152362	0.56209	-5.59307
Tb427_100126700.1-p1	-0.336435	18.9627	-1.54065	0.152273	0.56209	-5.59372
Tb427_060014500.1-p1	1.28006	16.4522	1.53808	0.153114	0.562141	-5.59729
Tb427_070022700.1-p1	1.01966	14.0805	1.53773	0.152979	0.562141	-5.59768
Tb427_110041200.1-p1;Tb427_030045200.1-p1;Tb427_060010100.1-p1	-0.392248	25.2407	-1.53715	0.15334	0.562141	-5.59855
Tb427_080067500.1-p1	-0.390481	22.7718	-1.53666	0.153459	0.562141	-5.59921
Tb427_020030500.1-p1	0.799163	18.5819	1.53526	0.153801	0.562401	-5.60111
Tb427_080083300.1-p1	-0.720676	16.9658	-1.53199	0.154598	0.563413	-5.60553
Tb427_010020000.1-p1	1.0676	16.4371	1.53157	0.1547	0.563413	-5.6061
Tb427_100066600.1-p1	-2.24309	13.0779	-1.53	0.155084	0.563413	-5.60822
Tb427_110088600.1-p1	-1.46043	14.893	-1.52968	0.155162	0.563413	-5.60865
Tb427_100080100.1-p1	-0.423995	19.9067	-1.52534	0.156228	0.563822	-5.6145
Tb427_090063300.1-p1	-1.40861	12.82	-1.52502	0.156308	0.563822	-5.61493
Tb427_040028900.1-p1	1.32679	13.927	1.52293	0.156823	0.563822	-5.61774
Tb427_090029600.1-p1	0.563562	20.4507	1.52207	0.157037	0.563822	-5.6189
Tb427_080056300.1-p1	1.00958	17.4061	1.52083	0.157345	0.563822	-5.62058
Tb427_110160400.1-p1	0.242851	21.1344	1.5205	0.157206	0.563822	-5.62095
Tb427_060035400.1-p1	0.472904	20.1152	1.51983	0.157594	0.563822	-5.62192
Tb427_050050600.1-p1	0.659405	16.0543	1.51974	0.157394	0.563822	-5.62197
Tb427_080060300.1-p1	-0.518107	17.4862	-1.51912	0.157718	0.563822	-5.62285
Tb427_110018700.1-p1	0.422198	18.9844	1.51604	0.158536	0.565606	-5.627
Tb427_030008800.1-p1	0.544028	19.5537	1.51514	0.158762	0.565606	-5.62822
Tb427_090056000.1-p1	-0.464819	18.427	-1.51396	0.159058	0.56569	-5.6298
Tb427_040040600.1-p1	1.02695	16.8842	1.50838	0.160459	0.569699	-5.63727
Tb427_110089900.1-p1	2.09267	11.0821	1.50479	0.161368	0.570407	-5.64207
Tb427_020022600.1-p1	0.988878	16.1175	1.50368	0.161648	0.570407	-5.64355
Tb427_110077300.1-p1	0.746021	16.4608	1.50343	0.161712	0.570407	-5.64388
Tb427_080033900.1-p1;Tb427_080033800.1-p1;Tb427_080034000.1-p1	1.13319	16.9698	1.50295	0.161835	0.570407	-5.64452
Tb427_090055900.1-p1	0.46317	19.6291	1.5009	0.162358	0.570407	-5.64727
Tb427_080017300.1-p1	0.380426	18.619	1.50031	0.162286	0.570407	-5.64799
Tb427_050029700.1-p1	2.31314	10.362	1.49952	0.162708	0.570407	-5.6491
Tb427_010006700.1-p1	-1.15334	15.6237	-1.49871	0.162916	0.570407	-5.65018
Tb427_110028300.1-p1	0.682187	17.7572	1.49787	0.16313	0.570407	-5.6513
Tb427_110166200.1-p1	-1.06182	14.4648	-1.49511	0.163837	0.571015	-5.65497
Tb427_040053400.1-p1	1.00271	15.9135	1.49446	0.164006	0.571015	-5.65584
Tb427_050013500.1-p1	0.451937	21.3791	1.49254	0.1645	0.571015	-5.65839
Tb427_010022400.1-p1	0.547749	19.1913	1.49157	0.164749	0.571015	-5.65967
Tb427_070044800.1-p1	1.94339	15.9163	1.49116	0.164857	0.571015	-5.66023
Tb427_070078100.1-p1	0.342964	19.5236	1.48993	0.164954	0.571015	-5.66181
Tb427_020010200.1-p1	-1.2523	17.8778	-1.4892	0.165362	0.571476	-5.66282
Tb427_110025100.1-p1	1.33919	14.9548	1.48639	0.166093	0.573013	-5.66655
Tb427_100095900.1-p1	0.375115	18.3792	1.48452	0.166359	0.573013	-5.66899
Tb427_080049900.1-p1	0.696455	17.8931	1.48171	0.167311	0.57534	-5.67274
Tb427_100016200.1-p1	1.22337	15.9486	1.47754	0.168405	0.576499	-5.67825
Tb427_090058400.1-p1	-0.286861	22.2548	-1.47735	0.16837	0.576499	-5.6785
Tb427_110037500.1-p1	0.365033	22.8129	1.47445	0.169221	0.576499	-5.68233
Tb427_110030900.1-p1	1.35926	13.8871	1.47313	0.16957	0.576499	-5.68407
Tb427_110025300.1-p1	-1.04868	17.9923	-1.47187	0.169904	0.576499	-5.68573
Tb427_100018600.1-p1	1.66608	17.6704	1.47142	0.170022	0.576499	-5.68632
Tb427_070023900.1-p1	-0.401692	19.7925	-1.47131	0.170051	0.576499	-5.68646
Tb427_030049300.1-p1	-1.52728	13.2051	-1.47109	0.170111	0.576499	-5.68676
Tb427_100087800.1-p1	-1.38013	15.9991	-1.46932	0.170582	0.576499	-5.68909
Tb427_070038900.1-p1	1.08771	17.9933	1.46912	0.170633	0.576499	-5.68934
Tb427_080080300.1-p1;Tb427_040053100.1-p1	0.872498	15.189	1.46887	0.170701	0.576499	-5.68968
Tb427_040027200.1-p1	2.90148	13.5103	1.46715	0.171159	0.576585	-5.69193
Tb427_020017600.1-p1	1.00501	14.7818	1.46663	0.171298	0.576585	-5.69262
Tb427_070064100.1-p1	-0.982588	17.5231	-1.46461	0.171837	0.576585	-5.69527
Tb427_060029500.1-p1	0.346851	18.3691	1.46439	0.171678	0.576585	-5.69555
Tb427_100006800.1-p1	-2.95794	12.9848	-1.45676	0.173948	0.582727	-5.70555
Tb427_110142700.1-p1	0.748187	16.7703	1.45455	0.174548	0.582857	-5.70844
Tb427_110187900.1-p1	-0.311086	18.6617	-1.454	0.17448	0.582857	-5.70916
Tb427_110108600.1-p1	1.7378	13.9116	1.4535	0.174834	0.582873	-5.70982
Tb427_040031600.1-p1	-1.352	14.6048	-1.45113	0.175477	0.58294	-5.7129
Tb427_080088800.1-p1;Tb427_040042400.1-p1	0.519423	19.0679	1.44936	0.17596	0.58294	-5.71521
Tb427_110187000.1-p1	1.26768	15.0382	1.4493	0.175977	0.58294	-5.71529
Tb427_090024600.1-p1	0.354734	19.0668	1.44926	0.17577	0.58294	-5.71534
Tb427_100014700.1-p1	-0.549361	21.2728	-1.44696	0.176617	0.584131	-5.71834
Tb427_110085600.1-p1	0.732467	16.774	1.44336	0.177607	0.58472	-5.72303
Tb427_100165000.1-p1	-1.96858	12.1167	-1.44277	0.17777	0.58472	-5.72379
Tb427_020019500.1-p1	-0.477294	19.7044	-1.44234	0.177888	0.58472	-5.72435
Tb427_100117300.1-p1	0.854545	15.1497	1.44217	0.177934	0.58472	-5.72457
Tb427_110124000.1-p1	1.17083	15.3296	1.4404	0.178424	0.58472	-5.72687
Tb427_100051700.1-p1	-0.646016	17.0169	-1.43985	0.178576	0.58472	-5.72758
Tb427_110169900.1-p1	-0.259239	22.2672	-1.43754	0.178997	0.58472	-5.73058
Tb427_110054200.1-p1	0.564724	16.4079	1.43736	0.179048	0.58472	-5.73082
Tb427_000754800.1-p1;Tb427_000829600.1-p1	-0.675981	18.0114	-1.4353	0.179838	0.586379	-5.73348
Tb427_080076000.1-p1	0.587331	20.9153	1.43161	0.180866	0.588203	-5.73825
Tb427_100048700.1-p1	0.887683	15.9867	1.43126	0.180964	0.588203	-5.7387
Tb427_030020200.1-p1	-0.55493	21.7886	-1.42723	0.182095	0.588631	-5.74391
Tb427_060033400.1-p1	-0.266721	19.2947	-1.42652	0.182078	0.588631	-5.74484
Tb427_070014800.1-p1	1.20541	13.931	1.42603	0.182433	0.588631	-5.74546
Tb427_100128600.1-p1	-1.60203	12.8973	-1.42449	0.182865	0.588631	-5.74743
Tb427_100082300.1-p1	0.777275	17.4483	1.42445	0.182877	0.588631	-5.74749
Tb427_080079000.1-p1	1.54465	13.1704	1.42395	0.183018	0.588631	-5.74813
Tb427_010009800.1-p1	1.98567	9.85604	1.42351	0.183093	0.588631	-5.7487
Tb427_070040700.1-p1	-0.900618	16.1825	-1.42165	0.183669	0.588631	-5.75109
Tb427_080062500.1-p1	-0.950932	13.8363	-1.42045	0.183794	0.588631	-5.75266
Tb427_020025500.1-p1	-1.38643	14.2403	-1.41988	0.184172	0.588631	-5.75338
Tb427_110016800.1-p1	1.39414	13.738	1.41879	0.184481	0.588631	-5.75477
Tb427_100048300.1-p1	0.437254	18.2058	1.4171	0.184961	0.588631	-5.75694
Tb427_060017600.1-p1	-0.621556	18.0728	-1.41692	0.185014	0.588631	-5.75717
Tb427_100127700.1-p1	0.861387	15.3849	1.41675	0.185063	0.588631	-5.7574
Tb427_070067900.1-p1	-1.84347	10.8712	-1.4149	0.18559	0.589403	-5.75976
Tb427_030058900.1-p1	0.990018	15.2011	1.41364	0.185949	0.589644	-5.76137
Tb427_050040500.1-p1	0.550085	18.9999	1.40872	0.187362	0.592883	-5.76767
Tb427_050034000.1-p1	2.25202	14.5469	1.40796	0.187581	0.592883	-5.76864
Tb427_100156300.1-p1	-0.571714	15.3924	-1.40528	0.188141	0.592883	-5.7721
Tb427_100049600.1-p1	0.289842	22.775	1.40503	0.188427	0.592883	-5.77238
Tb427_100029000.1-p1	0.490158	18.9884	1.40471	0.188522	0.592883	-5.7728
Tb427_110054600.1-p1;Tb427_010021700.1-p1	-0.30067	18.8155	-1.4016	0.189209	0.592883	-5.7768
Tb427_110122800.1-p1;Tb427_110074900.1-p1	-0.286326	20.9416	-1.40119	0.189329	0.592883	-5.77732
Tb427_080081900.1-p1;Tb427_080081800.1-p1;Tb427_040042800.1-p1	-2.25972	15.4635	-1.40082	0.189652	0.592883	-5.77776
Tb427_110189600.1-p1	0.716425	16.7418	1.39958	0.190011	0.592883	-5.77933
Tb427_110072900.1-p1	0.702253	15.8193	1.39921	0.19012	0.592883	-5.77981
Tb427_030024100.1-p1	-0.342022	19.9876	-1.39882	0.190214	0.592883	-5.7803
Tb427_090047300.1-p1	0.519429	17.6399	1.39784	0.190521	0.592883	-5.78155
Tb427_060025500.1-p1	-0.821001	15.0227	-1.39717	0.190682	0.592883	-5.7824
Tb427_110026100.1-p1	2.46295	14.4968	1.39395	0.191658	0.593659	-5.78649
Tb427_090034200.1-p1	1.09633	16.2859	1.39321	0.191877	0.593659	-5.78743
Tb427_110086800.1-p1	-0.301247	18.5347	-1.3928	0.191782	0.593659	-5.78799
Tb427_110059100.1-p1	0.763925	16.1423	1.39206	0.192214	0.593659	-5.78888
Tb427_070082000.1-p1	0.504869	18.147	1.39157	0.19236	0.593659	-5.78952
Tb427_080059800.1-p1	-0.631052	20.5494	-1.38735	0.193606	0.595246	-5.79486
Tb427_090040400.1-p1	1.66309	11.5381	1.38691	0.193734	0.595246	-5.79541
Tb427_080078000.1-p1	0.306223	20.7619	1.38688	0.193658	0.595246	-5.79546
Tb427_040006000.1-p1	0.523171	19.3621	1.38521	0.194239	0.595915	-5.79756
Tb427_110011500.1-p1	0.36614	21.3984	1.38377	0.194667	0.596348	-5.79938
Tb427_040009500.1-p1	0.288106	21.7933	1.38188	0.195232	0.597008	-5.80177
Tb427_030013100.1-p1	1.17387	11.8116	1.38005	0.195565	0.597008	-5.80413
Tb427_100153800.1-p1	0.233527	23.4976	1.37945	0.195745	0.597008	-5.80489
Tb427_100142600.1-p1	-1.21635	17.2045	-1.37762	0.196504	0.598444	-5.80713
Tb427_100104200.1-p1	0.49979	16.7743	1.37435	0.197276	0.599275	-5.81131
Tb427_100020400.1-p1	0.533174	17.4087	1.37425	0.197517	0.599275	-5.81137
Tb427_080078300.1-p1	-1.41316	13.8514	-1.37384	0.197642	0.599275	-5.81189
Tb427_060054500.1-p1	1.6414	14.4463	1.37024	0.198728	0.600479	-5.81641
Tb427_110101300.1-p1	-0.788479	13.9333	-1.36996	0.198601	0.600479	-5.81682
Tb427_110021400.1-p1	-0.413343	19.0402	-1.36877	0.199175	0.600479	-5.81826
Tb427_100099600.1-p1	0.996657	14.4347	1.36685	0.199757	0.600479	-5.82066
Tb427_080026200.1-p1	1.22205	17.8232	1.36594	0.200033	0.600479	-5.82179
Tb427_090035300.1-p1	1.3692	18.3306	1.36488	0.200357	0.600479	-5.82312
Tb427_100041300.1-p1	1.80883	11.8879	1.36459	0.200444	0.600479	-5.82348
Tb427_110082000.1-p1	-0.460594	18.3968	-1.36434	0.200521	0.600479	-5.8238
Tb427_110150300.1-p1	0.732783	18.7829	1.36335	0.200825	0.600479	-5.82504
Tb427_080010100.1-p1	0.681495	16.7773	1.36259	0.201057	0.600479	-5.82599
Tb427_040025000.1-p1	0.950865	16.6334	1.36147	0.2014	0.600479	-5.82739
Tb427_020031500.1-p1	-0.452805	19.4285	-1.36111	0.201509	0.600479	-5.82784
Tb427_030057200.1-p1	-0.84683	17.9162	-1.35829	0.202375	0.602195	-5.83136
Tb427_100155900.1-p1	0.442253	17.577	1.35451	0.203336	0.604002	-5.83612
Tb427_060020700.1-p1	0.696277	15.1605	1.35374	0.203564	0.604002	-5.83708
Tb427_110031400.1-p1;Tb427_010020900.1-p1	-0.207031	22.6727	-1.3516	0.204229	0.605111	-5.83975
Tb427_110015200.1-p1	2.7039	9.31568	1.35113	0.204584	0.605301	-5.84026
Tb427_060054800.1-p1	-0.373198	23.8372	-1.34752	0.205706	0.606505	-5.84474
Tb427_090032300.1-p1	-0.260553	21.8371	-1.34749	0.205507	0.606505	-5.84485
Tb427_060051100.1-p1	-0.28699	21.532	-1.347	0.205867	0.606505	-5.84538
Tb427_090045300.1-p1	0.281603	24.3414	1.34502	0.206486	0.607467	-5.84784
Tb427_070081300.1-p1	1.65558	11.5769	1.34058	0.207879	0.608247	-5.85333
Tb427_110030600.1-p1	-0.617657	14.5385	-1.3406	0.207662	0.608247	-5.85338
Tb427_060032300.1-p1	-2.87525	16.7476	-1.34003	0.20805	0.608247	-5.854
Tb427_080029500.1-p1;Tb427_070062300.1-p1	-0.269868	20.6739	-1.33891	0.208192	0.608247	-5.85546
Tb427_110015000.1-p1	0.580583	16.2073	1.33862	0.208365	0.608247	-5.8558
Tb427_100122900.1-p1	1.31924	14.7626	1.33858	0.208508	0.608247	-5.8558
Tb427_100032200.1-p1	0.577087	17.9808	1.33689	0.209042	0.608948	-5.85789
Tb427_100072900.1-p1	-3.58863	12.8873	-1.33482	0.209695	0.609783	-5.86043
Tb427_080053300.1-p1	0.261582	19.8741	1.33346	0.209916	0.609783	-5.86218
Tb427_080074400.1-p1	-0.642124	15.664	-1.33206	0.210362	0.610226	-5.86391
Tb427_060041400.1-p1	-0.384462	22.2436	-1.33131	0.210807	0.610665	-5.86475
Tb427_080055700.1-p1	2.0619	10.2406	1.32792	0.211889	0.612943	-5.86892
Tb427_080050700.1-p1	0.926257	15.0192	1.32505	0.212806	0.614556	-5.87243
Tb427_050012800.1-p1;Tb427_050012700.1-p1	-0.250262	22.2891	-1.32368	0.213038	0.614556	-5.8742
Tb427_040017400.1-p1	0.788069	18.1749	1.32099	0.214112	0.615008	-5.8774
Tb427_080051100.1-p1	-0.493818	19.0213	-1.31832	0.214972	0.615008	-5.88066
Tb427_090049600.1-p1	0.25967	20.4971	1.3174	0.215061	0.615008	-5.88187
Tb427_080065100.1-p1	1.1788	14.0934	1.31637	0.215603	0.615008	-5.88304
Tb427_020031900.1-p1	0.648841	16.6207	1.3157	0.215822	0.615008	-5.88387
Tb427_110050500.1-p1	0.271995	20.1387	1.3153	0.215742	0.615008	-5.88443
Tb427_070019900.1-p1	1.33512	13.7177	1.31499	0.216049	0.615008	-5.88472
Tb427_110137400.1-p1	-0.678465	17.7216	-1.31478	0.21612	0.615008	-5.88498
Tb427_110047000.1-p1	1.02675	12.9911	1.31421	0.216095	0.615008	-5.88576
Tb427_110040000.1-p1	0.324147	19.7279	1.3135	0.216452	0.615008	-5.88657
Tb427_010028800.1-p1	2.01378	8.52366	1.31318	0.216431	0.615008	-5.88702
Tb427_110161300.1-p1	0.862547	15.6353	1.30995	0.217691	0.617103	-5.89086
Tb427_060055400.1-p1	-1.0905	17.9177	-1.30967	0.217784	0.617103	-5.8912
Tb427_110178400.1-p1;Tb427_110178500.1-p1	0.438311	20.1244	1.30791	0.218357	0.617568	-5.89333
Tb427_070063500.1-p1	0.697746	17.2264	1.30735	0.218543	0.617568	-5.89402
Tb427_050016100.1-p1	0.47466	20.224	1.30394	0.219661	0.619886	-5.89815
Tb427_110131900.1-p1	0.858861	13.5316	1.30032	0.220648	0.621721	-5.90262
Tb427_040035900.1-p1;Tb427_080066700.1-p1	-0.522347	17.001	-1.30015	0.22091	0.621721	-5.90273
Tb427_090066100.1-p1	1.05815	18.0153	1.29461	0.222749	0.625202	-5.90942
Tb427_110080900.1-p1	-0.308385	19.6225	-1.2945	0.222577	0.625202	-5.90965
Tb427_100149500.1-p1	0.729168	15.8291	1.29327	0.223194	0.625606	-5.91103
Tb427_050010200.1-p1	2.97508	11.541	1.29045	0.224134	0.626772	-5.91442
Tb427_100014900.1-p1	0.532308	17.8936	1.29022	0.224214	0.626772	-5.9147
Tb427_110073200.1-p1	-0.380464	19.1138	-1.28711	0.225255	0.628602	-5.91843
Tb427_110135500.1-p1	0.272767	19.7534	1.28454	0.225915	0.628602	-5.92162
Tb427_080022700.1-p1	0.339255	19.3006	1.28339	0.226475	0.628602	-5.92291
Tb427_110053200.1-p1	-0.431704	17.1756	-1.28277	0.22651	0.628602	-5.92373
Tb427_070078400.1-p1	1.87943	13.1199	1.28265	0.226755	0.628602	-5.92377
Tb427_060017900.1-p1	0.410397	20.5211	1.28197	0.226987	0.628602	-5.92459
Tb427_070065100.1-p1	-0.650569	15.0228	-1.28154	0.226924	0.628602	-5.9252
Tb427_030018800.1-p1	0.374206	17.5109	1.27961	0.227579	0.628863	-5.92752
Tb427_100084000.1-p1	0.509871	19.0393	1.27752	0.228493	0.628863	-5.9299
Tb427_100150100.1-p1	0.713897	19.0754	1.27749	0.228505	0.628863	-5.92995
Tb427_110041000.1-p1	0.786466	16.5937	1.27703	0.228659	0.628863	-5.93049
Tb427_080039400.1-p1	1.058	14.0448	1.27646	0.228855	0.628863	-5.93117
Tb427_110047300.1-p1	0.872643	19.2735	1.27612	0.228968	0.628863	-5.93157
Tb427_100096800.1-p1	2.18799	11.5275	1.27421	0.229621	0.628863	-5.93385
Tb427_100081600.1-p1	0.436147	17.8906	1.27314	0.229986	0.628863	-5.93513
Tb427_070040300.1-p1	-0.567713	17.2198	-1.27278	0.230109	0.628863	-5.93556
Tb427_010033100.1-p1;Tb427_050030800.1-p1;Tb427_100094600.1-p1	0.356911	18.1087	1.27267	0.229943	0.628863	-5.9358
Tb427_090059300.1-p1	-1.86669	12.4638	-1.27106	0.230695	0.629398	-5.9376
Tb427_060052100.1-p1	0.157255	23.712	1.26896	0.231211	0.629398	-5.9402
Tb427_100062900.1-p1	-0.484077	18.2638	-1.2667	0.232194	0.629398	-5.94278
Tb427_060021200.1-p1	2.03389	11.4243	1.26542	0.232635	0.629398	-5.9443
Tb427_110123000.1-p1	0.449394	19.4591	1.2649	0.232814	0.629398	-5.94491
Tb427_080006700.1-p1	0.242669	20.8035	1.26497	0.232587	0.629398	-5.94494
Tb427_110135400.1-p1	1.77512	12.3695	1.26401	0.233119	0.629398	-5.94596
Tb427_060018100.1-p1	-1.30936	16.202	-1.26343	0.233321	0.629398	-5.94665
Tb427_110034500.1-p1	0.42306	21.737	1.26183	0.233873	0.629398	-5.94854
Tb427_100014200.1-p1	0.682801	16.4424	1.26122	0.234087	0.629398	-5.94927
Tb427_080018000.1-p1	0.450637	16.3245	1.26111	0.233921	0.629398	-5.94951
Tb427_110017400.1-p1	1.41161	12.1831	1.26081	0.234229	0.629398	-5.94975
Tb427_070050100.1-p1	1.38088	15.6764	1.26076	0.234244	0.629398	-5.9498
Tb427_100027100.1-p1	1.02666	15.5297	1.2595	0.234682	0.629744	-5.9513
Tb427_100011100.1-p1	-1.186	11.1297	-1.25806	0.234979	0.629744	-5.95311
Tb427_060033600.1-p1	0.603924	16.8176	1.25737	0.235422	0.629852	-5.95381
Tb427_110055700.1-p1	2.94813	14.5953	1.25677	0.235633	0.629852	-5.95452
Tb427_100154300.1-p1	0.271826	23.126	1.25592	0.235929	0.629852	-5.95552
Tb427_110145900.1-p1	-1.12815	15.2031	-1.2547	0.236354	0.630176	-5.95696
Tb427_110165700.1-p1	-1.23415	14.0198	-1.25321	0.236874	0.630374	-5.95871
Tb427_100105800.1-p1	-0.329122	18.2052	-1.25164	0.23722	0.630374	-5.96067
Tb427_100031000.1-p1	-0.771377	15.8763	-1.25111	0.23761	0.630374	-5.96118
Tb427_040012900.1-p1	0.226321	24.6487	1.25062	0.237781	0.630374	-5.96175
Tb427_040024800.1-p1	1.3448	13.1345	1.24955	0.238156	0.630374	-5.96301
Tb427_100132800.1-p1	1.72	13.7852	1.24929	0.238249	0.630374	-5.96332
Tb427_000015500.1-p1;Tb427_000011700.1-p1;Tb427_000009000.1-p1;Tb427_000015400.1-p1;Tb427_000006500.1-p1;Tb427_000010200.1-p1;Tb427_000015100.1-p1;Tb427_000010100.1-p1;Tb427_000011600.1-p1;Tb427_000013500.1-p1;Tb427_000017100.1-p1;Tb427_000019700.1-p1	0.646494	20.198	1.2454	0.23962	0.632966	-5.96788
Tb427_100118800.1-p1	0.570148	16.5694	1.24478	0.239839	0.632966	-5.9686
Tb427_070017500.1-p1	1.00357	17.5177	1.24178	0.240899	0.634155	-5.97211
Tb427_110045200.1-p1	0.454698	16.6686	1.24143	0.240822	0.634155	-5.97264
Tb427_100072600.1-p1	0.99819	15.095	1.23491	0.243346	0.638924	-5.98012
Tb427_090083800.1-p1	0.938764	15.1948	1.23315	0.243974	0.638924	-5.98216
Tb427_100120600.1-p1	-0.637451	14.9573	-1.2322	0.244115	0.638924	-5.98339
Tb427_110072500.1-p1	0.926544	17.4836	1.23166	0.244511	0.638924	-5.9839
Tb427_110129000.1-p1	-2.28769	19.2139	-1.23153	0.244557	0.638924	-5.98405
Tb427_100026900.1-p1	-0.358521	18.2801	-1.23141	0.244409	0.638924	-5.98431
Tb427_070070600.1-p1	1.30277	13.3483	1.22783	0.245886	0.64159	-5.98834
Tb427_110143900.1-p1	0.342264	18.4729	1.22597	0.246358	0.642015	-5.99062
Tb427_090014800.1-p1	0.590614	17.1929	1.22549	0.246732	0.642185	-5.99105
Tb427_010023900.1-p1	-1.18998	13.2971	-1.22419	0.247203	0.642603	-5.99256
Tb427_070022200.1-p1	0.85164	18.731	1.21924	0.248998	0.64441	-5.99826
Tb427_070081800.1-p1	0.465949	17.4161	1.21898	0.249094	0.64441	-5.99857
Tb427_020021200.1-p1	1.13407	12.9158	1.2161	0.250145	0.64441	-6.00188
Tb427_100082000.1-p1	0.573919	15.6348	1.21603	0.249974	0.64441	-6.0021
Tb427_060016500.1-p1;Tb427_010016000.1-p1	0.408136	18.3487	1.21509	0.250513	0.64441	-6.00304
Tb427_100072300.1-p1	0.43708	18.6202	1.21493	0.250572	0.64441	-6.00323
Tb427_110035200.1-p1	-0.87769	14.1181	-1.21414	0.250832	0.64441	-6.00416
Tb427_040040900.1-p1	1.18217	14.0523	1.2136	0.251059	0.64441	-6.00475
Tb427_100063500.1-p1;Tb427_100063700.1-p1;Tb427_100063400.1-p1	0.51006	17.5679	1.21335	0.251153	0.64441	-6.00505
Tb427_020006500.1-p1	0.381726	18.842	1.21305	0.251261	0.64441	-6.00539
Tb427_110150600.1-p1	-1.36618	12.6367	-1.21291	0.251314	0.64441	-6.00555
Tb427_110054300.1-p1	1.35483	13.253	1.21207	0.251621	0.64441	-6.00651
Tb427_100100000.1-p1	-2.16624	12.5389	-1.20981	0.252451	0.645131	-6.0091
Tb427_020013300.1-p1	-0.663324	17.9051	-1.20947	0.252579	0.645131	-6.0095
Tb427_070048300.1-p1	1.91017	12.9126	1.20821	0.25304	0.645131	-6.01093
Tb427_110018800.1-p1	-1.22924	15.3627	-1.20793	0.253145	0.645131	-6.01126
Tb427_110158800.1-p1	0.315116	20.5767	1.20369	0.254714	0.647773	-6.0161
Tb427_110027500.1-p1	-0.390202	19.4448	-1.20265	0.2551	0.647773	-6.01729
Tb427_080086200.1-p1	0.974231	14.9787	1.20094	0.255736	0.647773	-6.01924
Tb427_080057900.1-p1	-0.582238	21.7668	-1.20049	0.2559	0.647773	-6.01975
Tb427_110022100.1-p1	-0.227258	23.0747	-1.1991	0.256421	0.647773	-6.02134
Tb427_090042600.1-p1	-0.28815	18.909	-1.19874	0.256358	0.647773	-6.02188
Tb427_030019800.1-p1	0.821784	13.9089	1.19846	0.256463	0.647773	-6.0222
Tb427_110133400.1-p1;Tb427_040008100.1-p1	-0.192295	21.9773	-1.19733	0.256884	0.647773	-6.02348
Tb427_100008000.1-p1	0.308094	18.0097	1.19705	0.256988	0.647773	-6.0238
Tb427_060053400.1-p1	1.56371	9.84914	1.19574	0.257479	0.648188	-6.02529
Tb427_100079200.1-p1	-0.242057	22.0446	-1.19392	0.258343	0.648188	-6.02723
Tb427_040045100.1-p1	2.15748	13.3123	1.19362	0.258469	0.648188	-6.02756
Tb427_030041100.1-p1	0.494067	17.8632	1.19312	0.258656	0.648188	-6.02813
Tb427_060025200.1-p1	0.426886	19.976	1.19238	0.258935	0.648188	-6.02897
Tb427_100104500.1-p1	0.816567	16.6591	1.19214	0.259025	0.648188	-6.02924
Tb427_080020000.1-p1	0.758647	15.8022	1.18979	0.259908	0.64867	-6.0319
Tb427_110013700.1-p1	0.716877	17.0621	1.18858	0.260366	0.64867	-6.03327
Tb427_100064300.1-p1	-0.385403	18.7219	-1.18803	0.260574	0.64867	-6.03389
Tb427_080023500.1-p1	0.42028	18.3473	1.18776	0.260675	0.64867	-6.03419
Tb427_110055400.1-p1	-0.544069	19.0439	-1.18748	0.26078	0.64867	-6.03451
Tb427_100139200.1-p1	-2.17526	14.5709	-1.18376	0.262189	0.649997	-6.03871
Tb427_110043900.1-p1	0.432637	15.722	1.18376	0.261995	0.649997	-6.03885
Tb427_100008400.1-p1	0.916282	12.4688	1.18285	0.262339	0.649997	-6.03987
Tb427_100036800.1-p1	0.319216	19.4209	1.18145	0.263068	0.649997	-6.04131
Tb427_080069600.1-p1	0.738302	18.0474	1.18021	0.26354	0.649997	-6.04271
Tb427_110031600.1-p1	-0.351356	19.1924	-1.17915	0.263944	0.649997	-6.0439
Tb427_100145900.1-p1	-0.175634	22.0155	-1.17843	0.264024	0.649997	-6.04485
Tb427_100071600.1-p1	0.515069	16.5196	1.1777	0.264497	0.649997	-6.04553
Tb427_070005900.1-p1	0.242429	19.9054	1.17747	0.264392	0.649997	-6.04593
Tb427_010033000.1-p1	0.76064	14.8243	1.17707	0.264735	0.649997	-6.04623
Tb427_030049400.1-p1	0.39285	17.7143	1.17702	0.264755	0.649997	-6.04629
Tb427_070045600.1-p1	-0.326935	18.2221	-1.17476	0.265429	0.650605	-6.04897
Tb427_100046100.1-p1	-0.204165	21.6383	-1.17378	0.265806	0.650605	-6.05007
Tb427_110129800.1-p1	-0.246478	21.1252	-1.17349	0.265943	0.650605	-6.05037
Tb427_070057400.1-p1	-0.497319	21.1644	-1.17291	0.266331	0.650788	-6.05089
Tb427_030021800.1-p1	1.00745	15.1567	1.17208	0.266651	0.650805	-6.05183
Tb427_030033400.1-p1	0.337439	17.8892	1.17007	0.267231	0.651454	-6.05421
Tb427_110039400.1-p1	1.39432	12.4753	1.16702	0.268599	0.653602	-6.05747
Tb427_100118900.1-p1	1.14147	13.2205	1.16605	0.268978	0.653602	-6.05856
Tb427_080035100.1-p1	-0.408278	19.8552	-1.16521	0.269301	0.653602	-6.05949
Tb427_050005500.1-p1;Tb427_050007100.1-p1;Tb427_020032400.1-p1	-1.04238	16.1427	-1.16428	0.269662	0.653602	-6.06052
Tb427_080009100.1-p1	-0.295193	24.4952	-1.16422	0.269686	0.653602	-6.06059
Tb427_070039000.1-p1	-1.13147	14.2431	-1.1615	0.270741	0.654902	-6.06361
Tb427_110131300.1-p1	-0.214119	20.2085	-1.16007	0.271107	0.654902	-6.06534
Tb427_110150900.1-p1	0.75971	14.0717	1.15908	0.271495	0.654902	-6.06645
Tb427_070035200.1-p1	-0.653616	15.2336	-1.15888	0.271743	0.654902	-6.06653
Tb427_110030300.1-p1	-0.859512	17.0784	-1.15765	0.272244	0.654902	-6.06789
Tb427_090025700.1-p1	1.22205	14.3222	1.15631	0.272768	0.654902	-6.06937
Tb427_030038400.1-p1	-0.151998	23.4748	-1.15619	0.272623	0.654902	-6.06964
Tb427_020018800.1-p1	0.303499	20.0026	1.15573	0.272996	0.654902	-6.07001
Tb427_110043100.1-p1	0.277431	18.433	1.15412	0.273435	0.654902	-6.07194
Tb427_100153200.1-p1	-1.03478	18.1438	-1.15391	0.273707	0.654902	-6.07202
Tb427_050041600.1-p1	0.398437	16.4037	1.15387	0.273534	0.654902	-6.07221
Tb427_100106500.1-p1	0.447149	15.6309	1.15267	0.274006	0.654902	-6.07354
Tb427_040007800.1-p1	1.17341	15.6031	1.15094	0.274874	0.656018	-6.0753
Tb427_080075300.1-p1	1.50358	13.3147	1.15036	0.275105	0.656018	-6.07594
Tb427_050012600.1-p1	-0.575405	17.2726	-1.14813	0.275983	0.657359	-6.07839
Tb427_100034500.1-p1	1.28012	15.3247	1.14685	0.276489	0.657809	-6.0798
Tb427_080012700.1-p1	-0.367969	17.9951	-1.14488	0.27727	0.658159	-6.08197
Tb427_110029800.1-p1	0.29811	17.5254	1.14442	0.277263	0.658159	-6.08262
Tb427_100012800.1-p1	0.941412	16.4835	1.13792	0.280042	0.65974	-6.0896
Tb427_110109200.1-p1	0.706352	17.3246	1.13765	0.280148	0.65974	-6.08989
Tb427_060053700.1-p1;Tb427_060053600.1-p1;Tb427_060053900.1-p1	0.443141	18.2754	1.13734	0.280272	0.65974	-6.09023
Tb427_080023200.1-p1	0.312041	19.648	1.13491	0.281247	0.65974	-6.09289
Tb427_100023600.1-p1	-0.385726	23.0936	-1.13467	0.281341	0.65974	-6.09315
Tb427_090077200.1-p1	-1.70837	14.7616	-1.13459	0.281372	0.65974	-6.09323
Tb427_100123300.1-p1	0.848636	14.8828	1.13449	0.281414	0.65974	-6.09334
Tb427_030032900.1-p1	-1.61585	11.2458	-1.13403	0.281599	0.65974	-6.09385
Tb427_110159900.1-p1	1.72286	13.3227	1.13359	0.281775	0.65974	-6.09433
Tb427_090032400.1-p1	-0.973951	14.2549	-1.133	0.28201	0.65974	-6.09496
Tb427_030017600.1-p1	0.568493	17.6307	1.13162	0.282565	0.65974	-6.09647
Tb427_110100800.1-p1	0.79013	14.2377	1.13037	0.283025	0.65974	-6.09786
Tb427_110013500.1-p1	-1.04032	13.2689	-1.12965	0.283359	0.65974	-6.09861
Tb427_110058100.1-p1	-0.553567	18.4162	-1.12897	0.283634	0.65974	-6.09935
Tb427_090027800.1-p1	0.445067	17.1362	1.12884	0.283688	0.65974	-6.0995
Tb427_040034100.1-p1	0.372615	19.437	1.12818	0.283953	0.65974	-6.10021
Tb427_110028900.1-p1	-0.334038	20.0588	-1.12792	0.284059	0.65974	-6.10049
Tb427_110156400.1-p1	-0.82244	15.8484	-1.12747	0.284238	0.65974	-6.10098
Tb427_080048900.1-p1	1.37517	11.0441	1.12735	0.284288	0.65974	-6.10111
Tb427_010025200.1-p1	0.889597	12.3201	1.12691	0.284278	0.65974	-6.10174
Tb427_100058500.1-p1	0.374922	17.0965	1.12586	0.284706	0.659972	-6.10289
Tb427_020017000.1-p1	0.650721	15.8269	1.12489	0.285283	0.660226	-6.10378
Tb427_080036000.1-p1	0.224457	21.9317	1.12349	0.285776	0.660226	-6.10535
Tb427_110177700.1-p1	-0.59691	22.5533	-1.12291	0.286087	0.660226	-6.10592
Tb427_040041900.1-p1	-0.678819	13.6231	-1.12287	0.285917	0.660226	-6.10612
Tb427_110069600.1-p1	0.555012	16.7734	1.11945	0.287496	0.661846	-6.10966
Tb427_070080900.1-p1	-0.576074	15.1788	-1.11931	0.287367	0.661846	-6.10997
Tb427_080041900.1-p1	-0.718062	14.1052	-1.11807	0.287874	0.661846	-6.11131
Tb427_110130700.1-p1	-0.52475	15.7631	-1.1176	0.288064	0.661846	-6.11181
Tb427_080060200.1-p1	-1.03972	13.5597	-1.11533	0.28918	0.66227	-6.1141
Tb427_110025800.1-p1	1.73964	14.2165	1.11527	0.289204	0.66227	-6.11417
Tb427_110042100.1-p1	-0.574287	18.9203	-1.11336	0.289985	0.66227	-6.11621
Tb427_050034400.1-p1	-0.759255	15.8543	-1.11299	0.290137	0.66227	-6.11661
Tb427_050037600.1-p1	0.614472	15.8701	1.11257	0.29031	0.66227	-6.11707
Tb427_100053000.1-p1;Tb427_110160200.1-p1	-0.470901	19.8844	-1.11212	0.290496	0.66227	-6.11755
Tb427_070054600.1-p1	-0.447769	17.248	-1.11185	0.290606	0.66227	-6.11784
Tb427_090058800.1-p1	1.12028	12.7305	1.11078	0.291046	0.66227	-6.11898
Tb427_100072700.1-p1	-0.595805	16.4526	-1.11023	0.291275	0.66227	-6.11958
Tb427_110170800.1-p1	-0.367474	19.3166	-1.10983	0.291437	0.66227	-6.12
Tb427_080041400.1-p1;Tb427_080041600.1-p1;Tb427_000005000.1-p1;Tb427_000007100.1-p1	1.509	14.3927	1.1069	0.292648	0.664295	-6.12315
Tb427_100078000.1-p1	-0.355163	18.3257	-1.10191	0.294716	0.665583	-6.12847
Tb427_100020100.1-p1	0.686214	14.8432	1.10156	0.294863	0.665583	-6.12885
Tb427_100155800.1-p1	-0.241654	20.8449	-1.10026	0.295341	0.665583	-6.13029
Tb427_050015800.1-p1	-0.217479	24.0164	-1.09898	0.295935	0.665583	-6.13159
Tb427_070032200.1-p1	2.44373	10.2439	1.09882	0.296001	0.665583	-6.13176
Tb427_100120900.1-p1	0.29939	24.0705	1.09866	0.296067	0.665583	-6.13193
Tb427_080031900.1-p1	0.670975	14.8039	1.09867	0.295992	0.665583	-6.13198
Tb427_050045900.1-p1	0.502626	16.1436	1.09859	0.296097	0.665583	-6.132
Tb427_050017300.1-p1	0.516325	19.8916	1.09859	0.296099	0.665583	-6.13201
Tb427_110155900.1-p1	0.619129	15.4584	1.09616	0.297115	0.665942	-6.13459
Tb427_090088300.1-p1	-0.203964	20.5135	-1.09611	0.296953	0.665942	-6.1348
Tb427_030008000.1-p1	0.566175	15.5917	1.09579	0.297251	0.665942	-6.135
Tb427_080025200.1-p1	0.675481	18.7966	1.09514	0.297542	0.665942	-6.13568
Tb427_110018000.1-p1	-0.337028	17.0129	-1.08982	0.299592	0.667613	-6.14146
Tb427_060034100.1-p1	0.772739	14.2338	1.08952	0.299883	0.667613	-6.14163
Tb427_010017200.1-p1	0.26052	28.7619	1.08948	0.299915	0.667613	-6.14166
Tb427_040025600.1-p1	0.356063	20.3299	1.08906	0.300095	0.667613	-6.14211
Tb427_090089100.1-p1	0.937353	13.3904	1.08754	0.300734	0.667613	-6.14371
Tb427_110065000.1-p1	-0.446822	15.4985	-1.08703	0.300769	0.667613	-6.14441
Tb427_030013400.1-p1	0.325776	20.3557	1.08646	0.301189	0.667613	-6.14484
Tb427_070025200.1-p1	0.394226	17.5566	1.08434	0.302086	0.667613	-6.14708
Tb427_030022500.1-p1	0.351558	16.5923	1.08374	0.302162	0.667613	-6.14787
Tb427_110134400.1-p1	-0.584907	16.0776	-1.0832	0.30257	0.667613	-6.14828
Tb427_110163600.1-p1	0.885008	13.1949	1.08325	0.30237	0.667613	-6.14839
Tb427_070036100.1-p1	0.351179	17.4578	1.0831	0.302431	0.667613	-6.14854
Tb427_080085200.1-p1;Tb427_000729000.1-p1;Tb427_000728800.1-p1	-0.507926	17.7544	-1.0823	0.302952	0.667613	-6.14922
Tb427_050022100.1-p1	-1.73974	15.7589	-1.08193	0.30311	0.667613	-6.14961
Tb427_020017500.1-p1	0.214186	20.6522	1.08158	0.303081	0.667613	-6.15015
Tb427_060051200.1-p1	0.900557	12.7473	1.0806	0.303495	0.667754	-6.15117
Tb427_100144400.1-p1	-1.32198	10.4506	-1.07832	0.304467	0.669125	-6.15357
Tb427_070039700.1-p1;Tb427_070039800.1-p1	0.40592	19.2001	1.07805	0.304763	0.669125	-6.15369
Tb427_070060900.1-p1	-0.632609	17.7891	-1.07639	0.30547	0.669166	-6.15542
Tb427_040026400.1-p1	-1.17887	10.6323	-1.07647	0.305254	0.669166	-6.1555
Tb427_080078900.1-p1	1.41985	12.6298	1.07574	0.305748	0.669166	-6.1561
Tb427_110057400.1-p1	-0.464423	15.3793	-1.06798	0.308899	0.67535	-6.16435
Tb427_080051400.1-p1	-0.495198	16.2931	-1.067	0.309499	0.67595	-6.16521
Tb427_100047400.1-p1	0.432915	19.2103	1.06407	0.310766	0.677484	-6.16825
Tb427_090013000.1-p1	0.567825	15.7228	1.06387	0.310853	0.677484	-6.16846
Tb427_110188400.1-p1	1.22187	12.3837	1.06174	0.311777	0.677552	-6.17067
Tb427_100043000.1-p1	-0.22749	24.7738	-1.06149	0.311886	0.677552	-6.17093
Tb427_110102100.1-p1	-0.294367	19.3013	-1.06145	0.311899	0.677552	-6.17096
Tb427_090057400.1-p1	-1.04632	16.8822	-1.06079	0.312189	0.677552	-6.17165
Tb427_040046300.1-p1	0.624659	18.6502	1.05832	0.31326	0.679166	-6.17419
Tb427_010017100.1-p1	-0.245521	30.137	-1.05642	0.31409	0.680154	-6.17616
Tb427_090057300.1-p1	0.27139	19.9503	1.05392	0.315182	0.680154	-6.17873
Tb427_090069500.1-p1	0.519987	18.1557	1.05365	0.315298	0.680154	-6.179
Tb427_090032200.1-p1	-2.07545	14.4975	-1.05352	0.315355	0.680154	-6.17914
Tb427_090085800.1-p1	-2.05765	15.0508	-1.05276	0.315689	0.680154	-6.17992
Tb427_040019100.1-p1	-0.754332	14.7921	-1.05196	0.316041	0.680154	-6.18075
Tb427_060015800.1-p1	0.935779	15.0241	1.0515	0.316242	0.680154	-6.18122
Tb427_010015100.1-p1	0.991197	14.4006	1.04931	0.317203	0.680154	-6.18346
Tb427_060052800.1-p1	-0.572221	15.9552	-1.04802	0.31777	0.680154	-6.18478
Tb427_100072500.1-p1	-1.04851	14.7152	-1.04758	0.317965	0.680154	-6.18524
Tb427_080076500.1-p1	0.745846	15.8798	1.04631	0.318525	0.680154	-6.18654
Tb427_110127000.1-p1	0.325298	18.8643	1.04555	0.318857	0.680154	-6.18731
Tb427_090015400.1-p1	0.360483	20.5843	1.04412	0.319489	0.680154	-6.18877
Tb427_090045900.1-p1	0.224646	22.0997	1.04375	0.319655	0.680154	-6.18915
Tb427_050018100.1-p1	1.09832	12.3612	1.04363	0.319708	0.680154	-6.18927
Tb427_100146000.1-p1	-0.241233	18.5753	-1.04373	0.319487	0.680154	-6.18933
Tb427_110123300.1-p1	1.59603	11.0904	1.04306	0.31996	0.680154	-6.18986
Tb427_090066200.1-p1	0.863652	16.873	1.04272	0.32011	0.680154	-6.1902
Tb427_100153500.1-p1	1.55605	14.3464	1.04131	0.320735	0.680154	-6.19164
Tb427_050029400.1-p1	0.324257	18.0191	1.03967	0.321435	0.680154	-6.19333
Tb427_110073400.1-p1	-0.30665	18.7357	-1.03784	0.322271	0.680154	-6.19516
Tb427_110167900.1-p1	0.687361	19.5441	1.03739	0.322476	0.680154	-6.19563
Tb427_110048500.1-p1	0.628126	14.2363	1.03748	0.322259	0.680154	-6.19569
Tb427_090046600.1-p1	-0.697806	14.3873	-1.03735	0.322423	0.680154	-6.19573
Tb427_080008400.1-p1	-0.970365	16.2712	-1.03687	0.322706	0.680154	-6.19615
Tb427_110099200.1-p1	-0.563068	14.6425	-1.03701	0.322468	0.680154	-6.19617
Tb427_060041200.1-p1	0.267578	19.8462	1.03675	0.32276	0.680154	-6.19628
Tb427_100070900.1-p1	0.293501	20.6855	1.03644	0.322895	0.680154	-6.19658
Tb427_070055700.1-p1	-0.249607	24.0363	-1.03492	0.323575	0.680154	-6.19813
Tb427_110158000.1-p1	-0.244696	21.7242	-1.03427	0.323862	0.680154	-6.19878
Tb427_100168100.1-p1	-0.363936	16.966	-1.03388	0.323867	0.680154	-6.19935
Tb427_100156000.1-p1	0.532449	17.3499	1.03352	0.324198	0.680162	-6.19955
Tb427_070026500.1-p1	0.382999	15.9229	1.03055	0.325357	0.681464	-6.20272
Tb427_090089500.1-p1	-0.229667	24.4972	-1.02963	0.32594	0.681464	-6.20348
Tb427_030053600.1-p1	-0.538594	16.0337	-1.02764	0.326836	0.681464	-6.20549
Tb427_100046800.1-p1	0.902463	12.6834	1.0269	0.326994	0.681464	-6.2064
Tb427_100136800.1-p1	0.212658	22.2202	1.02584	0.327641	0.681464	-6.20729
Tb427_080086500.1-p1	1.15796	13.2526	1.02521	0.327926	0.681464	-6.20793
Tb427_110023800.1-p1	-0.218136	19.4045	-1.02513	0.327791	0.681464	-6.20817
Tb427_110147400.1-p1	0.49149	15.3843	1.0237	0.328439	0.681464	-6.20962
Tb427_070012400.1-p1	0.282226	18.4428	1.02344	0.328556	0.681464	-6.20988
Tb427_000025200.1-p1;Tb427_000011800.1-p1;Tb427_000007700.1-p1;Tb427_000009200.1-p1;Tb427_000009900.1-p1;Tb427_000021400.1-p1;Tb427_000162600.1-p1;Tb427_000316500.1-p1;Tb427_000316900.1-p1;Tb427_000357100.1-p1;Tb427_000230600.1-p1;Tb427_000267400.1-p1;Tb427_000404900.1-p1	1.04758	17.8691	1.02318	0.328842	0.681464	-6.20997
Tb427_110076600.1-p1	0.475499	17.3383	1.02225	0.329263	0.681464	-6.21091
Tb427_110027700.1-p1	0.352959	16.2668	1.02203	0.329193	0.681464	-6.21129
Tb427_100016900.1-p1	0.942823	14.1271	1.02155	0.329577	0.681464	-6.2116
Tb427_090080400.1-p1	0.307059	17.4025	1.0201	0.330066	0.681464	-6.21323
Tb427_110157100.1-p1	0.375861	16.8001	1.01871	0.330696	0.681464	-6.21462
Tb427_100010400.1-p1	-0.563289	15.3674	-1.01852	0.330952	0.681464	-6.21464
Tb427_070010800.1-p1	-0.799909	15.1819	-1.01814	0.331123	0.681464	-6.21502
Tb427_020012100.1-p1	1.36781	11.3129	1.01777	0.331292	0.681464	-6.21539
Tb427_020013100.1-p1	-0.284422	20.5167	-1.01767	0.331338	0.681464	-6.21549
Tb427_080059100.1-p1	-1.21828	14.7984	-1.01651	0.331863	0.681464	-6.21665
Tb427_030022800.1-p1	0.547441	18.7082	1.01592	0.332131	0.681464	-6.21724
Tb427_110069000.1-p1	-1.06347	11.8039	-1.01593	0.332101	0.681464	-6.21725
Tb427_050026200.1-p1	-0.341304	17.2005	-1.01503	0.332366	0.681464	-6.21829
Tb427_100007900.1-p1	-1.54725	11.1957	-1.01407	0.332976	0.681913	-6.21909
Tb427_110014500.1-p1	-0.198992	22.1981	-1.01334	0.333241	0.681913	-6.21988
Tb427_100058600.1-p1	0.269382	22.8166	1.0109	0.334423	0.68296	-6.22224
Tb427_090063000.1-p1	-0.286996	20.4829	-1.01082	0.334456	0.68296	-6.22232
Tb427_100124800.1-p1	-0.73275	16.7404	-1.0102	0.334739	0.68296	-6.22293
Tb427_090020700.1-p1	-0.804478	14.8848	-1.00545	0.33692	0.685739	-6.22765
Tb427_050025600.1-p1	-0.428536	20.3947	-1.00235	0.338344	0.685739	-6.23071
Tb427_070026300.1-p1	0.305168	20.5118	1.00194	0.338536	0.685739	-6.23112
Tb427_070035800.1-p1;Tb427_100135800.1-p1	0.231834	18.1252	1.00171	0.338474	0.685739	-6.23151
Tb427_110154300.1-p1	0.647751	15.9609	1.00154	0.338721	0.685739	-6.23151
Tb427_070043300.1-p1	0.546359	13.9432	1.00147	0.338586	0.685739	-6.23175
Tb427_070022300.1-p1	-0.62109	17.2966	-1.00024	0.339322	0.685739	-6.2328
Tb427_100137400.1-p1	0.413396	16.3047	0.999421	0.339532	0.685739	-6.23376
Tb427_110173400.1-p1	0.367926	16.5619	0.999363	0.339558	0.685739	-6.23382
Tb427_110189900.1-p1	0.355172	18.9216	0.99878	0.339995	0.685739	-6.23423
Tb427_030049800.1-p1	0.673148	16.6346	0.998311	0.340212	0.685739	-6.23469
Tb427_060055900.1-p1	0.68683	14.7959	0.997842	0.340429	0.685739	-6.23515
Tb427_110037600.1-p1	0.601739	16.6652	0.996581	0.341014	0.685739	-6.23639
Tb427_100135600.1-p1	0.429994	20.0537	0.996567	0.34102	0.685739	-6.23641
Tb427_100116100.1-p1	0.177931	23.8499	0.996328	0.341118	0.685739	-6.23665
Tb427_070061300.1-p1	-0.296636	18.5435	-0.994478	0.34199	0.685739	-6.23846
Tb427_090071800.1-p1	-0.636748	16.8647	-0.994087	0.342172	0.685739	-6.23884
Tb427_110178600.1-p1	0.600226	15.6743	0.993323	0.342527	0.685739	-6.23959
Tb427_060015600.1-p1	-0.373148	16.7282	-0.993297	0.342373	0.685739	-6.23978
Tb427_100013900.1-p1	-0.183039	23.7356	-0.992575	0.342875	0.685739	-6.24032
Tb427_040024600.1-p1	0.26523	18.7133	0.991689	0.343122	0.685739	-6.24135
Tb427_100067000.1-p1	-0.640065	16.1543	-0.990986	0.343616	0.685739	-6.24188
Tb427_070053200.1-p1	-0.221739	20.0214	-0.990461	0.343695	0.685739	-6.24256
Tb427_110125200.1-p1	0.483021	17.3735	0.988918	0.344581	0.686847	-6.2439
Tb427_110024700.1-p1	0.159504	21.4266	0.985076	0.346215	0.688915	-6.24781
Tb427_100017700.1-p1;Tb427_110181700.1-p1	0.323569	16.2239	0.984934	0.346282	0.688915	-6.24795
Tb427_110172200.1-p1	0.45824	18.6295	0.98092	0.348333	0.691557	-6.25168
Tb427_080061900.1-p1	0.883176	15.8864	0.980795	0.348392	0.691557	-6.2518
Tb427_100022900.1-p1	-0.883533	12.772	-0.98006	0.348673	0.691557	-6.25258
Tb427_100029400.1-p1	0.728722	15.4018	0.979628	0.348942	0.691557	-6.25293
Tb427_110128500.1-p1	1.25812	10.7695	0.977527	0.349934	0.692862	-6.25496
Tb427_060036300.1-p1	-0.304929	19.2117	-0.97448	0.351376	0.692877	-6.25791
Tb427_060039000.1-p1	-0.733074	12.7724	-0.974507	0.3512	0.692877	-6.25805
Tb427_040046200.1-p1	0.285938	21.5036	0.974259	0.35148	0.692877	-6.25812
Tb427_070069200.1-p1	1.38541	11.0924	0.973371	0.351902	0.692877	-6.25898
Tb427_050030300.1-p1	0.661915	16.2899	0.973284	0.351943	0.692877	-6.25906
Tb427_100101700.1-p1	-0.381407	16.6885	-0.97303	0.351935	0.692877	-6.25943
Tb427_110150800.1-p1	-1.27535	14.0017	-0.971428	0.352824	0.693298	-6.26085
Tb427_040018300.1-p1	-0.252077	17.7653	-0.971168	0.352785	0.693298	-6.26126
Tb427_100165500.1-p1	0.458155	17.8443	0.969406	0.353787	0.694177	-6.26279
Tb427_100137000.1-p1	0.431216	17.0938	0.968908	0.354024	0.694177	-6.26327
Tb427_110157000.1-p1	-0.504597	15.0021	-0.967457	0.354554	0.694177	-6.26482
Tb427_110186400.1-p1	0.537515	16.465	0.967172	0.354852	0.694177	-6.26493
Tb427_110087800.1-p1	-0.939743	13.3632	-0.966281	0.355277	0.694177	-6.26578
Tb427_050021600.1-p1	0.295849	17.1743	0.96644	0.35504	0.694177	-6.2658
Tb427_070030000.1-p1	-0.502305	16.0458	-0.964433	0.356161	0.695251	-6.26755
Tb427_110171800.1-p1	-1.09636	12.7406	-0.962315	0.357176	0.695428	-6.26958
Tb427_040022000.1-p1	1.52185	12.531	0.962147	0.357256	0.695428	-6.26974
Tb427_110100600.1-p1	-0.275029	16.9318	-0.96204	0.357147	0.695428	-6.27
Tb427_110071300.1-p1	0.754394	15.8937	0.960258	0.358163	0.696313	-6.27154
Tb427_110009700.1-p1	0.243185	22.379	0.959804	0.358382	0.696313	-6.27197
Tb427_110063500.1-p1	0.465745	15.6497	0.958181	0.359002	0.696445	-6.27368
Tb427_040031200.1-p1	0.1892	19.804	0.957858	0.359158	0.696445	-6.27399
Tb427_040012700.1-p1	-0.141823	22.0738	-0.95724	0.359456	0.696445	-6.27457
Tb427_060038600.1-p1	0.855485	13.7533	0.955838	0.360292	0.69666	-6.27574
Tb427_050026300.1-p1	-0.194537	18.9021	-0.955809	0.360146	0.69666	-6.27593
Tb427_080063200.1-p1	0.735028	15.869	0.955084	0.360656	0.69666	-6.27645
Tb427_090076400.1-p1	1.1274	13.8555	0.954561	0.360908	0.69666	-6.27695
Tb427_100073300.1-p1	0.400064	22.747	0.952509	0.361901	0.697256	-6.27889
Tb427_090040700.1-p1	0.580349	17.1405	0.952226	0.362038	0.697256	-6.27916
Tb427_050022700.1-p1	0.674146	14.6059	0.951843	0.362224	0.697256	-6.27952
Tb427_010016100.1-p1	0.36809	17.5073	0.949692	0.363267	0.69801	-6.28156
Tb427_110179900.1-p1	1.53752	11.1042	0.948885	0.363659	0.69801	-6.28232
Tb427_110032600.1-p1	1.25341	11.8565	0.948336	0.363926	0.69801	-6.28283
Tb427_100053100.1-p1	0.184683	19.0004	0.947131	0.364353	0.69801	-6.28413
Tb427_070014400.1-p1	0.239218	19.3065	0.947044	0.364396	0.69801	-6.28422
Tb427_040050500.1-p1	-1.03911	15.0033	-0.946589	0.364776	0.69801	-6.28448
Tb427_100145400.1-p1	-0.580293	14.982	-0.945779	0.36517	0.69801	-6.28524
Tb427_030012000.1-p1	1.18789	12.1004	0.945504	0.365304	0.69801	-6.2855
Tb427_100023900.1-p1	-2.00707	12.6954	-0.943371	0.366345	0.699347	-6.2875
Tb427_090054600.1-p1	-0.186679	20.7757	-0.942367	0.366678	0.699347	-6.28861
Tb427_110129700.1-p1	-1.34286	11.0782	-0.941957	0.367036	0.699389	-6.28883
Tb427_040024200.1-p1	-0.288248	22.5319	-0.940245	0.367874	0.699739	-6.29043
Tb427_110036400.1-p1	-2.76012	8.39499	-0.940205	0.367894	0.699739	-6.29047
Tb427_030033300.1-p1	-0.259487	24.787	-0.938973	0.368497	0.700236	-6.29162
Tb427_110011000.1-p1	1.35693	13.3283	0.937457	0.369241	0.700236	-6.29304
Tb427_080072500.1-p1	-0.662205	14.5429	-0.937066	0.369434	0.700236	-6.2934
Tb427_070061700.1-p1	0.910027	12.6407	0.935632	0.370138	0.700236	-6.29474
Tb427_010028100.1-p1	0.217802	22.3697	0.935073	0.370414	0.700236	-6.29526
Tb427_110058800.1-p1	-0.551303	14.5484	-0.934532	0.370524	0.700236	-6.29593
Tb427_110036300.1-p1	1.06579	13.9902	0.934221	0.370833	0.700236	-6.29606
Tb427_090008700.1-p1	-0.410505	17.9478	-0.934183	0.370852	0.700236	-6.29609
Tb427_080065200.1-p1	1.00213	12.4253	0.928131	0.373842	0.704273	-6.30171
Tb427_050048300.1-p1	0.915222	13.4671	0.928115	0.37385	0.704273	-6.30172
Tb427_100156200.1-p1	-1.4734	13.9901	-0.927735	0.374038	0.704273	-6.30207
Tb427_110175100.1-p1	-0.584878	15.4294	-0.927114	0.374346	0.704273	-6.30265
Tb427_030057700.1-p1	0.251964	18.3598	0.925198	0.375143	0.705133	-6.30458
Tb427_110027400.1-p1	-1.23123	17.5743	-0.923888	0.375949	0.706009	-6.30563
Tb427_100060900.1-p1	-0.453532	15.896	-0.918955	0.378409	0.708467	-6.31017
Tb427_110014900.1-p1	0.19614	20.632	0.918802	0.378331	0.708467	-6.31047
Tb427_050036000.1-p1	1.01618	13.8163	0.917495	0.379139	0.708467	-6.31151
Tb427_100052700.1-p1	-0.865919	15.3675	-0.91664	0.379567	0.708467	-6.31229
Tb427_090043300.1-p1	0.265803	17.9421	0.916661	0.379403	0.708467	-6.31243
Tb427_040029400.1-p1	1.26663	10.1883	0.915743	0.380016	0.708467	-6.31311
Tb427_060025700.1-p1	0.562483	14.6193	0.913859	0.380809	0.708467	-6.31499
Tb427_090076600.1-p1	1.19087	12.2386	0.913605	0.381089	0.708467	-6.31506
Tb427_070032700.1-p1	-0.407929	17.5596	-0.913419	0.381182	0.708467	-6.31523
Tb427_070028500.1-p1	-1.20645	12.1303	-0.912775	0.381506	0.708467	-6.31582
Tb427_110157500.1-p1	0.863406	13.787	0.912653	0.381567	0.708467	-6.31593
Tb427_060010800.1-p1	0.834406	12.3974	0.912823	0.381329	0.708467	-6.31594
Tb427_100063300.1-p1	0.566036	14.0195	0.911716	0.381886	0.708467	-6.31695
Tb427_080057700.1-p1	-0.201317	18.7055	-0.911424	0.382033	0.708467	-6.31722
Tb427_100129800.1-p1	0.221473	18.7568	0.908599	0.383458	0.710474	-6.31979
Tb427_070018300.1-p1	1.61791	11.8599	0.907836	0.383995	0.710835	-6.32032
Tb427_050025700.1-p1	1.25763	10.8762	0.907115	0.384358	0.710875	-6.32097
Tb427_110006500.1-p1	-0.181595	19.9044	-0.906088	0.384726	0.710922	-6.32207
Tb427_110160900.1-p1	0.468643	16.8899	0.903069	0.386407	0.712806	-6.32464
Tb427_110083200.1-p1	0.356463	16.8578	0.903019	0.386432	0.712806	-6.32468
Tb427_100098200.1-p1	0.563527	15.963	0.901727	0.387088	0.713382	-6.32585
Tb427_020012800.1-p1	0.989365	12.6338	0.899509	0.388215	0.714825	-6.32785
Tb427_090082500.1-p1	0.374451	21.312	0.89853	0.388713	0.715109	-6.32873
Tb427_110087900.1-p1	0.270717	18.7476	0.897231	0.389375	0.715693	-6.3299
Tb427_020025100.1-p1	0.769821	13.4897	0.895492	0.390263	0.716235	-6.33147
Tb427_060010600.1-p1;Tb427_110127800.1-p1	-0.207639	22.2284	-0.892832	0.391623	0.716235	-6.33385
Tb427_110058000.1-p1	0.463955	18.5477	0.892022	0.392038	0.716235	-6.33458
Tb427_070066900.1-p1;sp|LALBA_HUMAN|	-0.236875	21.2534	-0.892014	0.392042	0.716235	-6.33458
Tb427_090052200.1-p1	-0.371446	17.3631	-0.891651	0.392228	0.716235	-6.33491
Tb427_050033900.1-p1	-0.225358	18.7913	-0.891816	0.391994	0.716235	-6.33492
Tb427_110153100.1-p1	-0.320836	15.4575	-0.891354	0.392231	0.716235	-6.33533
Tb427_090023400.1-p1	1.07485	14.8093	0.888685	0.39375	0.716235	-6.33756
Tb427_090049700.1-p1	-0.12099	24.8513	-0.888142	0.393881	0.716235	-6.3382
Tb427_110108000.1-p1	0.65643	13.2818	0.887363	0.394282	0.716235	-6.3389
Tb427_110091500.1-p1	0.281699	18.8561	0.887161	0.394534	0.716235	-6.33892
Tb427_080028400.1-p1	0.744397	16.7503	0.886464	0.394893	0.716235	-6.33954
Tb427_090078500.1-p1	0.781342	12.7872	0.886325	0.394822	0.716235	-6.33981
Tb427_100078300.1-p1	0.322705	19.5595	0.884515	0.395897	0.716235	-6.34127
Tb427_060052900.1-p1	0.163005	24.3608	0.88405	0.396137	0.716235	-6.34168
Tb427_100162400.1-p1	0.383187	17.072	0.883628	0.396355	0.716235	-6.34206
Tb427_090034100.1-p1	0.724957	14.1446	0.882885	0.396738	0.716235	-6.34272
Tb427_100165600.1-p1	0.606083	16.4039	0.88258	0.396896	0.716235	-6.34299
Tb427_060023000.1-p1	-0.22539	19.3909	-0.882464	0.396895	0.716235	-6.34315
Tb427_050025000.1-p1	0.603418	13.4407	0.882447	0.396817	0.716235	-6.34326
Tb427_060032000.1-p1	0.361456	17.0265	0.88168	0.397361	0.716235	-6.34378
Tb427_030011700.1-p1	0.296867	18.6697	0.881162	0.397629	0.716235	-6.34424
Tb427_030032400.1-p1	0.361356	22.0994	0.880548	0.397946	0.716235	-6.34479
Tb427_110048400.1-p1	-0.166381	19.6288	-0.880331	0.397912	0.716235	-6.34514
Tb427_110018500.1-p1	2.23175	11.7394	0.877657	0.399445	0.717878	-6.34734
Tb427_110126300.1-p1	0.272351	17.737	0.876599	0.399848	0.717878	-6.34843
Tb427_030052600.1-p1	0.793419	11.4901	0.876506	0.399897	0.717878	-6.34851
Tb427_080050000.1-p1	0.615944	14.096	0.874492	0.400964	0.718728	-6.35027
Tb427_100118600.1-p1	-0.713371	13.3881	-0.872649	0.401992	0.718728	-6.35181
Tb427_110015700.1-p1	0.642426	16.221	0.872553	0.4021	0.718728	-6.35183
Tb427_110104500.1-p1	0.422379	15.3003	0.872349	0.402061	0.718728	-6.35217
Tb427_100068500.1-p1	0.367472	15.4631	0.87229	0.402092	0.718728	-6.35222
Tb427_100066400.1-p1	0.714578	13.7941	0.869554	0.403666	0.720287	-6.35446
Tb427_090046700.1-p1	0.532122	15.1377	0.869553	0.403666	0.720287	-6.35446
Tb427_040038400.1-p1;Tb427_040038900.1-p1	1.91876	10.6431	0.866349	0.405344	0.722357	-6.35726
Tb427_010030100.1-p1	-0.205849	21.3809	-0.866009	0.405522	0.722357	-6.35756
Tb427_090016200.1-p1	-0.437202	18.3737	-0.863902	0.406628	0.72247	-6.35939
Tb427_100082200.1-p1	0.912318	11.4308	0.863472	0.40671	0.72247	-6.35993
Tb427_010019800.1-p1	0.448781	20.314	0.86318	0.407007	0.72247	-6.36002
Tb427_100005600.1-p1	-0.419066	22.3248	-0.863145	0.407026	0.72247	-6.36005
Tb427_010023800.1-p1	0.807414	15.5624	0.861692	0.40779	0.72247	-6.36132
Tb427_030051400.1-p1	0.283636	18.1716	0.859578	0.408904	0.72247	-6.36315
Tb427_050041000.1-p1	-0.747191	11.9887	-0.85948	0.408813	0.72247	-6.36339
Tb427_110022900.1-p1	-0.202904	17.7319	-0.858256	0.409458	0.72247	-6.36445
Tb427_100136900.1-p1	0.478477	15.5684	0.857595	0.409951	0.72247	-6.36487
Tb427_110096000.1-p1	0.894015	10.6672	0.857424	0.409898	0.72247	-6.36517
Tb427_050044700.1-p1	0.174089	22.2359	0.857215	0.410151	0.72247	-6.36519
Tb427_110133300.1-p1	-1.304	13.1725	-0.856949	0.410292	0.72247	-6.36542
Tb427_100089200.1-p1	-0.442756	18.884	-0.85686	0.410339	0.72247	-6.3655
Tb427_050024900.1-p1	-0.258526	18.7523	-0.856641	0.410455	0.72247	-6.36569
Tb427_000668800.1-p1	0.913409	12.9672	0.854799	0.41143	0.7234	-6.36728
Tb427_030054700.1-p1	-0.3902	15.8268	-0.854058	0.41168	0.7234	-6.36808
Tb427_060009800.1-p1	-1.58993	9.71694	-0.853257	0.412247	0.723534	-6.36861
Tb427_110024100.1-p1	-0.185612	18.4679	-0.852601	0.412453	0.723534	-6.36933
Tb427_100083700.1-p1	0.619095	15.0316	0.851898	0.412968	0.723826	-6.36978
Tb427_110139300.1-p1	0.817604	14.1381	0.850056	0.413946	0.724307	-6.37136
Tb427_080048600.1-p1	-0.332939	18.0685	-0.849925	0.414016	0.724307	-6.37147
Tb427_110044100.1-p1	-0.331269	17.4463	-0.847884	0.415103	0.724307	-6.37322
Tb427_080065600.1-p1	0.517575	14.3362	0.847971	0.414915	0.724307	-6.3733
Tb427_090049300.1-p1	0.720167	15.0888	0.847085	0.415529	0.724307	-6.37391
Tb427_030022000.1-p1	0.169487	20.4933	0.8465	0.4157	0.724307	-6.37456
Tb427_100035900.1-p1	0.396572	16.7209	0.845904	0.416159	0.724307	-6.37492
Tb427_070005800.1-p1	0.296417	19.3342	0.845677	0.416279	0.724307	-6.37511
Tb427_030010900.1-p1	0.17122	23.0536	0.844441	0.41694	0.724307	-6.37617
Tb427_040020800.1-p1	0.168134	20.6835	0.842119	0.418042	0.724307	-6.3783
Tb427_100060600.1-p1	-0.39422	17.967	-0.840807	0.418885	0.724307	-6.37926
Tb427_040029700.1-p1	0.476441	15.4544	0.84049	0.419055	0.724307	-6.37953
Tb427_050051700.1-p1	0.532439	13.8563	0.840628	0.418841	0.724307	-6.37957
Tb427_030006600.1-p1	-0.249013	20.6954	-0.839649	0.419506	0.724307	-6.38025
Tb427_100118400.1-p1	-0.434575	15.5081	-0.839611	0.41947	0.724307	-6.38034
Tb427_080055000.1-p1	-0.995305	13.6006	-0.839527	0.419571	0.724307	-6.38035
Tb427_100026700.1-p1	0.3994	17.4736	0.839423	0.419627	0.724307	-6.38044
Tb427_040013300.1-p1	0.677467	12.4405	0.839449	0.419474	0.724307	-6.38057
Tb427_030057000.1-p1	1.14564	14.6463	0.838032	0.420374	0.724307	-6.38162
Tb427_110188700.1-p1;Tb427_110188800.1-p1	0.432291	19.5096	0.837384	0.420723	0.724307	-6.38217
Tb427_100115300.1-p1	-0.422055	15.1179	-0.837307	0.420625	0.724307	-6.38239
Tb427_070046000.1-p1;Tb427_070046100.1-p1	1.18899	10.5296	0.836531	0.421181	0.724307	-6.38289
Tb427_100022100.1-p1	-1.05579	12.4963	-0.835724	0.421616	0.724307	-6.38357
Tb427_110179000.1-p1	-0.874317	14.7991	-0.835384	0.421799	0.724307	-6.38386
Tb427_040021800.1-p1	0.945716	14.3057	0.835084	0.42196	0.724307	-6.38411
Tb427_070050400.1-p1	-0.207523	21.0964	-0.830615	0.424372	0.727527	-6.38788
Tb427_020031700.1-p1	-0.153852	20.863	-0.829526	0.424824	0.727527	-6.38895
Tb427_090038700.1-p1	-0.359357	19.9296	-0.829252	0.42511	0.727527	-6.38903
Tb427_090052100.1-p1	1.11017	13.6809	0.829017	0.425237	0.727527	-6.38922
Tb427_100095800.1-p1	-0.21561	19.1987	-0.826158	0.426719	0.729272	-6.3917
Tb427_100129200.1-p1	0.906253	11.9785	0.82535	0.427226	0.729272	-6.3923
Tb427_080087300.1-p1	0.274726	17.7898	0.825194	0.427311	0.729272	-6.39243
Tb427_100109900.1-p1	1.047	15.442	0.823554	0.428202	0.729923	-6.3938
Tb427_020032000.1-p1	-0.261583	21.1274	-0.8232	0.428395	0.729923	-6.39409
Tb427_050018900.1-p1;Tb427_050018700.1-p1	-0.446117	15.5477	-0.822546	0.428751	0.729931	-6.39464
Tb427_080043300.1-p1	1.17475	12.0319	0.821159	0.429507	0.730346	-6.39579
Tb427_030018900.1-p1	-0.156216	20.1324	-0.820559	0.429698	0.730346	-6.39644
Tb427_110079500.1-p1	-0.148079	24.2238	-0.815661	0.432511	0.734231	-6.40036
Tb427_100018900.1-p1;Tb427_090088600.1-p1	0.205533	23.6901	0.814564	0.433112	0.734231	-6.40126
Tb427_070040800.1-p1	-0.378842	18.8876	-0.813851	0.433503	0.734231	-6.40185
Tb427_070028000.1-p1	0.318374	18.7648	0.813785	0.433539	0.734231	-6.40191
Tb427_080053200.1-p1;Tb427_110186700.1-p1	-0.199638	20.2016	-0.812985	0.433978	0.734231	-6.40257
Tb427_070008500.1-p1	0.211145	18.1446	0.812509	0.434105	0.734231	-6.40311
Tb427_100148400.1-p1	0.371073	16.7078	0.81204	0.434497	0.734296	-6.40335
Tb427_100036000.1-p1	0.510741	14.984	0.810223	0.435496	0.735386	-6.40484
Tb427_090026900.1-p1	-0.819974	10.8549	-0.809073	0.435995	0.73563	-6.40594
Tb427_090024700.1-p1	0.517227	16.1869	0.807356	0.437075	0.736711	-6.4072
Tb427_110006200.1-p1	-1.14919	12.2114	-0.806867	0.437345	0.736711	-6.4076
Tb427_040009900.1-p1	0.49538	16.7581	0.804642	0.438573	0.738182	-6.40942
Tb427_080067700.1-p1	0.306979	17.4054	0.80369	0.4391	0.73847	-6.4102
Tb427_050020700.1-p1	0.336794	15.9964	0.798472	0.44186	0.742511	-6.4146
Tb427_050027200.1-p1	-0.190815	19.2395	-0.79759	0.442351	0.742734	-6.41531
Tb427_110062900.1-p1	-0.885892	14.1307	-0.797127	0.44274	0.742788	-6.41554
Tb427_030009000.1-p1;Tb427_110034200.1-p1	0.379485	20.2316	0.79584	0.443456	0.742812	-6.41659
Tb427_080068400.1-p1	1.7887	11.7291	0.795816	0.44347	0.742812	-6.41661
Tb427_100059600.1-p1	0.410264	16.2984	0.793933	0.444519	0.74337	-6.41813
Tb427_100045600.1-p1	-0.140883	21.6735	-0.793758	0.444486	0.74337	-6.41842
Tb427_110139100.1-p1	-0.48306	15.6598	-0.793189	0.444934	0.743466	-6.41873
Tb427_050010000.1-p1	-0.278891	20.398	-0.790974	0.446171	0.744933	-6.42052
Tb427_100084400.1-p1	-0.835603	13.6408	-0.788581	0.44751	0.746419	-6.42244
Tb427_070041600.1-p1	-0.2047	19.1168	-0.786188	0.448727	0.746419	-6.4245
Tb427_030026600.1-p1	-0.132041	21.5693	-0.786143	0.448747	0.746419	-6.42454
Tb427_040006400.1-p1	0.222497	21.6554	0.785226	0.449391	0.746419	-6.42513
Tb427_090056100.1-p1	0.311913	19.5105	0.784579	0.449755	0.746419	-6.42565
Tb427_110089600.1-p1	0.434963	16.0072	0.784308	0.449907	0.746419	-6.42587
Tb427_080023700.1-p1	-0.511821	19.4899	-0.784252	0.449939	0.746419	-6.42591
Tb427_110088100.1-p1	-0.168439	21.8962	-0.783846	0.450167	0.746419	-6.42624
Tb427_110167600.1-p1	-0.837082	12.6621	-0.782881	0.45071	0.746419	-6.42701
Tb427_040046700.1-p1	0.554585	16.0121	0.782773	0.450771	0.746419	-6.42709
Tb427_100062800.1-p1	0.901065	11.923	0.78234	0.451014	0.746419	-6.42744
Tb427_100042200.1-p1	-0.440167	17.2038	-0.781156	0.451681	0.746928	-6.42838
Tb427_010013200.1-p1	0.220498	22.8285	0.780231	0.452202	0.746946	-6.42912
Tb427_110162200.1-p1	0.303593	16.1012	0.779632	0.452411	0.746946	-6.42974
Tb427_090048200.1-p1	0.299728	16.5443	0.778637	0.452973	0.74728	-6.43053
Tb427_110120400.1-p1	-0.554142	16.144	-0.77613	0.454519	0.74743	-6.43237
Tb427_080013400.1-p1	-0.239821	24.3004	-0.77502	0.455147	0.74743	-6.43325
Tb427_110187400.1-p1	0.119733	22.7726	0.77513	0.454957	0.74743	-6.43331
Tb427_080074600.1-p1	-0.753076	13.7511	-0.774743	0.455304	0.74743	-6.43347
Tb427_080075000.1-p1	-0.244701	17.1512	-0.773024	0.456151	0.74743	-6.43497
Tb427_090086000.1-p1	-0.185581	18.6287	-0.772676	0.456349	0.74743	-6.43525
Tb427_110177000.1-p1	-0.243738	18.2054	-0.772231	0.456728	0.74743	-6.43546
Tb427_100092200.1-p1	0.724691	16.9707	0.771984	0.456868	0.74743	-6.43565
Tb427_070016400.1-p1	-0.475401	15.3504	-0.77169	0.457035	0.74743	-6.43588
Tb427_070031500.1-p1	-0.269312	17.1455	-0.771737	0.456881	0.74743	-6.43599
Tb427_100087600.1-p1	0.669593	14.9021	0.771175	0.457327	0.74743	-6.43629
Tb427_100162300.1-p1	0.710126	11.8712	0.770854	0.457383	0.74743	-6.43668
Tb427_070059000.1-p1	0.748462	12.0628	0.769522	0.458141	0.747936	-6.43773
Tb427_110134800.1-p1	-0.357964	18.6946	-0.768476	0.458862	0.747936	-6.43841
Tb427_050012400.1-p1	-2.46338	7.5773	-0.768288	0.45897	0.747936	-6.43856
Tb427_030011200.1-p1	0.537847	14.747	0.76778	0.459259	0.747936	-6.43896
Tb427_110031000.1-p1	-0.174154	20.1871	-0.767148	0.459492	0.747936	-6.43959
Tb427_060048900.1-p1	-1.48937	11.8749	-0.763091	0.461934	0.750822	-6.44262
Tb427_100062000.1-p1	0.328555	17.3469	0.762996	0.461988	0.750822	-6.4427
Tb427_110055500.1-p1	-1.18041	14.1355	-0.762225	0.46243	0.750951	-6.4433
Tb427_110119800.1-p1	-0.495131	14.5662	-0.761123	0.463041	0.751218	-6.44418
Tb427_010020200.1-p1	0.18301	19.1357	0.760455	0.463318	0.751218	-6.44482
Tb427_110024800.1-p1	-0.518569	13.308	-0.759019	0.464141	0.751435	-6.44593
Tb427_100146100.1-p1	0.189536	18.0889	0.758502	0.464438	0.751435	-6.44633
Tb427_100143200.1-p1	0.343087	15.641	0.75833	0.464537	0.751435	-6.44647
Tb427_030040400.1-p1	0.748669	14.0663	0.755499	0.466287	0.75368	-6.44852
Tb427_110161700.1-p1	-0.223712	18.0032	-0.746812	0.471177	0.760887	-6.45534
Tb427_030012100.1-p1	1.00403	14.4785	0.746459	0.471505	0.760887	-6.45547
Tb427_060048300.1-p1	-0.198419	19.3522	-0.74587	0.471845	0.760887	-6.45592
Tb427_030010400.1-p1	-0.617458	15.449	-0.74444	0.472674	0.761015	-6.45702
Tb427_080027700.1-p1	0.242866	16.1714	0.74408	0.472762	0.761015	-6.45743
Tb427_100103200.1-p1	0.242144	20.075	0.743838	0.473024	0.761015	-6.45747
Tb427_060055300.1-p1	-1.20167	13.9598	-0.741115	0.474606	0.761224	-6.45955
Tb427_030009600.1-p1	-0.332989	17.819	-0.740984	0.474682	0.761224	-6.45965
Tb427_090055000.1-p1;Tb427_050035200.1-p1	-0.167478	19.1475	-0.74	0.475134	0.761224	-6.46053
Tb427_090088500.1-p1	0.334354	19.4469	0.73973	0.475412	0.761224	-6.4606
Tb427_090065300.1-p1	0.125596	25.0258	0.739363	0.475607	0.761224	-6.4609
Tb427_100165200.1-p1	0.755996	12.4465	0.739217	0.47571	0.761224	-6.46099
Tb427_090036400.1-p1	-0.439591	14.5298	-0.738456	0.476033	0.761224	-6.4617
Tb427_110083500.1-p1	-0.21008	20.6096	-0.737787	0.476544	0.761224	-6.46207
Tb427_100083900.1-p1	-0.445095	14.072	-0.737945	0.476331	0.761224	-6.46209
Tb427_110091200.1-p1	0.35277	15.2113	0.737109	0.476819	0.761224	-6.46272
Tb427_040048700.1-p1	0.475438	13.1673	0.735	0.47805	0.762504	-6.46431
Tb427_100157600.1-p1	-0.396079	17.1633	-0.734684	0.478355	0.762504	-6.46442
Tb427_110061500.1-p1	1.14744	10.3801	0.733294	0.479168	0.7627	-6.46546
Tb427_100065500.1-p1	-0.942333	12.9284	-0.732783	0.479467	0.7627	-6.46585
Tb427_100086000.1-p1	1.59305	10.5563	0.732591	0.479579	0.7627	-6.46599
Tb427_080088600.1-p1	0.910194	12.3797	0.730542	0.480779	0.763425	-6.46753
Tb427_100137300.1-p1	0.287373	15.9816	0.730238	0.480839	0.763425	-6.46789
Tb427_100033000.1-p1	0.867513	11.9617	0.72974	0.48125	0.763425	-6.46813
Tb427_060010400.1-p1	-0.152204	21.3362	-0.729224	0.481505	0.763425	-6.46857
Tb427_100041000.1-p1	-0.632325	15.6898	-0.7281	0.482213	0.763581	-6.46936
Tb427_090070300.1-p1	0.277127	17.489	0.727885	0.482339	0.763581	-6.46952
Tb427_090008200.1-p1	0.621117	18.1453	0.724516	0.484321	0.764618	-6.47203
Tb427_100057700.1-p1	-0.139184	22.7608	-0.724115	0.484557	0.764618	-6.47233
Tb427_070037500.1-p1	0.99694	13.6071	0.72322	0.485084	0.764618	-6.473
Tb427_030057900.1-p1	0.643107	13.139	0.722987	0.485222	0.764618	-6.47317
Tb427_110076300.1-p1	0.210776	17.0929	0.722747	0.485245	0.764618	-6.47348
Tb427_100162900.1-p1	-0.741791	12.7152	-0.7224	0.485568	0.764618	-6.47361
Tb427_110103100.1-p1	0.476747	16.1204	0.722394	0.485571	0.764618	-6.47361
Tb427_050014300.1-p1	0.174934	19.866	0.721029	0.48633	0.765104	-6.47468
Tb427_080041800.1-p1	0.516797	20.1074	0.720512	0.486682	0.765104	-6.47501
Tb427_080046400.1-p1	-0.724132	14.142	-0.719544	0.487254	0.765104	-6.47572
Tb427_050036300.1-p1	-0.367267	16.1777	-0.719377	0.487353	0.765104	-6.47585
Tb427_100006400.1-p1	-0.202985	17.2904	-0.717715	0.48822	0.765885	-6.47721
Tb427_100064700.1-p1	-0.0999342	26.7293	-0.716884	0.488712	0.766079	-6.47782
Tb427_110132200.1-p1	0.274189	19.1805	0.715136	0.489865	0.767307	-6.47898
Tb427_000748900.1-p1;Tb427_090093000.1-p1;Tb427_000578800.1-p1	0.892073	10.196	0.713851	0.490511	0.76758	-6.48005
Tb427_070078300.1-p1	0.287334	19.8147	0.712975	0.491148	0.76758	-6.48057
Tb427_090084800.1-p1	0.175443	19.0002	0.712829	0.491118	0.76758	-6.4808
Tb427_110172800.1-p1	0.700234	14.0688	0.711966	0.491747	0.767745	-6.4813
Tb427_020017100.1-p1	0.743119	11.9214	0.711554	0.491992	0.767745	-6.48161
Tb427_000832000.1-p1	0.1784	17.5298	0.710059	0.492766	0.768375	-6.48283
Tb427_110108500.1-p1	-0.254161	18.689	-0.708474	0.493826	0.76945	-6.48386
Tb427_110159000.1-p1	0.343135	19.7995	0.707836	0.494206	0.769465	-6.48432
Tb427_070039300.1-p1	0.336479	16.77	0.70481	0.496013	0.770165	-6.48653
Tb427_090036900.1-p1	1.11224	10.9022	0.704502	0.496197	0.770165	-6.48675
Tb427_030022600.1-p1	-0.497235	13.5296	-0.704303	0.496202	0.770165	-6.48702
Tb427_040048000.1-p1	0.159992	18.4013	0.704025	0.496368	0.770165	-6.48722
Tb427_070080700.1-p1	0.231911	16.1819	0.703321	0.496789	0.770165	-6.48773
Tb427_100040200.1-p1	0.269051	15.6484	0.703168	0.496881	0.770165	-6.48784
Tb427_030054900.1-p1	-0.759526	11.9472	-0.70099	0.498299	0.771788	-6.48929
Tb427_090072800.1-p1	-0.159487	21.4085	-0.69986	0.498977	0.772262	-6.49011
Tb427_100155500.1-p1	-0.19649	17.0562	-0.696669	0.50078	0.773922	-6.49253
Tb427_110175900.1-p1	-0.177998	18.419	-0.696645	0.500795	0.773922	-6.49255
Tb427_030030600.1-p1	0.226022	18.1572	0.69586	0.50138	0.774057	-6.49299
Tb427_110074600.1-p1	-0.257768	16.5685	-0.693316	0.502799	0.774057	-6.49493
Tb427_100157300.1-p1	0.242249	19.4091	0.692808	0.503218	0.774057	-6.49517
Tb427_080077300.1-p1;Tb427_100114800.1-p1	-0.151858	26.0735	-0.691872	0.503783	0.774057	-6.49584
Tb427_060050300.1-p1	-0.24643	16.5434	-0.691667	0.503794	0.774057	-6.49611
Tb427_110138300.1-p1	0.909998	11.9458	0.691241	0.504164	0.774057	-6.49629
Tb427_090061500.1-p1	0.191301	19.3265	0.691038	0.504286	0.774057	-6.49644
Tb427_050034200.1-p1	0.753932	13.1474	0.690535	0.50459	0.774057	-6.4968
Tb427_110101400.1-p1	-0.142104	18.9483	-0.690523	0.504485	0.774057	-6.49693
Tb427_030050600.1-p1	-0.132388	21.1887	-0.68977	0.50494	0.774057	-6.49746
Tb427_030033700.1-p1	-0.156221	25.7141	-0.688727	0.505683	0.774057	-6.49808
Tb427_070040200.1-p1	0.400472	16.0052	0.688477	0.505834	0.774057	-6.49826
Tb427_110139000.1-p1	-0.261249	17.0679	-0.687428	0.506468	0.774057	-6.49901
Tb427_110108200.1-p1	-0.418879	21.1499	-0.687139	0.506644	0.774057	-6.49921
Tb427_080060600.1-p1	0.879695	12.8214	0.686933	0.506768	0.774057	-6.49936
Tb427_110070400.1-p1	0.446379	14.7096	0.686708	0.506905	0.774057	-6.49952
Tb427_100064800.1-p1	-0.507999	17.3503	-0.68619	0.507218	0.774057	-6.49988
Tb427_090036100.1-p1	-0.20925	21.0195	-0.68306	0.509117	0.775942	-6.5021
Tb427_110167500.1-p1	0.513683	14.0412	0.682922	0.5092	0.775942	-6.50219
Tb427_030020700.1-p1	-0.188813	19.4226	-0.681551	0.510033	0.776082	-6.50316
Tb427_040026300.1-p1	0.263704	16.2639	0.68136	0.51004	0.776082	-6.50342
Tb427_070036000.1-p1	0.420521	15.5791	0.679849	0.511069	0.777079	-6.50436
Tb427_100121100.1-p1	-0.540302	12.9818	-0.677254	0.51254	0.778745	-6.5063
Tb427_090063800.1-p1	0.267366	18.0377	0.676177	0.513306	0.778977	-6.50693
Tb427_040030900.1-p1	-0.347846	17.4733	-0.675954	0.513442	0.778977	-6.50709
Tb427_100167100.1-p1	-0.887872	13.0865	-0.674162	0.514537	0.779499	-6.50834
Tb427_010023400.1-p1	0.123765	20.7481	0.674262	0.514366	0.779499	-6.50839
Tb427_100160400.1-p1	0.215313	17.0976	0.673125	0.515062	0.779726	-6.50918
Tb427_100163200.1-p1	0.546937	13.196	0.671163	0.516263	0.78003	-6.51055
Tb427_110110900.1-p1	-0.205751	19.3643	-0.670556	0.516743	0.78003	-6.51085
Tb427_100057200.1-p1	0.659815	13.4881	0.670276	0.516914	0.78003	-6.51104
Tb427_100103300.1-p1	-0.154656	19.352	-0.66955	0.517252	0.78003	-6.51166
Tb427_040012800.1-p1	0.678184	15.5278	0.669294	0.517517	0.78003	-6.51172
Tb427_110044900.1-p1	-0.442784	13.995	-0.669441	0.517318	0.78003	-6.51174
Tb427_100055500.1-p1	-0.134844	22.6726	-0.668484	0.518013	0.780213	-6.51228
Tb427_080057800.1-p1	-0.197078	19.5918	-0.667578	0.518569	0.780236	-6.51291
Tb427_100167200.1-p1	0.215484	20.477	0.66702	0.518912	0.780236	-6.51329
Tb427_110049800.1-p1	0.503053	13.7158	0.666456	0.519155	0.780236	-6.5138
Tb427_070063300.1-p1	-0.38013	15.985	-0.664098	0.520709	0.781047	-6.51531
Tb427_090090300.1-p1	0.169508	18.3296	0.664023	0.520648	0.781047	-6.51548
Tb427_070068000.1-p1	-1.02526	14.7185	-0.663715	0.520944	0.781047	-6.51557
Tb427_050038200.1-p1	0.390043	16.3969	0.66321	0.521255	0.781047	-6.51592
Tb427_070058100.1-p1	-0.35281	16.846	-0.66269	0.521575	0.781047	-6.51628
Tb427_040007900.1-p1	-0.416701	14.024	-0.658894	0.52381	0.782349	-6.51899
Tb427_000642400.1-p1;Tb427_000637800.1-p1	0.59519	16.2179	0.658208	0.52434	0.782349	-6.51934
Tb427_030016700.1-p1	0.89769	11.3457	0.658145	0.524379	0.782349	-6.51939
Tb427_050014700.1-p1	0.356048	18.546	0.658123	0.524393	0.782349	-6.5194
Tb427_090023700.1-p1	-0.109537	24.0855	-0.657725	0.524533	0.782349	-6.51979
Tb427_110006800.1-p1	0.235919	17.1525	0.657542	0.524705	0.782349	-6.51985
Tb427_020011800.1-p1	0.208911	18.5225	0.656263	0.525543	0.783037	-6.52067
Tb427_100167600.1-p1	0.9592	12.8149	0.654781	0.526461	0.783841	-6.52167
Tb427_100161500.1-p1	-1.44605	10.429	-0.653633	0.527172	0.783938	-6.52245
Tb427_080012000.1-p1	1.00011	10.3499	0.65293	0.527608	0.783938	-6.52293
Tb427_100099100.1-p1	-0.107022	23.522	-0.652542	0.527743	0.783938	-6.52331
Tb427_080026900.1-p1	-0.403782	15.5902	-0.651978	0.528198	0.783938	-6.52357
Tb427_050021000.1-p1	-0.292346	16.1094	-0.651565	0.528413	0.783938	-6.5239
Tb427_110081900.1-p1	0.63642	12.1106	0.650207	0.529216	0.78457	-6.52486
Tb427_100026100.1-p1	0.16192	18.8452	0.648718	0.530119	0.785319	-6.52589
Tb427_110178000.1-p1;Tb427_110168700.1-p1	-0.522617	16.5053	-0.64831	0.530478	0.785319	-6.52605
Tb427_010016400.1-p1	0.506597	13.7966	0.645807	0.532036	0.786997	-6.52773
Tb427_110168900.1-p1	-0.725255	13.3162	-0.645273	0.532369	0.786997	-6.52809
Tb427_100047500.1-p1	-0.592207	13.7472	-0.643317	0.533589	0.788239	-6.52939
Tb427_080012900.1-p1	-0.200069	17.5171	-0.641979	0.534322	0.78835	-6.5304
Tb427_100034000.1-p1	-0.885753	10.6169	-0.641473	0.534741	0.78835	-6.53062
Tb427_100137100.1-p1	0.741101	13.6334	0.641374	0.534803	0.78835	-6.53069
Tb427_100032300.1-p1	0.535814	14.2106	0.639419	0.536026	0.789584	-6.53199
Tb427_090008100.1-p1	0.662758	12.8035	0.638523	0.536587	0.789584	-6.53258
Tb427_050043000.1-p1	0.333985	15.8127	0.638214	0.53678	0.789584	-6.53279
Tb427_110146700.1-p1;sp|RS27A_HUMAN|	0.329598	19.235	0.637211	0.537409	0.789949	-6.53345
Tb427_110131100.1-p1	0.188007	17.6036	0.633735	0.539488	0.792167	-6.53586
Tb427_080011300.1-p1	0.111788	23.9366	0.633566	0.539681	0.792167	-6.53588
Tb427_110094100.1-p1	0.928547	10.8886	0.631464	0.541018	0.792833	-6.53724
Tb427_040024500.1-p1	0.638734	11.8271	0.630783	0.54135	0.792833	-6.53779
Tb427_110028200.1-p1	0.538849	11.8074	0.63053	0.541505	0.792833	-6.53796
Tb427_110121000.1-p1	1.07208	9.75517	0.629341	0.542355	0.792833	-6.53863
Tb427_110054100.1-p1	0.202395	18.27	0.628901	0.542632	0.792833	-6.53892
Tb427_110023700.1-p1	0.363132	14.3965	0.62871	0.542652	0.792833	-6.53916
Tb427_090030900.1-p1	0.232114	17.9065	0.627533	0.543495	0.792833	-6.53981
Tb427_040036000.1-p1	-0.581417	17.5973	-0.627143	0.543741	0.792833	-6.54007
Tb427_100018100.1-p1	0.0985779	22.7693	0.627135	0.543646	0.792833	-6.54018
Tb427_070023800.1-p1	0.927088	11.1981	0.626587	0.544092	0.792833	-6.54043
Tb427_050045100.1-p1	-1.94872	13.0198	-0.625662	0.544676	0.792833	-6.54103
Tb427_090070800.1-p1	-0.260266	17.9728	-0.625528	0.54476	0.792833	-6.54112
Tb427_100120200.1-p1	0.369748	14.8262	0.62467	0.545203	0.792833	-6.54179
Tb427_070028700.1-p1	0.78136	10.0005	0.624234	0.545478	0.792833	-6.54207
Tb427_010021800.1-p1	0.411119	14.6575	0.622477	0.54669	0.793825	-6.5431
Tb427_070045200.1-p1	-0.210574	18.6881	-0.620899	0.54769	0.793825	-6.54412
Tb427_070031000.1-p1;Tb427_070030900.1-p1	-0.128379	19.2246	-0.620949	0.547558	0.793825	-6.5442
Tb427_020007800.1-p1	0.113814	20.8159	0.620889	0.547597	0.793825	-6.54424
Tb427_080041200.1-p1	-0.204561	16.9536	-0.619476	0.548493	0.794435	-6.54515
Tb427_030050200.1-p1	0.154263	21.1241	0.618197	0.549403	0.795198	-6.54587
Tb427_040043200.1-p1	0.304291	16.6388	0.616583	0.550428	0.795574	-6.5469
Tb427_100050200.1-p1	0.150167	19.6789	0.616736	0.550237	0.795574	-6.54691
Tb427_040015000.1-p1	-0.215011	17.6963	-0.615156	0.551335	0.796124	-6.54782
Tb427_100024300.1-p1	0.295524	16.0764	0.614747	0.551595	0.796124	-6.54808
Tb427_080068100.1-p1	-0.744465	11.5505	-0.614176	0.551959	0.796124	-6.54845
Tb427_100162100.1-p1	0.426788	14.505	0.612979	0.552721	0.796669	-6.54921
Tb427_070013500.1-p1	0.307122	16.3252	0.611194	0.553858	0.797756	-6.55035
Tb427_020010000.1-p1	0.139582	18.4282	0.609099	0.555099	0.798988	-6.55179
Tb427_020021600.1-p1	0.146184	19.0212	0.608148	0.555706	0.799308	-6.55239
Tb427_100088800.1-p1	0.118602	21.4841	0.605617	0.557325	0.800475	-6.55399
Tb427_110038700.1-p1	-0.6266	11.5187	-0.605524	0.557384	0.800475	-6.55405
Tb427_030023900.1-p1	-0.184988	17.897	-0.605073	0.557673	0.800475	-6.55433
Tb427_110123900.1-p1	0.348004	15.2153	0.604565	0.558095	0.800527	-6.55455
Tb427_100086700.1-p1	-0.238715	17.5004	-0.603433	0.55882	0.801014	-6.55526
Tb427_060031100.1-p1	0.174951	18.0283	0.602087	0.559587	0.80156	-6.55621
Tb427_090032600.1-p1	0.884632	10.3232	0.600915	0.560434	0.802221	-6.55684
Tb427_100126100.1-p1	0.349466	15.8781	0.599672	0.561233	0.802257	-6.55762
Tb427_040035800.1-p1	-0.282603	15.9662	-0.599676	0.561218	0.802257	-6.55763
Tb427_100080300.1-p1	-0.156038	17.7085	-0.598851	0.561665	0.802324	-6.55824
Tb427_050030600.1-p1	-0.706909	13.7317	-0.596549	0.563241	0.804022	-6.55957
Tb427_050016300.1-p1	0.287845	18.5569	0.593793	0.565016	0.804843	-6.56128
Tb427_110028500.1-p1	0.363524	14.4369	0.593824	0.564902	0.804843	-6.56136
Tb427_050021400.1-p1	0.353626	16.2664	0.593112	0.565456	0.804843	-6.56171
Tb427_080047000.1-p1;Tb427_060052700.1-p1;Tb427_100071300.1-p1	-0.186792	19.9108	-0.592798	0.565658	0.804843	-6.5619
Tb427_060023100.1-p1;Tb427_100024000.1-p1	-0.104447	21.2066	-0.592504	0.565754	0.804843	-6.56218
Tb427_100022200.1-p1	-0.300526	14.7574	-0.591091	0.566666	0.805154	-6.56305
Tb427_070076900.1-p1	-0.416003	23.6449	-0.590039	0.56744	0.805154	-6.5636
Tb427_110104700.1-p1	0.133231	22.3324	0.589598	0.567725	0.805154	-6.56387
Tb427_020031100.1-p1	0.110177	22.5583	0.587822	0.568793	0.805154	-6.56505
Tb427_090008500.1-p1	0.173087	17.7261	0.587775	0.568811	0.805154	-6.56509
Tb427_110047500.1-p1	0.356274	18.1335	0.58657	0.569684	0.805154	-6.56573
Tb427_060019500.1-p1	0.622083	13.569	0.586057	0.570017	0.805154	-6.56605
Tb427_090081000.1-p1	0.166642	17.457	0.585826	0.570073	0.805154	-6.56629
Tb427_110178800.1-p1	0.154746	19.2798	0.585587	0.570307	0.805154	-6.56635
Tb427_030058400.1-p1	-0.100756	22.2171	-0.585722	0.570141	0.805154	-6.56635
Tb427_100132500.1-p1	0.342163	17.4073	0.585273	0.570524	0.805154	-6.56653
Tb427_100098500.1-p1	0.74093	11.633	0.585119	0.570624	0.805154	-6.56662
Tb427_070082200.1-p1	0.215737	17.2801	0.58278	0.572142	0.806747	-6.56805
Tb427_040048900.1-p1	0.82965	12.7984	0.58004	0.573922	0.807971	-6.56972
Tb427_080056100.1-p1	-0.626076	11.274	-0.579671	0.57407	0.807971	-6.57004
Tb427_100078700.1-p1	-0.454289	16.0868	-0.579501	0.574272	0.807971	-6.57004
Tb427_010016700.1-p1	-0.16981	21.0635	-0.579051	0.574565	0.807971	-6.57032
Tb427_020008100.1-p1	-0.265458	16.6256	-0.578391	0.574995	0.808028	-6.57071
Tb427_110030700.1-p1	-0.475528	13.9019	-0.576768	0.576052	0.808965	-6.57169
Tb427_100007300.1-p1	-0.169515	20.1046	-0.575772	0.576701	0.80933	-6.5723
Tb427_100132300.1-p1	-0.230001	17.2038	-0.573406	0.578245	0.81054	-6.57372
Tb427_090027300.1-p1	-0.604249	13.4821	-0.573255	0.578344	0.81054	-6.57381
Tb427_110016100.1-p1	0.139651	18.0963	0.571431	0.579445	0.811497	-6.57499
Tb427_030046700.1-p1	0.110897	23.1588	0.570378	0.580224	0.811497	-6.57553
Tb427_070048800.1-p1	0.256675	16.7979	0.569781	0.580615	0.811497	-6.57589
Tb427_110141800.1-p1	0.257652	17.7895	0.569111	0.581053	0.811497	-6.57628
Tb427_090065900.1-p1	0.224616	18.8161	0.568802	0.581255	0.811497	-6.57647
Tb427_100132400.1-p1	0.675098	13.4773	0.568625	0.581371	0.811497	-6.57657
Tb427_100082400.1-p1	0.320074	17.3734	0.567981	0.581793	0.811541	-6.57696
Tb427_100043600.1-p1	-0.737215	14.4164	-0.567225	0.582288	0.811686	-6.57741
Tb427_080021200.1-p1	-0.175035	17.4827	-0.565336	0.583438	0.812744	-6.57862
Tb427_090038400.1-p1	0.352315	15.0646	0.55792	0.588404	0.81868	-6.58289
Tb427_090052000.1-p1	-0.12143	21.1342	-0.557225	0.588855	0.81868	-6.5833
Tb427_040027900.1-p1	-0.181673	17.987	-0.557195	0.588882	0.81868	-6.58331
Tb427_060052600.1-p1	0.163966	20.5528	0.554893	0.590401	0.820243	-6.58466
Tb427_110152700.1-p1	0.692385	12.5634	0.553149	0.591553	0.821123	-6.58567
Tb427_100091000.1-p1	-0.117311	19.1357	-0.552605	0.591826	0.821123	-6.58607
Tb427_100023000.1-p1	0.281737	15.6665	0.548888	0.594372	0.82355	-6.58813
Tb427_110120900.1-p1	0.157542	18.7439	0.548384	0.594707	0.82355	-6.58842
Tb427_110107100.1-p1	0.217945	18.752	0.547907	0.595023	0.82355	-6.58869
Tb427_100051800.1-p1	-0.350147	18.671	-0.547699	0.59516	0.82355	-6.58881
Tb427_100105700.1-p1	0.167744	20.0734	0.545558	0.596581	0.823944	-6.59004
Tb427_010011400.1-p1	-0.130103	17.4969	-0.545022	0.596852	0.823944	-6.59044
Tb427_040020900.1-p1;Tb427_110104600.1-p1	0.105897	23.7492	0.544634	0.597194	0.823944	-6.59057
Tb427_090030200.1-p1	0.214314	16.7289	0.544638	0.597158	0.823944	-6.5906
Tb427_100038300.1-p1	-1.02897	9.93724	-0.544282	0.597428	0.823944	-6.59077
Tb427_040046900.1-p1	-0.18102	17.3798	-0.543099	0.59813	0.824363	-6.59153
Tb427_100120400.1-p1	0.231173	16.0558	0.540553	0.599824	0.82615	-6.59298
Tb427_090036600.1-p1	-0.0964765	20.6858	-0.539455	0.600556	0.82661	-6.5936
Tb427_060033900.1-p1	-0.143763	17.6674	-0.53814	0.601432	0.827254	-6.59435
Tb427_110085000.1-p1	0.378085	18.4	0.536193	0.602815	0.827254	-6.59536
Tb427_090087200.1-p1	0.238119	18.2327	0.535652	0.603176	0.827254	-6.59566
Tb427_080063000.1-p1	-0.178917	22.0316	-0.535548	0.603245	0.827254	-6.59572
Tb427_030032800.1-p1	0.128024	18.6949	0.534899	0.603595	0.827254	-6.59617
Tb427_060055700.1-p1	-0.15538	19.1254	-0.534234	0.604123	0.827254	-6.59646
Tb427_060042000.1-p1	-0.274754	15.9408	-0.534104	0.60421	0.827254	-6.59653
Tb427_070078600.1-p1	-0.296504	14.1718	-0.534248	0.60403	0.827254	-6.59654
Tb427_100101600.1-p1	0.127925	17.8407	0.531292	0.606008	0.828947	-6.59819
Tb427_060046700.1-p1	0.875766	12.0604	0.531062	0.606245	0.828947	-6.59824
Tb427_110021700.1-p1	0.360556	15.8533	0.530053	0.60692	0.829065	-6.5988
Tb427_100079000.1-p1	0.391573	14.9842	0.529428	0.607339	0.829065	-6.59915
Tb427_090032800.1-p1	-0.0908451	23.2327	-0.529022	0.607529	0.829065	-6.59946
Tb427_040039500.1-p1	0.213417	15.3289	0.526361	0.609314	0.830955	-6.60093
Tb427_060036000.1-p1	-0.279915	16.0642	-0.523297	0.611454	0.832908	-6.60254
Tb427_100090900.1-p1	0.76048	14.8448	0.523157	0.611548	0.832908	-6.60262
Tb427_100037100.1-p1	0.365234	13.0742	0.520586	0.613197	0.83397	-6.60411
Tb427_110066500.1-p1	0.139971	19.751	0.520321	0.613456	0.83397	-6.60417
Tb427_010009000.1-p1	0.186915	17.0234	0.519889	0.613666	0.83397	-6.60449
Tb427_110090000.1-p1	0.0994422	19.2846	0.519483	0.61394	0.83397	-6.60471
Tb427_090081800.1-p1	-0.135795	23.3855	-0.519017	0.614335	0.83397	-6.60488
Tb427_060023300.1-p1	0.643543	11.6798	0.517726	0.615205	0.83415	-6.60559
Tb427_100081900.1-p1	0.394875	14.4033	0.517629	0.615271	0.83415	-6.60564
Tb427_100101400.1-p1	-1.42853	10.4889	-0.516012	0.616361	0.834636	-6.60652
Tb427_100036100.1-p1	-0.847697	11.6852	-0.515906	0.616433	0.834636	-6.60658
Tb427_100013500.1-p1	-0.248876	18.3984	-0.514263	0.617542	0.834913	-6.60747
Tb427_110155500.1-p1	0.128329	22.1899	0.513915	0.617778	0.834913	-6.60766
Tb427_030040300.1-p1	-0.203462	16.7726	-0.513257	0.618211	0.834913	-6.60802
Tb427_100155300.1-p1	-0.120201	20.6689	-0.512763	0.618557	0.834913	-6.60828
Tb427_110067900.1-p1	-0.125716	22.6014	-0.512629	0.618648	0.834913	-6.60835
Tb427_040021000.1-p1	0.591785	15.4277	0.511038	0.619724	0.835138	-6.60921
Tb427_070008800.1-p1	0.404275	14.6945	0.510488	0.620096	0.835138	-6.6095
Tb427_100050500.1-p1	0.341174	13.9107	0.510361	0.620103	0.835138	-6.60965
Tb427_080046300.1-p1	-0.247351	18.1562	-0.510005	0.620423	0.835138	-6.60976
Tb427_060042800.1-p1	-0.675569	12.4496	-0.509129	0.621017	0.835396	-6.61023
Tb427_080066300.1-p1	0.119607	21.6028	0.508132	0.621693	0.835417	-6.61077
Tb427_030019400.1-p1	0.217086	17.8019	0.507919	0.621837	0.835417	-6.61088
Tb427_080038300.1-p1	-0.296509	17.063	-0.507051	0.622426	0.835668	-6.61135
Tb427_100153400.1-p1	0.241213	19.0773	0.50557	0.62343	0.836088	-6.61214
Tb427_040047900.1-p1	-0.830691	11.8846	-0.504938	0.62386	0.836088	-6.61247
Tb427_040055000.1-p1	-0.431317	15.6794	-0.504218	0.624349	0.836088	-6.61286
Tb427_040052900.1-p1;Tb427_080080500.1-p1	0.224301	15.5546	0.504349	0.624182	0.836088	-6.61286
Tb427_090015100.1-p1	-0.788179	10.1734	-0.503116	0.625098	0.836551	-6.61344
Tb427_000735600.1-p1;Tb427_000780500.1-p1;Tb427_000695600.1-p1;Tb427_000693600.1-p1;Tb427_000286900.1-p1	-0.266176	17.2708	-0.500533	0.626855	0.838363	-6.61481
Tb427_030037300.1-p1	-0.0896042	23.4507	-0.498979	0.627889	0.838579	-6.61565
Tb427_100115000.1-p1	0.130465	18.72	0.498897	0.627892	0.838579	-6.61574
Tb427_110021500.1-p1	0.109433	19.2658	0.498405	0.628227	0.838579	-6.616
Tb427_060050100.1-p1	-0.277776	18.532	-0.497612	0.628845	0.838863	-6.61634
Tb427_060047600.1-p1	-0.481299	10.427	-0.496896	0.629256	0.838873	-6.61679
Tb427_060036100.1-p1	-0.239765	18.9045	-0.495695	0.630153	0.83953	-6.61735
Tb427_050042400.1-p1	0.211358	16.6753	0.495053	0.63059	0.839575	-6.61768
Tb427_070056000.1-p1	-0.187753	17.3984	-0.49443	0.631016	0.839603	-6.61801
Tb427_110013100.1-p1	0.253056	15.0748	0.493104	0.631846	0.840169	-6.61877
Tb427_100146800.1-p1	-0.218398	17.2797	-0.487995	0.635418	0.842798	-6.62134
Tb427_050027300.1-p1	-0.447924	13.9369	-0.487661	0.635647	0.842798	-6.62151
Tb427_100024400.1-p1	-0.14595	27.0717	-0.487351	0.635859	0.842798	-6.62167
Tb427_090034700.1-p1	-0.551149	13.3091	-0.486759	0.636265	0.842798	-6.62198
Tb427_060018000.1-p1	0.465958	11.5575	0.486484	0.636379	0.842798	-6.62219
Tb427_070074100.1-p1	0.224595	15.084	0.486469	0.63639	0.842798	-6.6222
Tb427_070077600.1-p1	-0.308002	13.7409	-0.485798	0.63685	0.842798	-6.62254
Tb427_050006700.1-p1	-0.743412	12.8316	-0.485587	0.637069	0.842798	-6.62258
Tb427_110161500.1-p1;Tb427_110161400.1-p1	0.116663	18.9801	0.484176	0.637963	0.843443	-6.62337
Tb427_110072100.1-p1	0.446638	14.6785	0.481101	0.640151	0.845271	-6.62487
Tb427_070081700.1-p1	-0.150296	17.7649	-0.480981	0.64016	0.845271	-6.625
Tb427_110124800.1-p1	0.258485	15.2054	0.479011	0.641515	0.846523	-6.626
Tb427_030010200.1-p1	-0.704114	11.052	-0.478159	0.642175	0.846856	-6.62636
Tb427_030013700.1-p1	-0.294734	15.834	-0.476277	0.643472	0.84792	-6.6273
Tb427_000655200.1-p1	-0.78076	12.6935	-0.475804	0.643799	0.84792	-6.62754
Tb427_100140000.1-p1	0.534293	18.7606	0.474701	0.64456	0.848384	-6.6281
Tb427_110123800.1-p1	-0.334454	15.1906	-0.472299	0.646218	0.849888	-6.6293
Tb427_100092300.1-p1	0.420276	14.4986	0.471861	0.646521	0.849888	-6.62952
Tb427_100052500.1-p1	0.853715	16.5993	0.469575	0.648101	0.850988	-6.63065
Tb427_100067600.1-p1	-0.235385	15.7731	-0.469465	0.648177	0.850988	-6.63071
Tb427_110175400.1-p1	-0.320313	14.781	-0.467412	0.649598	0.851946	-6.63172
Tb427_090051800.1-p1	-0.363302	17.1496	-0.467116	0.649803	0.851946	-6.63187
Tb427_090066300.1-p1	-0.21833	16.9633	-0.466634	0.650137	0.851946	-6.63211
Tb427_110159600.1-p1	-0.324705	14.1158	-0.465746	0.650684	0.852125	-6.63261
Tb427_110173200.1-p1	-0.13554	17.3147	-0.464475	0.651562	0.852517	-6.63324
Tb427_100154100.1-p1	-0.111505	24.0099	-0.464229	0.651804	0.852517	-6.63329
Tb427_060014400.1-p1	-0.231152	15.3783	-0.462662	0.65282	0.853309	-6.63413
Tb427_110029300.1-p1	-0.351609	14.8245	-0.460985	0.654056	0.854382	-6.63488
Tb427_080016800.1-p1	-0.458933	13.5894	-0.460063	0.654697	0.854382	-6.63533
Tb427_060035500.1-p1	0.145332	17.418	0.459704	0.654875	0.854382	-6.63557
Tb427_080036500.1-p1	-0.221815	15.9574	-0.457347	0.656585	0.855564	-6.63664
Tb427_100100500.1-p1	-0.284252	16.4712	-0.457319	0.656605	0.855564	-6.63666
Tb427_090063900.1-p1	-0.401751	14.1525	-0.456702	0.657034	0.855586	-6.63696
Tb427_060020900.1-p1	0.196951	18.3844	0.455916	0.657582	0.855748	-6.63734
Tb427_100065700.1-p1	0.368813	13.8734	0.455341	0.657982	0.855748	-6.63761
Tb427_080049400.1-p1	-0.249427	17.5005	-0.45456	0.658527	0.85592	-6.63799
Tb427_030041000.1-p1	-0.44039	11.9955	-0.453458	0.659226	0.856292	-6.63858
Tb427_060048800.1-p1	0.154747	19.2198	0.451973	0.66033	0.857191	-6.63923
Tb427_090026100.1-p1	0.145571	17.1091	0.447327	0.663508	0.860643	-6.6415
Tb427_080049500.1-p1	0.682222	12.3937	0.446981	0.663818	0.860643	-6.64161
Tb427_110063900.1-p1	0.562909	10.5746	0.442504	0.666953	0.864168	-6.64371
Tb427_100094100.1-p1;Tb427_060007600.1-p1	0.209536	16.4488	0.44178	0.667461	0.864287	-6.64405
Tb427_110056600.1-p1	0.555836	12.4227	0.436089	0.671457	0.86892	-6.6467
Tb427_080013000.1-p1	0.633776	13.1619	0.434921	0.672278	0.86944	-6.64724
Tb427_080013700.1-p1	-1.10895	8.88679	-0.433675	0.673155	0.870033	-6.64781
Tb427_070068300.1-p1	0.239239	16.1485	0.432437	0.674027	0.870618	-6.64838
Tb427_060053200.1-p1	-0.160686	16.1758	-0.430001	0.675678	0.871726	-6.64955
Tb427_090087900.1-p1	-0.0838959	21.0506	-0.429936	0.675724	0.871726	-6.64958
Tb427_090024400.1-p1	-0.192506	17.6727	-0.427891	0.677232	0.873128	-6.65045
Tb427_100062600.1-p1	0.474125	10.5295	0.426188	0.67837	0.873649	-6.65128
Tb427_030059600.1-p1	0.117789	18.8102	0.426092	0.678477	0.873649	-6.65129
Tb427_080028600.1-p1	-0.0863849	23.6882	-0.424587	0.679566	0.874505	-6.65195
Tb427_110060000.1-p1	-0.959044	12.4664	-0.423526	0.680316	0.874505	-6.65242
Tb427_110036200.1-p1	0.149202	17.6498	0.423401	0.680404	0.874505	-6.65248
Tb427_110145600.1-p1;Tb427_110145700.1-p1;Tb427_110145500.1-p1	-0.126463	18.4684	-0.422474	0.68106	0.874806	-6.6529
Tb427_080066400.1-p1	-0.480562	14.4049	-0.42065	0.682351	0.875922	-6.65371
Tb427_100153300.1-p1	-0.351293	17.9817	-0.416428	0.685344	0.879221	-6.65559
Tb427_090083500.1-p1	0.220181	15.7233	0.414386	0.686793	0.880101	-6.65649
Tb427_060029800.1-p1	-0.500685	14.536	-0.414218	0.686912	0.880101	-6.65656
Tb427_040007500.1-p1	-0.0886325	20.837	-0.411522	0.688775	0.880101	-6.65779
Tb427_110135700.1-p1	-0.213988	16.15	-0.409231	0.690458	0.880101	-6.65874
Tb427_050043500.1-p1	-0.620203	13.7946	-0.409108	0.690546	0.880101	-6.6588
Tb427_100142200.1-p1	0.27638	15.1637	0.408148	0.691229	0.880101	-6.65921
Tb427_080048200.1-p1	-0.114675	21.074	-0.408065	0.691288	0.880101	-6.65925
Tb427_100108200.1-p1	0.338538	11.7452	0.407297	0.691774	0.880101	-6.65963
Tb427_070011700.1-p1	-0.337595	13.1143	-0.407073	0.691933	0.880101	-6.65973
Tb427_110039500.1-p1	-0.096118	19.8128	-0.406947	0.692023	0.880101	-6.65979
Tb427_080031500.1-p1	-0.367018	15.1075	-0.406624	0.692315	0.880101	-6.65987
Tb427_100090300.1-p1	0.494308	11.3555	0.406168	0.69264	0.880101	-6.66007
Tb427_020030300.1-p1	-0.102178	20.4282	-0.405877	0.692847	0.880101	-6.66019
Tb427_070020600.1-p1	-0.885703	10.7845	-0.405057	0.693431	0.880101	-6.66055
Tb427_080009200.1-p1	-0.206198	18.3995	-0.404933	0.69352	0.880101	-6.6606
Tb427_100037000.1-p1	0.389569	16.7664	0.404842	0.693585	0.880101	-6.66064
Tb427_070080500.1-p1	0.225133	16.6857	0.404741	0.693657	0.880101	-6.66068
Tb427_040056300.1-p1	-0.103347	19.292	-0.404818	0.693544	0.880101	-6.6607
Tb427_110055100.1-p1	-0.379598	11.011	-0.402596	0.695127	0.881427	-6.66166
Tb427_080070900.1-p1	0.20482	14.5717	0.401976	0.695569	0.881451	-6.66192
Tb427_070037000.1-p1;Tb427_000203300.1-p1;Tb427_110118600.1-p1;Tb427_110165800.1-p1	0.140381	17.5042	0.400616	0.696601	0.881851	-6.66245
Tb427_080067800.1-p1	-0.128855	16.252	-0.400303	0.696764	0.881851	-6.66263
Tb427_000799600.1-p1;Tb427_000753700.1-p1;Tb427_000700800.1-p1;Tb427_000710900.1-p1	0.543691	13.1733	0.39983	0.697163	0.881851	-6.66278
Tb427_100134200.1-p1	0.063252	25.0066	0.399158	0.697583	0.881851	-6.66312
Tb427_100163900.1-p1	0.19894	15.3014	0.396548	0.699451	0.883673	-6.66422
Tb427_100128300.1-p1	0.379176	12.751	0.395385	0.700342	0.883966	-6.66466
Tb427_100044400.1-p1	-0.0550098	24.9051	-0.395035	0.700534	0.883966	-6.66486
Tb427_070058900.1-p1	0.190169	15.0974	0.392554	0.702312	0.885672	-6.6659
Tb427_050027900.1-p1	0.280273	14.7705	0.39165	0.703019	0.885825	-6.66622
Tb427_090008000.1-p1	0.350749	16.2181	0.39097	0.703507	0.885825	-6.66651
Tb427_060039900.1-p1	-0.0658764	22.6805	-0.390601	0.703713	0.885825	-6.66671
Tb427_100031200.1-p1	-0.647293	15.3071	-0.388721	0.705121	0.886791	-6.66744
Tb427_110010400.1-p1	-0.119586	17.0433	-0.388343	0.705334	0.886791	-6.66765
Tb427_030032300.1-p1	-0.333969	19.8151	-0.385912	0.707139	0.888048	-6.6686
Tb427_040022700.1-p1;Tb427_040022600.1-p1	0.130544	16.6813	0.385762	0.707189	0.888048	-6.66871
Tb427_110155200.1-p1	-0.086308	18.4524	-0.385131	0.707643	0.888081	-6.66897
Tb427_030010800.1-p1	0.193754	17.1937	0.384017	0.708502	0.888174	-6.66937
Tb427_090064000.1-p1	0.205754	18.5283	0.383581	0.708816	0.888174	-6.66955
Tb427_060020600.1-p1	-0.288057	13.2576	-0.383245	0.709	0.888174	-6.66974
Tb427_070058000.1-p1;Tb427_040032500.1-p1	-0.186598	16.3682	-0.378893	0.712192	0.891535	-6.67145
Tb427_090050400.1-p1	-0.102969	17.8399	-0.378331	0.712541	0.891535	-6.67173
Tb427_040024700.1-p1	0.110586	18.1523	0.377399	0.713213	0.891838	-6.6721
Tb427_110138800.1-p1	0.297642	16.5759	0.376265	0.714088	0.892395	-6.67251
Tb427_100113800.1-p1	-0.181038	14.6336	-0.374295	0.715454	0.893014	-6.67334
Tb427_100113000.1-p1	-0.685865	16.5969	-0.373793	0.715873	0.893014	-6.6735
Tb427_080018300.1-p1	0.0984202	18.0824	0.373787	0.715822	0.893014	-6.67355
Tb427_100005500.1-p1	0.266631	15.9347	0.371886	0.717251	0.894196	-6.67425
Tb427_100037700.1-p1	0.0923304	18.3321	0.370847	0.717948	0.894381	-6.67471
Tb427_030050900.1-p1;Tb427_060018800.1-p1	0.0714236	22.8585	0.37049	0.718261	0.894381	-6.67481
Tb427_090068300.1-p1	-0.254493	13.4371	-0.368824	0.719412	0.89487	-6.67551
Tb427_080072200.1-p1	-0.154753	15.1416	-0.36831	0.719784	0.89487	-6.67571
Tb427_110186500.1-p1	0.150215	17.0188	0.368138	0.719963	0.89487	-6.67573
Tb427_100087200.1-p1	0.103475	18.4159	0.367492	0.720377	0.89487	-6.67603
Tb427_060014300.1-p1	-0.328799	14.4842	-0.36646	0.721179	0.894873	-6.67639
Tb427_080085700.1-p1	-0.216655	16.4838	-0.366374	0.721241	0.894873	-6.67642
Tb427_100028700.1-p1	-0.0778588	21.1224	-0.363813	0.723076	0.896553	-6.67743
Tb427_110144400.1-p1	-0.178176	14.9467	-0.363241	0.723459	0.896553	-6.67768
Tb427_030023800.1-p1	0.427743	11.8263	0.362278	0.724212	0.896651	-6.67801
Tb427_060043900.1-p1	-0.544975	12.7831	-0.362018	0.724401	0.896651	-6.67811
Tb427_010011600.1-p1	-0.43393	12.4792	-0.35804	0.72729	0.899691	-6.67964
Tb427_090043000.1-p1	-0.148813	20.5693	-0.356931	0.728096	0.900125	-6.68006
Tb427_020024800.1-p1	-0.887967	10.2701	-0.356332	0.728532	0.900125	-6.68029
Tb427_070042400.1-p1	-0.227467	14.3298	-0.355697	0.728941	0.900125	-6.68057
Tb427_100153000.1-p1	0.0756144	18.8562	0.354583	0.729752	0.900465	-6.68099
Tb427_110103500.1-p1	-0.0821538	17.9169	-0.353109	0.730825	0.900465	-6.68155
Tb427_100158500.1-p1	-0.618805	10.7907	-0.352994	0.730962	0.900465	-6.68155
Tb427_090028800.1-p1	0.651091	12.2346	0.352153	0.731575	0.900465	-6.68187
Tb427_110038100.1-p1	-0.139124	18.8915	-0.351925	0.731741	0.900465	-6.68195
Tb427_100061100.1-p1	0.560211	12.8834	0.35182	0.731817	0.900465	-6.68199
Tb427_100042700.1-p1	-0.081243	20.4236	-0.350888	0.732489	0.90056	-6.68235
Tb427_090013400.1-p1	0.351801	13.4607	0.350524	0.732762	0.90056	-6.68248
Tb427_080054600.1-p1	-0.245919	11.6744	-0.346845	0.735394	0.903028	-6.68388
Tb427_040020200.1-p1	0.0595395	25.9486	0.34658	0.735639	0.903028	-6.68394
Tb427_090089800.1-p1	0.101876	23.3692	0.345382	0.736515	0.903568	-6.68439
Tb427_060053000.1-p1	0.122598	16.8549	0.344467	0.737132	0.903792	-6.68476
Tb427_030034200.1-p1	0.494177	13.2615	0.341429	0.739405	0.905956	-6.68583
Tb427_110033600.1-p1	0.26693	13.3811	0.340861	0.739769	0.905956	-6.68608
Tb427_110167400.1-p1	-0.0839566	20.3227	-0.339032	0.741159	0.907123	-6.6867
Tb427_080072700.1-p1	-0.155747	17.4262	-0.336749	0.742831	0.907855	-6.68753
Tb427_090014400.1-p1	-0.188904	13.7523	-0.33644	0.743008	0.907855	-6.68768
Tb427_100023200.1-p1	-0.214593	12.7811	-0.33534	0.743814	0.907855	-6.68807
Tb427_100080400.1-p1	-0.0976575	18.4152	-0.334515	0.744449	0.907855	-6.68834
Tb427_010014900.1-p1	-0.16361	15.1113	-0.334456	0.744463	0.907855	-6.68839
Tb427_020012700.1-p1;Tb427_030055600.1-p1	0.0675061	19.4736	0.33422	0.744636	0.907855	-6.68847
Tb427_080025900.1-p1	-0.0770632	19.1084	-0.333962	0.744825	0.907855	-6.68856
Tb427_110043600.1-p1	0.539638	9.03863	0.333444	0.745254	0.907855	-6.68871
Tb427_110140600.1-p1	-0.397947	10.684	-0.331969	0.746294	0.908232	-6.68927
Tb427_110131800.1-p1	-0.14747	20.5505	-0.331371	0.746776	0.908232	-6.68944
Tb427_110154400.1-p1	-0.974937	7.37784	-0.33068	0.747283	0.908232	-6.68969
Tb427_110026200.1-p1	-0.127727	16.2904	-0.330228	0.747567	0.908232	-6.68989
Tb427_100122200.1-p1	-0.166808	16.3499	-0.330044	0.74775	0.908232	-6.68991
Tb427_060043600.1-p1	-0.303446	12.9721	-0.32718	0.749856	0.908374	-6.69092
Tb427_080050400.1-p1	0.104259	20.2995	0.326385	0.75044	0.908374	-6.6912
Tb427_060026400.1-p1	-0.0728332	20.2946	-0.326144	0.750569	0.908374	-6.69132
Tb427_040008000.1-p1	-0.266428	14.5895	-0.326024	0.750706	0.908374	-6.69132
Tb427_100045400.1-p1	0.219258	13.8195	0.325413	0.751107	0.908374	-6.69157
Tb427_090068100.1-p1	0.270916	13.4669	0.324618	0.75174	0.908374	-6.69181
Tb427_080035500.1-p1	0.575231	13.1819	0.324604	0.75175	0.908374	-6.69182
Tb427_100082100.1-p1	0.478728	12.0918	0.322899	0.753006	0.908374	-6.69241
Tb427_030056000.1-p1	-0.11935	19.4775	-0.32284	0.75305	0.908374	-6.69243
Tb427_100054400.1-p1;Tb427_070042200.1-p1	0.138262	20.9637	0.320991	0.754411	0.908374	-6.69306
Tb427_080009300.1-p1	-0.323542	11.5198	-0.32076	0.754534	0.908374	-6.69318
Tb427_090060100.1-p1	-0.213687	17.7473	-0.32057	0.754721	0.908374	-6.69321
Tb427_070025300.1-p1	0.24801	15.4867	0.319441	0.755554	0.908374	-6.69359
Tb427_110175000.1-p1	-0.306687	12.9141	-0.318922	0.755937	0.908374	-6.69377
Tb427_100077300.1-p1	0.196738	17.1448	0.318816	0.756015	0.908374	-6.6938
Tb427_100032500.1-p1	0.0709571	18.5141	0.318721	0.756038	0.908374	-6.69387
Tb427_090054400.1-p1	-0.189909	17.8684	-0.318081	0.756557	0.908374	-6.69406
Tb427_060048600.1-p1	0.304359	13.068	0.31804	0.756587	0.908374	-6.69407
Tb427_050042500.1-p1	0.429597	13.3311	0.317677	0.756855	0.908374	-6.69419
Tb427_100071000.1-p1	0.232311	12.8745	0.317731	0.756769	0.908374	-6.69421
Tb427_030041300.1-p1	-0.102956	17.002	-0.316489	0.757685	0.908374	-6.69463
Tb427_030016500.1-p1	-0.10418	17.1007	-0.316362	0.757779	0.908374	-6.69467
Tb427_100007200.1-p1	0.23802	11.9787	0.316036	0.75802	0.908374	-6.69478
Tb427_100110300.1-p1	0.154527	19.0973	0.315467	0.758486	0.908374	-6.69494
Tb427_070031200.1-p1	0.231629	14.746	0.315041	0.758801	0.908374	-6.69508
Tb427_110066700.1-p1	-0.092486	23.3053	-0.312297	0.760828	0.909477	-6.696
Tb427_110134300.1-p1	0.111708	18.7117	0.311392	0.761497	0.909477	-6.69631
Tb427_070028200.1-p1	-0.175207	16.388	-0.310496	0.76216	0.909477	-6.6966
Tb427_100028900.1-p1	0.139395	16.2147	0.310339	0.762276	0.909477	-6.69666
Tb427_100018000.1-p1	-0.0717441	20.4561	-0.310299	0.762298	0.909477	-6.69667
Tb427_110153700.1-p1	0.299707	13.9338	0.31024	0.762349	0.909477	-6.69669
Tb427_010012000.1-p1	-0.282752	17.1537	-0.305984	0.765499	0.911317	-6.69809
Tb427_060015000.1-p1	-0.118109	17.929	-0.305937	0.765534	0.911317	-6.69811
Tb427_040005500.1-p1	-0.434529	10.6807	-0.304668	0.766475	0.911317	-6.69852
Tb427_100133800.1-p1	0.196034	13.6985	0.303824	0.767056	0.911317	-6.69883
Tb427_110128100.1-p1	0.377926	13.6425	0.303676	0.767209	0.911317	-6.69884
Tb427_100048600.1-p1	-0.0954094	16.3919	-0.302042	0.768377	0.911317	-6.6994
Tb427_030054800.1-p1	-0.108202	16.4783	-0.30047	0.769543	0.911317	-6.69991
Tb427_080040700.1-p1	0.168004	14.0781	0.300414	0.769585	0.911317	-6.69993
Tb427_110093900.1-p1	-0.0823692	18.3891	-0.300364	0.769622	0.911317	-6.69994
Tb427_070021600.1-p1	-0.0393537	25.5371	-0.300307	0.769664	0.911317	-6.69996
Tb427_090027000.1-p1	-0.0520537	24.5641	-0.299656	0.770192	0.911317	-6.70014
Tb427_090042800.1-p1	0.0894698	19.1545	0.299367	0.770406	0.911317	-6.70023
Tb427_070028600.1-p1	-0.0910283	17.6647	-0.298893	0.770714	0.911317	-6.70041
Tb427_070050300.1-p1	0.265289	12.8336	0.298218	0.771242	0.911317	-6.70061
Tb427_100026200.1-p1	-0.232808	13.7061	-0.297848	0.771527	0.911317	-6.70072
Tb427_110074700.1-p1	0.102139	17.5063	0.297727	0.771617	0.911317	-6.70076
Tb427_010012300.1-p1;Tb427_060046000.1-p1	-0.111369	18.3343	-0.297685	0.771655	0.911317	-6.70077
Tb427_070030200.1-p1	-0.213469	15.0081	-0.297503	0.77179	0.911317	-6.70083
Tb427_100043800.1-p1	-0.298045	12.454	-0.295515	0.773267	0.91248	-6.70146
Tb427_110122100.1-p1	-0.0537297	22.4007	-0.294937	0.773653	0.91248	-6.70167
Tb427_100160000.1-p1	0.0576168	18.6668	0.293941	0.774394	0.912836	-6.70198
Tb427_060041000.1-p1	-0.0956951	19.3964	-0.292859	0.775242	0.913317	-6.70229
Tb427_070064800.1-p1	0.155621	15.1662	0.289243	0.777891	0.915919	-6.70345
Tb427_090036700.1-p1	0.0953567	20.4177	0.288018	0.778846	0.916523	-6.7038
Tb427_010024500.1-p1	-0.309448	13.1983	-0.284167	0.781717	0.91938	-6.70498
Tb427_100039200.1-p1	0.148261	14.4166	0.281912	0.783358	0.920469	-6.70569
Tb427_010018700.1-p1	0.0680938	20.7239	0.281242	0.7839	0.920469	-6.70586
Tb427_100105000.1-p1	0.095954	16.11	0.280385	0.784499	0.920469	-6.70615
Tb427_070072500.1-p1	-0.180849	15.323	-0.279958	0.784858	0.920469	-6.70625
Tb427_100010900.1-p1	0.157314	14.5603	0.279942	0.784829	0.920469	-6.70628
Tb427_100068000.1-p1	0.0950393	16.6401	0.27848	0.785922	0.921196	-6.70672
Tb427_040022200.1-p1	0.420422	10.433	0.276602	0.787366	0.922368	-6.70725
Tb427_110062200.1-p1	0.155011	16.7287	0.275159	0.788445	0.922881	-6.70768
Tb427_100110900.1-p1	0.282713	12.165	0.274829	0.788692	0.922881	-6.70777
Tb427_060011900.1-p1	0.141652	19.3703	0.27337	0.789783	0.923192	-6.7082
Tb427_060024100.1-p1	-0.1021	19.1902	-0.273285	0.789847	0.923192	-6.70823
Tb427_090022700.1-p1	0.173243	14.9648	0.272021	0.790793	0.923259	-6.7086
Tb427_040049600.1-p1	0.11526	16.1673	0.27199	0.790777	0.923259	-6.70863
Tb427_070049800.1-p1	0.161256	15.6775	0.270224	0.792139	0.924098	-6.70912
Tb427_090070400.1-p1	-0.0996962	22.8474	-0.269446	0.792721	0.924098	-6.70934
Tb427_050016800.1-p1;Tb427_000059300.1-p1	-0.0766728	23.9702	-0.269278	0.792847	0.924098	-6.70939
Tb427_110073700.1-p1	-0.0624306	22.1923	-0.268104	0.793727	0.924512	-6.70973
Tb427_110051000.1-p1	-0.127719	18.4493	-0.267617	0.794092	0.924512	-6.70987
Tb427_110028100.1-p1	-0.0880843	17.2058	-0.266166	0.795142	0.924708	-6.71031
Tb427_070027700.1-p1	0.184273	14.8657	0.265749	0.795493	0.924708	-6.7104
Tb427_110057100.1-p1	0.517336	11.852	0.264735	0.796254	0.924708	-6.71069
Tb427_090037700.1-p1	0.139712	16.2309	0.264048	0.796769	0.924708	-6.71089
Tb427_110105100.1-p1	0.0551821	18.656	0.264119	0.796677	0.924708	-6.71089
Tb427_090055400.1-p1	0.169305	14.3467	0.26378	0.796931	0.924708	-6.71099
Tb427_110111000.1-p1	0.229492	14.5281	0.2629	0.797631	0.924763	-6.71121
Tb427_110106200.1-p1	0.0649921	18.7466	0.26253	0.79787	0.924763	-6.71134
Tb427_110151800.1-p1	-0.217109	16.846	-0.26099	0.799065	0.925632	-6.71175
Tb427_070051500.1-p1	-0.212649	14.6863	-0.259788	0.799968	0.925685	-6.71208
Tb427_110138900.1-p1	-0.209973	14.8035	-0.259741	0.800003	0.925685	-6.7121
Tb427_090057600.1-p1	-0.288483	13.9991	-0.257286	0.801848	0.927304	-6.71278
Tb427_090022800.1-p1	0.0712266	19.8598	0.255784	0.802977	0.927814	-6.71319
Tb427_100094000.1-p1	-0.102877	18.7255	-0.255213	0.803407	0.927814	-6.71335
Tb427_100033600.1-p1	0.0718347	17.626	0.254869	0.803629	0.927814	-6.71346
Tb427_080022800.1-p1	0.151117	17.2642	0.253853	0.80443	0.928223	-6.71372
Tb427_060034400.1-p1	-0.0923288	17.8504	-0.25132	0.806337	0.928981	-6.7144
Tb427_110133500.1-p1	0.320933	12.7782	0.250937	0.806626	0.928981	-6.71451
Tb427_090029000.1-p1	-0.125199	17.1281	-0.250617	0.806867	0.928981	-6.71459
Tb427_080054000.1-p1	0.123719	19.2199	0.250604	0.806876	0.928981	-6.7146
Tb427_110072200.1-p1	0.227768	15.094	0.249642	0.807601	0.929301	-6.71485
Tb427_100081000.1-p1	-0.0952881	19.7259	-0.248975	0.808103	0.929363	-6.71503
Tb427_050045200.1-p1	-0.262607	15.3323	-0.246905	0.809664	0.930129	-6.71558
Tb427_110151400.1-p1	0.0576945	18.2402	0.246909	0.809625	0.930129	-6.7156
Tb427_060025800.1-p1	0.208104	15.7108	0.245879	0.810438	0.930503	-6.71585
Tb427_100161200.1-p1	-0.0760939	21.8236	-0.245047	0.811065	0.930708	-6.71607
Tb427_100096000.1-p1	-0.21715	14.4721	-0.243515	0.812221	0.93092	-6.71647
Tb427_100083400.1-p1	-0.0957072	18.6672	-0.243461	0.812262	0.93092	-6.71649
Tb427_100123500.1-p1	-0.0810097	16.6552	-0.242974	0.812594	0.93092	-6.71664
Tb427_110096300.1-p1	-0.0790546	20.9587	-0.240862	0.814223	0.931726	-6.71716
Tb427_100139500.1-p1	0.109924	18.4391	0.240514	0.814487	0.931726	-6.71725
Tb427_100157500.1-p1	0.0901104	17.4986	0.239761	0.815056	0.931726	-6.71745
Tb427_020009300.1-p1	-0.351609	12.0428	-0.239712	0.815092	0.931726	-6.71746
Tb427_100149600.1-p1	0.102182	20.242	0.238724	0.815838	0.932066	-6.71771
Tb427_100157800.1-p1	0.136488	16.7027	0.236611	0.817436	0.932715	-6.71825
Tb427_080048100.1-p1	0.136948	18.143	0.236213	0.817737	0.932715	-6.71835
Tb427_080042600.1-p1	-0.119468	15.7361	-0.235682	0.818138	0.932715	-6.71849
Tb427_090085000.1-p1	0.179602	11.8487	0.235552	0.818202	0.932715	-6.71854
Tb427_110129200.1-p1	0.343309	13.0095	0.234127	0.819314	0.93347	-6.71888
Tb427_100045000.1-p1	0.110771	16.1115	0.232285	0.820708	0.934546	-6.71934
Tb427_110049000.1-p1	0.108365	18.3883	0.230332	0.822187	0.93503	-6.71983
Tb427_090045700.1-p1	0.0717033	17.5145	0.229939	0.822451	0.93503	-6.71994
Tb427_040022300.1-p1;Tb427_070080400.1-p1	-0.0834771	18.848	-0.229666	0.822691	0.93503	-6.71999
Tb427_040015400.1-p1	0.107186	15.9621	0.228766	0.823367	0.93503	-6.72021
Tb427_110105400.1-p1	0.143476	16.3754	0.227886	0.82404	0.93503	-6.72043
Tb427_010027500.1-p1	-0.0603648	19.252	-0.22725	0.824517	0.93503	-6.72059
Tb427_100151500.1-p1	0.0492194	19.883	0.227306	0.824446	0.93503	-6.72059
Tb427_090055500.1-p1	0.0820231	17.4243	0.226968	0.824735	0.93503	-6.72065
Tb427_060011800.1-p1	0.0743561	16.824	0.225506	0.825811	0.93539	-6.72102
Tb427_060033500.1-p1	0.366444	11.4563	0.22536	0.825954	0.93539	-6.72104
Tb427_090053900.1-p1	0.135381	15.1686	0.224718	0.82644	0.935431	-6.7212
Tb427_110081200.1-p1	0.0268256	24.5055	0.223831	0.827081	0.935646	-6.72143
Tb427_110040300.1-p1	-0.130761	15.2935	-0.221881	0.828593	0.936392	-6.72188
Tb427_040021500.1-p1	-0.127305	16.8346	-0.221816	0.828642	0.936392	-6.72189
Tb427_100146900.1-p1	-0.168553	16.6557	-0.220636	0.829538	0.936525	-6.72217
Tb427_110037700.1-p1	0.126446	14.7753	0.220431	0.829661	0.936525	-6.72224
Tb427_090030600.1-p1	-0.0944828	16.3366	-0.21878	0.830942	0.93739	-6.72261
Tb427_030048500.1-p1	0.065646	16.7104	0.218233	0.83133	0.93739	-6.72276
Tb427_070027000.1-p1	-0.11379	18.6591	-0.217132	0.832198	0.937501	-6.723
Tb427_100164000.1-p1	0.106438	17.0122	0.216889	0.832382	0.937501	-6.72305
Tb427_100125500.1-p1	-0.0807141	16.5457	-0.216321	0.832783	0.937501	-6.7232
Tb427_040050900.1-p1	0.098496	18.3711	0.213173	0.835207	0.939721	-6.72391
Tb427_110140900.1-p1	0.0835435	18.0559	0.211619	0.836389	0.940541	-6.72427
Tb427_090065100.1-p1	0.0405338	22.5098	0.209941	0.837661	0.941462	-6.72465
Tb427_020010600.1-p1	-0.0344312	22.1452	-0.209053	0.838311	0.941683	-6.72486
Tb427_100134000.1-p1	0.0488341	18.6151	0.207417	0.839557	0.942572	-6.72523
Tb427_080050800.1-p1	-0.113737	16.0291	-0.204771	0.841602	0.94398	-6.7258
Tb427_050051200.1-p1	0.066523	19.6515	0.204616	0.841719	0.94398	-6.72583
Tb427_100073200.1-p1	-0.179969	13.8639	-0.203849	0.842304	0.944052	-6.726
Tb427_030012600.1-p1	0.0453247	19.6298	0.203301	0.842693	0.944052	-6.72614
Tb427_000579100.1-p1	0.114508	21.6759	0.201305	0.844243	0.94497	-6.72656
Tb427_080023400.1-p1	0.203731	15.5826	0.201071	0.844422	0.94497	-6.72661
Tb427_100019300.1-p1	0.0458944	19.6456	0.199356	0.845701	0.945891	-6.72699
Tb427_100009600.1-p1	0.0982134	16.2658	0.197429	0.847199	0.947058	-6.72739
Tb427_060049900.1-p1	-0.0330024	22.5553	-0.19664	0.847773	0.947189	-6.72757
Tb427_090031800.1-p1	-0.124793	20.348	-0.195107	0.848971	0.947259	-6.72788
Tb427_060044300.1-p1	0.106401	15.5612	0.194991	0.84906	0.947259	-6.7279
Tb427_110163400.1-p1	0.0764726	17.9256	0.194803	0.849203	0.947259	-6.72794
Tb427_040030000.1-p1	-0.12391	16.4116	-0.193544	0.850165	0.947822	-6.7282
Tb427_090071700.1-p1	0.188662	13.4572	0.192462	0.850992	0.948235	-6.72843
Tb427_020013600.1-p1	-0.0923066	15.6157	-0.191708	0.85154	0.948337	-6.7286
Tb427_100130700.1-p1	0.154655	15.0437	0.190491	0.852497	0.948894	-6.72883
Tb427_110020800.1-p1	-0.320965	10.0541	-0.189834	0.852999	0.948944	-6.72897
Tb427_090050100.1-p1	0.14937	15.8304	0.188165	0.854275	0.949139	-6.72931
Tb427_100102500.1-p1	0.102777	13.3655	0.187952	0.854411	0.949139	-6.72936
Tb427_110109800.1-p1	-0.154479	12.0875	-0.186772	0.855313	0.949139	-6.7296
Tb427_080029100.1-p1	-0.101958	17.0628	-0.186669	0.855419	0.949139	-6.72961
Tb427_100040300.1-p1	-0.0898617	15.6052	-0.186582	0.855459	0.949139	-6.72964
Tb427_070079600.1-p1	0.203802	14.4095	0.185546	0.856278	0.949322	-6.72983
Tb427_040006100.1-p1;Tb427_110092500.1-p1	0.126396	15.277	0.18519	0.856551	0.949322	-6.7299
Tb427_070072100.1-p1	0.0355146	20.8227	0.183978	0.857451	0.949322	-6.73016
Tb427_110089000.1-p1	0.0669166	15.9665	0.183977	0.857452	0.949322	-6.73016
Tb427_100128400.1-p1	-0.0944862	16.6723	-0.183281	0.858011	0.949435	-6.73028
Tb427_090049000.1-p1	-0.0741639	17.4486	-0.181551	0.859335	0.950393	-6.73062
Tb427_100098600.1-p1	-0.110529	14.2801	-0.1805	0.860114	0.950556	-6.73084
Tb427_100076200.1-p1	0.106247	14.435	0.1796	0.860803	0.950556	-6.73101
Tb427_090043700.1-p1;Tb427_100010600.1-p1	0.0361018	22.8883	0.179028	0.861267	0.950556	-6.73111
Tb427_110150500.1-p1	0.104399	16.9025	0.178668	0.861543	0.950556	-6.73118
Tb427_090061600.1-p1	0.026091	22.1479	0.177757	0.862215	0.950556	-6.73137
Tb427_070015900.1-p1	-0.153061	13.5658	-0.174704	0.864581	0.950556	-6.73193
Tb427_100064100.1-p1	-0.0409399	17.6235	-0.174416	0.864776	0.950556	-6.732
Tb427_110073000.1-p1	0.160141	14.5235	0.173617	0.865414	0.950556	-6.73214
Tb427_030054400.1-p1	-0.105414	16.3445	-0.173203	0.865731	0.950556	-6.73221
Tb427_050033200.1-p1	-0.0515028	19.8272	-0.173151	0.865771	0.950556	-6.73222
Tb427_090015900.1-p1	-0.0406048	18.4392	-0.173128	0.865764	0.950556	-6.73224
Tb427_050042600.1-p1	0.0829383	17.0299	0.173042	0.865854	0.950556	-6.73224
Tb427_100134500.1-p1	0.0221732	22.9569	0.172644	0.866135	0.950556	-6.73233
Tb427_110044500.1-p1	0.114237	14.9463	0.172564	0.866221	0.950556	-6.73233
Tb427_070034900.1-p1	0.090843	14.4064	0.171509	0.867005	0.950556	-6.73254
Tb427_090080200.1-p1	-0.0513099	21.2128	-0.171133	0.867319	0.950556	-6.7326
Tb427_070080000.1-p1	0.160673	15.9359	0.170189	0.868042	0.950556	-6.73277
Tb427_020023800.1-p1	-0.158757	15.5633	-0.169904	0.868261	0.950556	-6.73282
Tb427_100018200.1-p1	-0.0688632	17.4755	-0.169851	0.868302	0.950556	-6.73283
Tb427_100104000.1-p1	0.143459	14.4562	0.168781	0.869123	0.950556	-6.73303
Tb427_100065800.1-p1	-0.0677997	16.5384	-0.167879	0.869797	0.950556	-6.7332
Tb427_100026600.1-p1	-0.041715	22.1631	-0.167124	0.870395	0.950556	-6.73333
Tb427_110143200.1-p1	-0.258666	11.5734	-0.166496	0.870877	0.950556	-6.73344
Tb427_100096100.1-p1	0.0702323	16.1533	0.166518	0.870836	0.950556	-6.73345
Tb427_100148600.1-p1	0.0367608	20.291	0.166405	0.870923	0.950556	-6.73347
Tb427_030017700.1-p1	-0.0337067	20.1098	-0.165619	0.871527	0.950695	-6.73361
Tb427_100057300.1-p1	-0.336794	11.4144	-0.165078	0.871966	0.950695	-6.73369
Tb427_040018900.1-p1	0.0977755	15.6254	0.161718	0.874547	0.953008	-6.73428
Tb427_110045800.1-p1	0.0410333	21.6959	0.160079	0.875807	0.953541	-6.73457
Tb427_020006600.1-p1	0.180596	12.5013	0.159887	0.875954	0.953541	-6.7346
Tb427_080040600.1-p1	0.0525732	17.2016	0.158132	0.877281	0.954485	-6.73491
Tb427_030005900.1-p1	-0.179443	11.7736	-0.157304	0.87794	0.9545	-6.73504
Tb427_050042700.1-p1	-0.0990107	14.9755	-0.156917	0.878238	0.9545	-6.73511
Tb427_070018600.1-p1	0.208832	11.9776	0.156231	0.878765	0.9545	-6.73522
Tb427_110057300.1-p1	-0.198911	13.3306	-0.155753	0.879133	0.9545	-6.7353
Tb427_090049100.1-p1	0.0288032	20.4947	0.154748	0.879884	0.954816	-6.73548
Tb427_010016800.1-p1	0.0490096	17.7262	0.152222	0.881841	0.956051	-6.73589
Tb427_100034400.1-p1	-0.0519204	17.9228	-0.152102	0.881942	0.956051	-6.73591
Tb427_080038600.1-p1;Tb427_070078700.1-p1	-0.0286068	19.7232	-0.150532	0.883129	0.956839	-6.73617
Tb427_050037700.1-p1	0.0503384	16.6667	0.149781	0.883707	0.956965	-6.73629
Tb427_020009400.1-p1	-0.0891568	15.2528	-0.147242	0.885684	0.958526	-6.73669
Tb427_110139400.1-p1	0.0488087	15.9185	0.146712	0.886071	0.958526	-6.73678
Tb427_100142300.1-p1	-0.123303	14.479	-0.145956	0.886675	0.958635	-6.73689
Tb427_100020600.1-p1	0.0656241	14.9984	0.145384	0.887095	0.958635	-6.73699
Tb427_080020200.1-p1	0.0377396	18.9816	0.144645	0.887664	0.958751	-6.73711
Tb427_110099900.1-p1	-0.0406501	17.4233	-0.141724	0.889916	0.960544	-6.73756
Tb427_030011500.1-p1	-0.052681	16.9119	-0.141295	0.890249	0.960544	-6.73762
Tb427_080008600.1-p1	0.13562	12.7539	0.140094	0.891193	0.960915	-6.7378
Tb427_060011600.1-p1	0.051753	17.2869	0.139449	0.891691	0.960915	-6.73789
Tb427_110186800.1-p1	-0.129375	11.2174	-0.139048	0.89198	0.960915	-6.73796
Tb427_100022800.1-p1	0.0822703	17.5799	0.136582	0.893902	0.961278	-6.73832
Tb427_050031700.1-p1	0.0353953	19.3146	0.135906	0.894416	0.961278	-6.73842
Tb427_090079700.1-p1	0.0677339	16.8229	0.135557	0.894693	0.961278	-6.73847
Tb427_010008000.1-p1	0.0513196	17.4759	0.135441	0.894782	0.961278	-6.73849
Tb427_070075300.1-p1	-0.247734	13.2668	-0.133873	0.895993	0.961278	-6.73871
Tb427_030050100.1-p1	-0.0662069	15.4651	-0.133709	0.8961	0.961278	-6.73874
Tb427_110046800.1-p1	0.0378274	18.3104	0.132995	0.896651	0.961278	-6.73885
Tb427_110066200.1-p1	0.184823	14.41	0.132679	0.896914	0.961278	-6.73889
Tb427_080062000.1-p1	-0.0832381	15.359	-0.132331	0.897183	0.961278	-6.73894
Tb427_030038600.1-p1;Tb427_000425400.1-p1	-0.0254319	20.4511	-0.132277	0.897206	0.961278	-6.73895
Tb427_100054200.1-p1	-0.159523	9.98398	-0.131785	0.897585	0.961278	-6.73902
Tb427_040041800.1-p1	0.0202994	21.6259	0.131229	0.898015	0.961278	-6.7391
Tb427_070010500.1-p1	-0.023132	21.4169	-0.130541	0.898546	0.961278	-6.73919
Tb427_030053900.1-p1	-0.0223979	26.8465	-0.130136	0.898878	0.961278	-6.73925
Tb427_080010000.1-p1	0.0258861	23.1401	0.129641	0.89926	0.961278	-6.73931
Tb427_090043900.1-p1	-0.0653088	15.5725	-0.127363	0.901015	0.962659	-6.73963
Tb427_030028800.1-p1	0.0643934	15.1279	0.126052	0.902015	0.962999	-6.73981
Tb427_070029500.1-p1	0.0555682	16.5238	0.125229	0.902668	0.962999	-6.73992
Tb427_110029200.1-p1	0.0216637	21.3435	0.124764	0.903011	0.962999	-6.73999
Tb427_030028400.1-p1	0.0871193	13.5181	0.124533	0.903188	0.962999	-6.74002
Tb427_070061800.1-p1	0.0360754	19.31	0.121753	0.905356	0.964815	-6.74038
Tb427_090079500.1-p1	-0.0873931	14.2417	-0.116476	0.909437	0.968349	-6.74106
Tb427_100011900.1-p1	0.0994283	14.2422	0.115417	0.910256	0.968349	-6.74119
Tb427_080005700.1-p1	-0.0674134	15.4608	-0.115032	0.910554	0.968349	-6.74124
Tb427_110016300.1-p1;Tb427_100054000.1-p1	-0.0321228	16.828	-0.114834	0.910691	0.968349	-6.74127
Tb427_080068200.1-p1	-0.0264928	17.9862	-0.112907	0.912182	0.968349	-6.74151
Tb427_110018300.1-p1;Tb427_080010900.1-p1	0.0854965	16.0955	0.111902	0.912977	0.968349	-6.74162
Tb427_090011300.1-p1	0.180088	10.6855	0.111787	0.913066	0.968349	-6.74164
Tb427_060042300.1-p1	-0.0165723	23.8066	-0.111634	0.913169	0.968349	-6.74166
Tb427_100038200.1-p1	-0.044965	16.3183	-0.111384	0.913362	0.968349	-6.74169
Tb427_020026800.1-p1	0.330969	11.824	0.110833	0.913804	0.968349	-6.74175
Tb427_010007200.1-p1	0.10409	16.3754	0.110178	0.914311	0.968349	-6.74183
Tb427_110107200.1-p1	-0.137729	12.7463	-0.109862	0.914556	0.968349	-6.74187
Tb427_030032500.1-p1	-0.0231363	20.5583	-0.109614	0.914733	0.968349	-6.7419
Tb427_110132600.1-p1	0.0575472	16.8796	0.109002	0.915222	0.968373	-6.74197
Tb427_110128400.1-p1	-0.0529724	15.2219	-0.108012	0.915973	0.968428	-6.74209
Tb427_100010500.1-p1	-0.0323352	20.069	-0.107731	0.916206	0.968428	-6.74212
Tb427_080062700.1-p1	-0.0714486	13.4294	-0.103538	0.91944	0.971352	-6.7426
Tb427_090064100.1-p1	0.0243121	18.5696	0.101946	0.920674	0.972161	-6.74277
Tb427_110103300.1-p1	0.0376423	20.8123	0.100214	0.922031	0.972815	-6.74296
Tb427_080018400.1-p1	0.0599211	15.8176	0.0988351	0.9231	0.972815	-6.74311
Tb427_090052600.1-p1	-0.0262558	17.8259	-0.0986776	0.923208	0.972815	-6.74313
Tb427_080066200.1-p1	0.17887	11.9169	0.098533	0.923334	0.972815	-6.74314
Tb427_100057400.1-p1	-0.0243158	21.8182	-0.0981437	0.923636	0.972815	-6.74318
Tb427_110176000.1-p1;Tb427_090040300.1-p1	0.052849	14.9615	0.0959379	0.925333	0.974109	-6.74341
Tb427_090087600.1-p1	0.138787	10.6388	0.094565	0.926411	0.97475	-6.74355
Tb427_030043300.1-p1	0.0247619	20.4977	0.0926	0.927936	0.975859	-6.74375
Tb427_100146700.1-p1	-0.0947176	15.0467	-0.090605	0.929484	0.976064	-6.74395
Tb427_030042800.1-p1	-0.0370795	17.293	-0.0904145	0.929631	0.976064	-6.74397
Tb427_100042300.1-p1	-0.0551171	14.4577	-0.0899759	0.929959	0.976064	-6.74401
Tb427_080075600.1-p1;Tb427_040057200.1-p1	0.0318589	17.5635	0.0899263	0.93001	0.976064	-6.74401
Tb427_050038800.1-p1	-0.277467	7.00361	-0.0875766	0.931834	0.977244	-6.74424
Tb427_110188300.1-p1	-0.0684927	13.9966	-0.0872652	0.932076	0.977244	-6.74427
Tb427_040052500.1-p1	0.0294482	17.7525	0.085781	0.933228	0.977959	-6.74441
Tb427_100134100.1-p1	-0.027038	18.1373	-0.0823231	0.935913	0.979873	-6.74472
Tb427_100088600.1-p1	0.0140246	20.7962	0.0821981	0.935998	0.979873	-6.74473
Tb427_100048500.1-p1	-0.0154994	20.4461	-0.0802987	0.937473	0.98067	-6.7449
Tb427_050029000.1-p1	0.0558366	15.8677	0.0790387	0.938463	0.98067	-6.745
Tb427_100162500.1-p1	0.0904309	12.4456	0.0789394	0.938541	0.98067	-6.74501
Tb427_000801100.1-p1	-0.0373949	15.0879	-0.0782576	0.939059	0.98067	-6.74507
Tb427_100095300.1-p1	0.100182	11.9627	0.0781937	0.93912	0.98067	-6.74508
Tb427_090008600.1-p1	-0.0143723	19.9873	-0.0755877	0.941134	0.982266	-6.74529
Tb427_000655100.1-p1;Tb427_000681000.1-p1	0.0417417	15.3842	0.0744797	0.942006	0.982266	-6.74538
Tb427_040036300.1-p1	0.0713875	14.3	0.0743999	0.942068	0.982266	-6.74539
Tb427_050023400.1-p1	0.0262179	17.1833	0.0733045	0.942915	0.982656	-6.74548
Tb427_090029800.1-p1	0.0154592	21.1606	0.0702189	0.945317	0.984666	-6.74571
Tb427_110181000.1-p1	0.102906	11.583	0.0684825	0.946667	0.985578	-6.74584
Tb427_050036800.1-p1	0.0179252	20.269	0.0678264	0.947177	0.985615	-6.74589
Tb427_110167100.1-p1	-0.0291142	17.1862	-0.0643373	0.94989	0.987201	-6.74614
Tb427_100125100.1-p1	-0.014961	22.2699	-0.0643126	0.949909	0.987201	-6.74614
Tb427_110027900.1-p1	-0.0210454	20.4371	-0.063856	0.950265	0.987201	-6.74617
[truncated: 78 more rows]

## Sheet: 1g
GeneID	logFC	AveExpr	t	P.Value	adj.P.Val	B
Tb427_080044600.1-p1	4.90281	19.3848	46.6334	2.30217e-12	4.34189e-09	17.5269
Tb427_110054800.1-p1	4.40361	19.185	38.8627	1.24897e-11	1.17778e-08	16.4489
Tb427_100164200.1-p1	5.49408	17.7844	24.825	7.84222e-10	4.93014e-07	13.1759
Tb427_100119400.1-p1	2.05841	17.6567	20.535	4.46444e-09	2.10498e-06	11.5876
Tb427_100135700.1-p1	1.99012	19.9024	15.8868	4.59283e-08	1.73241e-05	9.32269
Tb427_110151600.1-p1	1.09448	20.6629	15.5033	5.72402e-08	1.79925e-05	9.10244
Tb427_090023800.1-p1	2.43631	19.7635	15.0759	7.36024e-08	1.98306e-05	8.84981
Tb427_100150200.1-p1	2.34343	15.6104	14.1613	1.28996e-07	3.02e-05	8.282
Tb427_100076500.1-p1	6.07637	16.3533	14.0879	1.44114e-07	3.02e-05	8.17597
Tb427_030015300.1-p1	1.91185	19.7605	13.5194	1.95154e-07	3.68061e-05	7.85977
Tb427_110189100.1-p1	4.49671	15.7485	12.6945	3.41395e-07	5.40864e-05	7.28545
Tb427_050045800.1-p1	3.5818	12.9089	12.683	3.44134e-07	5.40864e-05	7.27721
Tb427_070064400.1-p1	3.04073	13.2866	11.8582	6.22938e-07	8.54347e-05	6.6633
Tb427_110107100.1-p1	1.26682	19.1452	11.834	6.34192e-07	8.54347e-05	6.64472
Tb427_060055100.1-p1	4.42775	17.5865	10.8217	1.71647e-06	0.000215818	5.63889
Tb427_110060600.1-p1	1.77585	18.5841	10.0044	2.73313e-06	0.000322167	5.11737
Tb427_080034800.1-p1	3.62066	12.549	9.52911	4.14621e-06	0.000459986	4.67837
Tb427_090017500.1-p1	1.69419	14.5391	9.38097	4.73814e-06	0.000496452	4.53754
Tb427_040011500.1-p1	1.27078	16.2552	7.55728	2.86631e-05	0.00284519	2.62939
Tb427_100169100.1-p1	2.8152	17.4067	7.35567	3.85139e-05	0.00363186	2.33177
Tb427_110007700.1-p1	1.57073	16.4116	7.03585	5.0964e-05	0.00454536	2.01711
Tb427_040029800.1-p1	1.35303	14.7805	7.00098	5.30212e-05	0.00454536	1.97499
Tb427_010006100.1-p1	2.12216	18.6382	6.91812	6.22785e-05	0.0048217	1.81878
Tb427_010011300.1-p1	1.16085	15.9085	6.86818	6.17265e-05	0.0048217	1.81317
Tb427_050027000.1-p1	2.4011	12.1364	6.838	6.39143e-05	0.0048217	1.77609
Tb427_070058800.1-p1	1.24274	16.1217	6.77213	6.8989e-05	0.00500435	1.69476
Tb427_060026400.1-p1	-0.71722	19.2764	-6.65583	7.90534e-05	0.00552203	1.54979
Tb427_100080200.1-p1	1.60365	16.9873	6.61381	8.30736e-05	0.00552295	1.49699
Tb427_110141000.1-p1	0.881753	16.7635	6.58699	8.57547e-05	0.00552295	1.46317
Tb427_110126400.1-p1	1.40116	14.6709	6.56665	8.78518e-05	0.00552295	1.43745
Tb427_100097300.1-p1	1.72144	14.8776	6.34326	0.000114929	0.00699214	1.15146
Tb427_090005000.1-p1	1.19938	16.3863	6.20285	0.000136513	0.00800114	0.968275
Tb427_110098500.1-p1	0.891221	17.2404	6.18245	0.000139999	0.00800114	0.941444
Tb427_020021600.1-p1	0.537454	19.679	5.9728	0.000181984	0.0100947	0.66237
Tb427_090044300.1-p1	1.20708	17.8334	5.80317	0.00022597	0.0121766	0.432125
Tb427_100026100.1-p1	-0.562391	18.6611	-5.62424	0.000285141	0.0149382	0.184893
Tb427_090036200.1-p1	1.33669	14.252	5.54985	0.0003145	0.016031	0.080772
Tb427_100151600.1-p1	1.35582	18.6422	5.42591	0.00037091	0.0184089	-0.0944367
Tb427_070042400.1-p1	0.862277	17.3069	5.29953	0.000439838	0.0212701	-0.275341
Tb427_050031400.1-p1	-0.424002	20.4854	-5.19152	0.000509728	0.0240337	-0.431756
Tb427_020027100.1-p1	0.924131	16.0412	5.13257	0.000552842	0.0254307	-0.51783
Tb427_100056600.1-p1	-0.857332	18.4636	-5.11367	0.000567481	0.0254826	-0.545529
Tb427_100037500.1-p1	-0.467927	22.5653	-5.05594	0.000614838	0.0263226	-0.630454
Tb427_100071300.1-p1	2.05214	11.7573	5.03833	0.000630118	0.0263226	-0.656457
Tb427_030038700.1-p1	1.30106	14.7662	5.03004	0.00063745	0.0263226	-0.66871
Tb427_110057100.1-p1	1.9922	13.7532	5.02493	0.000642015	0.0263226	-0.676268
Tb427_110133100.1-p1	2.2013	11.1674	4.94515	0.000718029	0.0288128	-0.794741
Tb427_070082100.1-p1	0.632704	18.7149	4.88704	0.000779464	0.0306264	-0.881613
Tb427_090082900.1-p1	0.534472	19.3883	4.8512	0.000820147	0.0315673	-0.935427
Tb427_100133300.1-p1	0.611004	16.4686	4.83678	0.000837146	0.0315771	-0.957123
Tb427_040030800.1-p1	-2.82999	14.8669	-4.73826	0.00098042	0.0362563	-1.11894
Tb427_110018800.1-p1	-2.2653	16.1081	-4.73314	0.00100756	0.0365436	-1.14171
Tb427_080066800.1-p1	-0.26814	22.7422	-4.67062	0.00106277	0.0371419	-1.20927
Tb427_080041900.1-p1	-1.03155	14.4992	-4.67019	0.00106345	0.0371419	-1.20994
Tb427_050051500.1-p1	0.572026	17.7773	4.65025	0.00109464	0.0375208	-1.24046
Tb427_090063400.1-p1	0.62977	16.3562	4.63812	0.00111409	0.0375208	-1.25905
Tb427_050026300.1-p1	-0.843198	19.3399	-4.6136	0.00115454	0.0382011	-1.29669
Tb427_100018400.1-p1	2.59379	11.5837	4.58657	0.00120096	0.0385799	-1.33827
Tb427_100056900.1-p1	1.38183	13.0925	4.58319	0.0012069	0.0385799	-1.34348
Tb427_100083700.1-p1	0.852942	16.0682	4.54912	0.0012686	0.0398763	-1.39606
Tb427_100145500.1-p1	-0.476163	18.8205	-4.53611	0.00129305	0.0399784	-1.41618
Tb427_080012600.1-p1	1.50323	13.7139	4.51978	0.00132444	0.0402886	-1.44147
Tb427_100020400.1-p1	0.6819	17.4542	4.49512	0.00137338	0.0407784	-1.47971
Tb427_030009000.1-p1	-0.830271	19.6211	-4.48885	0.00138614	0.0407784	-1.48945
Tb427_100067600.1-p1	0.626503	15.8498	4.47949	0.00140541	0.0407784	-1.50399
Tb427_070077600.1-p1	-1.07322	14.4729	-4.45843	0.00144982	0.0411951	-1.53677
Tb427_090089300.1-p1	0.812012	15.8391	4.4521	0.00146345	0.0411951	-1.54662
Tb427_110103900.1-p1	0.688801	23.1837	4.40793	0.00156252	0.0425757	-1.61559
Tb427_090079900.1-p1	1.04556	16.7992	4.40274	0.00157464	0.0425757	-1.62371
Tb427_100071500.1-p1	0.765984	17.7531	4.36664	0.00166161	0.0425757	-1.68029
Tb427_080059200.1-p1	-0.631231	16.7938	-4.36526	0.00166505	0.0425757	-1.68246
Tb427_070018700.1-p1	0.611025	17.613	4.36021	0.00167765	0.0425757	-1.69039
Tb427_070036200.1-p1	0.80463	17.7513	4.35414	0.00169291	0.0425757	-1.69991
Tb427_110054900.1-p1	0.510499	19.4837	4.34974	0.00170409	0.0425757	-1.70684
Tb427_100134100.1-p1	-0.359598	19.1652	-4.34519	0.00171571	0.0425757	-1.71399
Tb427_110041000.1-p1	-0.801624	16.8749	-4.33813	0.00173391	0.0425757	-1.72508
Tb427_090046100.1-p1	-0.81505	17.6346	-4.33646	0.00173824	0.0425757	-1.72771
Tb427_060030400.1-p1	0.715647	17.6818	4.29193	0.00185828	0.0449322	-1.7979
Tb427_020016100.1-p1	-0.537264	16.3127	-4.23651	0.00202009	0.0482264	-1.88561
Tb427_090080000.1-p1	1.58712	17.1802	4.22945	0.00208484	0.0485434	-1.91177
Tb427_020012600.1-p1	0.675682	18.1102	4.21776	0.00207819	0.0485434	-1.91538
Tb427_080072100.1-p1	-0.692876	19.1344	-4.19753	0.00214282	0.0492795	-1.94752
Tb427_030028900.1-p1	0.540886	18.2883	4.18961	0.00216872	0.0492795	-1.96013
Tb427_070025300.1-p1	0.675743	16.2363	4.17944	0.00220244	0.0494501	-1.97632
Tb427_080077300.1-p1	-0.424856	26.0061	-4.10611	0.00246279	0.0546449	-2.09346
Tb427_030024400.1-p1	0.483994	19.9935	4.07239	0.00259325	0.0568705	-2.14754
Tb427_100103800.1-p1	-0.336975	19.8679	-4.03855	0.00273154	0.0592147	-2.20193
Tb427_060031600.1-p1	0.52002	17.3026	4.0147	0.0028337	0.0607314	-2.24035
Tb427_050033200.1-p1	-0.730715	18.8652	-3.98146	0.00298286	0.0632099	-2.29401
Tb427_050013100.1-p1	-0.885259	14.9314	-3.96697	0.00305048	0.0638076	-2.31744
Tb427_100149600.1-p1	-0.396843	21.054	-3.95475	0.00310873	0.0638076	-2.33721
Tb427_030012100.1-p1	0.669719	17.5743	3.95301	0.00311712	0.0638076	-2.34003
Tb427_110186100.1-p1	0.771764	15.7082	3.94698	0.0031464	0.0638076	-2.3498
Tb427_100153300.1-p1	-3.28165	18.3033	-3.95568	0.0032673	0.0655546	-2.37112
Tb427_100086000.1-p1	-1.2672	12.9886	-3.91574	0.00330272	0.0655677	-2.40045
Tb427_080075000.1-p1	-0.692177	16.2553	-3.88991	0.00343819	0.0658113	-2.44241
Tb427_010031000.1-p1	1.86216	12.2725	3.88598	0.00345925	0.0658113	-2.44879
Tb427_010023500.1-p1	0.38156	19.2847	3.88555	0.00346157	0.0658113	-2.44949
Tb427_110088100.1-p1;Tb427_110175000.1-p1	-0.358184	20.7175	-3.8841	0.0034694	0.0658113	-2.45185
Tb427_090032300.1-p1	-0.672424	20.3086	-3.87203	0.00353532	0.0658113	-2.47149
Tb427_000007700.1-p1;Tb427_000021400.1-p1	-0.586846	18.3325	-3.86962	0.00354866	0.0658113	-2.47541
Tb427_100162200.1-p1	0.580141	16.6241	3.86771	0.00355925	0.0658113	-2.47853
Tb427_030033600.1-p1	-0.577759	23.4945	-3.77773	0.00409798	0.0750368	-2.62543
Tb427_100034400.1-p1	-0.462403	17.9877	-3.75955	0.00421686	0.0764711	-2.6552
Tb427_100106000.1-p1	1.77616	12.1439	3.75119	0.00427275	0.0767467	-2.6689
Tb427_060046200.1-p1	-0.829805	17.1048	-3.73732	0.00436724	0.0773547	-2.69166
Tb427_050021400.1-p1	1.07337	18.8473	3.73516	0.00442964	0.0773547	-2.70242
Tb427_060023000.1-p1	0.378377	20.3553	3.73014	0.00441694	0.0773547	-2.70344
Tb427_100023600.1-p1	-0.49837	22.2903	-3.71612	0.00451584	0.0781365	-2.72647
Tb427_110030900.1-p1	0.433978	17.1932	3.69557	0.00466495	0.0797873	-2.76024
Tb427_080040700.1-p1	1.0994	16.6258	3.69093	0.00469934	0.0797873	-2.76787
Tb427_060051200.1-p1	1.20666	15.8954	3.6857	0.00473845	0.0797873	-2.77648
Tb427_080074700.1-p1	1.10455	13.789	3.67785	0.00479772	0.0797873	-2.7894
Tb427_090080700.1-p1	1.70926	11.0836	3.67456	0.00482277	0.0797873	-2.79481
Tb427_010016700.1-p1;Tb427_010016800.1-p1	-0.357569	20.9225	-3.65439	0.00497962	0.0807042	-2.82805
Tb427_110150500.1-p1	-0.962249	17.8327	-3.65322	0.00498883	0.0807042	-2.82997
Tb427_030013200.1-p1	0.619455	17.4297	3.65099	0.00500657	0.0807042	-2.83365
Tb427_100039600.1-p1	1.10308	13.9547	3.62574	0.00521154	0.0830637	-2.8753
Tb427_100167100.1-p1	-1.34225	15.2201	-3.62219	0.00524103	0.0830637	-2.88115
Tb427_090049600.1-p1	0.251383	20.7901	3.61062	0.00533846	0.0839028	-2.90026
Tb427_110179100.1-p1	0.941782	15.041	3.59641	0.00546073	0.0851152	-2.92374
Tb427_030026600.1-p1	0.342129	21.4168	3.58069	0.00559938	0.0858536	-2.94974
Tb427_040015600.1-p1	1.07219	20.2666	3.59662	0.0056944	0.0858536	-2.95099
Tb427_110102400.1-p1	-2.11406	14.304	-3.56697	0.00572349	0.0858536	-2.97245
Tb427_050015600.1-p1	-0.264896	20.6016	-3.56181	0.00577085	0.0858536	-2.98099
Tb427_030018800.1-p1	0.873037	18.9427	3.55691	0.00581618	0.0858536	-2.98909
Tb427_060041000.1-p1	-0.338713	19.03	-3.55284	0.00585418	0.0858536	-2.99584
Tb427_020011800.1-p1	-0.520431	18.649	-3.55027	0.00587829	0.0858536	-3.00009
Tb427_030057200.1-p1	0.737733	19.3895	3.5492	0.00588843	0.0858536	-3.00188
Tb427_080061900.1-p1	0.538642	16.5528	3.54609	0.0059178	0.0858536	-3.00703
Tb427_070028500.1-p1	1.17733	18.0649	3.51885	0.00631162	0.0901797	-3.06559
Tb427_050025700.1-p1	-2.54283	13.0502	-3.50885	0.00628163	0.0901797	-3.06878
Tb427_040015300.1-p1	-0.408743	23.3971	-3.4862	0.0065142	0.0921779	-3.10638
Tb427_070081700.1-p1	-0.395342	18.3784	-3.4824	0.00655411	0.0921779	-3.11269
Tb427_030006900.1-p1	-0.498892	17.9587	-3.47824	0.0065981	0.0921779	-3.1196
Tb427_040028800.1-p1	0.540986	20.7465	3.46421	0.00674869	0.0935884	-3.14292
Tb427_050014000.1-p1	-0.31902	17.7405	-3.45193	0.00688341	0.0947599	-3.16334
Tb427_020026100.1-p1	0.352925	19.8299	3.44273	0.00698629	0.0949259	-3.17866
Tb427_100103100.1-p1	-2.8619	11.0936	-3.44103	0.00700536	0.0949259	-3.18147
Tb427_030018100.1-p1	-0.310646	23.0864	-3.43741	0.00704646	0.0949259	-3.18751
Tb427_070034700.1-p1	-0.407766	16.9375	-3.4203	0.00724358	0.0968893	-3.21599
Tb427_090073100.1-p1	-0.391522	27.7059	-3.40117	0.00747084	0.0992254	-3.24785
Tb427_090065300.1-p1	0.236662	24.859	3.3774	0.00776369	0.102394	-3.28749
Tb427_060047700.1-p1	-0.26364	29.4829	-3.33739	0.00828372	0.108494	-3.35426
Tb427_110069600.1-p1	-0.990473	17.8523	-3.32169	0.00849754	0.110527	-3.38048
Tb427_060010400.1-p1	0.217986	21.5909	3.31645	0.00857006	0.110706	-3.38922
Tb427_100161200.1-p1	-1.12309	21.4796	-3.32659	0.00873739	0.111071	-3.39441
Tb427_030056800.1-p1	0.453256	16.4128	3.30654	0.00870932	0.111071	-3.4058
Tb427_110031000.1-p1	-0.413555	19.4948	-3.30192	0.00877493	0.111071	-3.41351
Tb427_070055700.1-p1	0.614208	25.3233	3.30219	0.00884429	0.111202	-3.41817
Tb427_100071600.1-p1	0.450734	16.2974	3.29011	0.00894506	0.111724	-3.43325
Tb427_020008100.1-p1	-1.01723	18.0344	-3.28403	0.00910865	0.112825	-3.44845
Tb427_110150900.1-p1	0.822687	15.1536	3.276	0.00915286	0.112825	-3.45684
Tb427_030058400.1-p1	-0.289302	21.0665	-3.25403	0.00948657	0.115776	-3.49361
Tb427_110088400.1-p1	0.558197	16.402	3.25219	0.00951501	0.115776	-3.49668
Tb427_100042500.1-p1	0.693547	18.6943	3.24002	0.00970582	0.117021	-3.51706
Tb427_080063200.1-p1	0.639995	17.5501	3.2362	0.00976649	0.117021	-3.52345
Tb427_110070300.1-p1	-3.18878	14.3999	-3.24537	0.00995335	0.117021	-3.52864
Tb427_110025300.1-p1	2.03705	16.0777	3.24481	0.00996231	0.117021	-3.52956
Tb427_020026500.1-p1	0.565521	15.4773	3.22124	0.010008	0.117021	-3.5485
Tb427_000754800.1-p1;Tb427_000287900.1-p1;Tb427_000726000.1-p1;Tb427_000829600.1-p1	0.425481	18.8461	3.21765	0.0100668	0.117021	-3.5545
Tb427_080083300.1-p1	-0.590712	15.5808	-3.21716	0.0100748	0.117021	-3.55532
Tb427_100104600.1-p1	0.626406	19.9637	3.21481	0.0101137	0.117021	-3.55926
Tb427_080055000.1-p1	-3.31488	13.5814	-3.22317	0.0103154	0.117908	-3.56538
Tb427_070035800.1-p1	-0.415278	17.3928	-3.20822	0.0102231	0.117566	-3.5703
Tb427_100070900.1-p1	0.50352	21.54	3.19734	0.0104066	0.118234	-3.58852
Tb427_060032300.1-p1	-0.5807	18.4911	-3.17552	0.010785	0.1218	-3.62509
Tb427_070043200.1-p1	0.747809	14.4212	3.17059	0.0108724	0.122055	-3.63335
Tb427_110032600.1-p1	-1.39188	16.0473	-3.16505	0.011055	0.122645	-3.64713
Tb427_060025800.1-p1	-0.447806	16.8803	-3.16125	0.0110401	0.122645	-3.64901
Tb427_100083500.1-p1	-3.05568	13.8494	-3.16341	0.0113593	0.124556	-3.66437
Tb427_010020200.1-p1	-0.552994	17.0234	-3.14627	0.0113144	0.124556	-3.67411
Tb427_110146400.1-p1	-2.47782	13.3566	-3.13721	0.0114838	0.125194	-3.6893
Tb427_050039600.1-p1	0.634473	16.4493	3.12862	0.0116468	0.126095	-3.7037
Tb427_010028900.1-p1	-0.329172	19.3871	-3.12583	0.0117003	0.126095	-3.70838
Tb427_070039300.1-p1	-0.484609	17.9192	-3.11655	0.0118799	0.126563	-3.72394
Tb427_090025100.1-p1	0.941719	14.2463	3.11489	0.0119124	0.126563	-3.72673
Tb427_090066100.1-p1	-0.490457	26.1517	-3.11323	0.011945	0.126563	-3.72952
Tb427_110150100.1-p1	-0.206743	22.5071	-3.0939	0.0123304	0.128833	-3.76194
Tb427_100155100.1-p1	1.24471	16.3941	3.09588	0.0123679	0.128833	-3.76228
Tb427_110169900.1-p1	-0.193759	22.2812	-3.09359	0.0123366	0.128833	-3.76245
Tb427_060033500.1-p1	1.29668	14.1419	3.08855	0.0124394	0.128833	-3.77091
Tb427_110010500.1-p1	0.426526	16.1826	3.08555	0.0125007	0.128833	-3.77593
Tb427_030057500.1-p1	1.12769	14.9071	3.08221	0.0125696	0.128838	-3.78154
Tb427_060033600.1-p1	0.410215	17.7163	3.07709	0.012676	0.129227	-3.79013
Tb427_080065700.1-p1	1.81141	18.0985	3.07463	0.0131161	0.13185	-3.81164
Tb427_090053800.1-p1	0.577536	19.2082	3.06166	0.0130019	0.131837	-3.81601
Tb427_070022700.1-p1	-0.538496	15.1168	-3.05511	0.0131431	0.13185	-3.82701
Tb427_000799600.1-p1	0.827643	18.2998	3.0516	0.0132191	0.131911	-3.83289
Tb427_030040200.1-p1	2.25173	14.9071	3.04536	0.0137549	0.135575	-3.86023
Tb427_040043700.1-p1	2.09534	13.0943	3.0271	0.0137637	0.135575	-3.87399
Tb427_110102100.1-p1	-0.34424	19.3043	-3.02542	0.0138019	0.135575	-3.8768
Tb427_100126700.1-p1	-0.26432	19.8499	-3.00977	0.014163	0.138401	-3.90308
Tb427_110049700.1-p1	-0.381808	17.8161	-3.00607	0.0142495	0.138529	-3.90927
Tb427_100138900.1-p1	0.989371	17.2084	3.00124	0.0143637	0.138923	-3.91738
Tb427_100153200.1-p1	-2.57347	18.122	-2.99751	0.0148689	0.142542	-3.93967
Tb427_050048300.1-p1	-2.4765	14.9464	-2.99667	0.0148891	0.142542	-3.94105
Tb427_080066300.1-p1	-0.41151	20.4872	-2.97144	0.0150883	0.14372	-3.96738
Tb427_060029800.1-p1	-0.638656	16.1298	-2.96619	0.0152196	0.144011	-3.97617
Tb427_110067200.1-p1	-0.431	19.8762	-2.95958	0.0153869	0.144011	-3.98726
Tb427_100078300.1-p1	-0.301858	19.7751	-2.95712	0.0154497	0.144011	-3.99139
Tb427_040050500.1-p1	-2.3125	16.3542	-2.96597	0.0156533	0.144011	-3.99203
Tb427_010028100.1-p1	-0.24258	22.1825	-2.95558	0.0154888	0.144011	-3.99396
Tb427_090068800.1-p1	0.559058	14.7423	2.95474	0.0155104	0.144011	-3.99537
Tb427_100011600.1-p1	-0.727179	14.5641	-2.95142	0.015596	0.144011	-4.00095
Tb427_080084100.1-p1	0.850012	15.9895	2.94141	0.0158561	0.145168	-4.01773
Tb427_030054100.1-p1	-0.452755	17.5069	-2.93298	0.0160789	0.146497	-4.03187
Tb427_100019400.1-p1	1.53236	13.5889	2.92509	0.0162901	0.147603	-4.04509
Tb427_070032500.1-p1	0.42042	17.0888	2.92262	0.0163568	0.147603	-4.04923
Tb427_100132500.1-p1;Tb427_100132400.1-p1	-0.331648	18.6144	-2.91331	0.0166111	0.148524	-4.06485
Tb427_110074100.1-p1	-0.58815	15.3353	-2.91297	0.0166203	0.148524	-4.06542
Tb427_010013500.1-p1	0.51709	16.2513	2.90793	0.0167596	0.148524	-4.07386
Tb427_110138800.1-p1	-1.61136	18.7056	-2.91641	0.0169728	0.148524	-4.07429
Tb427_100026600.1-p1	0.335938	22.2413	2.9009	0.0169558	0.148524	-4.08564
Tb427_040006600.1-p1	1.13815	15.8509	2.89957	0.0169934	0.148524	-4.08788
Tb427_090024400.1-p1	0.632885	18.2394	2.89623	0.0170875	0.148524	-4.09347
Tb427_100026000.1-p1	1.84797	13.6017	2.89618	0.0170889	0.148524	-4.09355
Tb427_080013400.1-p1	0.237988	24.5371	2.89162	0.0172185	0.148964	-4.1012
Tb427_090083000.1-p1	0.794876	18.7119	2.8899	0.0173607	0.149508	-4.10701
Tb427_110028900.1-p1;Tb427_100083600.1-p1	-0.424472	20.5717	-2.88157	0.0175077	0.150028	-4.11804
Tb427_100155300.1-p1	0.362148	20.8904	2.87908	0.0175802	0.150028	-4.12222
Tb427_050021600.1-p1	0.6612	18.9539	2.87009	0.0178441	0.151594	-4.13727
Tb427_080009100.1-p1	-0.186729	24.528	-2.85836	0.0181947	0.153515	-4.15693
Tb427_090042800.1-p1	-0.295769	18.5149	-2.85709	0.0182329	0.153515	-4.15905
Tb427_080066400.1-p1	-2.30897	15.2626	-2.86526	0.0184543	0.154688	-4.15917
Tb427_100120100.1-p1	-0.381307	20.6793	-2.84404	0.0186321	0.155487	-4.18091
Tb427_010018700.1-p1;Tb427_100162100.1-p1	-0.347653	20.8818	-2.83829	0.0188106	0.155623	-4.19053
Tb427_110073200.1-p1	-0.246476	19.8549	-2.8382	0.0188133	0.155623	-4.19068
Tb427_060036100.1-p1	-0.389017	17.8316	-2.83362	0.0189571	0.155738	-4.19835
Tb427_030011700.1-p1	-0.413197	17.8427	-2.83249	0.0189925	0.155738	-4.20024
Tb427_110070000.1-p1	2.0001	14.8064	2.82987	0.0195561	0.157639	-4.21786
Tb427_110031300.1-p1	0.639172	17.6563	2.81722	0.0194801	0.157639	-4.22579
Tb427_070044900.1-p1	0.305259	18.8332	2.81485	0.0195569	0.157639	-4.22976
Tb427_110062400.1-p1	1.15423	14.0711	2.8148	0.0195586	0.157639	-4.22985
Tb427_110154300.1-p1	0.348769	17.2486	2.80843	0.0197665	0.158637	-4.2405
Tb427_070044600.1-p1	-2.54797	15.0032	-2.81453	0.0200539	0.15883	-4.24327
Tb427_040041800.1-p1	0.236948	22.0318	2.80286	0.0199502	0.15883	-4.24982
Tb427_040018600.1-p1	1.03391	14.1403	2.80247	0.0199631	0.15883	-4.25046
Tb427_100007300.1-p1	-0.420839	19.2673	-2.79753	0.0201274	0.15883	-4.25872
Tb427_080042500.1-p1	0.392108	21.4351	2.78768	0.0204595	0.160778	-4.27519
Tb427_060041600.1-p1	-0.275371	19.0719	-2.78345	0.0206041	0.161242	-4.28227
Tb427_100041800.1-p1	0.367775	17.0029	2.77762	0.0208046	0.161739	-4.29202
Tb427_080086200.1-p1	0.419802	16.5315	2.77576	0.0208691	0.161739	-4.29513
Tb427_100065700.1-p1	-0.742078	13.9458	-2.77415	0.0209249	0.161739	-4.29781
Tb427_060032900.1-p1	0.782399	13.7841	2.76444	0.0212651	0.163698	-4.31403
Tb427_030049800.1-p1	-1.30488	11.1046	-2.75797	0.0214953	0.164797	-4.32484
Tb427_110071600.1-p1	0.935686	15.764	2.75343	0.0216581	0.165373	-4.33243
Tb427_090031800.1-p1	0.556515	20.5807	2.75067	0.0217577	0.165464	-4.33703
Tb427_070054600.1-p1	-0.284964	18.0136	-2.73543	0.0223161	0.168917	-4.36247
Tb427_110016700.1-p1	-1.08341	14.5689	-2.73098	0.0224818	0.168917	-4.36989
Tb427_070058100.1-p1	-1.14167	15.2056	-2.72833	0.0225812	0.168917	-4.37432
Tb427_010019900.1-p1	1.46781	11.9044	2.72753	0.0226115	0.168917	-4.37566
Tb427_110178600.1-p1	-0.440144	16.3831	-2.72403	0.0227434	0.168917	-4.3815
Tb427_040036600.1-p1	0.581056	17.2732	2.72388	0.0227491	0.168917	-4.38175
Tb427_080069600.1-p1	-0.243476	17.9262	-2.72067	0.0228707	0.169004	-4.3871
Tb427_030043600.1-p1;Tb427_030043700.1-p1;Tb427_030044000.1-p1;Tb427_030044100.1-p1	-0.408837	20.1387	-2.71678	0.0230194	0.169004	-4.39359
Tb427_020022600.1-p1	-0.526458	15.5261	-2.71651	0.0230298	0.169004	-4.39404
Tb427_110009600.1-p1	-0.413373	17.2845	-2.71175	0.0232128	0.169687	-4.40198
Tb427_070047200.1-p1	-0.382488	20.5613	-2.70911	0.0233149	0.169776	-4.40637
Tb427_080062500.1-p1	-0.571554	15.7107	-2.705	0.0234751	0.170285	-4.41323
Tb427_050036800.1-p1	-0.254267	20.489	-2.69495	0.0238709	0.172493	-4.42998
Tb427_010022300.1-p1	0.291913	19.7086	2.6901	0.0240642	0.172945	-4.43805
Tb427_010017000.1-p1	1.30338	12.109	2.68878	0.024117	0.172945	-4.44024
Tb427_110030000.1-p1	0.48929	20.6113	2.68324	0.0243405	0.173887	-4.44948
Tb427_090057300.1-p1	0.261166	19.3977	2.67998	0.0244728	0.174007	-4.4549
Tb427_110060700.1-p1	0.426356	16.256	2.67829	0.0245418	0.174007	-4.45771
Tb427_110073000.1-p1	0.531738	17.1698	2.67266	0.0247731	0.174989	-4.46709
Tb427_070026000.1-p1	-0.725775	17.5686	-2.66615	0.0250429	0.176235	-4.47792
Tb427_060034100.1-p1	1.20412	13.6353	2.65749	0.0254066	0.177478	-4.49233
Tb427_080012700.1-p1	0.531246	18.8806	2.65518	0.0255046	0.177478	-4.49618
Tb427_110014900.1-p1	-0.264028	20.9542	-2.65472	0.025524	0.177478	-4.49693
Tb427_110066700.1-p1	0.220311	24.1125	2.65303	0.025596	0.177478	-4.49975
Tb427_100115300.1-p1	0.716572	19.9794	2.65404	0.0258544	0.177555	-4.50385
Tb427_110023100.1-p1	-0.549534	17.58	-2.64703	0.025853	0.177555	-4.50972
Tb427_070046900.1-p1	0.647198	14.8417	2.64618	0.0258895	0.177555	-4.51113
Tb427_100040000.1-p1	0.510334	16.7743	2.63524	0.0263652	0.180162	-4.5293
Tb427_000642400.1-p1;Tb427_000637800.1-p1;Tb427_000378600.1-p1	0.269443	17.3729	2.62921	0.0266315	0.180553	-4.53933
Tb427_050051600.1-p1	0.214511	22.0076	2.62849	0.0266634	0.180553	-4.54052
Tb427_040039500.1-p1	0.493576	15.5887	2.62745	0.0267096	0.180553	-4.54225
Tb427_060034400.1-p1	-0.219464	18.216	-2.61871	0.0271013	0.182547	-4.55676
Tb427_110053100.1-p1	-0.414365	17.1957	-2.61452	0.027291	0.183047	-4.56371
Tb427_010014400.1-p1	0.804613	14.5998	2.61279	0.0273696	0.183047	-4.56658
Tb427_080012900.1-p1	0.250607	18.1456	2.60347	0.0277979	0.185254	-4.58204
Tb427_100167200.1-p1	-0.441373	19.55	-2.60129	0.0278991	0.185274	-4.58566
Tb427_100142700.1-p1	0.961709	12.238	2.59527	0.0281803	0.186266	-4.59564
Tb427_110167900.1-p1	-0.202304	21.2227	-2.59387	0.028246	0.186266	-4.59796
Tb427_100081000.1-p1	0.278351	19.9419	2.58803	0.0285217	0.186652	-4.60763
Tb427_100063300.1-p1	0.580605	17.3627	2.5852	0.0286569	0.186652	-4.61233
Tb427_100076900.1-p1	-0.293135	21.0723	-2.58476	0.0286779	0.186652	-4.61306
Tb427_010012700.1-p1	0.486722	17.4616	2.58428	0.0287005	0.186652	-4.61384
Tb427_100156900.1-p1	0.555184	19.367	2.58208	0.0288059	0.186694	-4.61749
Tb427_090087200.1-p1	-0.353583	18.2295	-2.57556	0.0291207	0.188088	-4.62829
Tb427_080051400.1-p1	-2.10526	15.5768	-2.57374	0.0297953	0.190488	-4.64069
Tb427_110035700.1-p1	0.774509	14.3141	2.56537	0.029619	0.190455	-4.64515
Tb427_110042600.1-p1	-0.588146	15.1217	-2.56395	0.0296892	0.190455	-4.6475
Tb427_060048800.1-p1	0.243879	19.3736	2.55775	0.0299975	0.191085	-4.65776
Tb427_080042100.1-p1	0.765963	14.7168	2.55338	0.0302162	0.191085	-4.66497
Tb427_070045100.1-p1	-0.40129	16.6878	-2.55212	0.0302799	0.191085	-4.66706
Tb427_030050200.1-p1	-0.206885	20.6466	-2.55093	0.0303398	0.191085	-4.66902
Tb427_000783600.1-p1;Tb427_000815000.1-p1	0.420453	16.7699	2.54815	0.0304806	0.191085	-4.67362
Tb427_100064700.1-p1	-0.172456	26.0494	-2.5459	0.0305954	0.191085	-4.67735
Tb427_050031700.1-p1	0.384466	18.8888	2.54584	0.030598	0.191085	-4.67743
Tb427_100064300.1-p1	0.437708	18.0486	2.54222	0.0307835	0.191569	-4.68343
Tb427_080078900.1-p1	0.693064	17.4329	2.54035	0.0308794	0.191569	-4.68651
Tb427_050045100.1-p1	0.83833	19.5533	2.54378	0.0313024	0.192166	-4.68982
Tb427_100006500.1-p1	0.437099	18.0275	2.53722	0.0310406	0.191569	-4.69168
Tb427_110058000.1-p1	-0.227118	18.0443	-2.53643	0.0310816	0.191569	-4.69299
Tb427_020006500.1-p1	0.377226	20.2804	2.53065	0.0313824	0.192166	-4.70253
Tb427_110039500.1-p1	-0.451356	18.7675	-2.52426	0.0317178	0.193223	-4.71306
Tb427_080046300.1-p1	-0.330406	18.9835	-2.52234	0.0318194	0.193223	-4.71623
Tb427_110087800.1-p1	-4.11475	11.37	-2.52354	0.0320672	0.193223	-4.71873
Tb427_110123800.1-p1	0.565363	15.7847	2.51896	0.0319991	0.193223	-4.72181
Tb427_010015100.1-p1	0.541185	15.6933	2.51817	0.0320414	0.193223	-4.72312
Tb427_090011400.1-p1	-2.69122	11.8991	-2.51404	0.0322624	0.193537	-4.72992
Tb427_100091200.1-p1	-1.2787	14.1451	-2.51288	0.0323245	0.193537	-4.73183
Tb427_060025700.1-p1	-0.340482	16.1772	-2.49907	0.0330768	0.197414	-4.75459
Tb427_050034400.1-p1	1.30639	18.4677	2.50236	0.0335126	0.197683	-4.75759
Tb427_050022100.1-p1	-0.40642	16.8579	-2.49681	0.0332015	0.197533	-4.75831
Tb427_110160900.1-p1	-0.37493	16.0548	-2.49362	0.033378	0.197683	-4.76355
Tb427_030028100.1-p1	0.784714	18.566	2.49351	0.0337024	0.198014	-4.76802
Tb427_070042900.1-p1	-1.16218	14.9976	-2.49069	0.0335412	0.197683	-4.76837
Tb427_050016800.1-p1;Tb427_000059300.1-p1	-0.158509	24.0441	-2.48186	0.0340384	0.198857	-4.78291
Tb427_110082400.1-p1	-0.381085	15.8207	-2.48153	0.0340566	0.198857	-4.78344
Tb427_110045200.1-p1	0.268215	18.1134	2.46803	0.0348308	0.20264	-4.80563
Tb427_070011700.1-p1	0.496364	15.422	2.4665	0.0349194	0.20264	-4.80814
Tb427_110107900.1-p1	0.68048	13.2089	2.45956	0.0353252	0.204366	-4.81954
Tb427_110135100.1-p1	0.236151	18.7515	2.45687	0.0354839	0.204656	-4.82395
Tb427_020009400.1-p1	0.688336	18.1565	2.45291	0.0357185	0.205381	-4.83045
Tb427_050036700.1-p1	0.850708	13.5813	2.44773	0.0360279	0.206531	-4.83895
Tb427_010024400.1-p1	1.03045	15.1342	2.42783	0.0372403	0.212834	-4.87154
Tb427_070022300.1-p1	-0.389673	17.2267	-2.4257	0.0373727	0.212945	-4.87503
Tb427_110011800.1-p1	-0.199003	20.399	-2.41879	0.0378045	0.213538	-4.88633
Tb427_080028600.1-p1	-0.173951	23.3099	-2.41737	0.0378942	0.213538	-4.88866
Tb427_070057600.1-p1	0.486014	16.641	2.41711	0.0379109	0.213538	-4.88909
Tb427_050027800.1-p1	1.02581	19.3735	2.41898	0.0384444	0.213538	-4.89338
Tb427_060050100.1-p1	-0.422916	18.9885	-2.41275	0.0381867	0.213538	-4.89622
Tb427_040015700.1-p1	0.265628	16.895	2.41146	0.0382684	0.213538	-4.89832
Tb427_060046300.1-p1	-0.199361	22.3272	-2.40963	0.0383851	0.213538	-4.90131
Tb427_100104000.1-p1	-1.91844	12.2397	-2.40914	0.0384167	0.213538	-4.90212
Tb427_070013200.1-p1	0.390142	15.9604	2.4079	0.0384957	0.213538	-4.90414
Tb427_030010200.1-p1	-1.8436	13.8321	-2.40587	0.0387602	0.213748	-4.90894
Tb427_030011500.1-p1	-0.294869	17.3332	-2.40389	0.0387531	0.213748	-4.91069
Tb427_080008600.1-p1	-0.887864	13.0543	-2.402	0.0388755	0.213759	-4.91378
Tb427_050016300.1-p1	0.298251	18.4424	2.39961	0.0390301	0.213985	-4.91768
Tb427_100123300.1-p1	0.478343	16.1973	2.39435	0.0393726	0.214722	-4.92626
Tb427_070057400.1-p1	0.464869	21.9426	2.39401	0.0393954	0.214722	-4.92682
Tb427_110189900.1-p1	-0.275769	18.846	-2.39232	0.0395062	0.214722	-4.92958
Tb427_100047500.1-p1	-1.04484	15.4857	-2.38959	0.0396857	0.215078	-4.93403
Tb427_100140000.1-p1	-0.399511	18.2279	-2.38691	0.0398632	0.215421	-4.9384
Tb427_100043900.1-p1	0.172306	25.5072	2.38468	0.040011	0.215602	-4.94204
Tb427_070080000.1-p1	-0.356058	16.6671	-2.37508	0.0406545	0.218446	-4.95768
Tb427_070063300.1-p1	-0.43719	15.7023	-2.36998	0.0410007	0.21968	-4.96598
Tb427_100122200.1-p1	0.842604	19.4821	2.37053	0.0416351	0.219954	-4.97185
Tb427_030053600.1-p1	-0.914733	15.3375	-2.36468	0.041363	0.219954	-4.9746
Tb427_070016300.1-p1	0.406465	16.1742	2.36443	0.0413806	0.219954	-4.97502
Tb427_040020200.1-p1	0.197249	26.6774	2.36226	0.0415298	0.219954	-4.97854
Tb427_050036000.1-p1	-1.10976	14.9315	-2.36215	0.041537	0.219954	-4.97871
Tb427_090076700.1-p1	0.500168	14.5285	2.35745	0.0418629	0.22054	-4.98636
Tb427_060015800.1-p1	-1.33193	15.573	-2.35558	0.0425041	0.223295	-4.99438
Tb427_080055800.1-p1	1.14313	17.5329	2.35518	0.042699	0.223385	-4.99663
Tb427_090056100.1-p1	-0.488617	19.7126	-2.34471	0.0427582	0.223385	-5.00706
Tb427_070010400.1-p1	1.66812	10.4565	2.34182	0.0429641	0.22344	-5.01175
Tb427_100041600.1-p1	0.258823	20.9029	2.34123	0.0430058	0.22344	-5.0127
Tb427_080088800.1-p1;Tb427_040042400.1-p1	-0.356866	18.269	-2.3359	0.043388	0.224645	-5.02135
Tb427_080085700.1-p1	-0.986706	12.8435	-2.33469	0.0434758	0.224645	-5.02332
Tb427_010026900.1-p1	-0.427667	17.4596	-2.3316	0.0436987	0.22518	-5.02832
Tb427_090066000.1-p1	0.367638	17.4703	2.3262	0.0440922	0.226185	-5.03707
Tb427_100033000.1-p1	-1.16321	13.5508	-2.32564	0.0441337	0.226185	-5.03799
Tb427_090063900.1-p1	-1.61721	15.5983	-2.3238	0.0449593	0.228902	-5.04718
Tb427_110157100.1-p1	0.356527	16.6908	2.31491	0.0449265	0.228902	-5.05536
Tb427_080008400.1-p1	-0.337217	16.5386	-2.3113	0.0451962	0.228902	-5.06119
Tb427_050036300.1-p1	-0.421976	16.3149	-2.31039	0.0452645	0.228902	-5.06266
Tb427_100041000.1-p1	-0.564884	16.0289	-2.30928	0.0453478	0.228902	-5.06446
Tb427_070009200.1-p1	0.420561	15.7942	2.3079	0.0454516	0.228902	-5.06668
Tb427_010027800.1-p1	0.521484	17.4739	2.30708	0.0455134	0.228902	-5.06801
Tb427_070045700.1-p1	0.611085	14.6851	2.305	0.0456707	0.229069	-5.07137
Tb427_110057800.1-p1	0.345771	18.0484	2.30344	0.0457895	0.229069	-5.0739
Tb427_110188700.1-p1;Tb427_110188800.1-p1	-0.923324	19.4261	-2.30322	0.046505	0.230206	-5.08023
Tb427_070017200.1-p1	-0.280381	18.36	-2.29717	0.0462679	0.230206	-5.08403
Tb427_090083800.1-p1	0.242927	18.625	2.29662	0.0463099	0.230206	-5.08491
Tb427_090034500.1-p1	-0.250992	19.0776	-2.29451	0.0464724	0.230206	-5.08832
Tb427_100146100.1-p1	0.276929	19.0793	2.289	0.046899	0.231548	-5.09721
Tb427_100163300.1-p1	0.503949	16.6708	2.28346	0.0473316	0.233074	-5.10615
Tb427_100135600.1-p1	-0.369384	19.4997	-2.27734	0.0478136	0.234835	-5.116
Tb427_110028200.1-p1	0.458265	15.0837	2.27116	0.0483055	0.235307	-5.12595
Tb427_080031500.1-p1	0.261634	17.3928	2.27114	0.0483074	0.235307	-5.12599
Tb427_100036600.1-p1	0.197397	18.1493	2.27015	0.0483868	0.235307	-5.12758
Tb427_100077200.1-p1	-1.43996	13.0292	-2.26907	0.0484731	0.235307	-5.12931
Tb427_090058400.1-p1	-0.184164	21.872	-2.26832	0.0485336	0.235307	-5.13052
Tb427_070045600.1-p1	-0.606508	18.4558	-2.25896	0.0492919	0.23837	-5.14558
Tb427_070018500.1-p1	0.425282	15.2958	2.25604	0.0495312	0.238915	-5.15028
Tb427_100033600.1-p1	-0.252015	18.0548	-2.25297	0.049783	0.239517	-5.15519
Tb427_070014400.1-p1	0.237438	19.8897	2.24997	0.0500308	0.240097	-5.16001
Tb427_040055200.1-p1	1.5206	12.9735	2.24767	0.0502214	0.240157	-5.1637
Tb427_110067700.1-p1;Tb427_100047300.1-p1	-0.240709	18.4415	-2.24525	0.0504236	0.240157	-5.16759
Tb427_110069700.1-p1	-0.880431	14.2404	-2.24523	0.0504253	0.240157	-5.16763
Tb427_050050600.1-p1	0.586398	16.9899	2.23973	0.0508863	0.241163	-5.17645
Tb427_110177700.1-p1	0.286469	23.5234	2.23966	0.0508923	0.241163	-5.17656
Tb427_020023100.1-p1	-2.34753	9.32625	-2.23811	0.0510224	0.241174	-5.17903
Tb427_040049600.1-p1	0.288358	17.2671	2.23455	0.0513242	0.241993	-5.18475
Tb427_090048200.1-p1	0.346194	17.5803	2.22902	0.0517959	0.243058	-5.1936
Tb427_070031200.1-p1	-1.05484	14.2475	-2.22886	0.0518094	0.243058	-5.19386
Tb427_110060000.1-p1	-0.53527	14.9606	-2.22616	0.052041	0.243058	-5.19817
Tb427_110120100.1-p1	0.52391	17.7532	2.22465	0.0521714	0.243058	-5.20059
Tb427_040052900.1-p1;Tb427_080080500.1-p1	0.502629	17.734	2.22375	0.0522487	0.243058	-5.20203
Tb427_090053400.1-p1;Tb427_090053100.1-p1	-0.242091	17.7381	-2.22289	0.0523232	0.243058	-5.2034
Tb427_110038500.1-p1	0.958957	13.0973	2.21696	0.0528385	0.244155	-5.21288
Tb427_110151400.1-p1	0.784812	19.7437	2.21905	0.0533884	0.244155	-5.21461
Tb427_050025600.1-p1	-0.214592	18.5058	-2.21523	0.0529898	0.244155	-5.21565
Tb427_040019100.1-p1	0.586754	17.9317	2.21296	0.0531895	0.244155	-5.21928
Tb427_110172600.1-p1	0.391696	15.1946	2.21249	0.0532303	0.244155	-5.22002
Tb427_090031400.1-p1	1.17492	19.6007	2.2152	0.0537264	0.244754	-5.22073
Tb427_090029800.1-p1	0.266743	21.2714	2.21134	0.0533316	0.244155	-5.22186
Tb427_100058500.1-p1	0.579626	17.3039	2.20982	0.0534656	0.244155	-5.22429
Tb427_110126300.1-p1	0.852865	17.8541	2.21186	0.0540206	0.244911	-5.22603
Tb427_030051000.1-p1	-0.348074	18.0514	-2.20362	0.0540165	0.244911	-5.23419
Tb427_100157100.1-p1;Tb427_070053900.1-p1	-0.162394	25.0897	-2.19907	0.0544239	0.246069	-5.24144
Tb427_050030300.1-p1	0.486719	18.3993	2.19564	0.0547323	0.246069	-5.2469
Tb427_110153100.1-p1	0.578939	16.4696	2.19477	0.0548112	0.246069	-5.24829
Tb427_090061600.1-p1	0.405989	24.0733	2.19412	0.0548717	0.246069	-5.24933
Tb427_110134500.1-p1	1.11454	14.5244	2.19348	0.0549284	0.246069	-5.25035
Tb427_100038600.1-p1	1.42907	17.2275	2.19026	0.0559639	0.248424	-5.26025
Tb427_090026100.1-p1	0.60013	14.9256	2.18708	0.0555121	0.248094	-5.26054
Tb427_060048300.1-p1	-0.235256	19.4315	-2.18261	0.0559227	0.248424	-5.26765
Tb427_110009700.1-p1	-0.230958	22.4995	-2.18198	0.055981	0.248424	-5.26865
Tb427_070037200.1-p1	-0.149457	21.8061	-2.17867	0.0562878	0.249199	-5.27392
Tb427_010027500.1-p1	-0.339661	19.1697	-2.17445	0.0566808	0.250351	-5.28062
Tb427_100153500.1-p1	-1.83282	15.6698	-2.17417	0.0574557	0.252003	-5.28567
Tb427_110089800.1-p1	0.643113	13.0621	2.1697	0.0571266	0.251731	-5.28816
Tb427_090052600.1-p1	0.533524	19.6697	2.16912	0.0573339	0.252003	-5.29001
Tb427_110133400.1-p1	-0.145424	22.3676	-2.1597	0.0580763	0.254134	-5.30403
Tb427_080050800.1-p1	-1.42279	16.9022	-2.16008	0.0587931	0.256083	-5.30788
Tb427_040034000.1-p1	0.351427	16.1117	2.15605	0.0584266	0.255075	-5.30981
Tb427_030037300.1-p1	-0.181707	23.388	-2.14544	0.0594563	0.25808	-5.32659
Tb427_110147400.1-p1	0.369503	16.3888	2.14474	0.0595253	0.25808	-5.32771
Tb427_080036000.1-p1	0.172547	22.1301	2.14309	0.0596868	0.258186	-5.33031
Tb427_110089700.1-p1	0.224192	23.9684	2.13811	0.0601787	0.25952	-5.33818
Tb427_080037600.1-p1	0.546958	18.3191	2.13718	0.0602703	0.25952	-5.33964
Tb427_040052400.1-p1	0.550698	14.5199	2.13341	0.060646	0.260362	-5.34561
Tb427_040024800.1-p1	-0.425914	15.7834	-2.13126	0.0608606	0.260362	-5.34899
Tb427_110037700.1-p1	0.416111	17.3016	2.13106	0.0608811	0.260362	-5.34931
Tb427_100012800.1-p1	-0.573301	17.1173	-2.12758	0.0612299	0.260362	-5.35479
Tb427_090050100.1-p1	-0.602328	15.9927	-2.12665	0.0613238	0.260362	-5.35626
Tb427_090062500.1-p1	0.534871	17.4502	2.1253	0.0614608	0.260362	-5.3584
Tb427_000801100.1-p1	0.331273	16.2236	2.12472	0.0615191	0.260362	-5.35931
Tb427_110026100.1-p1	0.361431	19.1818	2.1236	0.0616321	0.260362	-5.36107
Tb427_030040300.1-p1	-0.548944	17.8086	-2.12285	0.0617083	0.260362	-5.36225
Tb427_100156300.1-p1	-0.411034	15.6205	-2.12045	0.0619524	0.260808	-5.36603
Tb427_110037600.1-p1	-0.658908	16.2711	-2.11898	0.0621025	0.260824	-5.36835
Tb427_080049400.1-p1	0.723801	18.3047	2.11963	0.0626146	0.260824	-5.3704
Tb427_080050400.1-p1	-0.167906	20.3827	-2.11613	0.0623945	0.260824	-5.37284
Tb427_110173200.1-p1	0.502079	18.04	2.11548	0.0624612	0.260824	-5.37387
Tb427_100134400.1-p1	-0.227436	21.8829	-2.11366	0.0626476	0.260824	-5.37672
Tb427_090061700.1-p1	-0.187511	21.1902	-2.11172	0.0628481	0.261083	-5.37978
Tb427_110044100.1-p1	-0.389775	16.0426	-2.10267	0.0637898	0.26224	-5.394
Tb427_100168100.1-p1	-2.1046	12.9711	-2.10284	0.0639535	0.26224	-5.39466
Tb427_090038700.1-p1	-0.288496	20.2859	-2.10165	0.0638966	0.26224	-5.3956
Tb427_000501000.1-p1;Tb427_000809900.1-p1;Tb427_000708400.1-p1	0.717738	17.2053	2.10143	0.0639213	0.26224	-5.39595
Tb427_110109200.1-p1	-0.390738	15.7402	-2.1008	0.0639862	0.26224	-5.39694
Tb427_090047300.1-p1	-0.2385	18.3905	-2.10041	0.0640264	0.26224	-5.39754
Tb427_070005800.1-p1	-0.219296	19.6237	-2.09972	0.0641	0.26224	-5.39864
Tb427_010024500.1-p1	0.401369	16.6222	2.09423	0.0646795	0.264038	-5.40724
Tb427_090040600.1-p1	0.746464	13.7797	2.09051	0.0650764	0.264786	-5.41308
Tb427_090068100.1-p1	0.44405	15.4035	2.08897	0.0652403	0.264786	-5.41548
Tb427_050022600.1-p1	-0.389938	17.2796	-2.08857	0.065284	0.264786	-5.41612
Tb427_080023500.1-p1	-0.263822	17.8634	-2.08588	0.065572	0.264788	-5.42032
Tb427_090063000.1-p1	-0.194145	19.895	-2.08479	0.0656896	0.264788	-5.42203
Tb427_110034500.1-p1	-0.217869	21.163	-2.08455	0.065716	0.264788	-5.42242
Tb427_070074100.1-p1	-0.492801	15.6608	-2.08334	0.0658459	0.264788	-5.4243
Tb427_110043000.1-p1	0.151067	21.5495	2.08164	0.0660304	0.264964	-5.42697
Tb427_090049100.1-p1	-0.201873	19.9661	-2.07827	0.0663963	0.265514	-5.43224
Tb427_030048500.1-p1	-0.35842	17.0091	-2.07697	0.0665382	0.265514	-5.43428
Tb427_080050700.1-p1	0.211562	17.073	2.0765	0.0665897	0.265514	-5.43502
Tb427_050033000.1-p1	1.04364	13.1713	2.07358	0.0669082	0.265881	-5.43956
Tb427_110103300.1-p1	-0.25091	21.5	-2.07308	0.0669637	0.265881	-5.44036
Tb427_110043900.1-p1	0.416123	17.3193	2.0708	0.0672139	0.266314	-5.44391
Tb427_110095400.1-p1	0.311347	18.3164	2.0679	0.0675345	0.267023	-5.44844
Tb427_090065900.1-p1	-0.195684	19.5927	-2.06552	0.0677982	0.267204	-5.45215
Tb427_030056000.1-p1	0.184302	20.3212	2.06494	0.0678635	0.267204	-5.45307
Tb427_070050400.1-p1	-0.334777	20.1444	-2.05954	0.0684662	0.269015	-5.46149
Tb427_110044400.1-p1	0.470352	14.4299	2.05742	0.0687041	0.269389	-5.46479
Tb427_110029200.1-p1	-0.182966	19.7963	-2.05269	0.0692379	0.270919	-5.47215
Tb427_110120900.1-p1	0.183365	19.1214	2.04705	0.0698798	0.272864	-5.48092
Tb427_100079200.1-p1	0.531729	23.3316	2.03689	0.0718462	0.279385	-5.50005
Tb427_070060500.1-p1	-0.234841	19.5808	-2.03123	0.0717124	0.279385	-5.5055
Tb427_090089100.1-p1	1.64397	12.8921	2.02573	0.0723594	0.280616	-5.51402
Tb427_060056100.1-p1	0.25327	16.6522	2.02488	0.0724601	0.280616	-5.51534
Tb427_050009500.1-p1	-0.231799	21.6849	-2.02284	0.0727024	0.280977	-5.5185
Tb427_100124800.1-p1	0.198947	17.6943	2.0163	0.0734824	0.283411	-5.52862
Tb427_110011500.1-p1	-0.39469	19.4241	-2.01431	0.0737217	0.283423	-5.53169
Tb427_100069500.1-p1;Tb427_110047700.1-p1	-0.272679	21.976	-2.01291	0.0738903	0.283423	-5.53386
Tb427_100048400.1-p1	-0.282295	17.1291	-2.01215	0.073982	0.283423	-5.53503
Tb427_010006500.1-p1	-0.220476	22.832	-2.01128	0.0740868	0.283423	-5.53637
Tb427_110029100.1-p1	0.392781	15.8993	2.00912	0.0743482	0.283582	-5.5397
Tb427_060033100.1-p1;Tb427_070038300.1-p1	-1.80047	10.3926	-2.00846	0.0744289	0.283582	-5.54073
Tb427_040052700.1-p1;Tb427_080080700.1-p1	0.163218	18.9883	2.00683	0.0746268	0.283762	-5.54324
Tb427_090076100.1-p1	-0.28683	17.5061	-1.99335	0.0762852	0.289485	-5.56402
Tb427_100010900.1-p1	0.815844	14.4498	1.99082	0.0766008	0.290098	-5.56792
Tb427_040015400.1-p1	0.445862	15.3624	1.98735	0.0770343	0.291156	-5.57325
Tb427_100157900.1-p1	-0.154479	21.5635	-1.98142	0.0777819	0.293393	-5.58236
Tb427_020017500.1-p1	0.239098	20.94	1.97753	0.0782766	0.29467	-5.58834
Tb427_020029700.1-p1	-2.05238	11.41	-1.97591	0.0784825	0.294856	-5.59081
Tb427_090030900.1-p1	0.228191	18.4718	1.97105	0.0791061	0.296049	-5.59827
Tb427_100054000.1-p1	0.334237	17.5274	1.97049	0.0791782	0.296049	-5.59913
Tb427_050048500.1-p1	-0.281337	20.0929	-1.96903	0.0793656	0.296049	-5.60136
Tb427_070061800.1-p1	-0.268087	19.2909	-1.96827	0.0794649	0.296049	-5.60254
Tb427_050020700.1-p1	0.408576	16.4198	1.96734	0.0795847	0.296049	-5.60395
Tb427_110011400.1-p1	0.60189	15.9753	1.95788	0.0808178	0.300044	-5.61842
Tb427_080048100.1-p1	-0.397488	16.9306	-1.95654	0.080994	0.300107	-5.62047
Tb427_110016500.1-p1	1.23338	14.2776	1.95093	0.0817358	0.301844	-5.62904
Tb427_100153400.1-p1	-0.311618	19.0695	-1.95028	0.0818218	0.301844	-5.63003
Tb427_070024000.1-p1	-0.38912	17.1577	-1.94937	0.0819427	0.301844	-5.63142
Tb427_080029100.1-p1	-0.388881	16.876	-1.94756	0.0821833	0.30214	-5.63417
Tb427_070029500.1-p1	-0.261933	16.9376	-1.94463	0.0825753	0.30299	-5.63864
Tb427_080041300.1-p1;Tb427_000005000.1-p1;Tb427_080041400.1-p1	-0.353271	16.0415	-1.94246	0.0828664	0.303468	-5.64194
Tb427_110163900.1-p1	-0.316245	17.2457	-1.9367	0.0836438	0.305268	-5.65071
Tb427_010009500.1-p1	0.540397	16.7408	1.93642	0.0836817	0.305268	-5.65113
Tb427_110062200.1-p1	-0.394817	16.6252	-1.93405	0.0840049	0.30552	-5.65475
Tb427_110045800.1-p1	-0.247118	21.9514	-1.93254	0.0842104	0.30552	-5.65704
Tb427_090008200.1-p1	-0.452342	14.9172	-1.93064	0.0844709	0.30552	-5.65993
Tb427_040012100.1-p1	0.211606	18.7994	1.93034	0.0845106	0.30552	-5.66037
Tb427_060054800.1-p1	0.146101	23.5563	1.92998	0.0845606	0.30552	-5.66093
Tb427_070078100.1-p1	0.288901	19.5721	1.92841	0.0847759	0.305712	-5.66331
Tb427_050034700.1-p1	-0.410519	15.7114	-1.92005	0.0859323	0.30878	-5.676
Tb427_080028700.1-p1;Tb427_110066100.1-p1	0.293849	16.6183	1.91989	0.0859543	0.30878	-5.67624
Tb427_080059800.1-p1	-0.24603	18.7078	-1.9171	0.0863434	0.309589	-5.68047
Tb427_090055900.1-p1	-0.231915	18.8715	-1.91399	0.0867784	0.309976	-5.68517
Tb427_110125200.1-p1	0.261528	17.5026	1.91398	0.0867801	0.309976	-5.68518
Tb427_080076000.1-p1	-0.263396	21.1066	-1.90775	0.0876595	0.312525	-5.69461
Tb427_110103100.1-p1	0.263908	15.6733	1.90449	0.0881218	0.313368	-5.69953
Tb427_020031500.1-p1	-0.331903	19.2	-1.90375	0.0882282	0.313368	-5.70065
Tb427_050013700.1-p1;Tb427_050013800.1-p1	-0.194877	22.0651	-1.9014	0.0885631	0.313514	-5.70419
Tb427_030053900.1-p1	0.140917	27.4588	1.90113	0.0886019	0.313514	-5.7046
Tb427_100043800.1-p1	-1.5935	12.844	-1.89689	0.0892112	0.315079	-5.711
Tb427_100120900.1-p1	0.227548	23.6939	1.89454	0.0895511	0.315689	-5.71455
Tb427_060009800.1-p1	-0.806992	14.636	-1.8889	0.0903694	0.317979	-5.72303
Tb427_110105100.1-p1	-0.158702	19.5324	-1.88543	0.0908772	0.31917	-5.72825
Tb427_110129000.1-p1	-0.486706	16.9401	-1.8806	0.0915887	0.320537	-5.73552
Tb427_080029600.1-p1	-0.370988	14.6804	-1.88048	0.0916062	0.320537	-5.7357
Tb427_110159600.1-p1	-0.278891	16.6256	-1.87808	0.0919609	0.321182	-5.73929
Tb427_100156200.1-p1	0.660687	12.3444	1.87587	0.0922896	0.321353	-5.74261
Tb427_100045000.1-p1	0.251507	17.2832	1.87546	0.0923505	0.321353	-5.74323
Tb427_110134300.1-p1	0.284253	19.5717	1.86923	0.0932818	0.322906	-5.75256
Tb427_070073900.1-p1	0.331258	18.0716	1.86922	0.0932841	0.322906	-5.75258
Tb427_040048900.1-p1	0.543418	17.2972	1.86904	0.0933106	0.322906	-5.75285
Tb427_110054300.1-p1	-2.38735	12.5737	-1.86677	0.0944904	0.325367	-5.75826
Tb427_080072900.1-p1	-0.375444	18.6543	-1.86536	0.0938654	0.324231	-5.75836
Tb427_000016500.1-p1;Tb427_000020700.1-p1;Tb427_000005700.1-p1	0.581113	19.4691	1.86345	0.0949917	0.325887	-5.76319
Tb427_110132000.1-p1;Tb427_110132100.1-p1	0.641065	14.5732	1.86091	0.0945393	0.325367	-5.765
Tb427_110123100.1-p1;Tb427_070009900.1-p1	0.454399	23.8524	1.86065	0.0954183	0.325887	-5.76736
Tb427_110108200.1-p1	-0.362741	19.8822	-1.85644	0.0952222	0.325887	-5.77169
Tb427_100154100.1-p1	0.168576	23.949	1.85617	0.0952633	0.325887	-5.77209
Tb427_080021200.1-p1	-0.276	17.3106	-1.85428	0.0955545	0.325887	-5.77492
Tb427_050017000.1-p1	-0.829939	16.5917	-1.85014	0.0966515	0.329034	-5.78213
Tb427_100067000.1-p1	0.521941	17.4527	1.84568	0.0968837	0.32923	-5.78773
Tb427_020010600.1-p1	-0.212799	21.0546	-1.84324	0.0972639	0.329927	-5.79136
Tb427_010013200.1-p1	-0.206521	22.8277	-1.83751	0.0981628	0.332379	-5.79988
Tb427_050046500.1-p1	-0.406777	14.174	-1.83204	0.0990286	0.334709	-5.808
Tb427_100120800.1-p1	0.741575	14.3927	1.83016	0.0993275	0.334888	-5.81079
Tb427_040048700.1-p1	0.794246	14.0924	1.82948	0.0994367	0.334888	-5.81181
Tb427_100103300.1-p1	-0.189217	20.3228	-1.82075	0.100838	0.339004	-5.82474
Tb427_030010800.1-p1	-0.267426	15.9547	-1.81822	0.101247	0.339773	-5.82848
Tb427_080072500.1-p1	0.245155	17.9522	1.81647	0.101532	0.340122	-5.83107
Tb427_100142600.1-p1	1.00783	20.8912	1.81707	0.102281	0.342024	-5.83186
Tb427_100151500.1-p1	-0.218166	18.2392	-1.81003	0.102584	0.34243	-5.84058
Tb427_110081000.1-p1	1.50804	12.6265	1.80785	0.102942	0.343019	-5.84379
Tb427_090070400.1-p1	0.159227	23.9487	1.80352	0.103657	0.344793	-5.85017
Tb427_070017500.1-p1	0.335425	18.3807	1.80046	0.104166	0.345512	-5.85468
Tb427_070058000.1-p1	-0.670371	14.9973	-1.80002	0.10424	0.345512	-5.85533
Tb427_080053300.1-p1	0.251361	18.9755	1.79047	0.105841	0.350204	-5.86936
Tb427_080067700.1-p1	0.218541	19.2076	1.78548	0.106687	0.351946	-5.87668
Tb427_030005900.1-p1	0.500788	14.0039	1.78517	0.106741	0.351946	-5.87714
Tb427_020023700.1-p1	0.383069	16.4767	1.78293	0.107123	0.352116	-5.88042
Tb427_100155500.1-p1	0.230115	18.3874	1.78183	0.10731	0.352116	-5.88203
Tb427_090030200.1-p1	-0.180274	17.9882	-1.78159	0.107352	0.352116	-5.88238
Tb427_100038200.1-p1	-0.365326	15.3036	-1.77833	0.107911	0.353332	-5.88714
Tb427_080047300.1-p1	0.83166	17.4781	1.77851	0.108731	0.355089	-5.88832
Tb427_050015800.1-p1;Tb427_000719900.1-p1	0.224304	24.6217	1.77305	0.108824	0.355089	-5.89487
Tb427_100105600.1-p1	0.16663	24.454	1.76883	0.109558	0.356867	-5.90104
Tb427_100123500.1-p1	-0.363838	15.7688	-1.76669	0.109931	0.357465	-5.90415
Tb427_110076300.1-p1	-0.156047	18.4849	-1.76497	0.110232	0.35756	-5.90665
Tb427_020019900.1-p1	-0.438822	14.6645	-1.76436	0.110339	0.35756	-5.90755
Tb427_110104500.1-p1	-0.366423	16.3877	-1.76293	0.11059	0.357758	-5.90963
Tb427_040018400.1-p1	-0.235706	16.6171	-1.76021	0.11107	0.358695	-5.91359
Tb427_100161500.1-p1	1.03669	14.5217	1.75828	0.111411	0.359181	-5.91639
Tb427_100060200.1-p1	0.579062	24.8613	1.75553	0.112754	0.361658	-5.9217
Tb427_060014500.1-p1	-0.192877	17.0754	-1.75409	0.112156	0.360757	-5.92249
Tb427_090089500.1-p1	0.120158	25.3771	1.75338	0.112282	0.360757	-5.92352
Tb427_090087600.1-p1	0.230988	17.0603	1.74853	0.113151	0.362312	-5.93056
Tb427_100120400.1-p1	0.351476	18.6958	1.74551	0.113696	0.363441	-5.93495
Tb427_110135700.1-p1	0.63186	18.9147	1.74454	0.114725	0.364262	-5.93758
Tb427_100088800.1-p1	-0.157788	20.9042	-1.74276	0.114192	0.364262	-5.93892
Tb427_100136800.1-p1	-0.124632	21.3988	-1.74022	0.114653	0.364262	-5.9426
Tb427_040021800.1-p1	-0.388544	14.32	-1.73992	0.114709	0.364262	-5.94304
Tb427_060049200.1-p1	1.00521	11.8433	1.73457	0.115686	0.366696	-5.95078
Tb427_020019600.1-p1	0.148957	21.4918	1.73251	0.116065	0.367278	-5.95375
Tb427_110132200.1-p1	0.17146	19.6776	1.73074	0.11639	0.367693	-5.95631
Tb427_030006600.1-p1	-0.145744	21.2228	-1.72896	0.116719	0.368113	-5.95887
Tb427_030022800.1-p1	-0.673846	18.2903	-1.72955	0.117466	0.36865	-5.95917
Tb427_020020300.1-p1	0.473672	14.585	1.72634	0.117204	0.36865	-5.96265
Tb427_040007500.1-p1	-0.171443	20.4801	-1.72488	0.117475	0.36865	-5.96476
Tb427_110083200.1-p1	0.265402	17.4429	1.72281	0.11786	0.368979	-5.96773
Tb427_110091200.1-p1	-0.488638	14.0539	-1.72222	0.117972	0.368979	-5.96859
Tb427_040013400.1-p1	0.223379	17.8955	1.71764	0.118829	0.371046	-5.97518
Tb427_100080000.1-p1	0.332772	15.7175	1.71385	0.119543	0.372191	-5.98062
Tb427_000285700.1-p1	0.932686	12.608	1.7136	0.119591	0.372191	-5.98098
Tb427_030017600.1-p1	-0.291338	16.3913	-1.70967	0.120334	0.373889	-5.98661
Tb427_050017900.1-p1	0.838716	14.8819	1.70045	0.1221	0.37846	-5.99982
Tb427_110154100.1-p1	0.427195	17.0155	1.69989	0.122207	0.37846	-6.00062
Tb427_100162000.1-p1	0.135543	21.3386	1.69706	0.122755	0.378595	-6.00467
Tb427_030037700.1-p1	0.874525	12.2547	1.69667	0.122831	0.378595	-6.00523
Tb427_100036800.1-p1	0.226744	20.3468	1.69614	0.122932	0.378595	-6.00597
Tb427_100119200.1-p1	0.806203	11.1149	1.69552	0.123053	0.378595	-6.00687
Tb427_050027300.1-p1	0.30348	16.8793	1.69105	0.123923	0.38065	-6.01324
Tb427_080027700.1-p1	-0.373771	15.2643	-1.68628	0.124858	0.382897	-6.02004
Tb427_080011800.1-p1;Tb427_080012000.1-p1	-0.181144	18.0225	-1.68476	0.125156	0.383189	-6.0222
Tb427_110032800.1-p1	-2.45265	10.0392	-1.68288	0.125527	0.383586	-6.02487
Tb427_080080300.1-p1;Tb427_040053100.1-p1	-0.201559	16.8076	-1.68122	0.125856	0.383586	-6.02724
Tb427_040043600.1-p1	-0.79901	12.5706	-1.68062	0.125975	0.383586	-6.02809
Tb427_110021400.1-p1	-0.172774	19.118	-1.67928	0.12624	0.383586	-6.02999
Tb427_100043600.1-p1	0.246917	17.1245	1.67864	0.126367	0.383586	-6.0309
Tb427_070041600.1-p1	-0.205791	17.7696	-1.67794	0.126506	0.383586	-6.03189
Tb427_110131800.1-p1	-0.315975	19.0737	-1.67483	0.127128	0.384852	-6.03632
Tb427_110143900.1-p1	-0.170228	18.5126	-1.67074	0.127947	0.38671	-6.04211
Tb427_100124900.1-p1	-0.538198	13.7107	-1.66761	0.128578	0.387998	-6.04655
Tb427_110122700.1-p1	0.135291	19.2499	1.66499	0.129108	0.388159	-6.05025
Tb427_040046700.1-p1	-0.34778	16.0338	-1.66494	0.129118	0.388159	-6.05032
Tb427_050010000.1-p1	-0.19555	20.7831	-1.6641	0.129289	0.388159	-6.05151
Tb427_080044500.1-p1	0.19404	18.2594	1.66328	0.129455	0.388159	-6.05267
Tb427_080078000.1-p1	-0.189141	20.6028	-1.66064	0.129991	0.388531	-6.05639
Tb427_080068000.1-p1	-2.61551	11.8746	-1.65983	0.131017	0.388531	-6.05833
Tb427_100110000.1-p1	-0.155747	18.3061	-1.65898	0.13033	0.388531	-6.05873
Tb427_040051800.1-p1	0.21935	17.6809	1.6579	0.130551	0.388531	-6.06026
Tb427_080023900.1-p1	-0.238584	15.511	-1.65734	0.130666	0.388531	-6.06105
Tb427_100082100.1-p1	-0.675127	16.5759	-1.65715	0.130907	0.388531	-6.06151
Tb427_080042600.1-p1	-0.808614	14.232	-1.65498	0.131151	0.388531	-6.06438
Tb427_070026300.1-p1	0.220655	19.9954	1.65432	0.131286	0.388531	-6.06531
Tb427_090022300.1-p1	0.216505	18.8545	1.65295	0.131568	0.388531	-6.06724
Tb427_110087900.1-p1	-0.237354	19.2044	-1.65261	0.131639	0.388531	-6.06772
Tb427_060038600.1-p1	0.188768	18.171	1.65127	0.131915	0.388738	-6.06961
Tb427_080007100.1-p1	-0.359264	14.3896	-1.64668	0.132867	0.390426	-6.07606
Tb427_010031100.1-p1	0.443117	13.6956	1.64585	0.133039	0.390426	-6.07723
Tb427_100049600.1-p1	-0.105642	22.8276	-1.64552	0.133109	0.390426	-6.0777
Tb427_090027300.1-p1	-0.391476	16.2001	-1.64267	0.133703	0.391016	-6.0817
Tb427_090025700.1-p1	-0.363597	16.792	-1.64256	0.133725	0.391016	-6.08184
Tb427_110100600.1-p1	-0.425104	14.9283	-1.63939	0.134391	0.392356	-6.0863
Tb427_090068300.1-p1	0.460161	14.4225	1.63754	0.134781	0.392885	-6.0889
Tb427_090008000.1-p1	-0.596888	14.3781	-1.63536	0.135239	0.393612	-6.09194
Tb427_020013600.1-p1	-0.205565	18.1707	-1.63055	0.136261	0.395975	-6.09868
Tb427_100091000.1-p1	-0.210043	17.9722	-1.62628	0.137172	0.39801	-6.10465
Tb427_110175800.1-p1	-0.281877	17.8036	-1.62393	0.137674	0.398853	-6.10791
Tb427_100126300.1-p1	0.531917	16.5403	1.62273	0.137933	0.398989	-6.10959
Tb427_060009700.1-p1	0.240618	17.1779	1.62032	0.138451	0.399646	-6.11294
Tb427_030039500.1-p1	0.46733	18.5171	1.61979	0.138768	0.399646	-6.11383
Tb427_010014900.1-p1	0.334554	16.9157	1.61873	0.138795	0.399646	-6.11516
Tb427_100057900.1-p1	-0.210898	20.7163	-1.6164	0.1393	0.400219	-6.1184
Tb427_040012700.1-p1	-0.171937	21.4464	-1.61586	0.139419	0.400219	-6.11916
Tb427_090080200.1-p1	-0.132939	21.0704	-1.61014	0.140665	0.403183	-6.12711
Tb427_100082300.1-p1	-0.188142	18.189	-1.60779	0.141181	0.404047	-6.13037
Tb427_040022600.1-p1	-0.585242	16.2801	-1.60475	0.14185	0.405065	-6.13458
Tb427_020017700.1-p1	-0.21107	19.9439	-1.60422	0.141966	0.405065	-6.13531
Tb427_030051800.1-p1	0.421292	16.2161	1.59898	0.143127	0.407762	-6.14257
Tb427_110078800.1-p1	0.749653	14.6022	1.59743	0.143471	0.407795	-6.14471
Tb427_090090000.1-p1	0.142889	19.8423	1.59699	0.143572	0.407795	-6.14533
Tb427_110161800.1-p1	-0.598482	13.603	-1.58906	0.145349	0.412223	-6.15627
Tb427_070059100.1-p1	-0.180705	20.4023	-1.58452	0.146375	0.41397	-6.16251
Tb427_020013100.1-p1	-0.131644	20.8894	-1.58384	0.146529	0.41397	-6.16344
Tb427_090058800.1-p1	-0.513025	14.183	-1.58343	0.146624	0.41397	-6.16402
Tb427_070062800.1-p1	-0.479576	14.9903	-1.57669	0.148162	0.417689	-6.17327
Tb427_040056300.1-p1;Tb427_080077400.1-p1	-0.153189	19.0794	-1.5736	0.148871	0.418987	-6.1775
Tb427_100062200.1-p1	-1.49226	10.408	-1.57275	0.149067	0.418987	-6.17867
Tb427_020025200.1-p1	0.297348	14.9304	1.5701	0.149679	0.420082	-6.1823
Tb427_100043000.1-p1	0.139609	25.0774	1.56887	0.149964	0.420256	-6.18398
Tb427_060012300.1-p1	0.215947	17.0524	1.56682	0.15044	0.420964	-6.18678
Tb427_100157500.1-p1	0.887669	15.9531	1.56623	0.151434	0.421665	-6.18796
Tb427_030021800.1-p1	0.583363	13.6317	1.56358	0.151196	0.421665	-6.19121
Tb427_060018700.1-p1	0.439761	15.9061	1.56315	0.151295	0.421665	-6.19179
Tb427_060009200.1-p1	-0.287976	15.5274	-1.56191	0.151585	0.421665	-6.19348
Tb427_050027900.1-p1	-0.528206	14.4554	-1.55927	0.152206	0.422262	-6.19709
Tb427_060024100.1-p1	0.609507	23.1987	1.55945	0.153018	0.422262	-6.19718
Tb427_110100800.1-p1	0.393409	16.0595	1.55747	0.152628	0.422262	-6.19954
Tb427_080033900.1-p1;Tb427_080033800.1-p1	-0.224063	17.6979	-1.55709	0.152716	0.422262	-6.20005
Tb427_060050300.1-p1	-0.387083	17.059	-1.55669	0.152813	0.422262	-6.20061
Tb427_110177600.1-p1	-0.533457	14.7992	-1.55529	0.153143	0.422262	-6.20251
Tb427_090039900.1-p1	0.525177	15.1911	1.54839	0.154778	0.426148	-6.21188
Tb427_080017300.1-p1	-0.198569	18.9107	-1.54442	0.155729	0.427876	-6.21727
Tb427_080041200.1-p1	-0.155877	17.727	-1.54387	0.155859	0.427876	-6.21801
Tb427_090014500.1-p1	-0.262559	15.3813	-1.53919	0.156986	0.430342	-6.22435
Tb427_110055300.1-p1	0.696579	15.0943	1.53684	0.157555	0.431089	-6.22753
Tb427_040026300.1-p1	-0.409565	14.1468	-1.53618	0.157715	0.431089	-6.22843
Tb427_100018100.1-p1;Tb427_070013600.1-p1;Tb427_080029300.1-p1	0.0990648	22.639	1.53501	0.157998	0.431237	-6.23
Tb427_110036200.1-p1	0.401301	18.8395	1.53298	0.158492	0.431959	-6.23274
Tb427_100145400.1-p1	0.394085	17.1716	1.52783	0.15975	0.434609	-6.23968
Tb427_100144400.1-p1	-0.285517	15.1303	-1.52712	0.159925	0.434609	-6.24064
Tb427_010007300.1-p1	0.972395	14.5773	1.52325	0.161077	0.437109	-6.24589
Tb427_100131700.1-p1	0.351275	18.0941	1.52073	0.161499	0.437625	-6.24923
Tb427_100165200.1-p1	-0.149559	20.0523	-1.51667	0.162505	0.43972	-6.25467
Tb427_090043700.1-p1;Tb427_100010600.1-p1	-0.144984	22.2761	-1.51472	0.162992	0.440406	-6.25729
Tb427_070081300.1-p1	0.288938	15.4719	1.51242	0.163567	0.441327	-6.26037
Tb427_090017400.1-p1	0.178409	19.803	1.51037	0.164082	0.442084	-6.26312
Tb427_110028300.1-p1	0.205013	18.8648	1.50863	0.164518	0.442627	-6.26544
Tb427_100028700.1-p1	-0.220704	19.99	-1.50648	0.16506	0.442811	-6.26831
Tb427_110066500.1-p1	0.151847	18.9698	1.50634	0.165096	0.442811	-6.2685
Tb427_080013700.1-p1	-0.896572	12.6715	-1.50489	0.165462	0.442811	-6.27043
Tb427_110090000.1-p1	0.289228	18.5448	1.50461	0.165532	0.442811	-6.2708
Tb427_110147600.1-p1	0.210025	16.2526	1.50311	0.165911	0.442811	-6.2728
Tb427_060043400.1-p1	-0.226694	19.0538	-1.50221	0.16614	0.442811	-6.27401
Tb427_060031500.1-p1	0.208166	22.076	1.50186	0.16623	0.442811	-6.27448
Tb427_090079500.1-p1	-1.0312	11.9527	-1.49937	0.166863	0.443376	-6.27779
Tb427_040033100.1-p1	-0.216016	17.4143	-1.49827	0.167143	0.443376	-6.27925
Tb427_110099800.1-p1	0.32241	16.7101	1.49825	0.167148	0.443376	-6.27928
Tb427_040018300.1-p1	-0.200379	17.1032	-1.49705	0.167453	0.443563	-6.28087
Tb427_060043600.1-p1	-0.560612	13.4818	-1.49127	0.168936	0.446864	-6.28855
Tb427_090034200.1-p1	-1.25898	13.9818	-1.49097	0.169476	0.447664	-6.289
Tb427_110042800.1-p1	-1.62849	10.6126	-1.48786	0.169817	0.447937	-6.29308
Tb427_070072500.1-p1	0.202608	16.1618	1.48215	0.1713	0.450092	-6.30064
Tb427_080035100.1-p1	0.459937	21.3391	1.48174	0.172252	0.450092	-6.30123
Tb427_100045400.1-p1	0.36042	15.6994	1.48142	0.171491	0.450092	-6.3016
Tb427_060042300.1-p1	0.124186	23.4036	1.48072	0.171672	0.450092	-6.30252
Tb427_110168000.1-p1	0.205889	18.991	1.47938	0.172024	0.450092	-6.3043
Tb427_110132600.1-p1	0.201876	16.284	1.47864	0.172217	0.450092	-6.30528
Tb427_110162200.1-p1	-0.264199	16.3348	-1.4783	0.172305	0.450092	-6.30572
Tb427_100072600.1-p1	-0.353952	14.6794	-1.47636	0.172814	0.450799	-6.30828
Tb427_110053200.1-p1	-0.188924	16.9821	-1.47472	0.173246	0.451302	-6.31045
Tb427_110091500.1-p1	-0.168245	19.5773	-1.46933	0.174671	0.453737	-6.31754
Tb427_020006400.1-p1	0.279432	15.3615	1.4687	0.174837	0.453737	-6.31837
Tb427_080080600.1-p1	0.258556	15.9602	1.46802	0.175016	0.453737	-6.31926
Tb427_100105700.1-p1	-0.208816	19.156	-1.46704	0.175278	0.453737	-6.32055
Tb427_110158000.1-p1	0.212044	21.5809	1.46664	0.175384	0.453737	-6.32108
Tb427_100060600.1-p1	0.220908	18.8462	1.46502	0.175815	0.45423	-6.3232
Tb427_110096100.1-p1	-0.283204	16.508	-1.45532	0.178419	0.460326	-6.33591
Tb427_050035800.1-p1	-0.586159	13.6984	-1.4543	0.178693	0.460404	-6.33724
Tb427_010031800.1-p1	-0.586997	21.3689	-1.45157	0.180273	0.462577	-6.34076
Tb427_050042700.1-p1	-0.285867	15.2891	-1.44911	0.180102	0.462577	-6.34402
Tb427_040028900.1-p1	-0.518351	15.755	-1.44865	0.180227	0.462577	-6.34461
Tb427_040046900.1-p1	-0.520557	13.7337	-1.44042	0.182481	0.467607	-6.35532
Tb427_020019500.1-p1	-0.211361	20.1054	-1.43776	0.183214	0.468496	-6.35877
Tb427_110012800.1-p1	-0.199755	18.6403	-1.43723	0.183361	0.468496	-6.35945
Tb427_110024700.1-p1	0.247164	21.5829	1.43647	0.183573	0.468496	-6.36045
Tb427_030038300.1-p1	-0.617995	12.351	-1.43202	0.184807	0.469279	-6.36621
Tb427_090076600.1-p1	0.157129	16.7311	1.43149	0.184955	0.469279	-6.3669
Tb427_110083500.1-p1	-0.134514	20.2622	-1.43144	0.184967	0.469279	-6.36695
Tb427_110089600.1-p1	0.217495	16.2729	1.43137	0.184987	0.469279	-6.36704
Tb427_100137100.1-p1	0.298623	15.6627	1.43088	0.185124	0.469279	-6.36768
Tb427_090032200.1-p1	0.342394	17.2139	1.42961	0.185479	0.469548	-6.36932
Tb427_100128400.1-p1	-0.192296	16.3321	-1.4281	0.185901	0.46996	-6.37128
Tb427_100160800.1-p1	0.451204	16.0588	1.42664	0.186309	0.46996	-6.37316
Tb427_080039600.1-p1;Tb427_080043900.1-p1	-0.494014	14.3281	-1.42627	0.186412	0.46996	-6.37363
Tb427_030037200.1-p1	0.274952	14.5629	1.42451	0.186906	0.46996	-6.3759
Tb427_100068500.1-p1	0.234151	16.3071	1.42421	0.186992	0.46996	-6.37629
Tb427_030059300.1-p1	0.136848	18.9682	1.4237	0.187137	0.46996	-6.37696
Tb427_010008600.1-p1	0.897011	14.3951	1.42196	0.187624	0.470558	-6.37919
Tb427_110141800.1-p1	-0.189976	17.5548	-1.41952	0.188314	0.47166	-6.38233
Tb427_060019500.1-p1	-0.611452	14.64	-1.41769	0.188834	0.472214	-6.38469
Tb427_070035000.1-p1	-0.19587	18.5356	-1.41698	0.189036	0.472214	-6.3856
Tb427_100116100.1-p1	-0.109917	23.3591	-1.41588	0.189346	0.472364	-6.38701
Tb427_080047000.1-p1	-0.157916	19.7326	-1.41217	0.190405	0.473873	-6.39178
Tb427_050014200.1-p1	-0.295852	16.3766	-1.412	0.190454	0.473873	-6.392
Tb427_100160400.1-p1	0.545787	16.6033	1.40985	0.191239	0.47478	-6.39472
Tb427_110058800.1-p1	-0.563731	13.982	-1.40896	0.191322	0.47478	-6.39588
Tb427_090062800.1-p1	0.432082	17.1021	1.40716	0.19184	0.474833	-6.39819
Tb427_100138600.1-p1	-0.219543	17.8444	-1.40633	0.19208	0.474833	-6.39926
Tb427_060039900.1-p1	-0.176093	22.1098	-1.40626	0.192098	0.474833	-6.39934
Tb427_030020200.1-p1	0.307323	23.8622	1.40577	0.192692	0.475677	-6.39987
Tb427_090075300.1-p1	-0.512287	13.7769	-1.4009	0.193648	0.476592	-6.40619
Tb427_080025700.1-p1	1.97604	14.0718	1.40044	0.19461	0.477404	-6.4066
Tb427_040034100.1-p1	-0.149706	18.9325	-1.40036	0.193802	0.476592	-6.40687
Tb427_030050600.1-p1	-0.177962	20.2264	-1.4003	0.193821	0.476592	-6.40695
Tb427_030010100.1-p1	0.493498	14.4814	1.39742	0.194657	0.477404	-6.41062
Tb427_060041200.1-p1	-0.17137	18.5483	-1.39416	0.195609	0.478089	-6.41477
Tb427_080022400.1-p1	0.182834	16.69	1.39408	0.195631	0.478089	-6.41487
Tb427_110135400.1-p1	-0.604155	12.6298	-1.39386	0.195697	0.478089	-6.41516
Tb427_080025900.1-p1	-0.232001	19.1275	-1.39211	0.196208	0.478718	-6.41738
Tb427_040046200.1-p1	0.129111	21.8063	1.38922	0.197056	0.479533	-6.42104
Tb427_110175900.1-p1	-0.14986	19.808	-1.38871	0.197206	0.479533	-6.42169
Tb427_100060900.1-p1	0.182832	16.3466	1.38838	0.197305	0.479533	-6.42211
Tb427_010011400.1-p1	-0.245544	16.2885	-1.3863	0.197917	0.480401	-6.42474
Tb427_090052000.1-p1	0.103231	22.4819	1.38134	0.199387	0.482783	-6.43103
Tb427_050042600.1-p1	0.250828	18.1562	1.38126	0.19941	0.482783	-6.43112
Tb427_100135900.1-p1	0.459594	16.1358	1.37866	0.200185	0.483807	-6.43441
Tb427_040036800.1-p1	0.351928	18.3633	1.37812	0.200347	0.483807	-6.4351
Tb427_090036600.1-p1	-0.119367	20.3195	-1.37225	0.202103	0.487043	-6.44249
Tb427_060031100.1-p1	0.287398	17.8337	1.37192	0.202203	0.487043	-6.44291
Tb427_100032500.1-p1	-0.190965	17.4745	-1.36944	0.20295	0.488218	-6.44602
Tb427_100048600.1-p1	-0.128157	17.7203	-1.36567	0.204088	0.490202	-6.45075
Tb427_110187100.1-p1	0.636155	14.5898	1.36493	0.204312	0.490202	-6.45168
Tb427_070016400.1-p1	0.224517	16.3259	1.36414	0.204554	0.490202	-6.45268
Tb427_110175100.1-p1	-0.213019	15.3167	-1.36171	0.205293	0.491109	-6.45572
Tb427_110021300.1-p1	0.185808	18.5906	1.35963	0.205927	0.491109	-6.45832
Tb427_090068200.1-p1	0.444044	15.3654	1.35919	0.206061	0.491109	-6.45887
Tb427_070049900.1-p1	0.141359	20.0681	1.35916	0.206069	0.491109	-6.45891
Tb427_110142600.1-p1	-0.154195	17.1186	-1.35862	0.206234	0.491109	-6.45958
Tb427_070032700.1-p1	-0.290972	18.7918	-1.35601	0.207034	0.492007	-6.46284
Tb427_070056600.1-p1	0.229754	16.3079	1.35569	0.207133	0.492007	-6.46325
Tb427_060017900.1-p1	-0.152959	20.4721	-1.35382	0.207706	0.492611	-6.46557
Tb427_100142200.1-p1	1.03225	13.2099	1.35302	0.207952	0.492611	-6.46657
Tb427_100098500.1-p1	0.355804	13.7354	1.35231	0.208173	0.492611	-6.46746
Tb427_110170000.1-p1	-0.191476	20.3427	-1.34908	0.209171	0.492611	-6.47149
Tb427_110039100.1-p1	-0.45296	14.5023	-1.34879	0.209258	0.492611	-6.47184
Tb427_110048400.1-p1	-0.117378	19.9829	-1.348	0.209504	0.492611	-6.47282
Tb427_030058700.1-p1	0.147854	19.7074	1.34739	0.209691	0.492611	-6.47358
Tb427_070056000.1-p1	-0.149947	18.6216	-1.34718	0.209759	0.492611	-6.47385
Tb427_100087200.1-p1	-0.137635	18.3939	-1.3471	0.209782	0.492611	-6.47394
Tb427_070009800.1-p1	-0.138931	17.0128	-1.3464	0.21	0.492611	-6.47481
Tb427_050009900.1-p1	0.460933	12.6372	1.3439	0.210776	0.493817	-6.47791
Tb427_000832000.1-p1	0.27987	15.5762	1.34096	0.211694	0.494561	-6.48156
Tb427_110047500.1-p1	0.183167	19.1957	1.34081	0.211742	0.494561	-6.48175
Tb427_100118800.1-p1	0.24638	17.0386	1.34037	0.21188	0.494561	-6.4823
Tb427_080067500.1-p1	0.326283	22.8114	1.33663	0.213863	0.497343	-6.4866
Tb427_100059600.1-p1	0.211946	16.9961	1.33662	0.213054	0.496688	-6.48693
Tb427_030013700.1-p1	0.51947	16.9108	1.33498	0.213761	0.497343	-6.48888
Tb427_020021200.1-p1	-0.952863	15.8643	-1.3339	0.214721	0.497498	-6.48996
Tb427_070078300.1-p1	-0.119566	18.6103	-1.33203	0.2145	0.497498	-6.4926
Tb427_110027500.1-p1	-0.230116	18.7269	-1.33167	0.214614	0.497498	-6.49304
Tb427_000197500.1-p1	0.182738	16.8192	1.32989	0.215179	0.497791	-6.49524
Tb427_100053000.1-p1	-0.1283	19.6654	-1.32927	0.215375	0.497791	-6.496
Tb427_080043300.1-p1	-0.265092	15.0271	-1.32803	0.21577	0.498093	-6.49753
Tb427_070006300.1-p1	0.850768	13.5929	1.32409	0.217023	0.499751	-6.50238
Tb427_110167100.1-p1	-0.202432	17.6852	-1.32378	0.217121	0.499751	-6.50275
Tb427_100053100.1-p1	0.123638	19.0319	1.32328	0.217283	0.499751	-6.50338
Tb427_040040500.1-p1	0.315174	16.2027	1.32142	0.217877	0.500508	-6.50566
Tb427_090065100.1-p1	0.224529	21.9353	1.31883	0.218709	0.501807	-6.50883
Tb427_090077200.1-p1	-0.203953	16.686	-1.31658	0.219432	0.502853	-6.51159
Tb427_040027900.1-p1	-0.335175	16.7465	-1.30839	0.222085	0.507243	-6.52159
Tb427_060033400.1-p1	-0.12579	19.0918	-1.30818	0.222152	0.507243	-6.52184
Tb427_100029000.1-p1	0.172092	18.6853	1.30817	0.222154	0.507243	-6.52185
Tb427_030021400.1-p1	0.264335	15.9242	1.30619	0.222801	0.508105	-6.52427
Tb427_110142100.1-p1	-0.152499	22.2369	-1.30414	0.223469	0.509013	-6.52676
Tb427_070025200.1-p1	0.18702	17.8109	1.30207	0.224148	0.509944	-6.52928
Tb427_050044600.1-p1	0.189216	22.5002	1.30114	0.224452	0.51002	-6.5304
Tb427_110035200.1-p1	0.549906	15.1345	1.29957	0.224969	0.510579	-6.53231
Tb427_110119800.1-p1	-0.189365	16.2147	-1.29787	0.225531	0.511027	-6.53438
Tb427_070044200.1-p1	0.144254	18.3541	1.29681	0.22588	0.511027	-6.53566
Tb427_080020900.1-p1	-0.215126	16.3678	-1.29583	0.226201	0.511027	-6.53684
Tb427_110095300.1-p1	0.207517	16.7839	1.29569	0.22625	0.511027	-6.53702
Tb427_030037400.1-p1	-0.396745	14.8466	-1.29432	0.226702	0.511435	-6.53867
Tb427_110169200.1-p1	0.389104	14.8062	1.29166	0.227582	0.512808	-6.54188
Tb427_010010600.1-p1	0.163043	17.5993	1.28986	0.228183	0.513186	-6.54406
Tb427_110054100.1-p1	-0.144698	18.4566	-1.28784	0.228854	0.513186	-6.54649
Tb427_090011800.1-p1	-0.152154	20.443	-1.28768	0.228909	0.513186	-6.54669
Tb427_030054200.1-p1	0.384673	13.4358	1.286	0.229468	0.513186	-6.5487
Tb427_110059400.1-p1	-0.334563	14.0748	-1.28536	0.229684	0.513186	-6.54948
Tb427_060041800.1-p1	0.4365	16.1503	1.2847	0.229904	0.513186	-6.55027
Tb427_080085600.1-p1	0.19146	18.0727	1.28448	0.229978	0.513186	-6.55054
Tb427_110076500.1-p1	-0.213502	15.0974	-1.2842	0.230073	0.513186	-6.55088
Tb427_110110200.1-p1	0.220246	19.8538	1.28367	0.230249	0.513186	-6.55151
Tb427_070053700.1-p1	-0.220571	18.1404	-1.28222	0.230737	0.513186	-6.55326
Tb427_110121800.1-p1	0.251289	16.3095	1.2822	0.230743	0.513186	-6.55328
Tb427_110131900.1-p1	0.334203	13.8328	1.28051	0.23131	0.513841	-6.5553
Tb427_080066700.1-p1	0.401979	15.1123	1.27804	0.232145	0.515088	-6.55827
Tb427_110109800.1-p1	-0.879065	16.0475	-1.27733	0.233175	0.516159	-6.55869
Tb427_090088300.1-p1	0.115151	21.1229	1.27504	0.233159	0.516159	-6.56187
Tb427_030023000.1-p1	0.188228	16.5321	1.27247	0.234033	0.517451	-6.56494
Tb427_040022300.1-p1;Tb427_070080400.1-p1	0.140577	18.9773	1.27121	0.23446	0.517788	-6.56644
Tb427_100058600.1-p1	0.189475	24.2622	1.26826	0.235464	0.518624	-6.56996
Tb427_030018900.1-p1	0.0832805	20.5496	1.26807	0.235531	0.518624	-6.57019
Tb427_110043100.1-p1	-0.157933	16.7656	-1.26768	0.235663	0.518624	-6.57065
Tb427_100013900.1-p1	-0.0721464	23.8398	-1.26656	0.236048	0.518866	-6.57199
Tb427_050040500.1-p1	-0.136649	19.9589	-1.26483	0.236641	0.519563	-6.57405
Tb427_100031700.1-p1	0.712934	12.92	1.26262	0.2374	0.520624	-6.57668
Tb427_030050700.1-p1	0.3009	13.8773	1.26019	0.238236	0.521502	-6.57957
Tb427_100083400.1-p1	0.119619	18.8949	1.25985	0.238353	0.521502	-6.57997
Tb427_070031500.1-p1	-0.12604	17.742	-1.25852	0.238812	0.521845	-6.58155
Tb427_110061600.1-p1	0.136294	19.4862	1.25779	0.239064	0.521845	-6.58241
Tb427_040031600.1-p1	0.265477	15.3782	1.2568	0.239407	0.521991	-6.58359
Tb427_110059100.1-p1	-0.149995	17.8075	-1.25459	0.240173	0.522151	-6.5862
Tb427_020013300.1-p1	0.288319	17.231	1.25413	0.240332	0.522151	-6.58674
Tb427_110038700.1-p1	-0.203528	15.754	-1.25408	0.240352	0.522151	-6.58681
Tb427_030010400.1-p1	-0.156607	17.3357	-1.2534	0.240588	0.522151	-6.58761
Tb427_030050100.1-p1	-0.300579	16.0306	-1.25141	0.241279	0.523048	-6.58996
Tb427_110175400.1-p1	0.20839	16.8857	1.25047	0.241608	0.52316	-6.59107
Tb427_060043900.1-p1	0.242856	15.9864	1.24513	0.243477	0.525242	-6.59737
Tb427_100012300.1-p1	0.33111	16.1172	1.24479	0.243595	0.525242	-6.59776
Tb427_110079200.1-p1	-0.163582	19.5322	-1.24477	0.243604	0.525242	-6.59779
Tb427_030010900.1-p1	-0.0937266	23.4734	-1.24409	0.243841	0.525242	-6.59859
Tb427_110021500.1-p1	-0.144968	19.7062	-1.24375	0.243962	0.525242	-6.59899
Tb427_110024800.1-p1	0.737996	15.0349	1.24179	0.244937	0.52596	-6.60112
Tb427_090080400.1-p1	-0.18787	17.8426	-1.24106	0.24491	0.52596	-6.60215
Tb427_110037900.1-p1;Tb427_090022100.1-p1	-0.243635	19.3468	-1.24025	0.245197	0.52596	-6.60311
Tb427_100155800.1-p1	0.106149	20.9102	1.23964	0.245411	0.52596	-6.60382
Tb427_100143200.1-p1	0.21689	16.7985	1.23797	0.246001	0.526059	-6.60577
Tb427_010007200.1-p1	-0.374072	16.8349	-1.23779	0.246065	0.526059	-6.60598
Tb427_090025000.1-p1	0.142579	18.0254	1.23715	0.246294	0.526059	-6.60674
Tb427_040051000.1-p1	-0.309565	13.6079	-1.23495	0.247075	0.52713	-6.60932
Tb427_100029400.1-p1	0.237204	16.8089	1.23124	0.248395	0.528703	-6.61365
Tb427_110111700.1-p1	0.357575	17.4438	1.23091	0.248514	0.528703	-6.61404
Tb427_110063500.1-p1	-0.182847	15.671	-1.23052	0.248653	0.528703	-6.61449
Tb427_050021000.1-p1	-0.233764	15.6745	-1.22955	0.248998	0.52884	-6.61562
Tb427_110104700.1-p1	0.123667	22.1855	1.22837	0.24942	0.529083	-6.61699
Tb427_030028800.1-p1	2.05017	14.6729	1.22779	0.250397	0.529427	-6.61716
Tb427_100048500.1-p1	-0.11942	20.0244	-1.22767	0.249673	0.529083	-6.61782
Tb427_100129800.1-p1	-0.273021	16.1364	-1.22575	0.250362	0.529427	-6.62005
Tb427_100082000.1-p1	0.173324	16.7948	1.22265	0.251476	0.53101	-6.62365
Tb427_100088600.1-p1	-0.0983747	20.0823	-1.22095	0.252088	0.53101	-6.62562
Tb427_070036100.1-p1	0.200183	16.0869	1.22053	0.252241	0.53101	-6.62611
Tb427_100005600.1-p1	0.10204	22.3476	1.22045	0.252272	0.53101	-6.62621
Tb427_100155900.1-p1	-0.295756	17.1222	-1.21659	0.253667	0.532707	-6.63067
Tb427_110131400.1-p1;Tb427_110121300.1-p1	-0.228089	20.0256	-1.21556	0.254042	0.532707	-6.63187
Tb427_070037000.1-p1	-0.235802	17.0012	-1.21517	0.254185	0.532707	-6.63232
Tb427_030044500.1-p1	0.172583	17.3991	1.21435	0.254482	0.532707	-6.63327
Tb427_090064200.1-p1	-0.351743	14.4735	-1.21375	0.254703	0.532707	-6.63397
Tb427_080060300.1-p1	0.212251	19.6797	1.21355	0.254773	0.532707	-6.63419
Tb427_100104800.1-p1	-0.204039	17.6757	-1.21068	0.255824	0.534312	-6.63751
Tb427_110006500.1-p1	-0.123214	19.5834	-1.20611	0.257496	0.537152	-6.64277
Tb427_070032200.1-p1	0.36728	13.7956	1.20491	0.257937	0.537152	-6.64415
Tb427_110031500.1-p1	-0.183964	16.4108	-1.20464	0.258038	0.537152	-6.64446
Tb427_110187900.1-p1	0.0839807	19.9687	1.20033	0.259629	0.539867	-6.64941
Tb427_090079700.1-p1	0.160362	16.1005	1.19888	0.260166	0.54039	-6.65107
Tb427_020019000.1-p1	-0.0863909	20.9186	-1.19363	0.262116	0.54374	-6.65707
Tb427_080010300.1-p1	1.41228	12.0514	1.19299	0.262356	0.54374	-6.6578
Tb427_100022900.1-p1	-0.351258	13.749	-1.19104	0.263083	0.544649	-6.66002
Tb427_110085000.1-p1	0.99429	15.7002	1.18971	0.264332	0.546036	-6.66098
Tb427_090084800.1-p1	-0.180001	18.1465	-1.18871	0.263958	0.54586	-6.66268
Tb427_100123600.1-p1	0.428837	16.2749	1.18593	0.265	0.546817	-6.66584
Tb427_040021000.1-p1	0.212734	16.9378	1.18411	0.265686	0.547231	-6.66791
Tb427_100153000.1-p1	-0.133116	18.4862	-1.18386	0.265781	0.547231	-6.66819
Tb427_090082500.1-p1	-0.142555	20.1623	-1.17818	0.267928	0.550699	-6.67462
Tb427_070008800.1-p1	-0.18431	15.4984	-1.17644	0.26859	0.550699	-6.67659
Tb427_060020700.1-p1	0.250009	15.8029	1.17633	0.268632	0.550699	-6.67672
Tb427_050014300.1-p1	0.181477	20.422	1.17632	0.268634	0.550699	-6.67672
Tb427_080022900.1-p1	0.286007	15.4794	1.17512	0.269091	0.551038	-6.67808
Tb427_060020900.1-p1	-0.145482	18.6141	-1.17387	0.269568	0.551415	-6.67949
Tb427_110101000.1-p1	-0.114032	19.8774	-1.1722	0.270205	0.55212	-6.68137
Tb427_100048300.1-p1	0.196205	18.855	1.16982	0.271116	0.553092	-6.68405
Tb427_110123300.1-p1	0.246088	16.3061	1.16943	0.271267	0.553092	-6.68449
Tb427_060052900.1-p1	-0.0807291	24.0247	-1.16733	0.272071	0.554132	-6.68685
Tb427_100011300.1-p1	-0.219457	15.0837	-1.16655	0.272372	0.554146	-6.68773
Tb427_080016800.1-p1	0.275982	15.5148	1.16369	0.273473	0.555589	-6.69093
Tb427_110047000.1-p1	1.40177	14.8616	1.16282	0.274547	0.556171	-6.69132
Tb427_060042000.1-p1	-0.205895	16.4053	-1.16286	0.273792	0.555589	-6.69186
Tb427_070055600.1-p1	0.281061	15.2581	1.16241	0.273965	0.555589	-6.69236
Tb427_090087900.1-p1	-0.11968	20.3917	-1.15966	0.275029	0.55655	-6.69544
Tb427_100067300.1-p1	0.520608	14.9558	1.15847	0.27549	0.556886	-6.69676
Tb427_090029600.1-p1	-0.126257	20.1068	-1.1576	0.27583	0.556977	-6.69774
Tb427_110155900.1-p1	0.304391	17.6396	1.15572	0.276559	0.55785	-6.69983
Tb427_070030200.1-p1	0.147008	18.2703	1.15482	0.27691	0.557962	-6.70084
Tb427_110160100.1-p1	-0.128707	17.7753	-1.1523	0.277896	0.559111	-6.70365
Tb427_100167000.1-p1	0.235705	16.185	1.15184	0.278073	0.559111	-6.70415
Tb427_110176000.1-p1	-0.223382	16.5106	-1.14945	0.279011	0.560235	-6.70681
Tb427_070060900.1-p1	-0.119667	17.7058	-1.1489	0.279226	0.560235	-6.70742
Tb427_070073700.1-p1	0.509439	12.4576	1.14742	0.279805	0.560799	-6.70906
Tb427_100095100.1-p1	-0.202932	17.4565	-1.14335	0.281407	0.562877	-6.71356
Tb427_100059100.1-p1	-0.468525	13.4882	-1.14328	0.281438	0.562877	-6.71365
Tb427_050042100.1-p1	-0.342419	16.6306	-1.14211	0.281897	0.563196	-6.71493
Tb427_070018200.1-p1	1.73094	15.4551	1.13958	0.283626	0.56426	-6.71713
Tb427_110178400.1-p1;Tb427_110178500.1-p1	-0.111714	19.1172	-1.13931	0.283006	0.56426	-6.71803
Tb427_060023100.1-p1;Tb427_100024000.1-p1	-0.117671	20.5748	-1.13901	0.283126	0.56426	-6.71836
Tb427_000015800.1-p1	-0.222058	16.1224	-1.13793	0.283556	0.56426	-6.71955
Tb427_080065400.1-p1	0.154133	17.8429	1.13472	0.284829	0.566057	-6.72308
Tb427_040017700.1-p1	-0.241146	18.7742	-1.12963	0.286866	0.569504	-6.72867
Tb427_100099600.1-p1	0.350905	15.9337	1.12812	0.287471	0.570105	-6.73032
Tb427_110157500.1-p1	0.187974	17.0784	1.12581	0.288397	0.571342	-6.73285
Tb427_070072200.1-p1	0.351155	13.7154	1.12476	0.28882	0.571578	-6.73399
Tb427_000498000.1-p1	0.292089	16.2051	1.1236	0.289288	0.571905	-6.73526
Tb427_090030600.1-p1	0.149011	17.2814	1.11795	0.291572	0.575816	-6.74141
Tb427_090050700.1-p1	-0.18727	17.4976	-1.11663	0.29211	0.576275	-6.74285
Tb427_110049300.1-p1	-0.304888	13.7495	-1.11582	0.292438	0.57632	-6.74372
Tb427_050052400.1-p1	-0.232366	19.4116	-1.1127	0.293709	0.577767	-6.74711
Tb427_100017900.1-p1	0.14655	20.0975	1.11252	0.293785	0.577767	-6.74731
Tb427_090086000.1-p1	-0.221633	16.9759	-1.1095	0.295018	0.579222	-6.75057
Tb427_110050500.1-p1	-0.106559	20.8319	-1.10921	0.295139	0.579222	-6.75089
Tb427_070019900.1-p1	-0.922437	11.4649	-1.10536	0.296718	0.581714	-6.75504
Tb427_110014500.1-p1	-0.0751504	22.3004	-1.10298	0.297699	0.583017	-6.7576
Tb427_090019700.1-p1	-0.262812	15.2633	-1.10214	0.298045	0.583017	-6.7585
Tb427_110141600.1-p1	0.230382	15.5643	1.10029	0.298808	0.583017	-6.76049
Tb427_040021500.1-p1	0.255076	16.8328	1.1001	0.298889	0.583017	-6.7607
Tb427_110041200.1-p1;Tb427_030045200.1-p1;Tb427_060010100.1-p1	0.0931104	25.3705	1.09987	0.298984	0.583017	-6.76094
Tb427_110081200.1-p1	-0.0902426	23.9961	-1.09926	0.299237	0.583017	-6.7616
Tb427_020031900.1-p1	-0.28436	16.8559	-1.09749	0.29997	0.583575	-6.7635
Tb427_100142900.1-p1	0.0872909	23.6929	1.09707	0.300142	0.583575	-6.76394
Tb427_060010800.1-p1	0.620739	15.2803	1.09315	0.302135	0.586242	-6.76782
Tb427_100029100.1-p1	0.506346	14.2327	1.09312	0.301787	0.586169	-6.76817
Tb427_040009500.1-p1	-0.0765694	21.2311	-1.08992	0.303123	0.587078	-6.77158
Tb427_100049400.1-p1	-0.149967	16.5136	-1.08976	0.303189	0.587078	-6.77175
Tb427_070014900.1-p1	0.212865	15.4777	1.08811	0.303882	0.587817	-6.77352
Tb427_110082000.1-p1	-0.139431	17.4278	-1.08675	0.304453	0.588318	-6.77496
Tb427_030020700.1-p1	-0.14465	18.5323	-1.08368	0.305741	0.58996	-6.77822
Tb427_030032500.1-p1	-0.164862	19.5997	-1.08324	0.305928	0.58996	-6.77869
Tb427_030022000.1-p1	0.19969	20.5565	1.08175	0.306553	0.590561	-6.78026
Tb427_090045800.1-p1	-0.53719	16.2411	-1.07962	0.30815	0.591824	-6.78189
Tb427_100092800.1-p1	0.161102	17.0761	1.07944	0.307531	0.591824	-6.78271
Tb427_030013400.1-p1	0.134769	18.0212	1.07841	0.307965	0.591824	-6.7838
Tb427_090020700.1-p1	0.240095	17.1466	1.07635	0.30884	0.592275	-6.78598
Tb427_090036400.1-p1	-0.235591	14.2902	-1.07594	0.309013	0.592275	-6.78641
Tb427_090031000.1-p1	-0.486313	12.4458	-1.07274	0.310375	0.593684	-6.78978
Tb427_110021700.1-p1	0.191961	17.5994	1.07253	0.310466	0.593684	-6.79001
Tb427_040027200.1-p1	-0.49437	13.305	-1.072	0.310693	0.593684	-6.79057
Tb427_030022500.1-p1	0.299067	16.3088	1.07069	0.311248	0.594112	-6.79194
Tb427_080027800.1-p1	-0.157523	17.9175	-1.06969	0.311678	0.594112	-6.793
Tb427_100139900.1-p1	0.127654	19.6531	1.06926	0.311862	0.594112	-6.79345
Tb427_010022000.1-p1	-0.175965	15.1429	-1.0678	0.312487	0.594703	-6.79498
Tb427_090051000.1-p1	-0.23843	17.1482	-1.065	0.313684	0.596191	-6.79791
Tb427_090043300.1-p1	0.240343	17.9033	1.06372	0.314236	0.596191	-6.79925
Tb427_100044400.1-p1	-0.064693	24.4007	-1.06308	0.31451	0.596191	-6.79992
Tb427_110016400.1-p1	0.612576	11.3658	1.06303	0.314533	0.596191	-6.79997
Tb427_110183000.1-p1	0.307592	14.9175	1.06138	0.315242	0.596891	-6.80169
Tb427_110064000.1-p1	1.24112	12.9462	1.06011	0.316473	0.596891	-6.80238
Tb427_110150800.1-p1	-0.178875	15.1768	-1.06004	0.315821	0.596891	-6.80309
Tb427_090055000.1-p1	0.350434	18.094	1.05917	0.316546	0.596891	-6.80367
Tb427_110127000.1-p1	-0.120882	19.1041	-1.05875	0.316378	0.596891	-6.80444
Tb427_080023200.1-p1	-0.196214	18.2442	-1.05772	0.316823	0.596891	-6.80551
Tb427_030051600.1-p1	-0.170082	17.2281	-1.05704	0.317118	0.596891	-6.80622
Tb427_110167400.1-p1	-0.162119	19.8628	-1.05528	0.317883	0.597735	-6.80805
Tb427_100134200.1-p1	0.0887386	25.7377	1.05361	0.318609	0.598503	-6.80979
Tb427_070048800.1-p1	0.22166	16.6407	1.05148	0.319532	0.59964	-6.81199
Tb427_100014700.1-p1	0.141507	21.8633	1.04789	0.321101	0.600329	-6.81571
Tb427_100089600.1-p1	0.160623	18.0698	1.04702	0.321481	0.600329	-6.81661
Tb427_100050500.1-p1	-0.162173	16.3533	-1.0464	0.321752	0.600329	-6.81725
Tb427_080051100.1-p1	-0.0804737	19.0969	-1.04579	0.322018	0.600329	-6.81788
Tb427_040006400.1-p1	-0.0865446	21.7368	-1.04567	0.322074	0.600329	-6.81801
Tb427_110030300.1-p1	-0.18307	16.1448	-1.04519	0.322284	0.600329	-6.8185
Tb427_070028200.1-p1	-0.219782	16.2906	-1.04445	0.322605	0.600329	-6.81926
Tb427_100079000.1-p1	0.372748	16.1605	1.0444	0.32263	0.600329	-6.81932
Tb427_070008500.1-p1	0.121107	18.3105	1.04344	0.323052	0.600329	-6.82031
Tb427_050046100.1-p1	0.232195	15.3069	1.04305	0.323223	0.600329	-6.82071
Tb427_030015600.1-p1	0.265309	16.3516	1.04264	0.323401	0.600329	-6.82112
Tb427_050027200.1-p1	-0.171338	18.4939	-1.04153	0.323889	0.60042	-6.82227
Tb427_050006700.1-p1	0.197109	15.9717	1.04108	0.324087	0.60042	-6.82273
Tb427_100153800.1-p1	-0.05942	23.6802	-1.03853	0.325214	0.601079	-6.82535
Tb427_010027700.1-p1	0.156375	17.1915	1.03746	0.325688	0.601079	-6.82646
Tb427_110029800.1-p1	0.189877	17.2593	1.03733	0.325744	0.601079	-6.82659
Tb427_110015400.1-p1	0.151395	19.8869	1.03652	0.326101	0.601079	-6.82741
Tb427_070061000.1-p1	0.405786	13.4124	1.03599	0.326335	0.601079	-6.82795
Tb427_110073700.1-p1	-0.105417	20.873	-1.03547	0.326566	0.601079	-6.82849
Tb427_110022100.1-p1	-0.0632021	22.5285	-1.03461	0.326949	0.601079	-6.82937
Tb427_080017400.1-p1	0.107244	24.764	1.03451	0.326992	0.601079	-6.82947
Tb427_100148400.1-p1	-0.180253	15.0502	-1.0302	0.328905	0.603973	-6.83387
Tb427_010008000.1-p1	0.269355	16.1914	1.02953	0.329207	0.603973	-6.83456
Tb427_110069400.1-p1	0.266737	14.1857	1.02634	0.330629	0.605992	-6.83781
Tb427_100037700.1-p1	-0.106684	19.0016	-1.02168	0.332715	0.609225	-6.84253
Tb427_100103200.1-p1	-0.0931534	19.3656	-1.0191	0.333879	0.609452	-6.84515
Tb427_110073400.1-p1	-0.10832	18.3189	-1.01877	0.334026	0.609452	-6.84548
Tb427_090090100.1-p1	-0.105743	17.6601	-1.01874	0.334042	0.609452	-6.84552
Tb427_110031600.1-p1	-0.0895675	19.6042	-1.01853	0.334132	0.609452	-6.84572
Tb427_080022500.1-p1	0.167549	17.0527	1.01722	0.334725	0.609943	-6.84705
Tb427_090008700.1-p1	-0.103654	18.4211	-1.01249	0.336866	0.613251	-6.85182
Tb427_090089800.1-p1	0.0931121	23.106	1.01068	0.337684	0.614148	-6.85363
Tb427_070027700.1-p1	0.379149	14.801	1.00667	0.339512	0.616878	-6.85766
Tb427_110057600.1-p1	0.516271	14.3218	1.00492	0.340307	0.616934	-6.8594
Tb427_110051000.1-p1	-0.110289	18.7204	-1.00462	0.340445	0.616934	-6.8597
Tb427_030033700.1-p1	0.101011	25.5764	1.00445	0.340524	0.616934	-6.85987
Tb427_070078400.1-p1	0.15728	17.0304	1.00142	0.341912	0.617884	-6.8629
Tb427_060015600.1-p1	0.12899	16.7359	1.00063	0.342275	0.617884	-6.86369
Tb427_100118400.1-p1	0.236605	16.0786	1.0006	0.342289	0.617884	-6.86372
Tb427_100120200.1-p1	-0.242901	16.0904	-1.00044	0.342359	0.617884	-6.86387
Tb427_030009900.1-p1	-0.368246	16.0401	-0.997488	0.343717	0.619524	-6.86681
Tb427_030019400.1-p1	-0.0784184	18.8619	-0.997038	0.343925	0.619524	-6.86726
Tb427_100068000.1-p1	-0.151323	15.8623	-0.995984	0.34441	0.619807	-6.86831
Tb427_070010500.1-p1	-0.0786183	21.2578	-0.992838	0.345863	0.621414	-6.87143
Tb427_100115000.1-p1	-0.168458	18.4143	-0.992623	0.345962	0.621414	-6.87164
Tb427_070082200.1-p1	-0.134907	16.8969	-0.990055	0.347151	0.622956	-6.87418
Tb427_060023300.1-p1	0.208962	14.9094	0.986414	0.348843	0.625107	-6.87777
Tb427_090079300.1-p1	1.04227	11.1783	0.986049	0.349013	0.625107	-6.87813
Tb427_100051700.1-p1	0.209906	17.793	0.984715	0.349634	0.625626	-6.87944
Tb427_080006700.1-p1	0.0745632	20.8694	0.982945	0.35046	0.626509	-6.88118
Tb427_100063500.1-p1;Tb427_100063400.1-p1	-0.153402	17.3434	-0.979984	0.351844	0.628195	-6.88408
Tb427_100125100.1-p1	0.0848861	22.5856	0.979399	0.352118	0.628195	-6.88466
Tb427_100154300.1-p1	0.0869541	23.9921	0.978794	0.352402	0.628195	-6.88525
Tb427_100005300.1-p1	0.092804	20.8026	0.976874	0.353303	0.629207	-6.88713
Tb427_110006800.1-p1	0.22876	15.6623	0.975174	0.354102	0.630035	-6.88879
Tb427_030033300.1-p1	0.159436	24.6236	0.972331	0.355442	0.631822	-6.89156
Tb427_100083900.1-p1	0.532927	13.8532	0.969662	0.356703	0.633466	-6.89415
Tb427_030008800.1-p1	-0.1143	20.3078	-0.96732	0.357812	0.63458	-6.89643
Tb427_080072700.1-p1	-0.102531	18.221	-0.966917	0.358003	0.63458	-6.89682
Tb427_110072200.1-p1	0.135672	17.8183	0.964755	0.35903	0.635803	-6.89891
Tb427_100041200.1-p1	-0.0881749	23.063	-0.963676	0.359543	0.636114	-6.89995
Tb427_040027000.1-p1	-0.104916	20.1269	-0.958059	0.362223	0.640134	-6.90537
Tb427_070070600.1-p1	0.266698	16.9111	0.957407	0.362535	0.640134	-6.906
Tb427_100014900.1-p1	-0.128576	16.8266	-0.956784	0.362833	0.640134	-6.90659
Tb427_090045300.1-p1	0.109863	25.1162	0.954143	0.3641	0.641769	-6.90913
Tb427_070043600.1-p1	-0.188898	17.1646	-0.95303	0.364635	0.641782	-6.91019
Tb427_110013800.1-p1	-0.578044	13.8339	-0.952593	0.364845	0.641782	-6.91061
Tb427_110099400.1-p1	0.0801039	19.3994	0.951933	0.365162	0.641782	-6.91124
Tb427_100094000.1-p1	0.151791	19.2148	0.950912	0.365654	0.641782	-6.91222
Tb427_040012900.1-p1	0.0883322	25.2351	0.950494	0.365855	0.641782	-6.91262
Tb427_100140700.1-p1	0.100422	19.4349	0.948864	0.366642	0.641782	-6.91418
Tb427_110067900.1-p1	0.0858753	22.8746	0.948222	0.366952	0.641782	-6.91479
Tb427_010024600.1-p1	0.200489	15.5046	0.947689	0.367209	0.641782	-6.9153
Tb427_090068700.1-p1	-0.161632	15.4129	-0.947488	0.367306	0.641782	-6.91549
Tb427_110050800.1-p1	-0.184297	17.3695	-0.947065	0.367511	0.641782	-6.91589
Tb427_080009200.1-p1	0.226292	18.8279	0.945285	0.368372	0.642229	-6.91759
Tb427_110123000.1-p1	-0.0824548	20.3188	-0.945129	0.368448	0.642229	-6.91773
Tb427_100137000.1-p1	0.131862	16.1164	0.94298	0.36949	0.642558	-6.91978
Tb427_110016100.1-p1	0.248953	16.5688	0.942944	0.369507	0.642558	-6.91981
Tb427_110161200.1-p1	0.116628	19.4644	0.942416	0.369763	0.642558	-6.92031
Tb427_060052100.1-p1	0.0624874	22.9528	0.941016	0.370444	0.642558	-6.92164
Tb427_060053000.1-p1	0.151831	16.5214	0.940899	0.370501	0.642558	-6.92175
Tb427_100028900.1-p1	0.10477	17.2783	0.94053	0.37068	0.642558	-6.9221
Tb427_030017700.1-p1	-0.0870599	19.4623	-0.939176	0.37134	0.64311	-6.92338
Tb427_070081800.1-p1	0.0959205	17.3516	0.936718	0.372538	0.644201	-6.92571
Tb427_050029400.1-p1	0.233128	18.1078	0.936483	0.372653	0.644201	-6.92593
Tb427_090075600.1-p1	0.252804	15.4953	0.934742	0.373504	0.644987	-6.92757
Tb427_010021800.1-p1	-0.176631	15.1856	-0.934155	0.373791	0.644987	-6.92812
Tb427_110090400.1-p1	0.163508	18.8837	0.932235	0.374732	0.646019	-6.92993
Tb427_110145600.1-p1;Tb427_110145700.1-p1;Tb427_110145500.1-p1	0.090814	17.4332	0.931479	0.375103	0.646067	-6.93064
Tb427_080029500.1-p1;Tb427_070062300.1-p1	-0.100237	20.5719	-0.930365	0.37565	0.646419	-6.93169
Tb427_050025000.1-p1	0.324706	14.7391	0.92887	0.376385	0.646673	-6.93309
Tb427_110019000.1-p1	-0.221081	16.9745	-0.92867	0.376483	0.646673	-6.93328
Tb427_110131100.1-p1	0.0952236	18.3694	0.925905	0.377845	0.648025	-6.93586
Tb427_030038600.1-p1	-0.0829021	20.4894	-0.924863	0.37836	0.648025	-6.93684
Tb427_060036300.1-p1	-0.132328	18.8264	-0.924773	0.378404	0.648025	-6.93692
Tb427_100097600.1-p1	-0.308473	13.742	-0.924287	0.378644	0.648025	-6.93738
Tb427_110157000.1-p1	0.15233	16.5072	0.92302	0.379271	0.648025	-6.93856
Tb427_110138900.1-p1	-0.179524	15.3885	-0.922897	0.379331	0.648025	-6.93867
Tb427_100025400.1-p1	0.257057	14.4815	0.920791	0.380374	0.649218	-6.94064
Tb427_100101500.1-p1	0.14151	19.3599	0.918461	0.38153	0.649329	-6.9428
Tb427_090027000.1-p1	-0.0724171	24.2746	-0.917742	0.381888	0.649329	-6.94347
Tb427_060055900.1-p1	-0.104903	17.4796	-0.917318	0.382098	0.649329	-6.94386
Tb427_100126100.1-p1	0.152106	17.2998	0.916535	0.382488	0.649329	-6.94459
Tb427_110047800.1-p1	-0.356081	13.3774	-0.916367	0.382572	0.649329	-6.94475
Tb427_110028500.1-p1	0.584899	14.2314	0.915784	0.382862	0.649329	-6.94529
Tb427_090055500.1-p1	-0.184946	15.8324	-0.915645	0.382931	0.649329	-6.94541
Tb427_070043000.1-p1	0.118794	17.4896	0.915119	0.383193	0.649329	-6.9459
Tb427_090023700.1-p1	0.0779439	24.3049	0.913379	0.384061	0.649884	-6.94751
Tb427_050044700.1-p1	0.0994036	21.4938	0.91308	0.38421	0.649884	-6.94779
Tb427_090029000.1-p1	-0.100129	17.4859	-0.910353	0.385573	0.651605	-6.9503
Tb427_100054400.1-p1;Tb427_070042200.1-p1	0.109003	21.9362	0.907852	0.386827	0.653138	-6.95261
Tb427_080009300.1-p1	0.18978	16.9127	0.905678	0.387918	0.654204	-6.95461
Tb427_100026900.1-p1	-0.098815	17.6168	-0.904234	0.388644	0.654204	-6.95593
Tb427_020017600.1-p1	0.177854	16.9906	0.904074	0.388725	0.654204	-6.95608
Tb427_020023800.1-p1	-0.105673	16.96	-0.903835	0.388846	0.654204	-6.9563
Tb427_100064100.1-p1	-0.291188	17.7299	-0.902288	0.389762	0.655161	-6.95756
Tb427_010016400.1-p1	-0.170394	15.8481	-0.900453	0.390551	0.655636	-6.95939
Tb427_110187000.1-p1	-0.177859	15.3381	-0.899133	0.391218	0.655636	-6.9606
Tb427_090064000.1-p1	-0.131361	17.818	-0.89839	0.391594	0.655636	-6.96127
Tb427_040006100.1-p1	-0.366999	12.112	-0.898251	0.391664	0.655636	-6.9614
Tb427_110093200.1-p1	0.202415	15.1697	0.898018	0.391783	0.655636	-6.96161
Tb427_070078600.1-p1	0.62799	13.375	0.89698	0.392308	0.655934	-6.96256
Tb427_100080100.1-p1	-0.122996	18.6472	-0.895013	0.393306	0.656513	-6.96435
Tb427_090074600.1-p1	-0.0747542	21.3969	-0.89461	0.39351	0.656513	-6.96471
Tb427_020024800.1-p1	0.235855	15.6096	0.894239	0.393699	0.656513	-6.96505
Tb427_110126200.1-p1	0.173724	16.0091	0.893519	0.394065	0.656543	-6.9657
Tb427_060048600.1-p1	0.504892	11.5952	0.890885	0.395405	0.658194	-6.96809
Tb427_090043500.1-p1	0.1241	16.6369	0.887327	0.397221	0.659629	-6.97131
Tb427_110163400.1-p1	0.204566	17.6611	0.887096	0.397339	0.659629	-6.97152
Tb427_100094100.1-p1	-0.290488	14.8438	-0.886589	0.397598	0.659629	-6.97197
Tb427_110081900.1-p1	0.418076	12.7876	0.885911	0.397945	0.659629	-6.97258
Tb427_100145300.1-p1	0.1575	15.8996	0.885773	0.398016	0.659629	-6.97271
Tb427_110010400.1-p1	-0.100513	17.9755	-0.878652	0.401673	0.663995	-6.9791
Tb427_100081500.1-p1	-0.334532	14.7043	-0.878642	0.401678	0.663995	-6.97911
Tb427_080067200.1-p1	0.0824114	25.3015	0.878587	0.401707	0.663995	-6.97916
Tb427_090046600.1-p1	-0.261723	13.9484	-0.877458	0.402288	0.664375	-6.98017
Tb427_100116000.1-p1	0.295711	17.6327	0.875061	0.403658	0.666054	-6.98216
Tb427_110181900.1-p1	0.192644	15.9287	0.873627	0.404268	0.666476	-6.98359
Tb427_110160700.1-p1	0.101959	16.5927	0.871738	0.405246	0.666631	-6.98527
Tb427_100018000.1-p1	-0.0624715	20.266	-0.871212	0.405519	0.666631	-6.98574
Tb427_110069200.1-p1	0.093826	19.4191	0.870861	0.405701	0.666631	-6.98605
Tb427_040013300.1-p1	0.212206	15.0241	0.870718	0.405775	0.666631	-6.98618
Tb427_060020100.1-p1	-0.128921	16.1004	-0.867719	0.407333	0.668607	-6.98883
Tb427_040035800.1-p1	-0.239511	14.0835	-0.863493	0.409536	0.671639	-6.99257
Tb427_100033700.1-p1	-0.154764	19.2872	-0.862545	0.410031	0.671867	-6.9934
Tb427_020006900.1-p1	0.210491	15.9924	0.861188	0.410741	0.672082	-6.9946
Tb427_050023400.1-p1	0.170787	17.5936	0.860931	0.410875	0.672082	-6.99482
Tb427_100109500.1-p1	-0.145062	22.2878	-0.859814	0.41146	0.672455	-6.99581
Tb427_110172200.1-p1	0.108431	18.325	0.856023	0.41345	0.675122	-6.99913
Tb427_020030500.1-p1	0.160077	19.2604	0.853988	0.41452	0.676285	-7.00091
Tb427_040038300.1-p1	0.0631198	26.195	0.852232	0.415446	0.676887	-7.00244
Tb427_060012900.1-p1	0.135958	19.4435	0.851926	0.415607	0.676887	-7.00271
Tb427_080057700.1-p1	-0.175137	15.3008	-0.849637	0.416816	0.67827	-7.0047
Tb427_070005900.1-p1	0.0693939	20.3511	0.848895	0.417208	0.678323	-7.00535
Tb427_110040100.1-p1	-0.172619	15.2548	-0.847976	0.417695	0.678529	-7.00615
Tb427_060053400.1-p1	0.559569	12.9622	0.845704	0.418898	0.678921	-7.00812
Tb427_100057400.1-p1	-0.0796697	21.5448	-0.844313	0.419637	0.678921	-7.00932
Tb427_110082700.1-p1	0.206356	14.5819	0.841871	0.420935	0.678921	-7.01143
Tb427_050026200.1-p1	-0.183565	17.791	-0.84177	0.420989	0.678921	-7.01152
Tb427_100026200.1-p1	-0.254915	13.245	-0.841668	0.421043	0.678921	-7.0116
Tb427_010031200.1-p1	0.236204	17.05	0.841628	0.421064	0.678921	-7.01164
Tb427_010020000.1-p1	0.211592	18.0017	0.84145	0.421159	0.678921	-7.01179
Tb427_110072900.1-p1	-0.555429	10.9724	-0.841449	0.42116	0.678921	-7.01179
Tb427_020007800.1-p1	-0.067861	21.1643	-0.841418	0.421176	0.678921	-7.01182
Tb427_090049000.1-p1	0.418612	19.5797	0.840106	0.422414	0.680336	-7.01235
Tb427_090026200.1-p1	0.890983	9.95839	0.837115	0.423471	0.681456	-7.01552
Tb427_110056500.1-p1	0.108663	16.4855	0.836107	0.42401	0.681742	-7.01639
Tb427_090088500.1-p1	0.116434	20.6117	0.832384	0.426005	0.684365	-7.01958
Tb427_110074700.1-p1	-0.125283	17.0688	-0.830284	0.427132	0.685549	-7.02137
Tb427_100010400.1-p1	0.512388	14.0588	0.828699	0.427985	0.685549	-7.02272
Tb427_020017000.1-p1	0.119526	16.9424	0.828572	0.428054	0.685549	-7.02283
Tb427_100022200.1-p1	0.441196	16.5756	0.827814	0.428992	0.686242	-7.02288
Tb427_070064300.1-p1	-0.0968266	18.2756	-0.828308	0.428196	0.685549	-7.02305
Tb427_080048800.1-p1	0.297007	15.6579	0.824149	0.430439	0.687972	-7.02658
Tb427_010008800.1-p1	0.180319	15.8758	0.822076	0.43156	0.688305	-7.02834
Tb427_070040200.1-p1	-0.129289	16.2349	-0.821264	0.432	0.688305	-7.02902
Tb427_020022200.1-p1	0.31774	12.9912	0.820675	0.432319	0.688305	-7.02952
Tb427_100078000.1-p1	-0.145328	17.879	-0.82056	0.432381	0.688305	-7.02962
Tb427_110122800.1-p1	-0.0673067	20.6256	-0.820393	0.432471	0.688305	-7.02976
Tb427_070061300.1-p1	-0.0737354	18.3023	-0.817716	0.433924	0.690035	-7.03201
Tb427_110102700.1-p1	-0.26237	15.5082	-0.815983	0.434867	0.690951	-7.03347
Tb427_090034100.1-p1	0.168142	17.6966	0.814665	0.435584	0.691508	-7.03458
Tb427_100163800.1-p1	0.0978887	19.2906	0.813385	0.436282	0.692033	-7.03565
Tb427_090070300.1-p1	0.0861111	18.9757	0.812054	0.437008	0.692268	-7.03676
Tb427_100045600.1-p1	0.0589118	21.1591	0.811769	0.437164	0.692268	-7.037
Tb427_040006000.1-p1	-0.116312	17.8349	-0.810311	0.43796	0.692947	-7.03822
Tb427_090022800.1-p1	0.0878894	20.145	0.808463	0.438971	0.693964	-7.03976
Tb427_110132400.1-p1	0.0548897	21.3605	0.807524	0.439485	0.694196	-7.04054
Tb427_010009000.1-p1	0.0806804	17.8804	0.806282	0.440167	0.69469	-7.04158
Tb427_070076900.1-p1	-0.217712	15.6654	-0.801899	0.442575	0.697907	-7.04521
Tb427_030009600.1-p1	-0.129088	16.445	-0.797824	0.444822	0.69914	-7.04857
Tb427_070038900.1-p1	-0.0906413	18.1361	-0.796902	0.445332	0.69914	-7.04933
Tb427_110129800.1-p1	0.107751	21.5578	0.796888	0.44534	0.69914	-7.04934
Tb427_100036000.1-p1	1.4605	13.4975	0.795866	0.446413	0.69914	-7.04961
Tb427_060036000.1-p1;Tb427_100034600.1-p1	0.166958	14.776	0.796519	0.445544	0.69914	-7.04965
Tb427_090035300.1-p1	-0.122488	16.8914	-0.795897	0.445888	0.69914	-7.05016
Tb427_100008000.1-p1	0.0874241	18.1002	0.79582	0.44593	0.69914	-7.05022
Tb427_060035400.1-p1	-0.118785	19.0044	-0.794118	0.446873	0.69914	-7.05162
Tb427_060016500.1-p1;Tb427_010016000.1-p1	0.133504	18.0608	0.79389	0.446999	0.69914	-7.05181
Tb427_070010200.1-p1	0.104391	16.5429	0.793445	0.447246	0.69914	-7.05217
Tb427_080087300.1-p1	0.169935	17.8215	0.792833	0.447586	0.69914	-7.05267
Tb427_030008000.1-p1	-0.17592	15.8981	-0.792436	0.447805	0.69914	-7.053
Tb427_090043000.1-p1	0.10991	21.2631	0.789547	0.449411	0.701066	-7.05536
Tb427_110151800.1-p1	-0.184634	17.3786	-0.788101	0.450215	0.701087	-7.05654
Tb427_060049900.1-p1	0.0777753	22.8058	0.787807	0.450379	0.701087	-7.05678
Tb427_070068800.1-p1	0.172906	15.6078	0.786912	0.450877	0.701087	-7.05751
Tb427_110038100.1-p1	-0.152414	18.9373	-0.786851	0.450911	0.701087	-7.05756
Tb427_030021600.1-p1	0.0900258	16.8184	0.784902	0.451999	0.7022	-7.05914
Tb427_100008600.1-p1	-0.0686038	22.2125	-0.783865	0.452578	0.702259	-7.05998
Tb427_070051500.1-p1	-0.161768	16.174	-0.783421	0.452826	0.702259	-7.06034
Tb427_030023900.1-p1	-0.158752	16.7531	-0.782445	0.453372	0.702259	-7.06113
Tb427_090072800.1-p1	0.0538331	22.4688	0.782168	0.453527	0.702259	-7.06136
Tb427_070005500.1-p1	0.261991	18.9714	0.779378	0.455586	0.702426	-7.06305
Tb427_090064500.1-p1	0.0698435	22.0631	0.77973	0.454892	0.702426	-7.06333
Tb427_050038400.1-p1	-0.217254	16.4738	-0.779671	0.454926	0.702426	-7.06338
Tb427_030032800.1-p1	-0.110975	18.4154	-0.779114	0.455238	0.702426	-7.06383
Tb427_100142300.1-p1	-0.212125	16.0033	-0.778242	0.455728	0.702426	-7.06453
Tb427_060011900.1-p1	-0.073539	20.22	-0.777989	0.455869	0.702426	-7.06473
Tb427_110104400.1-p1	-0.077938	19.5324	-0.776306	0.456815	0.703309	-7.06609
Tb427_080052800.1-p1	-0.0847317	17.7559	-0.774674	0.457733	0.704024	-7.0674
Tb427_100089200.1-p1	-0.200786	18.0627	-0.773562	0.458359	0.704024	-7.06829
Tb427_110031400.1-p1	-0.0668477	22.2742	-0.772533	0.458939	0.704024	-7.06912
Tb427_090075000.1-p1	-0.0817608	19.8653	-0.772406	0.459011	0.704024	-7.06922
Tb427_110099500.1-p1	-0.369089	15.8267	-0.771374	0.459708	0.704024	-7.06991
Tb427_090052100.1-p1	0.193963	15.8875	0.771033	0.459786	0.704024	-7.07032
Tb427_110076800.1-p1	0.217044	14.7175	0.770844	0.459893	0.704024	-7.07047
Tb427_110125500.1-p1	0.238096	13.823	0.76893	0.460974	0.705107	-7.072
Tb427_110071200.1-p1	0.0723383	19.6953	0.766018	0.462623	0.706521	-7.07431
Tb427_060026900.1-p1	0.11293	16.353	0.765974	0.462648	0.706521	-7.07435
Tb427_080062200.1-p1	-0.098865	16.9109	-0.764278	0.46361	0.706606	-7.07569
Tb427_100052600.1-p1	-0.117403	18.3966	-0.763792	0.463886	0.706606	-7.07608
Tb427_100099100.1-p1	-0.0557498	22.7861	-0.763177	0.464236	0.706606	-7.07657
Tb427_110129600.1-p1	0.243777	15.8075	0.762899	0.464393	0.706606	-7.07679
Tb427_070039700.1-p1;Tb427_070039800.1-p1	-0.25665	17.8416	-0.76114	0.465571	0.706606	-7.07798
Tb427_080053200.1-p1	-0.0568021	20.105	-0.761329	0.465286	0.706606	-7.07803
Tb427_010016100.1-p1	-0.184307	17.1636	-0.759748	0.466186	0.706606	-7.07928
Tb427_100108200.1-p1	-0.160613	15.1072	-0.759515	0.466319	0.706606	-7.07946
Tb427_060055400.1-p1	0.100247	21.533	0.759415	0.466376	0.706606	-7.07954
Tb427_110109700.1-p1	-0.227452	14.6851	-0.757787	0.467304	0.706606	-7.08082
[truncated: 641 more rows]

## Sheet: 1k
Gene	VEX2 N-TurboID (Log2FC)	VEX2 C-TurboID (Log2FC)
[truncated: 14 more rows]
