# Supplementary material for: Specialized RNA decay fine-tunes monogenic antigen expression in Trypanosoma brucei
Source: Nat Microbiol. 2026 Mar 30;11(4):1080–99. doi: 10.1038/s41564-026-02289-4 (PMC13056571; doi:10.1038/s41564-026-02289-4)
Supplement: Supplementary file 5 — Raw source data and unprocessed western blots. [file 41564_2026_2289_MOESM5_ESM.xlsx]

## Sheet: 2b
		1 focus		2 foci		>2 foci		no signal
	ESB2	95.8763	97.2477	4.12371	2.75229	0	0	0	0
	ESB3	99.3902	100	0.609756	0	0	0	0	0
	ESAP1	95.3463	100	4.65368	0	0	0	0	0

## Sheet: 2c
		Overlap		Adjacent		No Signal
	ESB2	97.94	100	2.06	0	0	0
	ESB3	90.24	96.25	9.75	3.75	0	0
	ESAP1	100	98.6487	0	1.35135	0	0

## Sheet: 2g
		1 focus	2 foci	>2 foci	no signal
	1N1K	93.985	6.01504	0	0
	1N2K	93.5065	6.49351	0	0
	2N2K	25	75	0	0

## Sheet: 2j
					Uncropped
	Fig. 2j
