# Supplementary material for: Specialized RNA decay fine-tunes monogenic antigen expression in Trypanosoma brucei
Source: Nat Microbiol. 2026 Mar 30;11(4):1080–99. doi: 10.1038/s41564-026-02289-4 (PMC13056571; doi:10.1038/s41564-026-02289-4)
Supplement: Supplementary file 6 — Raw source data, statistical source data and unprocessed western blots. [file 41564_2026_2289_MOESM6_ESM.xlsx]

## Sheet: 3a
		Hours	2T1 -Tet			2T1 +Tet			2T1 6myc-ESAP1 RNAi -Tet			2T1 6myc-ESAP1 RNAi +Tet			2T1 ESB2-12myc RNAi -Tet			2T1 ESB2-12myc RNAi +Tet			2T1 6myc-ESB3 RNAi -Tet			2T1 6myc-ESB3 RNAi +Tet
		0	4.72124			4.72124			4.72124	4.72124	4.72124	4.72124	4.72124	4.72124	4.72124	4.72124	4.72124	4.72124	4.72124	4.72124	4.72124	4.72124	4.72124	4.72124	4.72124	4.72124
		24	5.99667			5.95778			5.98108	6.11407	5.893	5.89341	6.04429	5.84429	5.96017	5.84965	5.82	5.62052	5.40204	5.502	5.80778	5.97422	5.82761	5.76145	5.86175	5.82437
		48	7.45755			7.42161			7.34392	7.52312	7.456	6.6881	6.85825	6.65789	7.36619	7.26589	7.344	6.14778	6.17361	6.189	7.25663	7.27977	7.2316	6.61889	6.68589	6.42023
		72	8.94285			8.91243			8.76673	8.9848	8.768	7.43754	7.89405	7.56404	8.76791	8.5419	8.656	6.87893	6.47454	6.456	8.55065	8.68594	8.6465	7.21987	7.30209	7.33851
ESAP1 / V2PL04
Table Analyzed	All combined 2				P value	Mean of 2T1 6mycV2PL04 RNAi -Tet	Mean of 2T1 6mycV2PL04 RNAi +Tet	Difference	SE of difference	t ratio	df	Adjusted P Value
					0.183503	4.721	4.721	-0.0001333	6.667e-05	2	2	0.183503
Column E	2T1 6mycV2PL04 RNAi -Tet				0.025757	5.996	5.927	0.06867	0.01124	6.11	2	0.05085
vs.	vs.				0.004217	7.441	6.735	0.7062	0.04601	15.35	2	0.012876
Column F	2T1 6mycV2PL04 RNAi +Tet				0.003235	8.84	7.632	1.208	0.06888	17.54	2	0.012876
Test details
Test name	Paired t test
Variance assumption	Individual variance for each group
Multiple comparisons	Set P value threshold
Method	Holm-Šídák method
Alpha	0.05
Number of tests performed	4
Number of rows omitted	0
Number of rows with incomplete data	0
ESB3 / V2PL01
Table Analyzed	All combined 2				P value	Mean of 2T1 6mycV2PL01 RNAi -Tet	Mean of 2T1 6mycV2PL01 RNAi +Tet	Difference	SE of difference	t ratio	df	Adjusted P Value
					0.42265	4.721	4.721	8e-05	8e-05	1	2	0.42265
Column I	2T1 6mycV2PL01 RNAi -Tet				0.2274	5.87	5.816	0.0542	0.0315	1.721	2	0.403089
vs.	vs.				0.009375	7.256	6.575	0.6812	0.06643	10.26	2	0.027863
Column J	2T1 6mycV2PL01 RNAi +Tet				0.000285	8.628	7.287	1.341	0.02262	59.27	2	0.001138
Test details
Test name	Paired t test
Variance assumption	Individual variance for each group
Multiple comparisons	Set P value threshold
Method	Holm-Šídák method
Alpha	0.05
Number of tests performed	4
Number of rows omitted	0
Number of rows with incomplete data	0
ESB2 / V2PL02
Table Analyzed	All combined 2				P value	Mean of 2T1 V2PL0212myc RNAi -Tet	Mean of 2T1 V2PL0212myc RNAi +Tet	Difference	SE of difference	t ratio	df	Adjusted P Value
					0.574596	4.721	4.721	-0.0002527	0.0003801	0.6648	2	0.574596
Column G	2T1 V2PL0212myc RNAi -Tet				0.01174	5.877	5.508	0.3684	0.04027	9.148	2	0.023343
vs.	vs.				0.000929	7.327	6.17	1.156	0.03528	32.78	2	0.003713
Column H	2T1 V2PL0212myc RNAi +Tet				0.001922	8.655	6.603	2.051	0.09006	22.78	2	0.005755
Test details
Test name	Paired t test
Variance assumption	Individual variance for each group
Multiple comparisons	Set P value threshold
Method	Holm-Šídák method
Alpha	0.05
Number of tests performed	4
Number of rows omitted	0
Number of rows with incomplete data	0

## Sheet: 3b
	3b									Uncropped

## Sheet: 3c
			VSG-2+			VSG-6+			VSG-2+ VSG-6+			VSG-2- VSG-6-
		ESB2 RNAi -Tet	100	100	100	0	0	0	0	0	0	0	0	0
		ESB2 RNAi +Tet 48 h	100	100	100	0	0	0	0	0	0	0	0	0
		ESB3 RNAi -Tet	100	100	100	0	0	0	0	0	0	0	0	0
		ESB3 RNAi +Tet 48 h	100	100	100	0	0	0	0	0	0	0	0	0
		ESAP1 RNAi -Tet	100	100	100	0	0	0	0	0	0	0	0	0
		ESAP1 RNAi +Tet 48 h	98	97	100	0	0	0	0	0	0	2	3	0

## Sheet: 3d
GeneID	logFC	logCPM	PValue	FDR
Tb927.8.480-1	3.86613	8.95192	5.15e-184	3.91e-180
Tb427.BES40.4	3.29503	11.9839	2e-110	7.59e-107
Tb427.BES28.5	3.04778	9.67889	5.76e-97	1.46e-93
Tb427.BES98.3	3.11367	10.3502	1.43e-95	2.71e-92
Tb427.BES129.5	3.24647	10.7687	1.4e-91	2.13e-88
Tb427.BES29.9	-2.70741	5.29128	5.11e-91	6.46e-88
Tb427.BES122.7	3.0326	5.85537	1.52e-77	1.65e-74
Tb427.BES129.10	3.13249	5.57195	1.8e-72	1.71e-69
Tb427.BES40.20	2.59413	10.9195	2.29e-71	1.93e-68
Tb427.BES98.8	2.82935	4.63609	1.3e-69	9.84e-67
Tb427.BES56.9	3.15358	4.99725	2.96e-66	2.04e-63
Tb427.BES40.10	3.18932	11.8144	1.86e-65	1.17e-62
Tb427.BES40.5	3.35262	11.0738	9.17e-65	5.35e-62
Tb427.BES65.6	3.08345	10.5364	1.59e-62	8.08e-60
Tb427.BES98.6	3.11157	10.5404	1.6e-62	8.08e-60
Tb427.BES129.8	3.25437	9.49955	6.77e-62	3.21e-59
Tb427.BES56.5	2.94334	5.90483	8.34e-59	3.72e-56
Tb427.BES10.0	2.34073	4.62833	1.69e-58	7.13e-56
Tb427.BES40.16	3.09595	10.893	3.17e-57	1.26e-54
Tb427.BES28.8	2.94535	10.3789	6.67e-56	2.53e-53
Tb427.BES40.8	2.83517	11.6885	1.09e-55	3.76e-53
Tb427.BES65.11	2.87926	7.06876	1.09e-55	3.76e-53
Tb427.BES98.11	2.71886	6.35485	1.91e-53	6.29e-51
Tb427.BES40.17	2.74385	8.23825	1.56e-51	4.95e-49
Tb427.BES40.3	1.70556	10.0974	5.62e-50	1.7e-47
Tb927.1.1820-1	-1.92384	5.93478	1.34e-49	3.9e-47
Tb427.BES129.6	3.37295	6.67697	2.12e-48	5.96e-46
Tb427.BES40.6	2.89331	8.34097	7.1e-48	1.92e-45
Tb427.BES98.2	1.58333	7.40019	6.39e-46	1.67e-43
Tb427.BES10.4	2.18869	3.8864	7.5e-46	1.89e-43
Tb927.4.4870-1	-1.38388	7.79774	2.86e-45	7e-43
Tb427.BES98.4	3.39912	7.10697	4.47e-45	1.06e-42
Tb927.10.6630-1	-1.20244	6.89052	5.58e-44	1.28e-41
Tb427.BES40.12	2.95961	8.27984	2.97e-42	6.62e-40
Tb427.BES126.9	2.59763	4.25237	2.49e-41	5.4e-39
Tb427.BES65.13	-3.37182	4.28891	4.63e-41	9.74e-39
Tb427.BES122.4	3.2809	2.64955	2.3e-39	4.72e-37
Tb427.BES40.11	2.87413	8.18812	2.44e-39	4.87e-37
Tb427.BES28.6	3.33041	5.2283	4.23e-39	8.23e-37
Tb427.BES56.12	2.68009	5.06042	2.26e-37	4.28e-35
Tb427.BES129.4	1.63755	7.53719	2.03e-36	3.76e-34
Tb927.10.14000-1	0.940255	7.11758	4.82e-35	8.71e-33
Tb427.BES122.8	2.07245	6.39294	5.33e-34	9.4e-32
Tb427.BES65.9	2.1434	9.04609	9.95e-34	1.71e-31
Tb427.BES40.18	2.11967	9.05983	1.11e-32	1.87e-30
Tb927.10.1390-1	-1.01402	7.25662	5.3e-32	8.74e-30
Tb427.BES98.9	2.12997	8.62908	6.52e-32	1.05e-29
Tb427.BES129.11	2.16667	6.65181	1.02e-31	1.6e-29
Tb927.8.4820-1	-1.21852	7.2248	2.14e-31	3.32e-29
Tb427.BES56.10	2.12162	9.05876	3.04e-31	4.61e-29
Tb427.BES28.4	1.61384	7.87607	2.52e-30	3.75e-28
Tb927.11.9610-1	-1.11953	7.47284	1.39e-29	2.02e-27
Tb927.2.6150-1	-1.62491	5.88489	3.33e-29	4.77e-27
Tb927.11.15840-1	-1.00462	8.80889	3.41e-29	4.78e-27
Tb427.BES65.8	2.24469	3.15025	5.88e-29	8.11e-27
Tb427.BES29.6	1.88817	4.59394	1.78e-28	2.41e-26
Tb427.BES129.3	1.47594	6.73071	2.19e-28	2.91e-26
Tb427.BES65.12	3.0438	2.74971	1.05e-27	1.37e-25
Tb927.8.2000-1	-0.89556	6.45469	2.65e-27	3.41e-25
Tb427.BES129.2	1.44542	6.98286	8.73e-27	1.1e-24
Tb427.BES40.7	2.43466	11.0486	3.69e-26	4.59e-24
Tb427.BES28.2	1.41788	5.84556	8.56e-26	1.05e-23
Tb927.8.4450-1	-0.804627	6.92604	4.23e-24	5.09e-22
Tb927.2.2230-1	-0.770015	7.15134	4.82e-24	5.71e-22
Tb427.BES40.9	2.16284	8.37916	5.9e-24	6.88e-22
Tb427.BES28.13	2.23509	3.11216	1e-23	1.15e-21
Tb427.BES122.6	2.19235	5.41609	4.2e-23	4.76e-21
Tb927.5.2570-1	-0.949552	7.71302	6.06e-23	6.76e-21
mVSG397	1.8265	3.96474	7.8e-23	8.57e-21
Tb427.BES10.2	1.34211	4.91568	9.9e-23	1.07e-20
Tb427.BES98.5	2.34344	9.71166	1.37e-22	1.46e-20
Tb427.BES126.5	1.77288	3.93729	1.56e-22	1.64e-20
Tb427.BES51.7	2.14924	5.84123	1.73e-22	1.8e-20
Tb427.BES65.5	2.055	7.79015	3.28e-22	3.36e-20
Tb427.BES56.11	1.7883	5.65134	4.46e-22	4.51e-20
Tb927.10.13390-1	0.987294	5.41163	7.15e-22	7.14e-20
Tb927.10.4680-1	0.839972	5.45786	1.05e-21	1.03e-19
Tb427.BES40.2	1.26834	9.77661	2.17e-21	2.11e-19
Tb427.BES40.21	2.04061	4.72164	3.17e-21	3.05e-19
Tb427.BES28.11	1.81809	3.86403	4.67e-21	4.43e-19
Tb427.BES28.9	2.1204	5.91245	5.33e-21	4.99e-19
Tb427.BES40.19	1.87325	5.59647	5.93e-21	5.49e-19
Tb927.11.6160-1	-0.779492	7.5207	1.4e-20	1.28e-18
Tb927.2.4550-1	-0.720167	7.36383	1.61e-20	1.45e-18
Tb427.BES98.7	2.27208	5.72483	3.11e-20	2.78e-18
Tb927.8.510-1	2.82476	3.44323	3.17e-20	2.8e-18
Tb927.8.2970-1	0.741704	6.51508	4.23e-20	3.69e-18
Tb427.BES28.1	1.26174	5.77193	6.09e-20	5.24e-18
Tb927.10.11420-1	0.971122	5.91968	6.28e-20	5.35e-18
Tb927.10.2370-1	-0.810521	8.06553	1.55e-19	1.29e-17
Tb927.5.2520-1	-0.693836	6.68399	1.55e-19	1.29e-17
Tb427.BES40.15	2.20881	8.27644	1.66e-19	1.37e-17
Tb927.4.2310-1	-1.16758	8.67116	2.16e-19	1.76e-17
Tb927.5.3820-1	-0.897044	6.89158	2.26e-19	1.82e-17
Tb927.1.580-1	0.805787	6.58457	2.64e-19	2.11e-17
Tb427.BES126.10	1.8904	3.74133	3.17e-19	2.51e-17
Tb927.7.2170-1	-0.769073	8.43098	3.36e-19	2.63e-17
Tb927.4.1930-1	-0.789453	7.51392	6.34e-19	4.91e-17
Tb927.11.10810-1	-0.738519	7.07947	7e-19	5.37e-17
Tb427.BES10.5	1.78328	3.34615	8.19e-19	6.21e-17
Tb927.7.4290-1	-0.808136	7.16047	9.54e-19	7.16e-17
Tb927.11.8210-1	-0.902171	7.62148	1.39e-18	1.04e-16
Tb927.10.13690-1	0.974532	5.28143	1.57e-18	1.16e-16
Tb427.BES126.8	2.20136	6.86028	2.2e-18	1.6e-16
Tb927.11.8050-1	-0.743536	7.06413	3.09e-18	2.23e-16
Tb927.10.3560-1	-0.70075	6.53141	4.35e-18	3.12e-16
Tb927.9.10400-1	-1.26113	8.37099	6.36e-18	4.51e-16
Tb427.BES129.13	2.02464	4.24964	6.71e-18	4.71e-16
Tb927.11.6740-1	-0.807039	6.49798	7.82e-18	5.44e-16
Tb927.8.5490-1	-0.615794	6.92914	2.31e-17	1.59e-15
Tb927.8.2600-1	-0.736512	6.75819	3.28e-17	2.24e-15
Tb427.BES126.7	2.04649	6.15447	4.5e-17	3.05e-15
Tb427.BES65.7	2.12751	6.42526	6.17e-17	4.14e-15
Tb927.7.1780-1	-1.02219	7.70894	6.67e-17	4.44e-15
Tb427.BES56.7	2.05758	8.54538	9.81e-17	6.44e-15
Tb427.BES65.10	1.66296	5.21437	9.85e-17	6.44e-15
Tb427.BES28.10	1.46592	3.52853	1.26e-16	8.2e-15
Tb427.BES56.8	2.16448	7.13224	1.77e-16	1.14e-14
Tb927.10.10220-1	1.23737	4.41964	2.17e-16	1.39e-14
Tb427.BES15.7	2.1955	4.53251	2.42e-16	1.53e-14
Tb927.6.4590-1	-0.88296	7.78659	2.47e-16	1.55e-14
Tb427.BES129.9	2.0443	6.2502	4.4e-16	2.74e-14
Tb427.BES122.5	1.33006	6.32298	5.9e-16	3.64e-14
Tb927.5.2530-1	-0.675834	7.32424	9.62e-16	5.88e-14
Tb927.10.10240-1	1.28988	4.62841	1.04e-15	6.31e-14
Tb427.BES65.4	2.73509	3.04393	1.14e-15	6.83e-14
Tb927.10.8270-1	-0.676183	7.39762	1.18e-15	7.06e-14
Tb927.10.4640-1	-0.720371	8.06298	1.25e-15	7.38e-14
Tb927.5.1760-1	-0.893678	7.00996	1.28e-15	7.54e-14
Tb927.5.1700-1	-0.737061	6.59647	1.42e-15	8.27e-14
Tb927.11.6680-1	0.779051	5.68926	1.61e-15	9.33e-14
Tb427.BES98.10	1.56542	5.12081	1.64e-15	9.4e-14
Tb927.11.7390-1	0.856809	5.13571	1.79e-15	1.02e-13
Tb927.11.12120-1	-1.06102	5.64162	2.32e-15	1.31e-13
Tb427.BES28.3	1.22262	5.82995	2.51e-15	1.41e-13
Tb427.BES10.7	1.66544	2.80057	3.41e-15	1.9e-13
Tb927.3.3670-1	-0.679967	6.46887	3.92e-15	2.17e-13
Tb927.8.730-1	-0.848202	8.70278	3.99e-15	2.2e-13
Tb927.9.15060-1	-0.837088	5.47344	5.49e-15	3e-13
Tb927.9.9290-1	-0.958555	8.11666	1.04e-14	5.62e-13
Tb927.10.3360-1	0.788533	6.54747	1.25e-14	6.74e-13
Tb927.8.1270-1	-0.924107	6.29506	1.5e-14	8.02e-13
Tb927.5.4420-1	-0.87404	8.25437	1.58e-14	8.38e-13
Tb927.9.8200-1	-0.66025	6.7216	1.61e-14	8.48e-13
Tb927.10.10230-1	1.06084	4.31772	1.92e-14	1.01e-12
Tb927.2.6240-1	-1.72991	3.48908	2.02e-14	1.05e-12
Tb927.7.3620-1	-0.729166	7.80216	2.14e-14	1.1e-12
Tb427.BES40.14	2.02068	9.01342	2.58e-14	1.32e-12
Tb927.11.11960-1	0.979688	4.37175	2.69e-14	1.37e-12
Tb927.11.11940-1	0.597069	6.01878	2.79e-14	1.41e-12
Tb927.11.1830-1	0.764831	5.4891	2.92e-14	1.47e-12
Tb927.11.8440-1	-1.0124	6.53737	3.06e-14	1.53e-12
Tb927.5.1230-1	-0.564447	6.72795	3.46e-14	1.71e-12
Tb927.10.11220-1	0.658989	6.44433	4.54e-14	2.24e-12
Tb927.9.4190-1	-0.76587	7.9953	5.04e-14	2.47e-12
Tb927.9.9410-1	0.591289	5.82935	6.23e-14	3.03e-12
Tb927.7.1110-1	-0.854904	8.40998	8.51e-14	4.11e-12
mVSG531	1.09513	4.27932	9.3e-14	4.46e-12
Tb927.2.1380-1	-1.61916	4.3127	1.23e-13	5.86e-12
Tb927.11.9640-1	-0.609241	8.04306	1.34e-13	6.33e-12
Tb927.4.3840-1	-0.70652	6.76485	1.46e-13	6.86e-12
Tb927.10.2240-1	-0.678268	8.7409	1.96e-13	9.18e-12
mVSG653	1.42996	3.55959	2.38e-13	1.1e-11
Tb927.8.4580-1	-0.627426	7.69388	2.38e-13	1.1e-11
Tb927.6.850-1	-0.700236	5.70014	2.68e-13	1.23e-11
Tb927.5.1770-1	-0.677874	8.12985	2.79e-13	1.27e-11
Tb927.10.9270-1	0.706882	5.1474	2.83e-13	1.28e-11
Tb427.BES129.7	1.90257	7.19007	2.85e-13	1.29e-11
Tb927.11.4420-1	-0.612573	6.78731	3.24e-13	1.45e-11
Tb927.4.4740-1	-0.648937	7.06363	4.31e-13	1.92e-11
Tb927.4.1270-1	-0.681475	8.02924	4.36e-13	1.93e-11
Tb427.BES28.7	1.34865	6.03421	4.4e-13	1.94e-11
Tb927.10.14260-1	0.568154	6.1355	4.47e-13	1.96e-11
Tb927.2.3780-1	-0.881154	8.27186	4.53e-13	1.97e-11
Tb927.2.6000-1	-0.856432	7.56042	4.71e-13	2.04e-11
Tb427.BES10.8	2.75999	3.06255	5.4e-13	2.33e-11
Tb427.BES122.3	0.913388	4.59682	6.21e-13	2.66e-11
Tb927.4.470-1	-0.802399	5.89839	8e-13	3.41e-11
mVSG1954	1.52197	3.94699	8.15e-13	3.45e-11
Tb427.BES98.1	1.13269	5.32318	1.06e-12	4.47e-11
Tb927.10.1400-1	-0.591606	6.77066	1.35e-12	5.65e-11
Tb927.8.6980-1	-0.666597	7.63118	1.44e-12	5.98e-11
Tb927.5.2660-1	-0.618797	7.17202	1.46e-12	6.04e-11
Tb427.BES134.5	1.71489	2.52537	1.52e-12	6.25e-11
Tb927.10.14330-1	-0.594867	7.59718	1.62e-12	6.62e-11
Tb927.1.2770-1	0.907472	5.17804	1.72e-12	7.03e-11
Tb927.6.1900-1	-0.569123	6.78212	1.82e-12	7.4e-11
Tb927.10.11700-1	-0.779429	6.85852	1.94e-12	7.81e-11
Tb927.5.1550-1	-0.55921	6.3094	1.99e-12	8e-11
Tb927.5.1150-1	-0.57238	7.11189	2.16e-12	8.6e-11
Tb927.3.2050-1	-0.905529	7.91748	2.17e-12	8.63e-11
Tb927.6.3260-1	0.722008	5.12667	2.21e-12	8.74e-11
Tb927.9.9430-1	0.656421	5.70612	2.31e-12	9.06e-11
Tb927.3.1900-1	-0.581972	7.52611	2.32e-12	9.06e-11
Tb927.4.4860-1	-0.971511	7.43321	3.04e-12	1.18e-10
Tb927.9.5320-1	-0.858075	7.76605	3.56e-12	1.38e-10
Tb927.10.12430-1	-0.617963	6.87145	3.64e-12	1.4e-10
Tb927.2.4590-1	-0.753018	8.285	3.75e-12	1.44e-10
Tb927.9.9060-1	-0.661703	6.65186	4.55e-12	1.73e-10
Tb927.10.14680-1	-0.565385	6.38275	4.58e-12	1.74e-10
Tb927.1.4010-1	-0.817015	5.67758	4.91e-12	1.85e-10
Tb927.5.1900-1	-0.597094	7.91708	5.75e-12	2.16e-10
Tb927.5.2140-1	-1.00151	7.09848	6.09e-12	2.28e-10
Tb927.11.13570-1	-0.589435	6.18424	6.82e-12	2.54e-10
Tb927.3.870-1	-0.666402	6.45482	7.12e-12	2.63e-10
Tb927.5.3810-1	-1.26786	7.93573	7.17e-12	2.64e-10
Tb927.10.15180-1	-0.651527	8.5713	7.38e-12	2.71e-10
Tb927.6.3530-1	0.664223	6.06522	8.38e-12	3.05e-10
Tb927.5.1880-1	-0.641604	7.35218	8.82e-12	3.2e-10
Tb927.7.5680-1	0.601682	5.5523	9.37e-12	3.39e-10
Tb927.10.1560-1	-1.06657	7.3765	1.03e-11	3.71e-10
Tb927.8.1790-1	-0.766711	6.31969	1.15e-11	4.1e-10
Tb927.4.5330-1	-0.52033	6.66403	1.24e-11	4.42e-10
Tb927.10.12330-1	-0.597622	6.62483	1.31e-11	4.63e-10
Tb927.11.7780-1	-0.735015	6.91609	1.43e-11	5.03e-10
Tb927.1.4310-1	-0.847873	8.44614	1.56e-11	5.49e-10
Tb927.11.15960-1	0.641725	6.39333	1.62e-11	5.67e-10
Tb927.10.7250-1	0.55924	6.51723	1.99e-11	6.89e-10
Tb927.9.5730-1	-0.73504	8.29661	1.99e-11	6.89e-10
Tb427.BES15.9	1.1956	3.8064	2e-11	6.9e-10
Tb927.11.520-1	0.871616	5.56979	2.01e-11	6.9e-10
Tb927.11.13170-1	0.852317	4.44864	2.03e-11	6.93e-10
Tb927.6.1800-1	-0.91035	4.95181	2.13e-11	7.24e-10
Tb927.3.3160-1	0.66003	5.73611	2.25e-11	7.6e-10
Tb927.8.7260-1	-0.75096	6.33128	2.32e-11	7.81e-10
Tb927.10.3230-1	0.508647	6.75304	2.41e-11	8.1e-10
Tb427.BES126.12	1.94179	2.69453	2.46e-11	8.21e-10
Tb927.8.2480-1	-0.562606	5.66943	3.33e-11	1.11e-09
Tb927.11.2510-1	-0.508567	7.05295	3.4e-11	1.13e-09
Tb927.11.4610-1	-0.761369	5.92416	5.01e-11	1.65e-09
Tb927.8.6390-1	-0.723533	7.87022	5.03e-11	1.65e-09
Tb927.11.3030-1	-0.968685	7.37887	5.41e-11	1.77e-09
Tb927.10.1240-1	0.633115	5.44683	5.81e-11	1.89e-09
Tb927.5.1520-1	-0.749333	7.20085	5.84e-11	1.89e-09
Tb927.3.2900-1	-0.703024	8.00367	6.31e-11	2.04e-09
Tb927.10.9590-1	0.577834	5.36824	6.36e-11	2.04e-09
Tb927.10.9780-1	-0.539102	6.64543	7.62e-11	2.44e-09
Tb927.5.840-1	-0.552154	6.31131	7.69e-11	2.45e-09
Tb927.5.4560-1	-0.731464	6.89302	8.16e-11	2.59e-09
Tb927.6.2640-1	-0.633975	7.05342	9.68e-11	3.06e-09
Tb927.11.4190-1	-0.623566	6.40166	9.86e-11	3.09e-09
Tb927.5.2950-1	-0.586404	7.73432	9.87e-11	3.09e-09
Tb927.5.1890-1	-0.563361	7.27639	1.01e-10	3.15e-09
Tb927.11.5470-1	0.630244	5.35038	1.19e-10	3.69e-09
Tb927.6.4840-1	-0.565111	7.42263	1.25e-10	3.85e-09
Tb927.7.3440-1	-0.525831	7.14083	1.35e-10	4.16e-09
Tb927.7.5210-1	-0.584702	8.59646	1.4e-10	4.3e-09
Tb427.BES56.6	1.9275	9.87141	1.42e-10	4.35e-09
Tb927.5.1690-1	-0.694712	6.72105	1.56e-10	4.74e-09
Tb427.BES40.13	1.91351	9.98273	1.75e-10	5.32e-09
Tb927.6.440-1	-0.58449	7.06268	2.22e-10	6.72e-09
Tb927.7.3760-1	-0.785195	7.18673	2.38e-10	7.17e-09
Tb427.BES134.6	1.40328	3.70052	2.8e-10	8.41e-09
Tb927.10.14250-1	0.543986	5.60273	2.91e-10	8.65e-09
Tb927.11.7170-1	-0.627499	7.95551	2.92e-10	8.65e-09
Tb927.1.880-1	-0.578783	8.23225	2.92e-10	8.65e-09
Tb927.9.1340-1	-0.518159	7.7931	3.09e-10	9.13e-09
Tb927.7.210-1	0.868542	7.75117	3.13e-10	9.22e-09
Tb927.5.1560-1	-0.598716	6.04415	3.31e-10	9.7e-09
Tb927.9.3680-1	0.522685	6.8861	3.67e-10	1.07e-08
Tb927.10.9430-1	-0.742244	7.8191	3.69e-10	1.07e-08
Tb927.7.970-1	-0.550513	6.57333	4.51e-10	1.3e-08
Tb927.10.2700-1	-0.633773	6.73786	4.67e-10	1.35e-08
Tb927.11.7600-1	-0.478385	6.3024	4.94e-10	1.42e-08
Tb927.10.5670-1	-0.584263	6.4892	5.35e-10	1.53e-08
Tb927.11.2300-1	-0.602623	7.71302	5.53e-10	1.58e-08
Tb927.9.9450-1	-0.644359	8.35161	5.98e-10	1.7e-08
Tb927.8.7610-1	0.732678	7.96778	6e-10	1.7e-08
Tb927.11.7790-1	0.475114	6.49861	6.19e-10	1.74e-08
Tb927.2.3580-1	-0.90583	6.85388	6.33e-10	1.78e-08
Tb927.4.3500-1	0.97346	6.06824	6.36e-10	1.78e-08
Tb927.5.880-1	0.827178	3.91362	6.72e-10	1.87e-08
Tb927.9.7520-1	-0.586195	6.73333	6.96e-10	1.93e-08
Tb927.10.13420-1	0.741327	4.5412	7.81e-10	2.16e-08
Tb927.9.5150-1	-0.749378	7.17915	7.99e-10	2.2e-08
Tb927.5.2810-1	0.563303	4.9617	1.02e-09	2.82e-08
Tb927.5.830-1	-0.65517	6.10601	1.05e-09	2.87e-08
Tb927.11.3380-1	-0.557238	7.23887	1.05e-09	2.87e-08
Tb927.11.12280-1	0.736632	5.23413	1.16e-09	3.15e-08
Tb927.6.3770-1	0.605675	5.53999	1.28e-09	3.46e-08
Tb927.7.1930-1	1.00306	3.92215	1.31e-09	3.54e-08
Tb927.8.850-1	0.522585	6.07028	1.34e-09	3.6e-08
Tb927.10.1060-1	-0.650948	8.95234	1.43e-09	3.83e-08
Tb927.5.1990-1	-0.764487	6.92109	1.44e-09	3.86e-08
Tb927.11.11590-1	-0.602982	8.48342	1.52e-09	4.04e-08
Tb927.5.3830-1	-0.558213	7.62643	1.55e-09	4.12e-08
Tb927.2.5000-1	-0.627904	5.77448	1.6e-09	4.23e-08
Tb927.9.15230-1	-0.522815	6.08787	1.67e-09	4.4e-08
Tb927.10.11380-1	-0.592129	5.57418	1.75e-09	4.58e-08
Tb927.3.1920-1	-0.530485	8.30288	1.84e-09	4.81e-08
Tb927.11.10880-1	0.526716	6.6852	1.89e-09	4.93e-08
Tb927.9.9700-1	0.422894	6.6175	1.9e-09	4.94e-08
Tb927.4.5390-1	0.581709	5.41656	1.97e-09	5.1e-08
Tb927.9.8500-1	0.710143	5.63563	1.98e-09	5.11e-08
Tb927.11.10470-1	0.535802	6.2823	2.03e-09	5.22e-08
Tb927.9.11840-1	-0.572289	5.73405	2.21e-09	5.65e-08
Tb927.10.12210-1	0.701993	5.26963	2.28e-09	5.83e-08
Tb927.10.9440-1	-0.513639	7.06396	2.3e-09	5.85e-08
Tb927.4.360-1	-0.538462	7.2677	2.42e-09	6.14e-08
Tb927.7.4570-1	-0.673358	6.94962	2.6e-09	6.58e-08
Tb927.4.2240-1	0.476556	6.9832	2.77e-09	6.98e-08
Tb927.1.2670-1	-0.509618	7.43727	2.78e-09	6.98e-08
Tb927.11.4180-1	-0.806738	7.03773	2.94e-09	7.35e-08
Tb927.3.3130-1	-0.491764	8.48009	3.02e-09	7.54e-08
Tb927.11.3120-1	-0.524218	7.13871	3.41e-09	8.46e-08
Tb927.11.2120-1	-0.666934	6.98218	3.41e-09	8.46e-08
Tb927.10.12010-1	-0.568927	6.23232	3.47e-09	8.56e-08
Tb927.5.310-1	-0.494221	7.1405	3.5e-09	8.61e-08
Tb927.9.15460-1	-0.619539	8.59101	3.53e-09	8.65e-08
Tb927.10.15740-1	0.538906	6.04931	3.55e-09	8.65e-08
Tb927.4.2630-1	-0.456693	6.59869	3.55e-09	8.65e-08
Tb927.10.7680-1	-0.589228	7.89483	3.68e-09	8.94e-08
Tb927.10.16070-1	-0.66265	5.40382	3.77e-09	9.12e-08
Tb927.5.3800-1	-0.620763	8.81735	3.78e-09	9.13e-08
Tb927.11.6860-1	-0.610521	6.66681	3.92e-09	9.44e-08
Tb927.7.650-1	-0.462481	7.37551	4.05e-09	9.71e-08
Tb927.11.1840-1	-0.54012	7.67312	4.12e-09	9.85e-08
Tb927.7.2590-1	-0.55064	6.63097	4.14e-09	9.87e-08
Tb927.8.490-1	1.20462	6.10354	4.24e-09	1.01e-07
Tb927.11.15370-1	-0.841948	8.34427	4.34e-09	1.03e-07
Tb927.10.13430-1	0.537082	6.01605	4.35e-09	1.03e-07
Tb927.3.3460-1	0.567042	6.49547	4.53e-09	1.07e-07
Tb927.11.900-1	0.485006	7.42777	4.65e-09	1.09e-07
Tb427.BES126.4	0.51765	6.57783	4.71e-09	1.1e-07
Tb927.10.1630-1	-0.605863	7.465	4.79e-09	1.12e-07
Tb927.3.3820-1	-0.437467	6.79974	5.19e-09	1.21e-07
Tb427.BES51.4	0.615275	5.93655	5.2e-09	1.21e-07
Tb927.11.4620-1	-1.16132	3.22701	5.32e-09	1.23e-07
Tb927.10.13280-1	-0.654012	8.76414	5.46e-09	1.26e-07
Tb927.11.9840-1	0.647722	5.43185	5.63e-09	1.29e-07
Tb927.8.1650-1	0.947563	4.79163	5.69e-09	1.3e-07
Tb927.6.1080-1	-0.429456	6.41203	5.92e-09	1.35e-07
Tb927.11.8910-1	0.495596	5.53081	6e-09	1.37e-07
Tb927.10.10770-1	0.509548	7.74135	6.25e-09	1.42e-07
Tb927.10.13270-1	-0.54552	5.92326	6.34e-09	1.43e-07
Tb927.6.2170-1	-0.578546	5.98284	6.6e-09	1.49e-07
Tb927.7.470-1	-0.54849	6.99903	6.71e-09	1.51e-07
Tb927.11.5050-1	0.561358	7.20707	6.74e-09	1.51e-07
Tb927.8.3750-1	-0.677721	8.1696	6.94e-09	1.55e-07
Tb927.7.7420-1	0.532341	8.05925	7.05e-09	1.57e-07
Tb927.1.2600-1	-0.702629	5.80917	7.35e-09	1.64e-07
Tb927.7.4910-1	-0.482737	6.74641	7.4e-09	1.64e-07
Tb927.8.3560-1	-0.543464	7.27387	7.41e-09	1.64e-07
Tb927.9.12110-1	-0.620083	8.13141	7.66e-09	1.69e-07
Tb927.11.4210-1	-0.494924	6.84195	7.72e-09	1.7e-07
Tb927.9.10880-1	-0.55098	5.19992	7.78e-09	1.71e-07
Tb927.9.8240-1	-0.471178	6.03358	8.46e-09	1.85e-07
Tb927.10.12080-1	0.579768	4.94859	8.47e-09	1.85e-07
Tb927.11.14030-1	0.574656	5.04402	8.67e-09	1.88e-07
Tb427.BES51.8	1.64333	2.7657	8.7e-09	1.89e-07
Tb927.3.2470-1	-0.540776	5.82659	9.01e-09	1.95e-07
Tb927.5.920-1	0.704476	6.28262	9.11e-09	1.96e-07
Tb927.10.1160-1	0.459976	5.73962	9.31e-09	2e-07
Tb927.10.7710-1	-0.55291	6.22173	9.42e-09	2.02e-07
Tb927.2.6200-1	-1.05257	4.48716	9.58e-09	2.05e-07
Tb427.BES15.12	-0.697601	4.7057	9.67e-09	2.06e-07
Tb927.6.4270-1	0.615647	5.42696	1.01e-08	2.15e-07
Tb927.9.7670-1	-0.456819	6.53729	1.02e-08	2.15e-07
Tb927.11.15810-1	0.499596	5.72676	1.02e-08	2.16e-07
Tb927.7.270-1	-0.670902	5.87573	1.07e-08	2.26e-07
Tb927.9.14290-1	-0.444792	7.32529	1.08e-08	2.26e-07
Tb427.BES15.3	1.06089	3.47457	1.08e-08	2.26e-07
Tb927.5.1050-1	0.500583	5.56686	1.1e-08	2.29e-07
Tb927.11.9540-1	-0.472549	6.19454	1.12e-08	2.33e-07
Tb927.11.5280-1	0.444522	7.10932	1.13e-08	2.34e-07
Tb927.6.4570-1	0.772652	4.77454	1.14e-08	2.35e-07
Tb927.10.840-1	-0.496886	7.82331	1.15e-08	2.36e-07
Tb927.7.5930-1	0.527753	7.15972	1.15e-08	2.36e-07
Tb927.2.1810-1	-0.815078	8.09701	1.16e-08	2.39e-07
Tb427.BES64.2	0.655749	4.60821	1.17e-08	2.4e-07
Tb927.11.9130-1	-0.526411	7.04923	1.17e-08	2.4e-07
Tb927.5.610-1	-0.641495	8.69847	1.18e-08	2.4e-07
Tb927.5.2080-1	-0.607378	6.94001	1.21e-08	2.46e-07
Tb927.7.860-1	0.574144	5.76171	1.22e-08	2.47e-07
Tb927.8.1150-1	-0.460147	7.00826	1.23e-08	2.49e-07
Tb927.4.2000-1	-0.566882	8.20818	1.27e-08	2.57e-07
Tb927.10.12660-1	-0.78966	4.84943	1.28e-08	2.57e-07
Tb927.10.16120-1	-0.654041	8.43467	1.28e-08	2.57e-07
Tb927.7.6260-1	-0.568947	6.75104	1.32e-08	2.63e-07
Tb927.3.1810-1	0.527602	5.347	1.34e-08	2.68e-07
Tb927.8.1260-1	-0.510268	6.31001	1.36e-08	2.71e-07
Tb927.10.8380-1	0.813504	3.6995	1.37e-08	2.72e-07
Tb927.11.1320-1	0.622731	5.7837	1.38e-08	2.73e-07
Tb927.3.5220-1	-0.551586	5.98409	1.39e-08	2.74e-07
Tb927.6.2780-1	-0.670938	5.95626	1.48e-08	2.92e-07
Tb927.10.15530-1	-0.445735	6.54394	1.52e-08	2.98e-07
Tb927.8.900-1	-0.595634	6.49355	1.52e-08	2.98e-07
Tb927.10.10440-1	0.738577	4.58824	1.53e-08	2.99e-07
Tb927.9.11150-1	0.406139	6.65675	1.57e-08	3.06e-07
Tb927.4.5120-1	-0.547323	7.43249	1.58e-08	3.07e-07
Tb927.11.4830-1	0.455529	6.07984	1.6e-08	3.11e-07
Tb927.9.7370-1	-0.713399	4.93798	1.62e-08	3.14e-07
Tb927.9.10960-1	-0.478957	6.42838	1.63e-08	3.14e-07
Tb927.11.16320-1	0.565008	5.20146	1.66e-08	3.19e-07
Tb927.9.10310-1	-0.506264	8.27066	1.68e-08	3.23e-07
Tb927.3.1350-1	-0.843194	6.27679	1.7e-08	3.26e-07
Tb927.8.3150-1	-0.689733	8.9476	1.74e-08	3.33e-07
Tb927.5.2940-1	-0.726944	8.27749	1.78e-08	3.4e-07
Tb927.8.7960-1	-0.421669	6.17588	1.81e-08	3.45e-07
Tb927.5.2400-1	-0.556836	6.88524	1.83e-08	3.46e-07
Tb927.5.2090-1	-0.730691	8.25896	1.87e-08	3.54e-07
Tb927.6.4800-1	-0.409708	6.77585	1.88e-08	3.55e-07
Tb927.2.4150-1	0.455136	6.07865	1.9e-08	3.57e-07
Tb427.BES98.12	-1.14285	3.83521	1.93e-08	3.62e-07
Tb927.11.2310-1	-0.454775	6.33897	2e-08	3.74e-07
Tb427.BES134.4	0.536641	6.5668	2.27e-08	4.24e-07
Tb927.10.1420-1	-0.753571	7.54797	2.34e-08	4.37e-07
Tb927.4.3850-1	-0.537468	5.95811	2.73e-08	5.07e-07
Tb927.5.4380-1	-0.460537	6.9711	3e-08	5.56e-07
Tb927.10.8190-1	-0.589583	8.9064	3.09e-08	5.72e-07
Tb927.7.2240-1	-0.570464	8.90336	3.19e-08	5.89e-07
Tb927.6.1560-1	0.409389	6.30185	3.26e-08	6.01e-07
Tb927.8.2080-1	-0.557705	6.66301	3.33e-08	6.11e-07
Tb927.10.10780-1	0.526385	6.32861	3.35e-08	6.14e-07
Tb927.5.2850-1	-0.510472	8.19146	3.51e-08	6.42e-07
Tb927.9.7190-1	0.471076	6.10252	3.55e-08	6.47e-07
Tb927.10.7810-1	-0.467738	6.82657	3.69e-08	6.71e-07
Tb927.11.12680-1	-0.427383	6.37533	3.71e-08	6.73e-07
Tb427.BES126.6	1.20731	6.25982	3.72e-08	6.74e-07
Tb927.8.2700-1	0.452275	5.46976	3.75e-08	6.78e-07
Tb927.10.7500-1	-0.575499	7.63215	3.89e-08	7.01e-07
Tb927.11.14960-1	-0.510172	5.95289	3.98e-08	7.14e-07
Tb927.11.11620-1	0.524005	5.69607	3.98e-08	7.14e-07
Tb927.11.1990-1	-0.663843	8.10196	4.02e-08	7.19e-07
Tb927.11.1280-1	0.662234	5.02389	4.05e-08	7.22e-07
Tb927.11.12690-1	0.93388	4.00328	4.06e-08	7.22e-07
Tb927.10.14170-1	-0.509169	7.39794	4.14e-08	7.35e-07
Tb927.11.10370-1	-0.588279	7.08037	4.15e-08	7.36e-07
Tb927.5.3050-1	-0.401788	6.66927	4.33e-08	7.65e-07
Tb927.5.3170-1	-0.650939	6.40487	4.42e-08	7.79e-07
Tb927.9.1420-1	0.443087	5.98649	4.47e-08	7.86e-07
Tb927.9.10160-1	0.638084	5.03843	4.55e-08	7.99e-07
Tb927.2.5160-1	-0.73467	8.71359	4.57e-08	8e-07
Tb927.10.11180-1	0.411017	6.20794	4.58e-08	8e-07
Tb927.2.4710-1	-0.517236	9.02644	4.79e-08	8.34e-07
Tb927.11.5480-1	0.449514	6.05171	4.89e-08	8.51e-07
Tb927.8.3550-1	-0.430939	6.34764	5.02e-08	8.72e-07
Tb427.BES65.3	0.554149	5.74368	5.51e-08	9.53e-07
Tb927.10.10400-1	0.467625	5.41934	5.51e-08	9.53e-07
Tb927.7.6100-1	-0.4735	5.64201	5.55e-08	9.56e-07
Tb927.1.3070-1	-0.595823	6.6692	5.75e-08	9.88e-07
Tb927.11.16400-1	-0.488756	7.4748	6.03e-08	1.03e-06
Tb927.11.10560-1	-0.527808	7.74104	6.11e-08	1.05e-06
Tb927.11.3730-1	-0.552709	8.40008	6.23e-08	1.06e-06
Tb927.9.1970-1	0.404444	6.3539	6.32e-08	1.08e-06
Tb427.BES29.8	1.4707	2.74948	6.33e-08	1.08e-06
Tb927.7.2400-1	-0.504208	7.1083	6.46e-08	1.1e-06
Tb927.10.10010-1	-0.607574	5.70666	6.78e-08	1.15e-06
Tb927.8.7710-1	0.578388	4.9291	6.98e-08	1.18e-06
Tb927.3.5010-1	-0.413365	6.71249	7.07e-08	1.19e-06
Tb927.5.2060-1	-0.502532	7.2395	7.1e-08	1.19e-06
Tb927.2.6180-1	0.553334	5.88572	7.16e-08	1.2e-06
Tb927.10.9260-1	0.44652	5.70789	7.27e-08	1.22e-06
Tb927.10.1350-1	-0.50041	6.36163	7.35e-08	1.23e-06
Tb927.4.4670-1	-0.595073	5.6273	7.5e-08	1.25e-06
Tb927.10.14150-1	-0.53588	8.83252	7.78e-08	1.29e-06
Tb927.5.3790-1	-0.691293	5.319	7.87e-08	1.31e-06
Tb927.3.4750-1	-0.500471	8.09742	8.13e-08	1.35e-06
Tb927.10.13910-1	0.529524	5.17236	8.52e-08	1.41e-06
Tb927.10.2300-1	0.513619	5.45809	8.58e-08	1.42e-06
Tb927.8.500-1	2.15052	3.13342	8.66e-08	1.42e-06
Tb927.2.3080-1	-0.496403	7.46646	9.12e-08	1.5e-06
Tb927.10.2310-1	-0.48301	5.60864	9.29e-08	1.52e-06
Tb927.2.3460-1	0.661704	5.69616	9.35e-08	1.53e-06
Tb427.BES10.3	0.54268	5.42324	9.42e-08	1.54e-06
Tb927.1.1700-1	-0.511692	5.75425	9.78e-08	1.59e-06
Tb927.11.7380-1	-0.578842	8.85833	9.94e-08	1.61e-06
Tb927.5.4270-1	-0.412835	6.45682	1.04e-07	1.68e-06
Tb927.11.11480-1	-0.518538	8.25324	1.1e-07	1.77e-06
Tb927.2.3880-1	-0.509763	5.4177	1.12e-07	1.81e-06
Tb927.7.3590-1	0.448908	6.19764	1.13e-07	1.82e-06
Tb927.7.2390-1	-0.507581	7.39408	1.25e-07	2.01e-06
Tb927.8.760-1	-0.549253	9.01399	1.31e-07	2.1e-06
Tb927.7.710-1	-0.535794	9.11615	1.34e-07	2.14e-06
Tb927.11.15300-1	0.430043	5.63106	1.34e-07	2.14e-06
Tb927.7.3740-1	-0.43854	8.00971	1.36e-07	2.16e-06
Tb927.10.12850-1	0.548337	9.38439	1.36e-07	2.16e-06
Tb927.9.8260-1	-0.46864	6.85135	1.37e-07	2.17e-06
Tb927.10.9980-1	0.590342	4.85585	1.38e-07	2.18e-06
Tb927.10.14750-1	-0.486584	7.10121	1.38e-07	2.19e-06
Tb927.9.10230-1	-0.595459	9.07812	1.39e-07	2.19e-06
Tb927.11.7560-1	-0.547387	8.05218	1.4e-07	2.2e-06
Tb927.8.3790-1	-0.385991	6.77469	1.47e-07	2.31e-06
Tb927.6.2850-1	-0.693586	5.33004	1.57e-07	2.46e-06
Tb927.10.14550-1	-0.618864	4.6707	1.6e-07	2.51e-06
Tb927.6.3880-1	0.57287	4.8245	1.68e-07	2.63e-06
Tb927.8.3250-1	-0.499994	9.6542	1.7e-07	2.64e-06
Tb427.BES65.2	0.77956	3.84468	1.7e-07	2.64e-06
Tb927.9.4620-1	0.436334	6.39163	1.77e-07	2.74e-06
Tb927.7.5550-1	0.518608	5.26003	1.77e-07	2.74e-06
Tb927.11.6340-1	0.52889	5.88392	1.77e-07	2.74e-06
Tb927.6.4070-1	0.427527	6.18133	1.79e-07	2.76e-06
Tb927.10.1320-1	0.417867	6.63894	1.81e-07	2.78e-06
Tb927.4.4130-1	-0.433155	6.05084	1.87e-07	2.88e-06
Tb927.7.6360-1	-0.499986	6.93192	1.9e-07	2.91e-06
Tb427.BES51.3	0.891992	3.71954	1.91e-07	2.92e-06
Tb927.11.3070-1	-0.640313	7.2278	1.97e-07	3.01e-06
Tb427.BES29.5	0.883902	3.11457	2e-07	3.05e-06
Tb927.7.5160-1	-0.446712	6.96117	2.03e-07	3.09e-06
Tb927.8.4540-1	-0.612045	7.06271	2.09e-07	3.17e-06
Tb927.9.13520-1	-0.499386	8.02562	2.17e-07	3.28e-06
Tb927.7.3960-1	0.458257	5.15507	2.19e-07	3.32e-06
Tb927.3.1460-1	-0.546115	4.95857	2.22e-07	3.34e-06
Tb927.11.16090-1	-0.425602	7.4559	2.24e-07	3.37e-06
Tb927.5.1180-1	-0.415636	7.37085	2.25e-07	3.37e-06
Tb927.8.4190-1	-0.619204	6.4939	2.26e-07	3.39e-06
Tb927.11.16760-1	-0.499037	9.32389	2.28e-07	3.41e-06
Tb927.8.3410-1	-0.43234	6.59846	2.31e-07	3.44e-06
Tb927.4.710-1	-0.73137	4.15153	2.33e-07	3.47e-06
Tb927.10.10250-1	1.32865	4.18947	2.36e-07	3.51e-06
Tb927.3.3030-1	-0.397788	6.64523	2.37e-07	3.52e-06
Tb927.11.3240-1	-0.555623	9.30901	2.5e-07	3.71e-06
Tb927.11.5720-1	0.424014	6.07005	2.53e-07	3.74e-06
Tb927.4.1180-1	0.473988	5.82736	2.6e-07	3.83e-06
Tb927.10.870-1	-0.406482	7.77977	2.64e-07	3.89e-06
Tb427.BES15.4	0.500496	5.98065	2.66e-07	3.91e-06
Tb927.8.6170-1	0.577451	6.89523	2.67e-07	3.91e-06
Tb927.10.14490-1	-0.435689	6.62994	2.67e-07	3.91e-06
Tb927.10.11710-1	-0.497689	6.59115	2.84e-07	4.14e-06
Tb927.2.5260-1	-0.595231	4.52199	2.84e-07	4.14e-06
Tb927.5.790-1	-0.464129	5.83789	2.84e-07	4.14e-06
Tb927.8.1600-1	-0.570246	8.76714	2.87e-07	4.17e-06
Tb927.4.590-1	-0.57269	8.43452	2.87e-07	4.17e-06
Tb927.11.6290-1	0.681122	4.28977	2.89e-07	4.18e-06
Tb927.11.7840-1	-0.498457	8.33326	2.94e-07	4.25e-06
Tb927.11.11330-1	-0.676369	10.8646	2.99e-07	4.31e-06
Tb927.10.5260-1	-0.477191	6.22191	3.07e-07	4.42e-06
Tb927.5.850-1	-0.512855	6.74601	3.13e-07	4.5e-06
Tb927.10.4800-1	0.441615	5.57531	3.35e-07	4.8e-06
Tb927.11.10540-1	-0.464601	8.32435	3.39e-07	4.85e-06
Tb927.11.14170-1	0.406405	6.49244	3.45e-07	4.92e-06
Tb927.11.9080-1	-0.59217	7.53424	3.46e-07	4.94e-06
Tb927.11.12370-1	0.513214	5.14797	3.5e-07	4.98e-06
Tb927.11.16810-1	-0.455194	7.09045	3.58e-07	5.09e-06
Tb927.10.13620-1	0.464686	6.46041	3.73e-07	5.28e-06
Tb927.8.2210-1	-0.451602	6.27411	3.73e-07	5.28e-06
Tb927.10.5450-1	-0.384124	7.30682	3.87e-07	5.47e-06
Tb927.5.1730-1	-0.477511	7.0385	3.9e-07	5.49e-06
Tb927.6.4630-1	-0.434531	7.23754	3.93e-07	5.53e-06
Tb927.5.1920-1	-0.469093	6.47459	3.96e-07	5.56e-06
Tb927.4.3570-1	-0.541364	8.03257	3.99e-07	5.59e-06
Tb927.10.15910-1	-0.48163	6.28756	4.04e-07	5.65e-06
Tb927.5.1260-1	-0.424695	5.8543	4.12e-07	5.76e-06
Tb927.8.6300-1	-0.404815	6.6702	4.22e-07	5.88e-06
Tb927.11.9590-1	-0.567459	11.0398	4.42e-07	6.15e-06
Tb927.11.15550-1	0.714113	4.46754	4.48e-07	6.21e-06
Tb927.5.2720-1	-0.410215	7.18563	4.48e-07	6.21e-06
Tb927.2.5660-1	-0.445578	6.77568	4.67e-07	6.46e-06
Tb927.6.1690-1	0.507394	5.34	4.89e-07	6.75e-06
Tb927.5.410-1	0.741859	4.58311	4.89e-07	6.75e-06
Tb927.8.3090-1	0.541459	5.34058	4.97e-07	6.84e-06
Tb427.BES29.4	0.518105	6.64775	5e-07	6.87e-06
Tb927.5.2550-1	0.453486	5.60197	5.11e-07	7.01e-06
Tb927.10.7490-1	0.484629	6.18505	5.22e-07	7.14e-06
Tb927.11.5250-1	-0.417516	7.27411	5.26e-07	7.18e-06
Tb927.10.9210-1	0.470218	5.08521	5.31e-07	7.24e-06
Tb927.10.13670-1	-0.560625	7.42761	5.35e-07	7.28e-06
Tb927.11.5060-1	-0.410788	7.13805	5.41e-07	7.34e-06
Tb927.11.4910-1	-0.414116	7.57473	5.41e-07	7.34e-06
Tb927.11.4530-1	-0.464223	5.80708	5.68e-07	7.69e-06
Tb927.10.13990-1	0.480694	5.36638	5.69e-07	7.7e-06
Tb927.8.4640-1	-0.463909	7.22157	5.83e-07	7.87e-06
Tb927.3.1450-1	0.551084	4.99184	5.87e-07	7.91e-06
Tb927.11.9510-1	0.417536	6.24512	6.06e-07	8.14e-06
Tb927.11.3650-1	-0.528596	7.7697	6.21e-07	8.34e-06
Tb927.11.16350-1	-0.638011	6.12154	6.33e-07	8.48e-06
Tb927.11.5840-1	-0.500086	6.21525	6.4e-07	8.56e-06
Tb927.7.340-1	0.473211	5.24726	6.45e-07	8.61e-06
Tb927.3.2810-1	-0.389873	7.36114	6.47e-07	8.63e-06
Tb927.8.5390-1	0.586302	4.717	6.55e-07	8.71e-06
Tb927.8.8200-1	-0.376978	7.05376	6.66e-07	8.85e-06
Tb927.10.14870-1	-0.670765	5.88456	6.68e-07	8.86e-06
Tb927.5.2420-1	-0.360867	6.98026	7.01e-07	9.28e-06
Tb927.11.2400-1	-0.632189	6.42946	7.22e-07	9.53e-06
Tb927.7.330-1	0.495119	5.74297	7.34e-07	9.68e-06
Tb927.7.2100-1	-0.400525	6.58884	7.41e-07	9.76e-06
Tb927.7.2640-1	0.460152	7.67548	7.49e-07	9.85e-06
Tb927.10.8810-1	-0.370333	6.87473	7.5e-07	9.85e-06
Tb927.9.12680-1	0.608314	5.28987	7.73e-07	1.01e-05
Tb927.11.3300-1	-0.647209	6.41508	7.97e-07	1.04e-05
Tb927.10.2190-1	-0.438189	8.02383	8.01e-07	1.05e-05
Tb927.9.2260-1	0.451242	6.87138	8.1e-07	1.06e-05
Tb927.10.2520-1	0.467302	6.64996	8.13e-07	1.06e-05
Tb927.2.3480-1	-0.415282	6.40886	8.16e-07	1.06e-05
Tb927.11.10410-1	0.595749	4.47039	8.18e-07	1.06e-05
Tb927.7.870-1	0.454535	5.2248	8.26e-07	1.07e-05
Tb927.10.13820-1	0.484568	5.62562	8.29e-07	1.07e-05
Tb927.8.6770-1	-0.358106	6.53278	8.62e-07	1.11e-05
Tb927.11.6280-1	0.459095	7.33713	9.13e-07	1.18e-05
Tb927.11.10990-1	-0.480584	6.76018	9.37e-07	1.2e-05
Tb927.2.2770-1	-0.617644	5.80495	9.39e-07	1.2e-05
Tb927.4.4550-1	-0.60985	7.25997	9.46e-07	1.21e-05
Tb927.1.1240-1	-0.492442	6.27503	9.61e-07	1.23e-05
Tb427.BES51.12	-0.94842	3.49334	9.76e-07	1.25e-05
Tb927.3.5430-1	-0.44959	5.57443	9.96e-07	1.27e-05
Tb927.10.7300-1	-0.55964	6.47422	1.06e-06	1.35e-05
Tb927.10.8860-1	-0.364193	6.70511	1.08e-06	1.37e-05
Tb927.4.3740-1	-0.46259	9.1359	1.09e-06	1.38e-05
Tb927.3.4160-1	-0.521992	5.90772	1.1e-06	1.4e-05
Tb927.10.12860-1	-0.369229	6.52475	1.11e-06	1.41e-05
Tb927.6.3650-1	-0.413207	7.32885	1.12e-06	1.41e-05
Tb927.4.2400-1	-0.535326	7.8389	1.12e-06	1.41e-05
Tb927.2.5760-1	-0.533406	7.4462	1.12e-06	1.41e-05
Tb927.7.4700-1	-0.462719	6.85322	1.16e-06	1.45e-05
Tb927.3.3300-1	-0.55712	8.66216	1.16e-06	1.46e-05
Tb927.4.4790-1	-0.469132	5.99015	1.18e-06	1.47e-05
Tb927.11.1500-1	-0.628256	5.40268	1.18e-06	1.47e-05
Tb927.8.4230-1	-0.42584	7.17618	1.2e-06	1.49e-05
Tb927.4.3770-1	-0.436825	5.88395	1.21e-06	1.51e-05
Tb927.8.1680-1	-0.526271	6.56563	1.23e-06	1.52e-05
Tb927.10.3290-1	0.41682	5.3085	1.3e-06	1.62e-05
Tb927.5.4470-1	-0.357634	6.81582	1.32e-06	1.63e-05
Tb927.10.12200-1	0.447708	5.49847	1.33e-06	1.65e-05
Tb927.9.1520-1	0.895014	5.5668	1.35e-06	1.67e-05
Tb927.8.5460-1	-0.634796	7.87593	1.36e-06	1.68e-05
Tb927.10.15000-1	-0.350963	6.92989	1.42e-06	1.74e-05
Tb927.10.12370-1	-0.413389	6.83625	1.45e-06	1.78e-05
Tb927.5.3110-1	0.446492	5.43159	1.46e-06	1.8e-05
Tb927.11.2570-1	-0.38983	7.1281	1.47e-06	1.8e-05
Tb927.10.12170-1	0.462512	5.09955	1.51e-06	1.85e-05
Tb927.9.12720-1	0.425525	5.75468	1.54e-06	1.88e-05
Tb927.10.15170-1	-0.371595	7.06314	1.62e-06	1.97e-05
Tb927.11.4600-1	-0.972759	3.56717	1.63e-06	1.98e-05
Tb927.10.890-1	-0.423008	7.97782	1.64e-06	1.99e-05
Tb927.9.7470-1	0.434551	6.14757	1.7e-06	2.06e-05
Tb927.11.6760-1	0.423306	5.94112	1.73e-06	2.1e-05
Tb927.11.11770-1	-0.470637	6.79208	1.74e-06	2.11e-05
Tb927.7.7050-1	-0.512003	6.68492	1.85e-06	2.24e-05
Tb927.11.10980-1	0.539458	4.69138	1.93e-06	2.32e-05
Tb927.10.14430-1	-0.406285	7.5065	1.93e-06	2.32e-05
Tb927.11.12150-1	-0.513075	7.39528	1.96e-06	2.35e-05
Tb927.11.970-1	0.631666	4.67126	1.97e-06	2.36e-05
Tb927.10.2510-1	0.39519	5.63941	2.02e-06	2.42e-05
Tb927.10.9420-1	0.364066	6.32818	2.03e-06	2.43e-05
Tb927.9.6510-1	0.387492	6.43032	2.11e-06	2.52e-05
Tb927.11.13500-1	-0.483686	9.32348	2.14e-06	2.55e-05
Tb927.8.4210-1	-0.401509	5.9885	2.17e-06	2.58e-05
Tb927.11.8870-1	0.459193	5.9613	2.19e-06	2.61e-05
Tb927.8.5090-1	-0.652355	8.10674	2.23e-06	2.65e-05
Tb927.5.2320-1	-0.543119	8.3002	2.24e-06	2.65e-05
Tb927.1.1840-1	-0.432685	5.3858	2.27e-06	2.69e-05
Tb927.7.4860-1	-0.442496	5.18226	2.29e-06	2.71e-05
Tb927.11.14830-1	-0.442018	5.8902	2.3e-06	2.71e-05
Tb927.6.700-1	-0.732576	8.81004	2.3e-06	2.71e-05
Tb927.10.8150-1	0.346314	6.36214	2.32e-06	2.72e-05
Tb927.3.4020-1	0.509647	6.59597	2.34e-06	2.75e-05
Tb927.8.2550-1	-0.568045	7.44734	2.36e-06	2.77e-05
Tb927.10.2900-1	-0.436345	7.3465	2.37e-06	2.77e-05
Tb927.8.7070-1	-0.394046	5.73651	2.46e-06	2.88e-05
Tb927.11.14250-1	-0.463871	9.09902	2.48e-06	2.9e-05
Tb927.10.13800-1	-0.557813	6.86862	2.49e-06	2.9e-05
Tb927.11.13310-1	-0.489397	5.59348	2.55e-06	2.97e-05
Tb927.11.12210-1	-0.396377	7.78224	2.56e-06	2.97e-05
Tb927.1.600-1	0.448272	6.81555	2.59e-06	3e-05
Tb927.11.1720-1	-0.372524	6.33361	2.76e-06	3.2e-05
Tb927.10.2290-1	-0.475966	6.51414	2.77e-06	3.2e-05
Tb427.BES51.6	0.687423	6.13877	2.8e-06	3.23e-05
Tb927.11.2700-1	-0.378705	6.69532	2.84e-06	3.28e-05
Tb927.5.1680-1	-0.426262	8.29799	2.91e-06	3.35e-05
Tb927.11.6460-1	-0.469611	8.27063	2.96e-06	3.4e-05
Tb927.10.12030-1	-0.44672	5.48269	2.97e-06	3.41e-05
Tb927.6.630-1	-0.383302	7.01933	2.99e-06	3.42e-05
Tb927.5.2700-1	-0.397857	6.0613	3.01e-06	3.45e-05
Tb927.8.7600-1	0.407533	6.60537	3.02e-06	3.45e-05
Tb927.9.11970-1	0.383604	6.06215	3.25e-06	3.71e-05
Tb927.11.11290-1	-0.351385	7.32946	3.28e-06	3.73e-05
Tb927.8.6930-1	0.498499	6.9547	3.3e-06	3.76e-05
Tb927.3.3940-1	-0.554012	5.66642	3.31e-06	3.76e-05
Tb927.1.3450-1	-0.384884	6.46685	3.33e-06	3.77e-05
Tb927.11.3710-1	-0.373497	7.23319	3.48e-06	3.94e-05
Tb927.7.690-1	0.46406	5.34001	3.49e-06	3.94e-05
Tb927.5.3290-1	-0.47124	6.28849	3.49e-06	3.94e-05
Tb927.3.930-1	-0.429288	10.462	3.55e-06	4e-05
Tb927.8.8030-1	-0.361622	6.80155	3.57e-06	4.01e-05
Tb927.5.4150-1	-0.383189	6.76634	3.62e-06	4.07e-05
Tb927.3.1860-1	-0.483934	6.52134	3.63e-06	4.07e-05
Tb927.1.1370-1	-0.440513	5.60479	3.64e-06	4.08e-05
Tb927.7.6990-1	0.610826	6.13396	3.68e-06	4.12e-05
Tb927.6.930-1	-0.342212	6.15635	3.8e-06	4.25e-05
Tb927.3.4600-1	-0.448808	7.62303	3.89e-06	4.34e-05
Tb927.10.11920-1	0.692806	4.71441	3.95e-06	4.39e-05
Tb927.10.7970-1	0.390266	5.79408	3.98e-06	4.42e-05
Tb927.2.5050-1	0.530377	5.23174	4.02e-06	4.46e-05
Tb927.11.2790-1	-0.354864	7.50442	4.03e-06	4.46e-05
Tb927.3.4290-1	-0.505526	8.83393	4.12e-06	4.56e-05
Tb927.11.3830-1	-0.520812	6.0836	4.19e-06	4.62e-05
Tb927.5.4480-1	-0.584768	8.8076	4.19e-06	4.62e-05
Tb927.10.5060-1	0.578272	4.15182	4.3e-06	4.74e-05
Tb927.4.3930-1	-0.522457	7.35697	4.33e-06	4.76e-05
Tb927.10.6260-1	-0.346456	6.26307	4.34e-06	4.76e-05
Tb927.11.8780-1	0.443842	6.40235	4.34e-06	4.76e-05
Tb927.11.9400-1	-0.408545	8.42323	4.35e-06	4.76e-05
Tb927.11.5520-1	-0.509338	8.77467	4.47e-06	4.89e-05
Tb927.9.5170-1	0.488337	6.40642	4.49e-06	4.9e-05
Tb927.4.2030-1	-0.406565	7.84739	4.49e-06	4.9e-05
Tb927.3.2140-1	-0.374982	7.89415	4.52e-06	4.93e-05
Tb927.11.15410-1	0.594869	4.23119	4.61e-06	5.01e-05
Tb927.6.1870-1	-0.494327	7.45504	4.64e-06	5.04e-05
Tb927.11.11860-1	0.344426	6.64124	4.65e-06	5.04e-05
Tb927.11.5370-1	-0.397102	7.88814	4.66e-06	5.05e-05
Tb927.1.3150-1	-0.338102	6.4096	4.69e-06	5.07e-05
Tb927.10.9580-1	0.544561	4.35238	4.74e-06	5.13e-05
Tb927.2.2490-1	-0.45	6.98066	4.79e-06	5.16e-05
Tb927.11.3760-1	-0.571541	6.55877	4.92e-06	5.3e-05
Tb927.7.5540-1	0.411502	6.37106	4.99e-06	5.36e-05
Tb927.9.9660-1	-0.386596	6.8764	5.02e-06	5.39e-05
Tb927.5.3750-1	0.488703	5.99471	5.03e-06	5.39e-05
Tb927.7.3970-1	-0.577943	5.56396	5.15e-06	5.51e-05
Tb927.1.4490-1	-0.448084	6.39149	5.17e-06	5.53e-05
Tb927.3.3590-1	-0.416913	6.41399	5.31e-06	5.68e-05
Tb927.3.3190-1	-0.366601	7.67863	5.38e-06	5.74e-05
Tb927.11.780-1	-0.45349	5.87341	5.43e-06	5.79e-05
Tb927.10.13940-1	0.642083	3.91238	5.45e-06	5.8e-05
Tb927.10.7420-1	-0.418755	6.16158	5.49e-06	5.83e-05
Tb927.4.460-1	0.412188	5.61312	5.53e-06	5.86e-05
Tb927.5.3030-1	-0.493759	7.95015	5.59e-06	5.92e-05
Tb927.4.4620-1	0.527529	6.21585	5.66e-06	5.98e-05
Tb927.11.16640-1	-0.365746	6.45922	5.67e-06	5.99e-05
Tb927.11.15950-1	-0.520117	7.72163	5.81e-06	6.13e-05
Tb927.7.1690-1	0.438712	6.28859	5.93e-06	6.24e-05
Tb927.11.640-1	0.412954	5.57619	6.01e-06	6.33e-05
Tb927.6.4370-1	-0.452728	8.39265	6.03e-06	6.33e-05
Tb927.6.2440-1	0.383501	5.60431	6.1e-06	6.4e-05
Tb927.10.12450-1	0.488308	4.6301	6.17e-06	6.46e-05
Tb427.BES56.4	0.576116	5.29488	6.28e-06	6.57e-05
Tb927.10.13360-1	-0.371174	7.79508	6.3e-06	6.58e-05
Tb927.3.4960-1	-0.444831	7.36493	6.34e-06	6.61e-05
Tb927.6.4030-1	0.508176	5.46853	6.35e-06	6.61e-05
Tb927.10.10210-1	0.774062	3.68334	6.36e-06	6.62e-05
Tb927.11.14880-1	-0.430311	8.49021	6.37e-06	6.62e-05
Tb927.10.3170-1	-0.340021	6.52358	6.41e-06	6.65e-05
Tb927.11.3320-1	0.489083	5.70008	6.44e-06	6.66e-05
Tb927.8.1290-1	-0.446887	5.65209	6.44e-06	6.66e-05
Tb927.10.3160-1	-0.474192	4.87861	6.49e-06	6.7e-05
Tb927.6.2510-1	0.383996	5.96726	6.52e-06	6.72e-05
Tb927.10.9090-1	0.457545	4.58738	6.53e-06	6.72e-05
Tb927.11.11040-1	0.561385	4.38335	6.53e-06	6.72e-05
Tb927.10.15250-1	-0.385516	7.34578	6.56e-06	6.74e-05
Tb927.8.5780-1	-0.397091	6.25044	6.61e-06	6.78e-05
Tb927.10.15330-1	-0.456833	6.02045	6.78e-06	6.95e-05
Tb927.10.11870-1	0.350955	6.23326	6.93e-06	7.1e-05
Tb927.11.8000-1	0.448618	6.10907	6.98e-06	7.14e-05
Tb927.5.2780-1	-0.61551	6.55216	7.06e-06	7.2e-05
Tb927.8.4970-1	-0.451843	8.7285	7.38e-06	7.52e-05
Tb927.7.1530-1	0.347141	6.01397	7.48e-06	7.62e-05
Tb927.3.1530-1	0.438046	5.0439	7.62e-06	7.75e-05
Tb927.8.6460-1	0.520442	5.15277	7.75e-06	7.87e-05
Tb927.9.7890-1	0.635057	3.6117	7.8e-06	7.91e-05
Tb927.3.3990-1	0.514659	5.79959	7.86e-06	7.96e-05
Tb927.10.11050-1	0.457811	5.31024	7.94e-06	8.03e-05
Tb927.6.3310-1	0.331533	6.79587	8.11e-06	8.19e-05
Tb927.11.2410-1	0.86515	5.16768	8.13e-06	8.2e-05
Tb927.5.2000-1	-0.536846	6.60833	8.19e-06	8.25e-05
Tb927.8.5790-1	-0.374185	6.25701	8.38e-06	8.42e-05
Tb927.10.12350-1	0.441676	4.90803	8.47e-06	8.51e-05
Tb927.10.15660-1	-0.348426	6.32099	8.54e-06	8.57e-05
Tb927.1.1620-1	-0.451111	6.42505	8.6e-06	8.62e-05
Tb927.3.2590-1	0.783521	3.44051	8.67e-06	8.67e-05
Tb927.2.3610-1	0.377712	5.9991	8.7e-06	8.69e-05
Tb927.3.1550-1	0.335601	6.64188	8.83e-06	8.82e-05
Tb927.3.1410-1	0.754847	6.74674	8.91e-06	8.88e-05
Tb927.1.1920-1	-0.432154	5.45463	8.94e-06	8.89e-05
Tb927.9.10530-1	-0.347772	6.99481	8.98e-06	8.92e-05
Tb927.6.1260-1	-0.405886	6.34193	8.99e-06	8.92e-05
Tb927.8.4380-1	-0.473375	5.69472	9.03e-06	8.95e-05
Tb927.9.14990-1	0.573603	4.76045	9.2e-06	9.11e-05
Tb927.5.3980-1	0.449588	5.6393	9.36e-06	9.26e-05
Tb927.11.10390-1	0.406598	5.98567	9.41e-06	9.3e-05
Tb927.3.990-1	-0.49	6.51616	9.43e-06	9.3e-05
Tb927.9.11580-1	-0.480029	8.57773	9.74e-06	9.6e-05
Tb927.7.1810-1	0.404383	5.60852	9.8e-06	9.63e-05
Tb927.11.1970-1	0.523876	5.5079	9.8e-06	9.63e-05
Tb927.7.7160-1	-0.479807	6.51711	9.93e-06	9.74e-05
Tb927.10.13700-1	0.569403	3.77649	9.94e-06	9.74e-05
Tb927.11.1350-1	0.404944	6.13845	1e-05	9.81e-05
Tb927.2.2950-1	-0.403709	6.7815	1.04e-05	0.000101956
Tb927.8.5630-1	-0.396644	6.2747	1.06e-05	0.000103674
Tb927.8.5350-1	0.936489	2.73375	1.07e-05	0.000104001
Tb927.10.1580-1	0.637724	3.28103	1.07e-05	0.000104176
Tb927.10.11270-1	-0.726841	4.1686	1.07e-05	0.000104188
Tb927.10.9280-1	0.309172	6.55642	1.09e-05	0.000105482
Tb927.7.5480-1	-0.431674	6.81636	1.09e-05	0.000105869
Tb927.3.5340-1	-0.431656	8.08211	1.12e-05	0.000108851
Tb927.9.12340-1	-0.394752	5.64259	1.13e-05	0.000109383
Tb927.9.11850-1	-0.36751	7.64283	1.16e-05	0.000111861
Tb927.10.11970-1	0.399903	6.54779	1.16e-05	0.00011192
Tb927.9.5190-1	-0.458214	7.50119	1.19e-05	0.000115131
Tb927.11.8420-1	0.437282	4.81798	1.22e-05	0.000117218
Tb927.3.2040-1	-0.357736	6.89056	1.23e-05	0.000118507
Tb927.11.10570-1	0.427212	5.76201	1.24e-05	0.000118995
Tb927.3.4470-1	0.385564	5.69597	1.26e-05	0.000120566
Tb927.7.3460-1	0.419381	5.45982	1.27e-05	0.000121646
Tb927.10.14820-1	-0.449744	7.77971	1.3e-05	0.000124664
Tb927.11.8990-1	0.470969	6.07212	1.31e-05	0.000124693
Tb927.5.3230-1	-0.426471	8.22129	1.31e-05	0.000124693
Tb927.10.13730-1	-0.450761	6.44395	1.34e-05	0.00012786
Tb927.4.3920-1	0.318939	7.15776	1.37e-05	0.000130766
Tb927.10.13710-1	-0.376822	7.06965	1.38e-05	0.000130766
Tb927.9.1750-1	-0.386446	9.25258	1.38e-05	0.000130766
Tb927.3.3830-1	-0.466288	5.91936	1.38e-05	0.000130935
Tb927.8.2630-1	-0.362511	7.01366	1.39e-05	0.00013168
Tb927.10.10170-1	0.366801	5.93752	1.41e-05	0.000133621
Tb927.9.8700-1	0.412059	6.20944	1.42e-05	0.000133959
Tb927.10.6000-1	-0.402887	6.44656	1.42e-05	0.000133967
Tb927.9.3290-1	0.492978	5.24494	1.42e-05	0.000133967
Tb927.11.13910-1	0.37774	6.03004	1.46e-05	0.000137009
Tb927.4.3730-1	0.452391	4.88683	1.46e-05	0.000137073
Tb927.11.1030-1	-0.350235	7.1948	1.46e-05	0.000137316
Tb927.11.10240-1	-0.315152	6.78039	1.47e-05	0.000137999
Tb927.8.3360-1	0.480799	4.93597	1.47e-05	0.000137999
Tb927.7.6690-1	-0.384132	6.64391	1.49e-05	0.000138941
Tb927.7.3550-1	-0.411548	10.2694	1.49e-05	0.000139473
Tb927.11.1160-1	0.355708	7.12668	1.5e-05	0.000139731
Tb927.7.3320-1	0.405359	5.47113	1.5e-05	0.000139852
Tb927.9.15080-1	0.540578	4.18022	1.5e-05	0.000139852
Tb927.6.3320-1	0.542829	4.84522	1.52e-05	0.000140712
Tb927.5.1870-1	-0.358736	7.71729	1.52e-05	0.000140712
Tb927.10.8900-1	-0.428528	6.14112	1.54e-05	0.000142693
Tb927.3.1680-1	-0.442866	7.91806	1.55e-05	0.000143174
Tb927.11.1900-1	-0.59488	9.2827	1.55e-05	0.000143174
Tb927.7.3380-1	-0.4446	4.98184	1.56e-05	0.000143854
Tb927.7.7410-1	0.386961	5.69622	1.56e-05	0.000143854
Tb927.3.950-1	-0.38927	6.04108	1.56e-05	0.000144126
Tb927.7.320-1	0.395233	5.31134	1.57e-05	0.000144126
Tb927.8.2460-1	-0.360078	7.96404	1.57e-05	0.000144184
Tb927.8.4870-1	-0.378952	8.06801	1.57e-05	0.000144184
Tb927.11.9370-1	0.458841	5.4771	1.59e-05	0.000145771
Tb927.10.11410-1	0.403384	5.45219	1.6e-05	0.000146758
Tb927.10.8980-1	-0.511672	7.56388	1.65e-05	0.000151377
Tb927.7.6640-1	-0.420036	8.00555	1.66e-05	0.000151957
Tb927.6.3480-1	-0.512739	5.12916	1.68e-05	0.000153539
Tb927.5.760-1	-0.595513	7.02803	1.68e-05	0.000153581
Tb927.4.4910-1	-0.602924	6.67674	1.71e-05	0.000155898
Tb927.9.3760-1	0.429671	5.98633	1.71e-05	0.000155898
Tb927.11.11120-1	0.502204	5.14784	1.72e-05	0.000156249
Tb927.8.2090-1	0.437959	4.62609	1.72e-05	0.000156255
Tb927.10.2400-1	0.884376	3.13135	1.74e-05	0.000157877
Tb927.3.5300-1	0.456795	5.017	1.75e-05	0.000158217
Tb927.11.2470-1	-0.340861	7.56094	1.77e-05	0.000160138
Tb927.9.5960-1	0.382499	5.04489	1.84e-05	0.000165859
Tb927.8.5560-1	0.393688	6.03332	1.85e-05	0.000166627
Tb927.8.7120-1	0.467809	6.61347	1.85e-05	0.000166891
Tb927.3.1030-1	-0.345636	7.52798	1.86e-05	0.000167042
Tb927.9.8620-1	-0.489551	7.37208	1.91e-05	0.000171551
Tb927.8.4400-1	-0.33311	7.66495	1.93e-05	0.000173629
Tb927.8.2610-1	-0.340052	6.34526	1.94e-05	0.000173647
Tb927.10.540-1	-0.474161	7.94673	1.94e-05	0.000173699
Tb927.9.7710-1	0.592376	4.75943	1.96e-05	0.000174923
Tb927.10.11760-1	-0.483174	7.08307	1.97e-05	0.000176138
Tb927.11.4980-1	-0.361396	6.56757	1.99e-05	0.00017719
Tb927.11.6790-1	-0.561829	7.52367	2e-05	0.000177991
Tb927.11.960-1	0.351639	6.39687	2e-05	0.000177991
Tb927.10.14780-1	-0.379733	7.69484	2.01e-05	0.000178299
Tb927.9.3120-1	0.363909	6.68849	2.02e-05	0.000179762
Tb927.5.940-1	0.382896	7.88233	2.03e-05	0.000180272
Tb427.BES15.5	1.30954	1.89602	2.05e-05	0.000181826
Tb927.10.470-1	0.429942	5.61979	2.06e-05	0.000182541
Tb927.11.9830-1	0.597691	4.57506	2.07e-05	0.000182955
Tb927.11.9100-1	-0.309641	6.59271	2.08e-05	0.000183511
Tb927.7.2760-1	0.549349	5.17156	2.11e-05	0.000186171
Tb927.4.830-1	0.678146	3.55324	2.13e-05	0.000187888
Tb927.10.15520-1	-0.359909	7.42362	2.15e-05	0.00018896
Tb927.9.13780-1	0.366385	5.85362	2.16e-05	0.000189405
Tb927.4.5110-1	-0.317024	6.89208	2.19e-05	0.000192076
Tb927.11.8270-1	-0.315105	6.69297	2.2e-05	0.000192873
Tb427.BES126.15	-0.827941	4.20205	2.2e-05	0.000192997
Tb927.10.10020-1	0.353981	5.73751	2.22e-05	0.000194146
Tb927.3.3330-1	0.406041	6.27311	2.23e-05	0.000194812
Tb927.9.5280-1	0.506996	4.7805	2.29e-05	0.000199666
Tb927.11.16270-1	0.412413	6.61946	2.31e-05	0.000201101
Tb927.11.12940-1	-0.339141	7.18172	2.37e-05	0.00020632
Tb927.5.3400-1	-0.620066	8.91741	2.37e-05	0.000206339
Tb927.7.3220-1	-0.477829	5.47305	2.38e-05	0.000206339
Tb927.7.750-1	-0.308873	6.59687	2.38e-05	0.000206403
Tb927.8.5430-1	0.590781	4.20741	2.39e-05	0.000207195
Tb927.10.13530-1	0.506423	6.32662	2.44e-05	0.00021082
Tb927.11.1070-1	-0.383539	7.795	2.47e-05	0.000213204
Tb927.10.8800-1	-0.377721	6.97356	2.49e-05	0.00021508
Tb927.10.14140-1	-0.486554	11.231	2.49e-05	0.00021508
Tb927.10.10260-1	0.992878	6.00151	2.51e-05	0.000216292
Tb927.11.5000-1	-0.33731	7.66006	2.52e-05	0.000216744
Tb927.11.10780-1	-0.387317	6.25818	2.53e-05	0.000217315
Tb927.7.6620-1	-0.329019	7.43534	2.54e-05	0.000217753
Tb927.11.13840-1	0.382004	6.70572	2.56e-05	0.000219432
Tb927.10.10300-1	0.389983	5.52369	2.61e-05	0.000223613
Tb927.7.3520-1	0.533711	6.20997	2.64e-05	0.000226299
Tb927.7.7040-1	-0.593745	8.26898	2.67e-05	0.000228281
Tb927.10.13310-1	-0.429118	5.74381	2.71e-05	0.000231162
Tb927.6.2010-1	0.333535	7.07629	2.73e-05	0.000232474
Tb927.5.1790-1	-0.389568	7.69378	2.74e-05	0.000233144
Tb927.6.2570-1	0.346549	6.14985	2.86e-05	0.00024342
Tb927.7.700-1	-0.3517	6.14455	2.86e-05	0.00024342
Tb927.10.4130-1	0.384807	5.80752	2.87e-05	0.000243444
Tb927.10.15460-1	0.359645	5.91017	2.89e-05	0.000244745
Tb927.11.14590-1	-0.360326	7.50303	2.89e-05	0.000245095
Tb927.4.870-1	-0.381605	9.03374	2.91e-05	0.000246261
Tb927.6.3460-1	0.332255	5.80443	2.92e-05	0.000246688
Tb927.11.15820-1	0.380309	6.09111	2.94e-05	0.000248413
Tb927.7.3370-1	-0.409237	8.09195	2.95e-05	0.000248555
Tb927.2.5060-1	-0.538247	8.07345	2.95e-05	0.000248658
Tb927.4.4100-1	0.413982	5.70752	2.98e-05	0.00025051
Tb927.4.3940-1	0.407225	6.86309	3e-05	0.000251939
Tb927.10.11780-1	-0.341704	8.27803	3.06e-05	0.000257262
Tb927.11.2160-1	0.404359	5.61855	3.07e-05	0.000257704
Tb927.11.6440-1	-0.642871	8.34602	3.11e-05	0.000260359
Tb927.5.1460-1	-0.402504	8.5664	3.12e-05	0.000261067
Tb927.11.1260-1	-0.366922	8.45033	3.17e-05	0.000264863
Tb927.8.3050-1	-0.426598	6.54087	3.18e-05	0.000265307
Tb927.11.6960-1	-0.317393	6.44227	3.18e-05	0.000265453
Tb927.5.780-1	-0.322684	7.23635	3.21e-05	0.000267257
Tb927.10.13720-1	-0.387012	8.39191	3.23e-05	0.000268731
Tb927.9.1510-1	-0.345599	6.39651	3.23e-05	0.000268731
Tb927.6.2280-1	-0.582987	4.14572	3.24e-05	0.000269324
Tb927.11.8040-1	0.496073	4.97365	3.28e-05	0.000272115
Tb927.7.7320-1	-0.611794	6.39281	3.31e-05	0.000274542
Tb927.10.1550-1	-0.315298	7.20293	3.32e-05	0.000274811
Tb927.11.4870-1	0.526167	5.26973	3.37e-05	0.000278893
Tb927.6.510-1	1.03797	4.82091	3.39e-05	0.000279821
Tb927.7.5530-1	0.362124	5.58596	3.42e-05	0.000282304
Tb927.10.13190-1	0.409999	5.64398	3.44e-05	0.000283652
Tb927.3.960-1	-0.369936	6.8906	3.48e-05	0.00028689
Tb927.5.1580-1	-0.324872	6.33206	3.51e-05	0.000288345
Tb927.11.3970-1	-0.379003	7.60668	3.53e-05	0.000290259
Tb927.8.1550-1	-0.485492	8.93048	3.55e-05	0.000291
Tb927.8.2680-1	0.445977	5.64904	3.59e-05	0.000294288
Tb927.11.8720-1	-0.365948	6.7305	3.63e-05	0.000297049
Tb927.7.5810-1	0.344254	5.56271	3.64e-05	0.000297847
Tb927.9.10000-1	-0.360407	5.44977	3.71e-05	0.000302878
Tb927.10.12820-1	-0.410892	9.30657	3.75e-05	0.000305952
Tb927.7.6090-1	-0.411477	9.1997	3.78e-05	0.000308508
Tb927.8.5440-1	-0.440603	7.33702	3.79e-05	0.000308508
Tb927.9.10190-1	0.313691	6.22779	3.84e-05	0.000311908
Tb927.11.16920-1	-0.422179	6.08266	3.84e-05	0.000311908
Tb927.5.750-1	0.480688	4.52322	3.86e-05	0.000313693
Tb927.1.1300-1	0.602528	4.02329	3.88e-05	0.00031477
Tb927.11.800-1	-0.486758	6.60801	3.89e-05	0.00031477
Tb927.10.1510-1	-0.418173	8.82473	3.89e-05	0.00031477
Tb927.11.11870-1	0.391465	5.80524	3.89e-05	0.00031477
Tb927.6.2200-1	0.414019	5.91255	3.9e-05	0.000314847
Tb927.11.16310-1	0.404466	6.53212	3.9e-05	0.000314888
Tb927.8.910-1	-0.679895	3.77337	3.95e-05	0.000318055
Tb927.8.3940-1	0.492328	5.16044	3.98e-05	0.00032005
Tb927.6.1700-1	0.405569	5.26436	4.02e-05	0.000323099
Tb927.10.8230-1	-0.478636	10.2907	4.03e-05	0.000324086
Tb927.11.15580-1	0.396645	6.00253	4.08e-05	0.000327381
Tb927.3.2460-1	0.503307	5.3813	4.12e-05	0.000329979
Tb927.5.2580-1	0.489005	5.45152	4.12e-05	0.000329979
Tb927.8.2730-1	0.348894	6.07672	4.15e-05	0.000332006
Tb927.7.2650-1	-0.480928	9.4126	4.17e-05	0.000333071
Tb927.10.3260-1	-0.430677	7.3539	4.18e-05	0.000333944
Tb927.10.7380-1	0.390755	5.93143	4.19e-05	0.000333944
Tb927.7.890-1	0.419814	4.97511	4.19e-05	0.000333944
Tb927.4.3520-1	0.703407	6.23607	4.23e-05	0.000336959
Tb927.10.13810-1	0.553807	4.45491	4.3e-05	0.000341626
Tb927.6.4400-1	0.362668	6.05568	4.31e-05	0.000342366
Tb927.10.11080-1	-0.490757	6.10654	4.32e-05	0.000342808
Tb927.1.1990-1	0.570097	4.36429	4.33e-05	0.000343228
Tb927.8.5320-1	0.561109	5.09016	4.42e-05	0.000349641
Tb927.7.4360-1	0.540597	6.36209	4.45e-05	0.000351643
Tb927.10.2770-1	-0.414115	6.58434	4.45e-05	0.000351643
Tb927.10.14790-1	-0.399268	9.04788	4.46e-05	0.000351744
Tb927.4.2120-1	0.354899	5.55836	4.48e-05	0.000353352
Tb927.10.15920-1	-0.444333	5.19865	4.64e-05	0.000365249
Tb927.1.4420-1	-0.34269	6.32561	4.67e-05	0.000367622
Tb927.11.12340-1	0.411989	5.40113	4.68e-05	0.000368039
Tb927.7.6910-1	-0.42349	8.65158	4.69e-05	0.000368172
Tb927.11.7214-1	0.491898	4.88067	4.71e-05	0.000369573
Tb927.9.9750-1	0.352122	6.12691	4.72e-05	0.000369656
Tb927.8.6370-1	-0.39207	5.65359	4.77e-05	0.00037311
Tb927.10.7390-1	0.467747	4.7694	4.78e-05	0.000374056
Tb927.10.2730-1	-0.325851	7.48178	4.79e-05	0.000374498
Tb927.9.14530-1	0.718683	3.01681	4.81e-05	0.000375443
Tb927.11.13520-1	-0.448251	8.54349	4.83e-05	0.000376673
Tb927.10.14190-1	0.42741	6.14617	4.88e-05	0.000380173
Tb927.10.7190-1	0.3473	5.93376	4.92e-05	0.000382879
Tb927.10.10660-1	0.560734	4.11663	5.18e-05	0.000402167
Tb927.1.4480-1	-0.415273	7.90379	5.29e-05	0.000410906
Tb927.10.15400-1	-0.31325	7.22204	5.31e-05	0.000412083
Tb927.11.5780-1	0.35485	7.00246	5.34e-05	0.000413821
Tb927.5.3960-1	0.408773	6.04647	5.47e-05	0.00042313
Tb927.7.1020-1	0.364988	5.59945	5.49e-05	0.00042463
Tb927.11.550-1	-0.430468	8.15613	5.5e-05	0.000424725
Tb427.BES65.1	0.655119	3.61483	5.52e-05	0.00042556
Tb927.10.11150-1	-0.281179	6.63919	5.54e-05	0.000427207
Tb927.10.14740-1	-0.35465	6.83525	5.58e-05	0.000430015
Tb927.8.5990-1	-0.325145	6.2325	5.59e-05	0.000430159
Tb927.10.4140-1	0.368997	5.30078	5.63e-05	0.000432695
Tb927.8.1350-1	-0.417938	5.40616	5.69e-05	0.00043691
Tb927.9.3410-1	0.424747	4.91773	5.72e-05	0.000438273
Tb927.11.6910-1	-0.319764	7.16526	5.73e-05	0.000438999
Tb427.BES126.3	0.72659	5.8674	5.74e-05	0.000439236
Tb927.9.11270-1	-0.445659	9.63325	5.75e-05	0.000439236
Tb927.7.7080-1	-0.378518	6.63479	5.77e-05	0.000440759
Tb927.11.2130-1	-0.326406	7.20014	5.78e-05	0.000440818
Tb927.11.8830-1	0.322009	6.95048	5.81e-05	0.000442799
Tb927.6.4970-1	-0.363136	8.14434	5.87e-05	0.000446925
Tb927.9.4230-1	-0.347159	7.76831	5.95e-05	0.000452976
Tb927.3.840-1	0.412038	5.65042	5.96e-05	0.000453084
Tb927.8.8330-1	-0.398838	9.33146	5.99e-05	0.000455061
Tb927.9.12410-1	0.602891	5.44996	6.02e-05	0.000456667
Tb927.9.8710-1	0.427618	5.08866	6.03e-05	0.000457049
Tb927.10.3630-1	0.586406	4.17697	6.07e-05	0.0004598
Tb927.11.13220-1	0.351456	7.09007	6.14e-05	0.000464214
Tb927.7.2360-1	-0.344216	7.35645	6.31e-05	0.000476833
Tb927.9.3840-1	0.469688	3.97262	6.36e-05	0.000479607
Tb927.11.1740-1	-0.339697	7.86248	6.4e-05	0.00048267
Tb927.5.4100-1	-0.411019	5.6524	6.41e-05	0.00048267
Tb927.7.5320-1	-0.349114	6.76284	6.45e-05	0.00048507
Tb927.5.2010-1	-0.463913	6.40217	6.51e-05	0.000489467
Tb927.7.4220-1	-0.37319	7.18476	6.53e-05	0.000490325
Tb927.7.530-1	0.390666	6.50323	6.57e-05	0.000492802
Tb927.11.16340-1	-0.353226	8.16234	6.62e-05	0.000496433
Tb927.2.4980-1	0.347874	5.917	6.72e-05	0.000503254
Tb927.5.2410-1	-0.330895	8.46845	6.74e-05	0.000504209
Tb927.9.12120-1	0.383543	6.42407	6.76e-05	0.000505245
Tb927.10.2490-1	-0.359093	6.53614	6.8e-05	0.000507463
Tb927.8.5140-1	-0.313862	7.28592	6.87e-05	0.000512078
Tb927.11.6800-1	0.369536	5.61652	6.89e-05	0.000513175
Tb927.11.13870-1	0.380763	5.74927	6.92e-05	0.000514895
Tb927.8.1460-1	-0.398863	5.8072	7.02e-05	0.000521816
Tb927.10.15760-1	-0.40019	8.08372	7.03e-05	0.000522413
Tb927.3.3490-1	-0.413316	7.77852	7.11e-05	0.000527791
Tb927.11.7160-1	0.442583	5.46757	7.16e-05	0.000531009
Tb927.11.6640-1	0.472197	5.269	7.36e-05	0.000545275
Tb927.11.11520-1	-0.380599	8.97626	7.44e-05	0.000550268
Tb927.8.710-1	-0.395689	8.08304	7.45e-05	0.000550836
Tb927.10.7160-1	1.37419	2.11045	7.57e-05	0.000558834
Tb927.10.880-1	-0.386898	7.28585	7.67e-05	0.000565688
Tb927.11.1230-1	-0.382861	7.10622	7.77e-05	0.000573015
Tb927.11.15420-1	-0.395658	6.13435	7.91e-05	0.00058213
Tb927.3.3920-1	-0.375933	5.41013	7.94e-05	0.000583986
Tb927.8.6740-1	0.299653	7.10306	7.99e-05	0.000587439
Tb927.11.10480-1	-0.401096	6.82823	8.13e-05	0.000596531
Tb927.1.2160-1	0.539952	3.67765	8.13e-05	0.000596531
Tb927.3.1390-1	0.327571	6.82534	8.17e-05	0.000598588
Tb927.1.1350-1	-0.362817	6.25584	8.26e-05	0.000604566
Tb927.2.5120-1	0.644338	4.96737	8.27e-05	0.00060512
Tb927.8.3700-1	-0.361445	7.21125	8.29e-05	0.000605353
Tb927.8.1510-1	-0.563398	7.87458	8.35e-05	0.000609392
Tb927.11.12410-1	-0.447554	5.18431	8.4e-05	0.000612733
Tb927.11.13090-1	-0.387766	9.25099	8.44e-05	0.000614967
Tb927.8.4930-1	0.357792	6.07056	8.65e-05	0.000629853
Tb927.7.7130-1	-0.302235	7.24188	8.68e-05	0.000631067
Tb927.11.5980-1	-0.374301	5.05494	8.7e-05	0.000631917
Tb927.9.4360-1	0.384493	6.31124	8.74e-05	0.000634255
Tb927.7.3600-1	0.556006	5.47214	8.9e-05	0.000645054
Tb927.3.3000-1	-0.312814	7.68247	8.91e-05	0.000645054
Tb927.6.4310-1	0.419571	4.96402	8.91e-05	0.000645054
Tb927.2.2460-1	-0.603039	5.26427	8.96e-05	0.000647444
Tb927.11.16000-1	0.323235	5.66166	9.08e-05	0.000655734
Tb927.10.990-1	-0.341476	5.84659	9.16e-05	0.000661146
Tb927.5.2440-1	-0.302696	6.6725	9.23e-05	0.000665175
Tb927.5.3700-1	0.314717	6.14138	9.29e-05	0.000668413
Tb927.10.9300-1	0.311465	6.17749	9.29e-05	0.000668413
Tb927.11.14370-1	-0.326548	7.39371	9.37e-05	0.000673739
Tb927.8.7080-1	-0.384689	7.59744	9.45e-05	0.000678975
Tb927.7.1010-1	0.360862	5.11157	9.53e-05	0.000683523
Tb927.10.9960-1	0.42417	4.87508	9.7e-05	0.000695299
Tb927.3.4400-1	0.608008	4.26251	9.83e-05	0.000703961
Tb927.8.4690-1	0.356911	5.20751	9.98e-05	0.000714177
Tb927.9.7270-1	0.45598	4.56872	0.000100837	0.00072016
Tb927.4.1470-1	0.499316	4.48116	0.000100855	0.00072016
Tb927.11.10400-1	0.429202	4.74915	0.00010094	0.00072016
Tb927.7.7510-1	0.625492	7.74193	0.000101347	0.000722382
Tb927.9.8820-1	-0.318797	7.9108	0.000101641	0.000723797
Tb927.5.2790-1	-0.593361	7.24903	0.000101818	0.000724382
Tb927.11.7470-1	-0.322907	6.26197	0.000102834	0.000730923
Tb927.10.7590-1	0.312029	6.14514	0.000103544	0.000735281
Tb927.11.4790-1	0.427643	4.7644	0.000103942	0.000737414
Tb927.11.3950-1	-0.37052	5.71647	0.000105156	0.000745333
Tb927.11.6850-1	0.351536	5.12244	0.000105873	0.000749713
Tb927.5.2770-1	-0.376609	6.86394	0.000106329	0.000752237
Tb927.11.7330-1	0.442039	5.79248	0.000111689	0.000789422
Tb927.5.1490-1	-0.474245	5.41454	0.000111813	0.000789565
Tb927.1.4280-1	-0.572192	5.84161	0.000112133	0.000791082
Tb927.10.11690-1	0.327469	6.13886	0.000112704	0.000794374
Tb927.10.7510-1	0.372031	5.63501	0.000113095	0.000796394
Tb927.10.11340-1	-0.464345	7.80654	0.000113423	0.000797961
Tb927.10.14920-1	-0.454114	7.85653	0.000113763	0.00079961
Tb927.9.2030-1	-0.323419	6.00258	0.000114735	0.000805692
Tb927.9.1790-1	0.424861	5.13863	0.000114876	0.000805941
Tb927.9.11930-1	-0.303	6.56863	0.000115021	0.00080621
Tb927.11.6560-1	-0.33779	5.96615	0.00011606	0.000812739
Tb927.11.10120-1	-0.322381	7.51531	0.000116291	0.00081361
Tb927.11.16600-1	0.352393	5.73932	0.000117738	0.000822971
Tb927.10.12290-1	-0.311696	7.14517	0.000118133	0.000824971
Tb927.5.2510-1	-0.35796	7.6822	0.000118438	0.000826345
Tb927.10.13850-1	0.315194	6.0854	0.000119104	0.000830222
Tb927.11.1430-1	-0.380338	8.43624	0.000119389	0.000831143
Tb927.1.3300-1	-0.280403	7.07545	0.000119455	0.000831143
Tb927.10.360-1	0.355328	5.50372	0.000120862	0.000840159
Tb927.8.7850-1	-0.366723	6.5021	0.000121608	0.000844576
Tb927.8.3530-1	-0.493493	10.5055	0.000121864	0.000845577
Tb927.7.6350-1	0.297674	6.2351	0.000123491	0.000856082
Tb927.11.2090-1	-0.33837	6.58588	0.000124019	0.000858956
Tb927.1.1000-1	0.44352	6.38871	0.000126393	0.000874604
Tb927.10.13300-1	0.415354	5.10202	0.000127984	0.000884805
Tb927.8.4360-1	-0.39491	7.06729	0.000128328	0.000886372
Tb927.9.9670-1	-0.289294	6.93255	0.000129459	0.000893372
Tb927.8.2570-1	-0.305485	7.10886	0.000129941	0.000895272
Tb927.10.5500-1	0.494682	6.15313	0.00012997	0.000895272
Tb927.11.7770-1	-0.311322	7.16219	0.000133696	0.0009201
Tb927.7.940-1	-0.314987	6.69269	0.000134486	0.0009247
Tb927.10.6060-1	-0.594942	7.67866	0.00013498	0.000927138
Tb927.4.1250-1	-0.324968	7.01438	0.000135085	0.000927138
Tb927.4.3190-1	0.606379	4.74243	0.000135597	0.000928969
Tb927.7.7210-1	0.403666	6.8436	0.000135597	0.000928969
Tb927.9.14420-1	0.347278	5.66302	0.000136064	0.000931324
Tb927.7.7150-1	-0.410245	5.9884	0.00013628	0.000931965
Tb927.11.2260-1	-0.363473	6.16928	0.000136437	0.000932196
Tb927.7.350-1	0.464106	4.14498	0.00013728	0.000937111
Tb927.3.810-1	0.348046	5.30562	0.000138212	0.000942624
Tb927.5.3460-1	-0.421364	5.87243	0.00013866	0.000944602
Tb927.10.6660-1	0.507347	3.80877	0.000138751	0.000944602
Tb927.11.6700-1	0.564911	4.21821	0.000140186	0.000953514
Tb927.11.880-1	-0.387481	10.7096	0.000140908	0.000957567
Tb927.10.6650-1	0.386843	5.30497	0.000141474	0.000960554
Tb927.10.10590-1	-0.367532	8.70016	0.000141826	0.000961974
Tb927.2.5290-1	0.578518	4.73528	0.000141937	0.000961974
Tb927.8.1280-1	-0.412125	7.00492	0.000142919	0.000967763
Tb927.11.6390-1	-0.361945	6.84499	0.000144053	0.000974577
Tb927.11.13190-1	-0.379566	9.8643	0.000146494	0.000990204
Tb927.11.8970-1	-0.377642	7.87525	0.000146762	0.00099029
Tb927.10.3500-1	-0.336352	7.69211	0.000146768	0.00099029
Tb927.11.9820-1	0.316007	6.64504	0.000147287	0.000992909
Tb927.10.1490-1	-0.426022	8.04229	0.000148127	0.000997685
Tb927.9.5520-1	-0.342906	7.27892	0.00014842	0.000998774
Tb927.5.2050-1	-0.367631	6.3854	0.000149456	0.00100485
Tb927.11.12560-1	-0.372197	7.66679	0.000151048	0.00101466
Tb927.2.4870-1	0.428643	5.48088	0.00015323	0.00102813
Tb927.8.7150-1	0.384308	5.95721	0.000153325	0.00102813
Tb927.11.14780-1	-0.327398	6.49662	0.000155171	0.00103939
Tb927.10.12710-1	-0.47826	9.89592	0.000155278	0.00103939
Tb927.10.7730-1	-0.374512	5.31126	0.000155745	0.0010416
Tb927.10.5880-1	-0.330731	6.50469	0.000156251	0.00104406
Tb927.8.620-1	0.384229	5.91395	0.000158361	0.00105723
Tb927.10.12050-1	0.391971	5.32791	0.000158501	0.00105723
Tb927.10.3040-1	0.345744	5.78463	0.000159119	0.00106042
Tb927.11.16120-1	0.422668	5.80346	0.000159473	0.00106185
Tb927.11.5580-1	0.362497	5.1296	0.000159866	0.00106353
Tb927.3.1590-1	-0.454274	7.12663	0.000162404	0.00107947
Tb927.6.2870-1	0.452509	5.65638	0.000163167	0.00108359
Tb927.10.7560-1	0.435716	4.35516	0.000163636	0.00108575
Tb927.3.4810-1	0.406053	4.81115	0.000163889	0.00108648
Tb927.11.4480-1	-0.341129	7.82659	0.000164904	0.00109225
Tb927.8.6070-1	-0.328822	7.33326	0.000165075	0.00109244
Tb927.9.13440-1	-0.310199	7.90859	0.00016567	0.00109489
Tb927.3.3510-1	-0.487845	5.29715	0.000165735	0.00109489
Tb927.11.5150-1	0.291544	6.62192	0.000166173	0.00109683
Tb927.3.5590-1	0.270669	6.69327	0.00016681	0.00110007
Tb927.7.6630-1	-0.407529	6.79583	0.000168427	0.00110978
Tb927.7.610-1	0.353745	7.85736	0.000169612	0.00111661
Tb927.11.5600-1	-0.32325	5.53782	0.00017183	0.00113023
Tb927.6.3860-1	0.367305	5.49992	0.000172935	0.00113651
Tb927.10.8890-1	-0.462529	5.39535	0.000173364	0.00113835
Tb927.7.6000-1	0.299619	6.99533	0.00017488	0.00114731
Tb927.10.6880-1	-0.391412	7.97418	0.000176454	0.00115664
Tb927.3.2760-1	-0.334212	7.62158	0.000177071	0.00115968
Tb927.3.3070-1	-0.359748	5.81857	0.000177538	0.00116173
Tb927.10.810-1	-0.380481	6.6178	0.000179298	0.00117223
Tb927.6.2400-1	0.303243	6.44717	0.000180984	0.00118224
Tb927.11.1700-1	-0.32625	7.39443	0.000181223	0.00118279
Tb927.6.4670-1	-0.346863	8.25876	0.00018145	0.00118325
Tb927.8.6010-1	0.34953	5.13437	0.000182064	0.00118623
Tb927.7.4390-1	0.425489	7.10413	0.000182467	0.00118784
Tb927.1.290-1	-0.411702	7.02924	0.000183131	0.00119114
Tb927.11.16460-1	0.268618	6.91111	0.000183695	0.00119351
Tb927.11.14660-1	0.483462	4.35978	0.00018381	0.00119351
Tb927.11.12980-1	-0.268337	6.79032	0.000185213	0.00120159
Tb927.5.1240-1	0.313662	6.62022	0.000186685	0.00120911
Tb927.7.3640-1	0.329299	6.35348	0.000186692	0.00120911
Tb927.9.13990-1	-0.412075	7.39092	0.000190342	0.0012317
Tb927.5.4280-1	0.315755	6.51726	0.000191548	0.00123845
Tb927.11.5560-1	0.258744	6.78484	0.00019179	0.00123896
Tb927.8.6020-1	0.314935	6.47995	0.000193403	0.00124832
Tb927.10.13860-1	-0.410804	7.36156	0.000195996	0.00126397
Tb927.9.15650-1	-0.286981	6.3289	0.000196355	0.00126522
Tb927.10.7930-1	-0.423846	9.26473	0.000198113	0.00127546
Tb927.10.9560-1	0.488031	4.49881	0.000199158	0.00127902
Tb927.3.4250-1	-0.354397	5.67481	0.000199209	0.00127902
Tb927.8.2030-1	-0.372175	8.17292	0.000199244	0.00127902
Tb927.3.3380-1	0.28977	6.14221	0.00019934	0.00127902
Tb927.5.4120-1	0.330397	5.28018	0.000200941	0.0012873
Tb927.4.4610-1	0.373799	5.09289	0.00020097	0.0012873
Tb927.4.1980-1	-0.441909	7.48227	0.000201817	0.00129163
Tb927.7.4970-1	0.512744	5.43689	0.000202505	0.00129494
Tb927.9.13490-1	-0.370476	6.60687	0.000203478	0.00130006
Tb927.8.1170-1	-0.371201	6.64521	0.000205755	0.00131253
Tb927.2.6100-1	-0.277888	6.8854	0.000205776	0.00131253
Tb927.10.13370-1	-0.312514	5.85595	0.000207569	0.00132286
Tb927.11.4140-1	0.43313	4.66839	0.000208218	0.00132588
Tb927.7.6660-1	0.500048	4.98287	0.000210724	0.00134071
Tb927.7.1840-1	0.38119	5.39962	0.00021108	0.00134185
Tb927.11.13230-1	-0.372617	7.12321	0.000212761	0.00135141
Tb927.6.4320-1	-0.324063	8.18843	0.000214198	0.00135939
Tb927.10.3100-1	0.312865	6.44983	0.000214499	0.00136017
Tb927.2.2380-1	-0.311839	6.79514	0.000219406	0.00139012
Tb927.2.3330-1	-0.707326	3.39245	0.000219927	0.00139226
Tb927.10.5910-1	-0.296867	6.43897	0.000220378	0.00139395
Tb927.9.6580-1	-0.399632	5.49395	0.000221257	0.00139834
Tb927.11.8860-1	0.350263	5.98371	0.000222571	0.00140548
Tb927.8.2780-1	-0.76233	3.88297	0.000224272	0.00141504
Tb927.4.5440-1	-0.85021	2.723	0.000224862	0.00141758
Tb927.8.4950-1	-0.271858	6.60448	0.000225049	0.00141758
Tb927.3.2750-1	-0.326805	6.23123	0.000227431	0.00143106
Tb927.3.5020-1	-0.335849	8.44176	0.000227566	0.00143106
Tb927.11.16290-1	0.33168	5.88191	0.000227844	0.00143162
Tb927.3.4480-1	0.476393	4.42752	0.000231093	0.00145084
Tb927.10.13180-1	-0.364663	7.08101	0.000233276	0.00146333
Tb927.8.5300-1	-0.309374	6.89757	0.000235016	0.00147302
Tb927.10.5540-1	0.297845	5.72404	0.000238205	0.00149178
Tb927.5.4570-1	-0.400068	7.38129	0.000239055	0.00149587
Tb927.11.3130-1	-0.546455	6.834	0.000239554	0.00149775
Tb927.9.12080-1	0.376953	5.62306	0.000240862	0.00150469
Tb927.5.4530-1	-0.511816	6.36318	0.000241206	0.0015056
Tb927.6.4280-1	-0.421875	11.5834	0.000243291	0.00151737
Tb927.9.9420-1	0.485855	5.5319	0.000243893	0.00151987
Tb927.11.3460-1	0.307188	5.7411	0.000247356	0.00154019
Tb927.8.2720-1	0.297678	5.87972	0.000247592	0.00154039
Tb927.3.4130-1	0.309769	5.41663	0.000250329	0.00155614
Tb927.10.14700-1	-0.373329	8.57152	0.000251134	0.00155987
Tb927.10.7480-1	0.363038	5.27657	0.000255006	0.00158262
Tb927.1.3010-1	0.326812	5.33548	0.000261807	0.0016235
Tb927.11.3490-1	-0.316805	8.47794	0.000262775	0.00162817
Tb927.3.2310-1	-0.33185	7.53473	0.000263996	0.00163441
Tb927.3.4460-1	0.400197	5.51695	0.000264768	0.00163784
Tb927.10.12250-1	0.294055	6.4168	0.000265697	0.00164226
Tb927.7.1830-1	0.359176	5.8631	0.000268394	0.00165757
Tb927.10.1030-1	0.379964	7.23342	0.000269891	0.00166546
Tb927.10.7820-1	0.337385	4.86211	0.000270309	0.00166669
Tb927.11.8900-1	0.446573	4.56165	0.000271109	0.00167026
Tb927.8.5240-1	-0.395894	7.6659	0.00027222	0.00167524
Tb927.11.9930-1	0.313875	6.28186	0.000272358	0.00167524
Tb927.8.3590-1	-0.28513	7.54498	0.000272623	0.0016755
Tb927.1.1500-1	-0.612752	4.04554	0.000274049	0.0016829
Tb927.4.1070-1	0.439727	4.74229	0.000274573	0.00168476
Tb927.4.2040-1	-0.414867	9.21816	0.000275315	0.00168795
Tb927.9.13100-1	0.313912	6.06216	0.000275775	0.0016894
Tb927.11.13830-1	0.338197	5.41319	0.000277188	0.00169623
Tb927.10.14930-1	-0.436829	4.72306	0.000277338	0.00169623
Tb927.10.260-1	0.422365	4.62294	0.000280548	0.00171448
Tb927.5.4160-1	0.514534	5.3577	0.000284229	0.00173558
Tb927.3.2340-1	0.331151	5.12651	0.000286181	0.0017461
Tb927.10.2530-1	-0.423781	7.17962	0.000287202	0.00175092
Tb927.9.11100-1	-0.353005	6.25055	0.000287555	0.00175166
Tb927.11.15800-1	-0.449161	7.084	0.00028814	0.00175382
Tb927.1.3730-1	1.62433	0.740125	0.000291204	0.00177092
Tb927.8.3870-1	-0.429992	7.17681	0.000291417	0.00177092
Tb927.4.4360-1	0.318161	5.75961	0.000293368	0.00178135
Tb927.7.6490-1	0.447927	6.26832	0.000295891	0.00179512
Tb927.6.4430-1	0.330425	6.14341	0.000296194	0.00179512
Tb927.1.4050-1	-0.424955	7.26148	0.000296346	0.00179512
Tb927.5.1160-1	-0.420722	9.04731	0.000297987	0.00180362
Tb927.3.1010-1	-0.36748	8.39692	0.000298644	0.00180615
Tb927.11.12790-1	-0.320661	6.74488	0.000299839	0.00181193
Tb927.10.7880-1	-0.307287	6.31676	0.00030021	0.00181274
Tb927.5.2750-1	-0.305501	6.81832	0.000302594	0.00182567
Tb927.2.3270-1	-0.43401	6.04021	0.000303553	0.00183
Tb927.4.1460-1	0.31396	6.53498	0.000304734	0.00183567
Tb927.9.6350-1	0.305596	5.79473	0.000305667	0.00183983
Tb927.11.3580-1	-0.307019	6.6919	0.000305987	0.00184029
Tb927.10.7980-1	0.362776	5.83074	0.000309601	0.00185987
Tb927.4.520-1	0.491409	5.90178	0.000309734	0.00185987
Tb927.4.2080-1	-0.468314	8.50339	0.000312574	0.00187544
Tb927.9.8050-1	0.319084	5.8141	0.000312962	0.00187571
Tb927.10.13030-1	0.472301	5.85643	0.000313113	0.00187571
Tb927.5.2960-1	-0.330394	7.40783	0.00031364	0.00187739
Tb927.6.350-1	-0.361884	4.99556	0.000314286	0.00187977
Tb927.9.1680-1	0.275953	6.07766	0.000316816	0.00189341
Tb927.7.2660-1	0.588058	6.86259	0.000317195	0.00189418
Tb927.5.1570-1	-0.584531	5.29188	0.000317641	0.00189535
Tb927.4.2840-1	-0.350644	6.51721	0.000320633	0.0019117
Tb927.8.580-1	0.428844	5.48762	0.00032117	0.00191339
Tb927.3.780-1	-0.274952	6.72094	0.000323549	0.00192606
Tb927.10.2000-1	0.294268	6.52136	0.000324243	0.00192867
Tb927.10.5300-1	-0.36535	5.82176	0.000329345	0.00195748
Tb927.10.7080-1	0.30401	6.56856	0.000332087	0.00197136
Tb927.1.3200-1	-0.379523	5.63871	0.0003322	0.00197136
Tb927.5.3120-1	-0.351048	7.12555	0.000336578	0.00199579
Tb927.7.3560-1	-0.30942	8.4832	0.000339302	0.00201037
Tb927.8.5510-1	-0.29005	6.19661	0.000340625	0.00201663
Tb927.2.4160-1	-0.272457	6.53422	0.000346133	0.00204764
Tb927.2.2450-1	0.291927	5.98658	0.000349186	0.00206409
Tb927.11.7050-1	-0.298587	6.02078	0.000350405	0.00206968
Tb927.10.5110-1	0.42624	5.35343	0.000354851	0.00209368
Tb927.11.15590-1	0.401237	5.64328	0.000355019	0.00209368
Tb927.10.9230-1	0.367722	6.13078	0.000357238	0.00210512
Tb927.8.1980-1	-0.317999	6.33656	0.000359984	0.00211966
Tb927.10.11670-1	0.302905	5.75377	0.000361168	0.00212498
Tb927.6.490-1	0.625436	2.97899	0.000361823	0.00212718
Tb927.4.4190-1	-0.450564	5.34712	0.000363723	0.0021367
Tb927.1.4690-1	-0.402846	6.89295	0.000366225	0.00214973
Tb927.10.13160-1	0.298282	5.757	0.000366637	0.00215048
Tb927.4.3480-1	0.275244	6.58972	0.000369387	0.00216494
Tb927.11.15150-1	-0.337106	6.85541	0.000369947	0.00216555
Tb927.11.4810-1	0.46703	4.41933	0.000370061	0.00216555
Tb927.3.770-1	0.319448	5.63667	0.000371483	0.00217219
Tb927.10.15350-1	-0.337647	5.26464	0.000372285	0.0021752
Tb927.10.5440-1	0.297363	6.26086	0.000372689	0.00217589
Tb927.11.6620-1	0.310901	5.34662	0.000375293	0.0021894
Tb927.11.11920-1	-0.379598	6.49846	0.0003761	0.00219243
Tb927.9.7340-1	0.673475	3.02642	0.000376619	0.00219376
Tb927.10.14390-1	-0.340966	7.39623	0.000377509	0.00219692
Tb927.8.4240-1	-0.415694	7.38579	0.00037774	0.00219692
Tb927.9.12530-1	0.375808	5.07122	0.000381796	0.00221829
Tb927.7.6960-1	0.297973	6.7233	0.000382001	0.00221829
Tb927.7.1000-1	0.411314	6.69604	0.000386946	0.00224529
Tb927.11.12420-1	-0.37549	6.12019	0.000390824	0.00226606
Tb927.10.9930-1	0.480742	5.23299	0.000393426	0.0022794
Tb427.BES51.2	0.688893	3.94573	0.000394026	0.00228114
Tb927.3.3930-1	0.32583	5.22449	0.000395536	0.00228814
Tb927.6.4480-1	-0.431489	8.50385	0.000396878	0.00229415
Tb927.8.7830-1	-0.352148	6.10443	0.000397225	0.00229441
Tb927.1.700-1	-0.391828	9.47132	0.00039912	0.00230359
Tb927.8.4680-1	0.302998	6.30564	0.000404728	0.00233419
Tb927.7.4270-1	0.438256	5.4699	0.000406528	0.00234279
Tb927.10.15800-1	0.414831	4.9262	0.000407732	0.00234794
Tb927.8.8300-1	0.374498	5.29566	0.000411255	0.00236644
Tb927.8.7210-1	0.365445	4.63029	0.000413883	0.00237975
Tb927.6.2710-1	-0.260399	6.74519	0.000415287	0.00238533
Tb927.9.1920-1	0.329808	5.22746	0.000415723	0.00238533
Tb927.9.13770-1	0.280437	6.22787	0.000415797	0.00238533
Tb927.10.4210-1	-0.441274	5.32306	0.000416312	0.00238648
Tb927.10.10980-1	-0.540625	7.77262	0.000417159	0.00238953
Tb927.3.1980-1	0.40987	5.22301	0.000418258	0.00239402
Tb927.7.4520-1	-0.340237	8.1102	0.000419042	0.00239669
Tb927.11.14010-1	0.321516	5.28852	0.000420577	0.00240366
Tb927.10.170-1	-0.439718	7.98217	0.000420986	0.00240418
Tb927.9.13120-1	0.356117	5.21194	0.000422786	0.00241265
Tb927.1.4040-1	-0.294635	5.8367	0.000424767	0.00242213
Tb927.11.14120-1	-0.303243	7.81058	0.000425817	0.00242629
Tb927.6.3300-1	0.308343	6.4089	0.000426924	0.00243078
Tb927.10.4880-1	0.356448	6.29861	0.000428273	0.00243662
Tb927.11.10940-1	-0.756431	5.322	0.000434305	0.00246909
Tb927.10.6460-1	0.499587	5.41095	0.000436208	0.00247759
Tb927.11.14550-1	0.26854	6.40954	0.000436453	0.00247759
Tb427.BES15.8	0.62808	3.51403	0.000437236	0.00248017
Tb927.9.3440-1	-0.285794	6.75858	0.000440319	0.0024958
Tb927.10.2560-1	0.501477	6.96685	0.000443698	0.00251184
Tb927.4.2100-1	0.431539	4.15476	0.000443812	0.00251184
Tb927.3.1690-1	0.450418	6.48463	0.000455058	0.00257195
Tb927.11.7200-1	0.288928	6.28334	0.00045511	0.00257195
Tb927.4.4980-1	0.395263	5.80314	0.000455541	0.00257246
Tb927.7.4370-1	-0.280172	6.99585	0.000460015	0.00259468
Tb927.10.14450-1	-0.358127	5.05517	0.000460158	0.00259468
Tb927.10.14200-1	0.281673	6.28114	0.000473378	0.00266724
Tb927.10.10710-1	0.286521	6.32037	0.000478994	0.00269688
Tb927.9.12710-1	0.365886	6.09542	0.00048247	0.00271369
Tb927.10.9110-1	0.350447	5.18625	0.000482703	0.00271369
Tb927.9.12510-1	-0.513987	8.33884	0.000483054	0.00271369
Tb927.4.5310-1	-0.465222	6.15113	0.000485585	0.00272589
Tb927.7.7240-1	-0.343259	7.37239	0.000490575	0.00275186
Tb927.10.2830-1	0.47849	4.67645	0.000492223	0.00275907
Tb927.6.3420-1	0.403027	6.02492	0.000493485	0.0027641
Tb927.4.3350-1	-0.396471	7.20545	0.00049401	0.002765
Tb927.4.3340-1	-0.309425	5.56098	0.000499912	0.00279597
Tb927.10.2810-1	-0.300015	7.18542	0.000504642	0.00282034
Tb927.9.10550-1	-0.305791	6.38542	0.000505668	0.002824
Tb927.10.10610-1	-0.247622	6.89772	0.000506497	0.00282655
Tb927.1.1330-1	0.30399	5.52365	0.000508251	0.00283425
Tb927.10.2610-1	-0.273127	6.14616	0.000512517	0.00285594
Tb927.10.2970-1	0.578049	4.83478	0.000515104	0.00286824
Tb927.1.1660-1	0.414896	4.33751	0.000516277	0.00287266
Tb927.6.1680-1	0.265682	6.22648	0.000516918	0.00287413
Tb927.10.2980-1	0.296681	6.09298	0.000521523	0.0028976
Tb927.9.12500-1	0.345115	5.32742	0.000522397	0.0028996
Tb927.9.2990-1	0.295021	6.19107	0.000522647	0.0028996
Tb927.4.700-1	0.448056	4.75995	0.000524681	0.00290876
Tb927.11.11320-1	-0.263522	6.17239	0.000526621	0.00291738
Tb927.11.14150-1	0.40333	4.72043	0.00053135	0.00294143
Tb927.11.13580-1	0.330365	5.97367	0.00053332	0.00295018
Tb927.8.1940-1	-0.317231	7.20422	0.000536574	0.00296602
Tb927.10.1150-1	0.294606	7.19141	0.000537538	0.00296919
Tb927.4.3980-1	-0.401233	7.14511	0.000540388	0.00298276
Tb927.3.2610-1	-0.274115	6.90484	0.00054455	0.00300354
Tb927.7.600-1	0.328073	6.03763	0.000548807	0.00302482
Tb927.8.2980-1	0.300377	5.8206	0.000549297	0.00302532
Tb927.9.14120-1	-0.332408	5.25796	0.000551265	0.00303345
Tb927.4.3680-1	0.343093	5.24827	0.000551572	0.00303345
Tb927.11.7211-1	0.32459	5.84846	0.000552432	0.00303597
Tb927.7.5510-1	0.307523	5.31024	0.000554662	0.00304602
Tb927.2.2570-1	0.548158	3.56075	0.000555352	0.00304761
Tb927.2.3370-1	0.555153	6.10738	0.000556158	0.0030489
Tb927.11.14570-1	0.313935	5.769	0.000556391	0.0030489
Tb927.10.1170-1	-0.345381	8.99642	0.000558784	0.0030598
Tb927.11.760-1	-0.454288	8.8831	0.000559999	0.00306423
Tb927.8.6260-1	-0.250853	7.01776	0.000563088	0.00307892
Tb927.6.1880-1	-0.417178	7.14581	0.000563624	0.00307963
Tb927.3.1780-1	0.452471	5.43161	0.000566267	0.00309185
Tb927.9.8950-1	-0.340919	8.96171	0.0005684	0.00310125
Tb927.9.2910-1	0.377985	4.88763	0.000571621	0.00311649
Tb927.11.8090-1	-0.39324	5.77843	0.000572014	0.00311649
Tb927.8.3730-1	-0.388036	5.54143	0.000573473	0.0031222
Tb927.8.2760-1	0.393267	4.99073	0.000574806	0.00312721
Tb927.8.3330-1	0.306859	5.38891	0.000577231	0.00313815
Tb927.1.1530-1	-0.305697	6.88922	0.000578777	0.0031443
Tb927.9.4660-1	0.338671	6.16981	0.000580619	0.00315205
Tb927.7.2790-1	-0.2616	6.74659	0.000581531	0.00315474
Tb927.2.2190-1	-0.375793	6.44231	0.000587308	0.00318381
Tb927.3.4190-1	-0.431877	7.6775	0.000590548	0.00319712
Tb927.8.5040-1	-0.348529	5.16386	0.000590608	0.00319712
Tb927.11.870-1	0.289049	6.03216	0.000591322	0.00319871
Tb927.11.850-1	0.296219	5.56805	0.000600262	0.00324475
Tb927.1.1210-1	0.426737	4.07604	0.000604521	0.00326545
Tb927.10.4900-1	-0.321754	7.6243	0.000606461	0.00327359
Tb927.7.5660-1	-0.287563	6.77672	0.000607291	0.00327362
Tb927.11.12850-1	-0.415921	8.69955	0.000607329	0.00327362
Tb927.2.5900-1	-0.323961	7.16203	0.000610808	0.00329004
Tb927.10.5840-1	-0.392021	9.18597	0.00061629	0.00331721
Tb927.4.2060-1	-0.320498	7.9907	0.000619185	0.00333042
Tb927.8.2740-1	-0.322902	7.22406	0.000620971	0.00333708
Tb927.6.3270-1	0.385115	4.93866	0.000621302	0.00333708
Tb927.10.2710-1	-0.55851	3.68323	0.000625859	0.00335918
Tb927.8.4330-1	-0.439108	7.3712	0.000628008	0.00336833
Tb927.8.6850-1	0.240096	6.58353	0.000630028	0.00337677
Tb927.6.3430-1	-0.280316	6.38926	0.000632142	0.00338571
Tb927.2.2220-1	0.361461	4.79731	0.000637311	0.00341098
Tb927.7.850-1	0.316818	5.01992	0.000638671	0.00341586
Tb927.9.4080-1	-0.412859	5.48906	0.00063982	0.00341772
Tb927.11.12530-1	-0.342278	8.03502	0.000639921	0.00341772
Tb927.11.1930-1	0.490778	5.73941	0.000641134	0.00342179
Tb927.9.10840-1	0.31264	5.48938	0.000644874	0.00343874
Tb927.11.14300-1	-0.324777	8.55028	0.000645218	0.00343874
Tb927.7.3110-1	-0.284653	6.48868	0.000657261	0.00350047
Tb927.11.12320-1	0.357921	7.0267	0.000663222	0.00352883
Tb927.11.12750-1	0.337366	4.97296	0.000663517	0.00352883
Tb927.10.1900-1	-0.354185	6.46402	0.000665638	0.00353763
Tb927.11.1690-1	0.273764	6.41105	0.000670353	0.00356019
Tb927.5.1850-1	-0.289826	8.00447	0.000678039	0.0035985
Tb927.10.11070-1	0.387729	5.2603	0.000678636	0.00359915
Tb927.10.10650-1	0.283334	6.42782	0.000682454	0.00361446
Tb927.9.9380-1	0.265793	6.71962	0.000682477	0.00361446
Tb927.11.6550-1	0.296483	9.32301	0.000683829	0.00361806
Tb927.9.11030-1	-0.366803	4.57453	0.000684451	0.00361806
Tb927.7.190-1	-0.445634	8.30121	0.000684589	0.00361806
Tb927.10.12110-1	0.312689	5.14036	0.00069379	0.00366197
Tb927.1.2580-1	-0.256673	7.09165	0.000693862	0.00366197
Tb927.11.2490-1	-0.291192	7.69119	0.000694674	0.0036637
Tb927.7.5780-1	0.759903	3.36679	0.000695513	0.00366558
Tb927.11.12180-1	-0.399678	5.16477	0.000696913	0.00367041
Tb927.5.2280-1	-0.259165	6.36431	0.000700748	0.00368805
Tb927.11.2000-1	-0.334625	5.73718	0.000710485	0.0037367
Tb927.6.820-1	-0.410346	4.8473	0.000713995	0.00375039
Tb927.11.6980-1	0.272136	6.81801	0.000714077	0.00375039
Tb927.8.840-1	0.359258	6.96654	0.000719106	0.00377386
Tb927.11.5860-1	0.413256	4.30518	0.000719542	0.00377386
Tb927.6.4700-1	0.291947	5.87397	0.000721459	0.00378035
Tb927.11.14060-1	0.311202	5.9548	0.000721775	0.00378035
Tb927.11.10330-1	0.305478	6.42337	0.000723347	0.00378596
Tb927.9.7820-1	0.262519	7.02246	0.000723903	0.00378626
Tb927.10.1500-1	-0.441081	8.18511	0.000725386	0.0037914
Tb927.3.2350-1	0.430432	4.00734	0.000726404	0.00379411
Tb927.10.1690-1	0.561845	4.8906	0.000728042	0.00380005
Tb927.6.3940-1	-0.296031	7.20347	0.000730789	0.00381176
Tb927.8.5100-1	-0.371249	8.25531	0.000733435	0.00382293
Tb927.8.4700-1	0.307442	5.22027	0.000738934	0.00384895
Tb11.02.5410-1	0.467343	3.81015	0.000740854	0.00385631
Tb927.11.2330-1	0.335753	6.38489	0.000748834	0.00389501
Tb927.3.3700-1	0.633475	3.11695	0.000749317	0.00389501
Tb927.5.1780-1	-0.374384	7.54256	0.000770313	0.00400141
Tb927.8.3800-1	-0.252782	6.8441	0.000773815	0.00401685
Tb927.3.3740-1	-0.288624	6.39887	0.0007813	0.00405244
Tb927.11.11630-1	0.360926	5.04386	0.00078174	0.00405244
Tb927.6.370-1	0.434937	4.50437	0.000787916	0.00408129
Tb927.5.510-1	0.387637	5.13539	0.000788382	0.00408129
Tb927.8.7140-1	0.289075	5.7157	0.000790701	0.0040905
Tb927.10.9640-1	-0.290086	5.63442	0.000793314	0.00410122
Tb927.5.1940-1	-0.311548	6.26883	0.000795997	0.00411084
Tb927.9.10710-1	-0.263766	6.57374	0.000796258	0.00411084
Tb927.3.1120-1	-0.328185	8.6375	0.000797632	0.00411513
Tb927.10.6320-1	-0.302925	5.64145	0.000798195	0.00411523
Tb927.2.3020-1	-0.250238	6.67903	0.000799659	0.00411998
Tb927.9.8190-1	-0.30293	6.1066	0.000800885	0.0041235
Tb927.11.11430-1	0.281989	6.59302	0.000805016	0.00414195
Tb927.9.9400-1	0.346057	5.56565	0.000810231	0.00416596
Tb927.10.12220-1	0.331278	5.45986	0.000811046	0.00416733
Tb927.10.1840-1	0.283177	6.15702	0.000812258	0.00417073
Tb927.5.450-1	0.346753	6.42468	0.000815136	0.00418267
Tb927.11.4850-1	0.254989	6.49663	0.000816905	0.00418892
Tb927.10.2540-1	0.32692	5.51079	0.000833248	0.00426983
Tb927.9.10870-1	-0.356527	6.04531	0.000842647	0.00431508
Tb927.10.3220-1	0.566018	3.0254	0.000843977	0.00431898
Tb927.6.2760-1	-0.254077	6.69881	0.000855584	0.00437542
Tb927.5.520-1	-0.308474	6.77787	0.000858362	0.00438667
Tb927.11.11200-1	0.283865	5.8894	0.000862254	0.00440359
Tb927.3.2720-1	-0.325652	5.54838	0.000864622	0.00441272
Tb927.2.1800-1	-0.319826	7.8286	0.000867378	0.00442356
Tb927.11.7110-1	-0.272149	5.82842	0.000867914	0.00442356
Tb927.11.14770-1	0.281952	5.56095	0.000869077	0.00442651
Tb927.7.3070-1	-0.3224	7.53084	0.000876041	0.00445899
Tb927.11.15830-1	-0.345093	6.9068	0.000880944	0.00448094
Tb927.1.2980-1	0.394734	6.7782	0.000883357	0.00449009
Tb927.4.4350-1	0.299195	6.20154	0.000883928	0.00449009
Tb927.8.1250-1	-0.331724	7.76437	0.000887876	0.00450713
Tb927.6.4440-1	-0.28828	8.95685	0.000902035	0.00457437
Tb927.10.1000-1	0.675742	3.94099	0.000902932	0.00457437
Tb927.7.2040-1	0.410177	4.5595	0.000902935	0.00457437
Tb927.7.7460-1	-0.517416	7.06074	0.000903535	0.00457437
Tb927.10.12500-1	-0.382559	7.48889	0.000909336	0.00460067
Tb927.10.10870-1	0.383602	5.253	0.000915384	0.00462818
Tb427.BES10.1	0.61256	3.98347	0.000917706	0.00463552
Tb927.11.7490-1	0.464174	6.29534	0.000918057	0.00463552
Tb927.9.1880-1	-0.25852	7.6862	0.000921331	0.00464895
Tb927.6.740-1	0.289852	7.45854	0.000922287	0.00465029
Tb927.3.2680-1	-0.258534	6.55641	0.000922882	0.00465029
Tb927.1.1540-1	-0.254055	6.53591	0.000923435	0.00465029
Tb927.1.4650-1	-0.788692	7.36285	0.000924082	0.00465046
Tb927.11.11010-1	-0.322324	8.80378	0.000925482	0.00465128
Tb927.7.3240-1	0.479743	5.27297	0.000926467	0.00465128
Tb927.10.7230-1	-0.288303	8.84358	0.00092669	0.00465128
Tb927.11.5790-1	0.279301	5.88815	0.000926698	0.00465128
Tb927.8.5840-1	0.331046	4.9335	0.000928334	0.0046564
Tb927.9.14440-1	0.408655	5.38118	0.000939188	0.00470773
Tb927.8.680-1	0.442623	4.35663	0.000944133	0.0047294
Tb927.9.2320-1	0.333756	5.34667	0.000945164	0.00473143
Tb927.7.7010-1	0.511557	4.97263	0.000949506	0.00475004
Tb927.10.7600-1	0.312439	5.73149	0.000957202	0.00478538
Tb927.9.5210-1	-0.306523	8.10877	0.000965684	0.0048246
Tb927.5.3080-1	-0.292176	6.02802	0.000968653	0.00483477
Tb927.8.3370-1	0.45112	4.3287	0.000968994	0.00483477
Tb927.10.13980-1	0.306526	5.25742	0.000972835	0.00484962
Tb927.5.3350-1	0.300562	6.84581	0.000973623	0.00484962
Tb927.6.1470-1	-0.285851	7.40689	0.000973888	0.00484962
Tb927.7.6190-1	-0.295859	5.74652	0.00098083	0.00488098
Tb927.11.11260-1	0.270145	6.20799	0.000985115	0.00489909
Tb927.10.13540-1	0.259022	6.118	0.000990195	0.00492113
Tb927.7.2820-1	-0.405294	6.28919	0.000991736	0.00492556
Tb927.6.460-1	0.677642	2.92457	0.000993511	0.00493114
Tb927.11.6670-1	-0.279021	6.97399	0.000996787	0.00494417
Tb927.6.1760-1	-0.239202	6.4915	0.000997484	0.00494439
Tb927.11.460-1	-0.257976	6.40169	0.000998461	0.004946
Tb927.11.1640-1	-0.269074	5.98625	0.00100078	0.0049519
Tb927.10.12240-1	0.296087	6.25223	0.00100096	0.0049519
Tb927.10.14370-1	0.43178	4.94558	0.00100667	0.00497692
Tb927.11.1540-1	0.315438	6.58627	0.00101465	0.00501309
Tb927.10.15380-1	-0.469838	5.15576	0.0010163	0.00501798
Tb927.10.5760-1	-0.30884	5.61549	0.00101759	0.00502107
Tb927.11.13850-1	0.315865	5.32431	0.00102107	0.00503499
Tb927.11.15110-1	-0.325311	6.29835	0.00102765	0.00506412
Tb927.8.2430-1	-0.323259	7.2714	0.00103583	0.00510111
Tb927.11.3260-1	-0.382033	8.29379	0.00104069	0.00512175
Tb927.11.3290-1	-0.337518	7.64736	0.0010465	0.00514701
Tb927.10.2500-1	0.520349	4.42608	0.00104917	0.00515494
Tb927.11.2940-1	-0.319844	5.73562	0.00104948	0.00515494
Tb927.8.4920-1	0.318933	5.54365	0.00105125	0.0051603
Tb927.5.3450-1	-0.255061	7.33124	0.00105361	0.00516857
Tb927.8.1930-1	0.527684	4.22016	0.00105704	0.00518201
Tb927.2.4090-1	-0.294876	6.67539	0.00106025	0.00519442
Tb927.4.3370-1	-0.293211	5.73743	0.00106105	0.00519496
Tb927.6.3350-1	0.407247	5.72543	0.00106212	0.00519684
Tb927.7.2180-1	0.352877	6.5057	0.00107063	0.00523509
Tb927.6.3630-1	-0.266596	7.14633	0.00107347	0.00524563
Tb927.3.2410-1	0.32042	5.43949	0.00108161	0.00528199
Tb927.11.16040-1	-0.247436	6.34046	0.00108476	0.00529397
Tb927.10.7640-1	0.460744	3.39941	0.00108998	0.005316
Tb927.11.16130-1	-0.345643	9.48334	0.00109069	0.00531605
Tb927.10.4560-1	-0.36082	11.7197	0.00109395	0.00532853
Tb927.10.12720-1	-0.261194	6.97871	0.00109714	0.00534066
Tb927.6.1460-1	0.246905	6.73673	0.00109843	0.00534348
Tb927.11.2500-1	-0.302246	7.90277	0.00110438	0.00536897
Tb927.11.11250-1	-0.365742	7.98087	0.00110969	0.00539134
Tb927.10.3480-1	0.301754	6.76049	0.0011109	0.00539186
Tb927.6.3950-1	0.259762	5.81299	0.00111122	0.00539186
Tb927.3.2300-1	0.392452	4.63301	0.00111871	0.00542476
Tb927.11.4780-1	0.44569	5.79074	0.00112107	0.00542972
Tb927.8.7100-1	-0.304394	9.86871	0.00112117	0.00542972
Tb927.4.3790-1	-0.278264	7.15644	0.00112395	0.00543972
Tb927.10.15960-1	-0.36396	5.02778	0.00113016	0.00546627
Tb927.7.5870-1	0.371062	5.72063	0.00114217	0.00551802
Tb927.10.5120-1	0.298866	5.90636	0.00114231	0.00551802
Tb927.10.12340-1	0.438436	4.99748	0.0011477	0.00553925
Tb927.7.5420-1	0.293733	6.29034	0.0011503	0.00553925
Tb927.6.1860-1	0.517064	4.3909	0.0011503	0.00553925
Tb927.10.7520-1	0.334109	5.86917	0.00115032	0.00553925
Tb927.4.3450-1	0.291036	6.71413	0.00115036	0.00553925
Tb927.9.9810-1	-0.34343	7.13293	0.00115493	0.00555775
Tb927.1.2020-1	1.61387	1.12394	0.00115799	0.00556891
Tb927.9.7090-1	-0.332584	5.20022	0.00115989	0.00557107
Tb927.11.8800-1	0.247095	6.314	0.0011599	0.00557107
Tb927.11.15320-1	0.298505	5.28898	0.00116112	0.00557337
Tb927.9.8250-1	0.249553	6.44227	0.00117025	0.00561363
Tb927.11.16830-1	-0.319822	6.69503	0.00119297	0.00571901
Tb927.3.1670-1	-0.264457	7.07112	0.00120472	0.0057717
Tb927.2.4920-1	0.381234	4.95976	0.00120718	0.00577276
Tb927.11.12540-1	-0.250319	7.54127	0.00120785	0.00577276
Tb927.9.5380-1	0.275092	6.50854	0.00120795	0.00577276
Tb927.6.4550-1	-0.263787	7.11287	0.00120849	0.00577276
Tb927.10.12280-1	1.74045	1.23521	0.00120875	0.00577276
Tb927.8.3990-1	-0.263438	7.19588	0.00121524	0.00580011
Tb927.7.3800-1	0.34418	4.53066	0.00121963	0.00581741
Tb927.11.4840-1	-0.353375	5.46151	0.00122501	0.00583941
Tb927.3.820-1	0.370437	4.3336	0.00122614	0.0058411
Tb927.10.10460-1	-0.408865	5.22307	0.00123615	0.00588328
Tb927.7.6890-1	-0.353491	6.85267	0.00123654	0.00588328
Tb927.7.3890-1	0.40055	4.98877	0.00123849	0.00588743
Tb927.9.14650-1	0.454157	4.69089	0.00123951	0.00588743
Tb927.2.2540-1	-0.377819	4.25371	0.00123974	0.00588743
Tb927.4.2560-1	-0.307306	5.62525	0.00124241	0.00589637
Tb927.10.6490-1	-0.260842	6.73342	0.00124885	0.00592327
Tb927.11.13250-1	-0.272026	8.1939	0.00125642	0.00595048
Tb927.2.5800-1	-0.260249	6.74162	0.00125651	0.00595048
Tb927.10.5550-1	0.425612	5.7835	0.00125694	0.00595048
Tb927.8.7530-1	0.272498	6.35007	0.00126246	0.00597275
Tb427.BES122.2	0.658846	3.12957	0.00126322	0.00597275
Tb927.11.16820-1	0.338905	5.03417	0.00126508	0.00597782
Tb927.9.1600-1	-0.266396	7.51256	0.00127215	0.00600745
Tb427.BES134.3	0.705928	3.05754	0.001275	0.00601691
Tb927.3.2960-1	-0.357731	9.3067	0.00127574	0.00601691
Tb927.8.5610-1	0.3313	5.83344	0.00127801	0.00602388
Tb927.11.2950-1	-0.275286	7.21973	0.0012825	0.00604132
Tb427.BES51.5	0.602409	2.89052	0.00128454	0.00604714
Tb927.11.6900-1	-0.373414	7.40401	0.00128738	0.00605673
Tb927.7.3980-1	-0.310164	8.32327	0.00128882	0.00605975
Tb927.11.5010-1	-0.317433	5.7378	0.0012972	0.00609539
Tb927.11.13980-1	-0.240156	6.56057	0.00129889	0.00609954
Tb927.11.2250-1	-0.322231	7.10242	0.00130065	0.00610405
Tb927.7.3340-1	0.306619	6.00697	0.00130371	0.00611461
Tb927.10.5010-1	-0.27239	7.81516	0.00131388	0.0061585
Tb927.4.1840-1	-0.311842	6.81318	0.00131478	0.00615894
Tb927.4.1540-1	-0.302768	6.50122	0.00132307	0.00619391
Tb927.9.6660-1	0.357587	4.90456	0.00132836	0.00621483
Tb927.9.10080-1	0.361453	5.00032	0.0013304	0.00621857
Tb927.1.2710-1	-0.328555	5.95057	0.00133079	0.00621857
Tb927.9.11050-1	-0.303746	6.44309	0.00133833	0.00624878
Tb927.10.10420-1	0.460092	4.44988	0.00133891	0.00624878
Tb927.7.3290-1	0.31556	5.51697	0.00134365	0.00626704
Tb927.10.11770-1	0.500677	5.85276	0.00134861	0.00628634
Tb927.11.16520-1	0.31393	5.25018	0.00135562	0.00631511
Tb927.11.9390-1	0.320498	5.01919	0.00135716	0.00631841
Tb927.9.11540-1	-0.349727	8.34058	0.0013628	0.00634077
Tb927.7.3140-1	0.322265	5.37779	0.00136753	0.00635891
Tb927.10.7440-1	-0.266312	7.46621	0.00137336	0.00638209
Tb927.4.3560-1	-0.319674	6.5217	0.00137526	0.00638699
Tb927.11.15440-1	0.284191	5.36428	0.00137964	0.0064034
Tb927.8.3440-1	-0.397213	4.62716	0.00138745	0.00643573
Tb927.4.1820-1	-0.292445	6.34751	0.00138907	0.00643932
Tb927.10.2960-1	0.237847	7.15678	0.00138994	0.00643939
Tb927.3.2790-1	-0.311911	6.62131	0.0013932	0.00644817
Tb927.9.4300-1	0.315392	6.19836	0.00139353	0.00644817
Tb927.10.11960-1	0.363491	5.90211	0.00140005	0.00647439
Tb927.9.3600-1	0.254373	6.18621	0.00140309	0.00648161
Tb927.11.2270-1	-0.257966	7.48624	0.00140332	0.00648161
Tb927.11.16200-1	0.696533	6.01869	0.00140487	0.00648482
Tb927.6.1790-1	-0.632835	2.81823	0.0014102	0.00650544
Tb927.8.7050-1	0.275038	5.88819	0.00141252	0.00650974
Tb927.11.5090-1	0.30569	5.56991	0.00141285	0.00650974
Tb927.6.4770-1	-0.31265	6.79257	0.00141396	0.00651091
Tb927.1.2340-1	-0.330781	11.8611	0.00141497	0.00651162
Tb927.10.9410-1	0.280674	6.30507	0.00142585	0.0065577
Tb927.10.8820-1	-0.246129	7.00305	0.00143271	0.00658526
Tb927.7.3940-1	-0.261403	7.60751	0.0014541	0.0066795
Tb927.11.15910-1	-0.42377	7.17202	0.00145637	0.00668589
Tb927.8.5270-1	0.371851	5.90841	0.00145743	0.0066867
Tb927.3.4230-1	-0.310353	8.55154	0.0014636	0.00670828
Tb927.5.1360-1	-0.352202	7.2076	0.0014639	0.00670828
Tb927.11.5800-1	0.232024	6.61736	0.00146733	0.00671993
Tb427.BES29.3	0.64795	3.58344	0.00147905	0.00676955
Tb927.6.1180-1	-0.322791	7.40843	0.00148702	0.0068019
Tb927.5.620-1	-0.312415	5.66812	0.00149344	0.00682487
Tb927.11.16560-1	-0.30003	6.27295	0.00149384	0.00682487
Tb927.5.1270-1	-0.283413	5.67158	0.00149486	0.0068254
Tb927.11.9990-1	0.308195	5.51072	0.00149636	0.00682815
Tb927.9.11350-1	0.342346	5.74953	0.00150171	0.00684844
Tb927.10.4700-1	0.373281	4.76372	0.0015086	0.00687575
Tb927.11.10050-1	0.391737	5.18781	0.00152352	0.00693958
Tb927.10.8400-1	0.295451	6.50108	0.00154485	0.00703251
Tb927.3.5520-1	-0.310715	9.06741	0.00155447	0.00707202
Tb927.10.11360-1	0.295771	6.14663	0.00156307	0.0071069
Tb927.11.2540-1	-0.282704	7.21071	0.0015702	0.00713503
Tb927.2.4580-1	-0.298557	7.12256	0.00157748	0.00716384
Tb927.7.920-1	-0.317963	9.19142	0.00159711	0.00724863
Tb927.5.3140-1	0.355467	5.30654	0.00160513	0.00728071
Tb927.9.10560-1	-0.332262	5.2378	0.00160832	0.00729078
Tb927.5.2890-1	-0.406322	8.2701	0.00161471	0.00731539
Tb927.10.3850-1	0.29634	5.40561	0.00162797	0.00737107
Tb927.10.4850-1	0.22557	6.90432	0.00163645	0.00740501
Tb927.8.3060-1	-0.269623	8.07556	0.00165646	0.00749109
Tb927.10.3250-1	0.309684	5.06832	0.00165747	0.00749122
Tb927.11.570-1	0.268708	5.33622	0.001659	0.00749368
Tb927.11.10170-1	0.27466	5.61839	0.00166024	0.0074948
Tb927.7.6280-1	-0.262073	6.08538	0.00166578	0.00751534
Tb927.7.7200-1	-0.450818	8.24737	0.00168609	0.00760243
Tb927.10.430-1	0.319444	6.17675	0.00172479	0.00777233
Tb04.3I12.100-1	-0.374367	4.98317	0.0017279	0.00778171
Tb927.1.5240-1	0.461853	4.10248	0.00173012	0.0077871
Tb927.11.3250-1	-0.306367	10.6876	0.00173175	0.0077898
Tb927.10.2640-1	-0.317436	8.39238	0.00173685	0.00780785
Tb927.11.4490-1	0.284375	6.425	0.00173782	0.00780785
Tb927.7.7270-1	-0.311777	6.53964	0.00174205	0.00782195
Tb927.9.10100-1	-0.472001	7.98276	0.00174303	0.00782195
Tb927.11.14850-1	-0.286342	6.11766	0.00174651	0.00783296
Tb927.7.5720-1	0.252988	5.72694	0.0017502	0.00784489
Tb927.11.13890-1	0.365695	4.99237	0.00176156	0.00789113
Tb927.6.2020-1	0.254162	6.32682	0.00176477	0.00790083
Tb927.11.16360-1	-0.339564	5.99412	0.00176905	0.00791531
Tb927.9.3780-1	0.418682	4.74385	0.00177907	0.00795545
Tb927.10.12040-1	-0.329464	5.25341	0.00178316	0.00796332
Tb927.9.12030-1	0.335805	5.81012	0.00178327	0.00796332
Tb927.1.2740-1	0.26046	6.69417	0.00178398	0.00796332
Tb927.4.320-1	-0.294	6.34115	0.00179063	0.0079883
Tb927.9.9310-1	-0.236394	7.14326	0.00180305	0.00803897
Tb927.4.4480-1	-0.310733	6.98455	0.00181149	0.00807187
Tb927.3.2160-1	0.247262	6.15128	0.00181888	0.00810004
Tb927.10.2690-1	0.271236	6.60864	0.00182741	0.00813328
Tb927.8.6610-1	0.290007	6.3151	0.00183655	0.00816913
Tb927.11.11950-1	0.388486	4.71103	0.00184487	0.00820135
Tb927.7.4340-1	-0.349169	7.10454	0.00185465	0.00823999
Tb927.6.1450-1	0.295075	5.83171	0.00185598	0.00824106
Tb927.11.6230-1	-0.36615	9.28081	0.00187123	0.00830394
Tb927.3.5060-1	-0.358828	7.27706	0.00187894	0.00833328
Tb927.5.2990-1	-0.262529	5.37815	0.0018807	0.00833621
Tb927.6.2690-1	-0.30528	7.64698	0.00188357	0.00834402
Tb927.7.2130-1	0.26791	5.84383	0.0019126	0.0084677
Tb927.9.6920-1	-0.274146	7.40561	0.00191848	0.00848878
Tb927.11.7150-1	0.302644	5.99011	0.00192472	0.00851141
Tb927.10.2410-1	0.2566	7.33967	0.00192735	0.00851806
Tb927.11.11580-1	-0.348161	5.38222	0.00193394	0.00853842
Tb927.10.14210-1	0.320496	6.01907	0.00193443	0.00853842
Tb927.9.8350-1	-0.253526	6.99563	0.00193533	0.00853842
Tb927.10.830-1	-0.347673	7.10431	0.00193925	0.00855072
Tb927.9.3100-1	0.243736	6.52394	0.00194279	0.00855741
Tb927.10.14500-1	-0.297725	8.00424	0.00194302	0.00855741
Tb927.1.2330-1	-0.315648	11.6272	0.00195683	0.00860347
Tb927.8.1130-1	-0.305259	6.9678	0.00195693	0.00860347
Tb927.10.7180-1	0.60358	6.76204	0.00195792	0.00860347
Tb927.10.6680-1	-0.304244	6.89483	0.00195802	0.00860347
Tb927.11.360-1	-0.351716	6.38065	0.00196328	0.00862159
Tb927.7.4840-1	0.413848	4.36216	0.00197761	0.0086795
Tb927.10.8320-1	0.555904	6.13415	0.00199032	0.00873026
Tb927.11.7080-1	-0.280415	8.03336	0.00199312	0.00873083
Tb927.1.1560-1	-0.260525	6.70706	0.0019937	0.00873083
Tb927.11.11460-1	-0.325501	8.25786	0.00199391	0.00873083
Tb927.6.2420-1	-0.25718	7.30322	0.0020031	0.00876602
Tb927.7.5890-1	0.218192	6.76986	0.00201044	0.00879305
Tb927.3.2880-1	0.521815	5.37297	0.00201513	0.00880851
Tb927.3.5600-1	0.38895	5.33813	0.00201826	0.00881709
Tb927.9.4250-1	-0.223942	7.00523	0.00201985	0.00881894
Tb927.9.11510-1	0.247601	5.92423	0.00204431	0.00892063
Tb927.8.1210-1	-0.256378	7.84053	0.00206184	0.00899193
Tb927.9.15020-1	0.322977	5.31929	0.00206477	0.00899953
Tb927.3.5200-1	-0.386535	6.1431	0.00207096	0.00902135
Tb927.9.11230-1	-0.419286	6.33236	0.0020752	0.00903461
Tb927.3.2830-1	-0.431785	5.70377	0.0021016	0.0091443
Tb927.7.3410-1	-0.353097	7.08925	0.00211748	0.00920671
Tb927.10.10670-1	0.368356	4.86158	0.00211837	0.00920671
Tb927.7.480-1	-0.233972	7.10468	0.00212177	0.00921623
Tb927.6.3520-1	0.237173	6.72156	0.00213538	0.00927002
Tb927.5.2870-1	-0.456266	4.64358	0.00213743	0.00927359
Tb927.7.280-1	0.335336	5.5951	0.0021435	0.00929019
Tb927.11.14450-1	-0.223598	6.91342	0.0021437	0.00929019
Tb927.4.930-1	0.322658	5.00795	0.00214876	0.00930229
Tb927.9.720-1	0.410922	4.12499	0.00214895	0.00930229
Tb927.11.14220-1	-0.451096	4.283	0.00215302	0.00931461
Tb927.11.2350-1	0.370184	4.59754	0.00216665	0.00936825
Tb927.10.12360-1	-0.290216	6.1468	0.00217311	0.00939082
Tb927.2.4240-1	0.36483	5.20806	0.00217752	0.00940449
Tb927.9.12320-1	-0.329117	7.74529	0.00218242	0.00942032
Tb927.10.9750-1	-0.30528	6.95373	0.00218467	0.00942371
Tb927.10.13600-1	0.401786	5.0982	0.00218569	0.00942371
Tb927.9.4850-1	0.552155	5.01112	0.00219118	0.00944198
Tb927.11.660-1	0.238607	6.1977	0.00219403	0.00944505
Tb927.5.1280-1	0.263355	6.27511	0.00219438	0.00944505
Tb927.10.13970-1	-0.330776	5.81305	0.00219758	0.00945344
Tb927.9.8180-1	-0.257331	6.94629	0.00220581	0.00948328
Tb927.11.10720-1	0.234457	7.08926	0.00220701	0.00948328
Tb927.9.4390-1	-0.283293	6.16726	0.00221253	0.00950159
Tb927.11.1860-1	-0.315528	6.65131	0.00221842	0.00952152
Tb927.10.5150-1	-0.571046	3.60675	0.00222604	0.00954881
Tb927.4.4820-1	-0.369662	5.36139	0.00223058	0.00956288
Tb927.11.16710-1	0.476245	4.13294	0.00225174	0.00964813
Tb927.10.3130-1	-0.268466	6.9275	0.00226384	0.00969448
Tb927.6.4360-1	0.396468	4.76407	0.00226906	0.00970967
Tb927.8.6240-1	-0.354826	8.50904	0.00226994	0.00970967
Tb927.2.4230-1	-0.258125	8.40888	0.00227782	0.00973786
Tb927.11.14350-1	0.285494	5.64854	0.00228388	0.00975826
Tb927.1.1140-1	0.311185	5.50467	0.00228609	0.0097622
Tb927.11.6570-1	-0.300818	8.14468	0.00229148	0.00977971
Tb927.6.1780-1	-0.295884	5.75362	0.00230717	0.00984115
Tb927.10.12510-1	-0.541546	7.92131	0.00232436	0.0099078
Tb927.11.14320-1	0.296269	6.31924	0.00232541	0.0099078
Tb927.9.6530-1	-0.264625	8.03182	0.00233679	0.00995069
Tb927.4.1600-1	-0.241495	6.34266	0.00234706	0.00998884
Tb927.3.3340-1	0.302443	5.97547	0.00234959	0.009994
Tb927.8.5540-1	0.243179	6.2017	0.00237286	0.0100873
Tb927.10.13590-1	0.224624	7.20836	0.00238199	0.0101204
Tb927.9.9260-1	0.285238	6.52554	0.00239369	0.0101645
Tb927.11.1090-1	-0.375101	7.08778	0.00240062	0.0101882
Tb927.11.15460-1	-0.257631	7.1353	0.00240867	0.0102166
Tb927.2.5010-1	0.301567	6.26899	0.00241042	0.0102183
Tb927.11.12460-1	-0.337139	7.07557	0.00241947	0.010251
Tb927.8.3540-1	-0.338533	6.68759	0.00242816	0.0102821
Tb927.10.15880-1	0.309833	5.65363	0.00242978	0.0102832
Tb927.1.1010-1	0.285776	5.75805	0.00245778	0.0103959
Tb927.5.4170-1	-0.310486	7.14889	0.00246081	0.0104029
Tb927.4.3950-1	-0.237042	7.38051	0.00246413	0.0104111
Tb927.10.11570-1	0.296576	6.30974	0.00246772	0.0104205
Tb927.11.13150-1	0.365659	4.73364	0.00246999	0.0104243
Tb927.7.2320-1	0.274559	6.74327	0.00247514	0.0104402
Tb927.10.16100-1	-0.493012	6.81734	0.00248169	0.010462
Tb927.10.8530-1	0.43073	6.39731	0.00248473	0.010469
Tb927.10.280-1	0.474389	6.3217	0.00248988	0.0104849
Tb927.9.3870-1	0.229204	6.23715	0.00249462	0.010499
Tb927.5.3550-1	0.403003	6.34283	0.00250127	0.0105212
Tb927.10.9360-1	0.223827	6.4067	0.00251247	0.0105624
Tb927.11.1170-1	0.245929	6.4815	0.00251551	0.0105693
Tb927.7.1300-1	-0.315695	9.3594	0.00252171	0.0105866
Tb927.10.1720-1	-0.302897	5.9148	0.00252243	0.0105866
Tb927.8.1770-1	-0.287694	6.51635	0.00252864	0.0106068
Tb927.3.4200-1	0.22892	6.29408	0.00253393	0.0106232
Tb927.11.4230-1	-0.345696	7.30338	0.00253753	0.0106324
Tb927.4.1520-1	0.320552	5.11403	0.00254026	0.0106379
Tb927.10.8060-1	0.267138	6.43916	0.00254306	0.0106438
Tb927.9.6130-1	-0.236043	6.83127	0.00254715	0.010655
Tb927.10.9010-1	0.38409	5.08788	0.00257151	0.010751
Tb927.11.9220-1	-0.274528	8.46399	0.00259288	0.0108344
Tb927.11.15670-1	0.436378	3.94539	0.00259581	0.0108354
Tb927.8.3620-1	0.257262	7.45015	0.00259599	0.0108354
Tb927.9.11600-1	-0.361624	8.27024	0.00260534	0.0108685
Tb927.9.3620-1	0.333515	4.61419	0.00262947	0.0109631
Tb927.11.13640-1	-0.488871	6.79879	0.00264087	0.0110046
Tb927.8.2520-1	-0.337348	7.89095	0.00264256	0.0110056
Tb927.7.370-1	0.381314	5.1221	0.00265644	0.0110573
Tb927.11.5920-1	0.357611	5.05814	0.00265915	0.0110625
Tb927.11.14410-1	0.251214	6.49919	0.00266756	0.0110914
Tb927.1.3830-1	-0.361744	9.98261	0.00267585	0.0111198
Tb927.3.4490-1	0.253421	6.51913	0.00271521	0.0112772
Tb927.11.5450-1	-0.272305	7.85063	0.00271809	0.011283
Tb927.10.6130-1	0.274808	5.25528	0.00272754	0.011316
Tb927.9.5000-1	0.279839	5.80227	0.00275083	0.0114064
Tb927.7.590-1	0.274958	6.05491	0.00275547	0.0114194
Tb927.3.2180-1	0.26992	6.75819	0.00276468	0.0114513
Tb927.1.2190-1	-0.454939	7.96337	0.00277562	0.0114903
Tb927.5.1930-1	-0.260915	8.06425	0.00278012	0.0115027
Tb927.11.2710-1	-0.247162	5.80858	0.00278228	0.0115053
Tb927.11.180-1	0.508923	5.54684	0.00278713	0.0115191
Tb927.8.640-1	0.362676	4.71154	0.00279563	0.011548
Tb927.10.5130-1	0.260963	6.00228	0.00279747	0.0115493
Tb927.11.13950-1	0.307362	5.5062	0.0028023	0.0115629
Tb927.10.12540-1	0.497606	5.61331	0.00281451	0.011607
Tb927.8.920-1	0.475921	5.27915	0.00282373	0.0116387
Tb927.5.2590-1	0.295266	4.9019	0.00282618	0.0116424
Tb927.10.4660-1	0.47577	4.45511	0.00283156	0.0116583
Tb927.11.5650-1	-0.234977	6.95329	0.00283646	0.0116694
Tb927.11.6360-1	-0.340538	6.25953	0.00283733	0.0116694
Tb927.7.5400-1	0.29618	5.72439	0.00286832	0.011785
Tb927.11.450-1	-0.219424	6.6734	0.00286856	0.011785
Tb927.5.3060-1	0.330095	5.10455	0.00287351	0.011799
Tb927.11.1960-1	0.333399	6.14086	0.00288243	0.0118252
Tb927.10.9940-1	0.518825	3.06552	0.00288301	0.0118252
Tb927.11.11440-1	0.251498	5.62678	0.00289117	0.0118522
Tb927.11.11150-1	0.287418	5.3566	0.00290111	0.0118865
Tb927.6.2160-1	0.395515	4.41641	0.00290378	0.0118911
Tb927.1.3840-1	0.317017	5.77834	0.00291241	0.0119146
Tb927.3.3960-1	0.348813	5.41035	0.00291266	0.0119146
Tb927.4.3180-1	0.385164	4.59621	0.00292864	0.0119735
Tb927.11.4050-1	0.272637	5.52152	0.00293195	0.0119805
Tb927.3.1220-1	0.289777	5.22146	0.00294936	0.0120452
Tb927.6.3240-1	0.229907	6.53142	0.00295094	0.0120452
Tb927.10.13790-1	-0.283071	8.70287	0.00295432	0.0120525
Tb927.10.7120-1	-0.282021	6.89185	0.00296317	0.0120821
Tb927.7.1420-1	-0.329127	8.46175	0.00297103	0.0121002
Tb927.11.8770-1	-0.258571	7.33769	0.00297365	0.0121002
Tb927.9.2780-1	0.274318	5.91614	0.002975	0.0121002
Tb927.7.5820-1	0.259417	5.95733	0.00297744	0.0121002
Tb927.11.4760-1	0.443499	4.32019	0.00297791	0.0121002
Tb927.10.9950-1	0.286354	5.25529	0.00297799	0.0121002
Tb927.6.640-1	-0.341071	5.25112	0.00297879	0.0121002
Tb927.11.9050-1	0.2392	6.48008	0.00298258	0.0121054
Tb927.3.3270-1	-0.401731	11.0592	0.00298326	0.0121054
Tb927.11.12090-1	0.395152	4.28349	0.00298518	0.0121067
Tb927.8.1670-1	-0.282622	6.18475	0.00298737	0.0121092
Tb927.5.700-1	-0.270439	8.28441	0.00299557	0.0121359
Tb927.8.3740-1	0.306425	5.54993	0.00302506	0.0122488
Tb927.7.2710-1	0.426184	5.91147	0.00305137	0.0123488
Tb927.7.3430-1	0.294482	4.95279	0.00305382	0.0123521
Tb927.10.2380-1	-0.254149	7.59219	0.00306771	0.0124017
Tb927.1.830-1	-0.282161	6.30102	0.00307266	0.0124151
Tb927.1.4830-1	-0.310079	5.37736	0.00308846	0.0124723
Tb927.10.4910-1	0.230356	6.54679	0.00310633	0.0125377
Tb927.9.7170-1	0.266614	6.16366	0.00311053	0.012548
Tb927.11.14670-1	0.340527	4.75008	0.00311828	0.0125726
Tb927.4.880-1	0.264299	6.25308	0.00314216	0.0126621
Tb927.3.2890-1	-0.31249	7.08004	0.00314866	0.0126816
Tb927.11.4200-1	-0.254017	8.31479	0.00316433	0.012738
Tb927.8.550-1	0.530195	4.7439	0.00318415	0.0128109
Tb927.8.5620-1	-0.377029	7.50208	0.00320767	0.0128987
Tb927.11.950-1	-0.439297	7.16815	0.00322244	0.0129512
Tb927.10.10340-1	-0.250178	7.32116	0.00324219	0.0130193
Tb927.11.14860-1	-0.290476	6.14386	0.00324281	0.0130193
Tb927.5.2020-1	-0.36521	5.85507	0.0032468	0.0130284
Tb927.5.2120-1	-0.494006	5.96281	0.0032534	0.013048
Tb927.11.4010-1	-0.242534	6.76465	0.00326279	0.0130788
Tb927.9.15260-1	0.266375	5.62763	0.0032691	0.0130971
Tb927.10.13460-1	-0.542735	3.29704	0.00327529	0.013115
Tb927.1.2970-1	0.320228	5.1521	0.00329969	0.0132057
Tb927.11.13440-1	0.283231	5.9061	0.00330435	0.0132174
Tb927.11.15920-1	0.430345	4.59546	0.0033092	0.0132298
Tb927.8.5950-1	0.34299	5.52074	0.00334032	0.0133472
Tb927.5.2860-1	-0.34712	6.37989	0.00336658	0.013445
Tb927.7.840-1	0.306275	6.85463	0.00336903	0.0134477
Tb927.7.1400-1	0.300829	5.73122	0.0033789	0.0134752
Tb927.11.5340-1	-0.27231	6.37156	0.00337946	0.0134752
Tb927.9.8680-1	0.271114	5.92594	0.00338509	0.0134905
Tb927.6.4100-1	-0.268331	7.05314	0.00341165	0.0135836
Tb927.11.10850-1	0.248941	6.43399	0.00341243	0.0135836
Tb927.8.7840-1	-0.251837	6.40231	0.00341382	0.0135836
Tb927.8.3460-1	-0.247285	7.17921	0.00343403	0.0136569
Tb927.11.7216-1	0.389478	4.04731	0.00343703	0.0136616
Tb927.6.3690-1	0.252856	6.65583	0.00344478	0.0136808
Tb927.10.15270-1	-0.289982	5.67549	0.00344545	0.0136808
Tb927.11.6130-1	-0.316605	7.75548	0.0034553	0.0137122
Tb927.7.570-1	-0.424498	6.69139	0.00345699	0.0137122
Tb927.3.4510-1	-0.234438	7.87092	0.00346254	0.0137271
Tb927.10.250-1	-0.231032	6.25923	0.00347035	0.0137509
Tb927.6.2810-1	-0.336447	6.08841	0.00347254	0.0137523
Tb927.11.1980-1	-0.40715	9.02154	0.00348407	0.0137908
Tb927.10.12800-1	-0.343553	5.79535	0.00349143	0.0138127
Tb927.11.15660-1	0.256068	6.08584	0.00350406	0.0138555
Tb927.7.6230-1	0.280143	5.07822	0.00354681	0.0140172
Tb927.10.6070-1	-0.284287	8.91073	0.00355249	0.0140293
Tb927.10.2930-1	-0.225925	6.44424	0.00355358	0.0140293
Tb927.4.1990-1	-0.379792	6.52417	0.00356641	0.0140727
Tb927.8.610-1	-0.233788	7.00434	0.00357158	0.0140857
Tb927.5.3730-1	-0.354563	5.84185	0.00358309	0.0141238
Tb927.1.4250-1	-0.223945	6.44215	0.00359305	0.0141557
Tb927.8.4770-1	0.305267	5.3788	0.00360225	0.01418
Tb927.10.5890-1	0.222399	6.51112	0.00360297	0.01418
Tb927.5.4580-1	-0.336534	7.2096	0.00362404	0.0142556
Tb927.5.4290-1	0.361712	5.22157	0.00363128	0.0142766
Tb927.11.2140-1	-0.293536	7.69558	0.00363944	0.0143013
Tb927.3.3390-1	0.241827	5.82317	0.00364274	0.0143068
Tb927.7.2620-1	0.261094	5.51787	0.00366194	0.0143748
Tb927.3.1110-1	-0.225514	6.6454	0.00369411	0.0144936
Tb927.3.2740-1	0.215066	6.49229	0.00369895	0.0145051
Tb927.3.2080-1	0.216115	6.36053	0.00371497	0.0145604
Tb927.8.3480-1	0.274666	6.60449	0.00374712	0.0146788
Tb927.7.7090-1	0.438343	5.7273	0.00375723	0.0147108
Tb927.9.13430-1	-0.318751	4.73153	0.00375987	0.0147135
Tb927.10.5400-1	-0.277995	7.56145	0.00377691	0.0147726
Tb927.3.2390-1	0.232816	6.30044	0.00378222	0.0147833
Tb927.8.2950-1	0.346574	5.69047	0.00378354	0.0147833
Tb927.2.4210-1	-0.311108	8.13482	0.00378568	0.014784
Tb927.9.15470-1	0.218812	6.86773	0.00379217	0.0148017
Tb927.11.13360-1	-0.362313	8.21285	0.00380631	0.0148493
Tb927.7.6810-1	0.276171	6.52763	0.00380884	0.0148515
Tb927.9.10570-1	-0.264008	7.67748	0.00382649	0.0149127
Tb927.7.7220-1	-0.305785	6.3832	0.00386169	0.0150414
Tb927.11.2210-1	-0.327547	7.67764	0.00386347	0.0150414
Tb927.4.3400-1	-0.2558	7.64515	0.00387495	0.0150783
Tb927.3.4570-1	-0.295754	6.91846	0.00389369	0.0151435
Tb927.11.6870-1	-0.498072	7.85166	0.00390152	0.0151661
Tb427.BES122.1	0.659707	3.20846	0.0039186	0.0152247
Tb927.7.720-1	-0.273343	7.03875	0.00394811	0.0153315
Tb927.1.3320-1	0.53193	3.3912	0.0039617	0.0153764
Tb927.11.8080-1	0.250601	5.58195	0.00397299	0.0154123
Tb927.5.3590-1	0.242102	6.89759	0.00398699	0.0154588
Tb927.11.1100-1	-0.40339	4.66666	0.00399359	0.0154731
Tb927.10.740-1	-0.214823	7.2438	0.00399477	0.0154731
Tb927.7.6450-1	-0.268716	6.42049	0.00401903	0.0155534
Tb927.11.3740-1	-0.223205	7.45627	0.00401961	0.0155534
Tb927.10.9120-1	0.402007	4.51681	0.00402763	0.0155765
Tb927.3.5640-1	0.200495	6.97318	0.00404579	0.0156388
Tb927.4.2820-1	-0.277132	7.09322	0.00405346	0.0156604
Tb927.5.2500-1	-0.243451	6.28707	0.00405695	0.0156659
Tb927.4.530-1	-0.210292	6.46758	0.00406912	0.0157049
Tb927.11.10200-1	-0.298938	7.17459	0.00407421	0.0157166
Tb927.8.2540-1	-0.304261	8.37627	0.00407784	0.0157226
Tb927.3.2670-1	0.255697	5.79867	0.0040968	0.0157877
Tb927.10.380-1	0.322643	4.68283	0.00410158	0.0157981
Tb927.11.16800-1	0.248107	6.92252	0.00412837	0.0158932
Tb927.11.2650-1	-0.37292	9.00933	0.00417089	0.0160446
Tb927.10.310-1	-0.305148	6.47115	0.00417193	0.0160446
Tb927.11.6600-1	-0.513511	3.75699	0.00424318	0.0163103
Tb927.11.2360-1	-0.268143	7.79503	0.00424648	0.0163147
Tb927.10.11560-1	0.258063	5.84266	0.00428172	0.0164418
Tb927.5.1000-1	-0.336937	8.94359	0.00429511	0.0164752
Tb927.1.1770-1	0.348328	4.44712	0.00429541	0.0164752
Tb927.3.5180-1	-0.321767	7.91536	0.00429694	0.0164752
Tb927.9.4630-1	0.34075	7.13945	0.00433959	0.0166304
Tb927.10.14910-1	0.229058	7.14081	0.00435922	0.0166971
Tb927.7.7140-1	0.255226	5.96856	0.00437432	0.0167465
Tb927.3.5610-1	0.282859	6.18513	0.00438351	0.0167697
Tb927.10.7310-1	0.221933	6.40773	0.00438668	0.0167697
Tb927.11.14800-1	-0.263618	6.144	0.00438702	0.0167697
Tb927.1.5180-1	-0.392278	3.75481	0.00439523	0.0167927
Tb927.6.4040-1	0.42202	5.37969	0.00442759	0.0169078
Tb927.8.4500-1	-0.298344	6.42693	0.00444079	0.0169497
Tb927.9.7960-1	0.463191	4.0075	0.0044736	0.0170663
Tb927.3.4240-1	0.331116	4.74059	0.00447888	0.0170743
Tb927.10.13490-1	0.327184	6.02562	0.00448022	0.0170743
Tb927.11.10280-1	-0.264065	7.44278	0.00448459	0.0170825
Tb927.7.1920-1	-0.253594	7.00911	0.0045021	0.0171405
Tb927.7.6150-1	-0.297003	4.49993	0.00453634	0.0172622
Tb927.11.6420-1	-0.414993	7.94001	0.00454915	0.0172945
Tb927.10.6330-1	-0.313337	7.25366	0.0045494	0.0172945
Tb927.11.15710-1	0.291659	6.07512	0.00455515	0.0173078
Tb927.11.2960-1	0.299406	4.59347	0.00456412	0.0173331
Tb927.9.14130-1	-0.21042	6.80774	0.00458377	0.0173991
Tb927.2.900-1	0.295657	5.63239	0.00459147	0.0174196
[truncated: 5,585 more rows]

## Sheet: 3e
	BES1 position	Parental	ESB2 RNAi 24 h
	0	0	0
	400	0.034	0
	600	0	0
	700	0.292	0
	800	0.378	0
	900	0.583	0
	1000	0.36	0.055
	1100	0	0.018
	1200	0	0
	1400	0	0.2
	1500	0	1.511
	1600	0	3.512
	1700	0	5.733
	1800	0	9.082
	1900	0	16.18
	2000	0	10.7
	2100	0	0
	2400	3.295	5.187
	2500	4.118	6.57
	2600	2.848	5.114
	2700	6.092	11.1
	2800	7.087	12.43
	2900	4.839	9.118
	3000	3.947	7.607
	3100	2.78	5.66
	3200	0.858	1.947
	3300	0.12	0.291
	3400	0.069	0.273
	3500	0.12	0.309
	3600	0.103	0.237
	3700	0.172	4.513
	3800	0	4.586
	3900	0.463	11.45
	4000	9.026	160.7
	4100	17.43	297.5
	4200	16.25	287.3
	4300	28.95	458.5
	4400	47.31	680.2
	4500	58.24	831
	4600	58.08	858.2
	4700	43.88	646.3
	4800	24.25	362.3
	4900	6.812	116.3
	5000	1.321	20.93
	5100	2.711	9.755
	5200	7.499	24.44
	5300	16.11	50.27
	5400	16.8	50.72
	5500	8.322	24.11
	5600	3.432	11.68
	5700	0.601	2.421
	5800	0.069	0.309
	5900	0.309	0.928
	6000	0.24	0.783
	6100	0.12	4.368
	6200	0.378	9.264
	6300	0.326	6.625
	6400	0.172	4.204
	6500	2.831	64.15
	6600	4.118	93.02
	6700	9.764	209.9
	6800	20.95	413.6
	6900	33.99	575.6
	7000	52.27	854.3
	7100	54.26	824.9
	7200	47.12	596.1
	7300	29.7	365.9
	7400	8.185	109.2
	7500	5.834	26.39
	7600	10.67	51.9
	7700	36.94	230.9
	7800	45.92	277.4
	7900	43.04	242.3
	8000	64.31	358
	8100	72.74	355
	8200	71.61	300.3
	8300	35.16	128.2
	8400	9.918	47.03
	8500	17.25	104.1
	8600	31.88	182.9
	8700	30.63	186.9
	8800	13.92	88.81
	8900	30.35	173.3
	9000	30.84	170.6
	9100	18.19	102.2
	9200	22.08	126.8
	9300	33.77	183.7
	9400	29.38	160.6
	9500	13.86	90.96
	9600	15.55	106.4
	9700	24.52	155.2
	9800	43.48	244.5
	9900	63.54	340.7
	10000	59.71	353.4
	10100	48.73	317.6
	10200	46.54	294
	10300	34.75	222.3
	10400	19.48	120.7
	10500	3.741	22.68
	10600	6.332	57.46
	10700	35.11	323.1
	10800	51.17	465.8
	10900	39.31	390.9
	11000	30.82	334
	11100	66.72	645.6
	11200	86.23	796.9
	11300	77.3	717.5
	11400	60.8	602.1
	11500	24.21	260.5
	11600	11.33	128.5
	11700	7.842	89.85
	11800	3.878	42.62
	11900	0.206	2.057
	12000	0	0
	12100	0.103	1.838
	12200	2.265	29.45
	12300	11.41	138.5
	12400	29.82	293.3
	12500	72.15	626.3
	12600	123.4	1074
	12700	92.16	834.2
	12800	37.66	398.2
	12900	18.89	217.5
	13000	2.522	32.9
	13100	1.888	18.71
	13200	10.26	93.44
	13300	31.01	258.7
	13400	76.81	559.5
	13500	77.35	542.4
	13600	22.96	167.7
	13700	0.292	4.659
	13800	16.58	213.6
	13900	37.77	439.2
	14000	59.13	662.5
	14100	52.66	632.5
	14200	31.16	406
	14300	43.04	510.1
	14400	56.73	650.5
	14500	43	520.7
	14600	28.96	383
	14700	41.15	493.1
	14800	45.68	503.7
	14900	20.51	208.8
	15000	3.483	31.14
	15100	3.432	37.27
	15200	8.562	89.05
	15300	10.42	105.6
	15400	6.452	70.45
	15500	3.329	41.93
	15600	4.324	61.22
	15700	6.418	87.05
	15800	17	209.2
	15900	25.65	312.2
	16000	22.99	280.4
	16100	17.85	221.6
	16200	15.53	188.3
	16300	16.8	195.7
	16400	15.05	182.9
	16500	10.19	125.8
	16600	4.015	43.86
	16700	0.549	2.439
	16800	0.257	0.218
	16900	0.154	0.164
	17000	0.051	0.073
	17100	0	0.018
	17200	0	0
	18200	0.017	0.582
	18300	0.566	7.353
	18400	2.076	22.71
	18500	4.341	38.6
	18600	8.357	72.76
	18700	9.832	87.92
	18800	7.07	67.61
	18900	4.89	51.89
	19000	8.923	90.47
	19100	8.786	81.68
	19200	3.792	31.14
	19300	2.643	27.77
	19400	1.27	16.11
	19500	1.39	15.98
	19600	2.917	34.14
	19700	7.001	72.42
	19800	13.93	135.5
	19900	21.26	200.2
	20000	23.46	218.3
	20100	22.38	219.2
	20200	17.54	180
	20300	11.31	129.9
	20400	16.78	176.8
	20500	22.8	229.6
	20600	19.61	195.5
	20700	17.76	157.1
	20800	15.84	120
	20900	8.511	54.62
	21000	43.04	398.7
	21100	41.53	412
	21200	30.11	343.8
	21300	16.58	186.3
	21400	24.74	236.3
	21500	19.99	180.1
	21600	5.079	12.3
	21700	240.6	1459
	21800	358.3	2108
	21900	175.1	1047
	22000	85.37	636.2
	22100	33.32	265.4
	22200	2.282	20.64
	22300	0	0
	23200	0	0.018
	23300	0.103	1.656
	23400	0.429	6.989
	23500	1.081	13.76
	23600	2.66	24.04
	23700	8.236	69.59
	23800	7.945	63.81
	23900	3.123	23.39
	24000	2.334	22.11
	24100	0.944	9.773
	24200	0.12	1.001
	24300	0	0
	24900	0.069	1.274
	25000	0.549	4.022
	25100	0.995	6.661
	25200	0.549	4.058
	25300	0.051	0.091
	25400	4.822	8.991
	25500	6.332	11.17
	25600	8.254	28.15
	25700	9.215	36.78
	25800	7.91	29.08
	25900	8.477	32.29
	26000	6.829	24.66
	26100	2.66	10.65
	26200	1.579	6.898
	26300	0.48	1.565
	26400	0	0.2
	26500	0	0
	27000	0.017	0
	27100	0	0.055
	27200	0	0.127
	27300	0	0.164
	27400	0	0.073
	27500	0	0.036
	27600	0.034	0.091
	27700	0.086	0.291
	27800	0.686	4.386
	27900	3.518	21.02
	28000	5.868	29.08
	28100	5.731	28.59
	28200	4.153	24.15
	28300	4.015	24.3
	28400	3.518	22.04
	28500	3.054	19.26
	28600	49.14	476.5
	28700	90.24	858.6
	28800	97.79	910.3
	28900	110.1	1042
	29000	106.9	1056
	29100	109	1117
	29200	130.3	1304
	29300	116.1	1154
	29400	68.64	747
	29500	51.08	564.7
	29600	81.47	780.6
	29700	81.35	747.6
	29800	27.23	246
	29900	3.466	32.3
	30000	3.758	36.54
	30100	11.21	113.8
	30200	11.45	109.5
	30300	5.216	51.05
	30400	3.329	40.71
	30500	3.655	60.7
	30600	5.131	78.42
	30700	14.83	182.9
	30800	21.28	255.9
	30900	20.18	240.7
	31000	20.59	249.3
	31100	18.98	219.1
	31200	17.38	197
	31300	14.71	175.1
	31400	8.751	108.8
	31500	3.02	36
	31600	0.961	2.202
	31700	0.549	0.546
	31800	0.12	0.127
	31900	0	0.036
	32000	0	0
	32100	0	0.018
	32300	0	0
	33000	0.069	0.273
	33100	0.841	8.499
	33200	1.098	10.41
	33300	2.317	20.87
	33400	2.231	20.44
	33500	1.081	8.499
	33600	1.115	10.08
	33700	0.395	3.858
	33800	0.086	0.273
	33900	0.017	0.036
	34000	0	0
	34400	0	0.036
	34500	0.017	0
	34600	0	0
	34700	0	0.018
	34800	0	0.036
	34900	0	0.018
	35000	0	0
	35400	0.017	0.437
	35500	0.566	5.951
	35600	3.621	25.35
	35700	8.116	46.26
	35800	17.45	86.56
	35900	18.46	84.46
	36000	5.989	24.11
	36100	0.275	0.965
	36200	0.978	4.022
	36300	2.351	11.79
	36400	4.256	25.33
	36500	10.6	48.76
	36600	11.84	53.01
	36700	4.993	22.68
	36800	1.716	8.172
	36900	0.532	3.349
	37000	0.223	0.783
	37100	0	0
	37700	0.257	2.384
	37800	1.699	11.79
	37900	5.028	33.49
	38000	8.048	53.67
	38100	12.15	81.01
	38200	7.67	50.5
	38300	1.767	11.76
	38400	2.591	16.11
	38500	1.664	8.772
	38600	1.012	5.696
	38700	0.154	1.292
	38800	0.189	0.309
	38900	0.395	0.764
	39000	3.603	16.47
	39100	4.873	22.97
	39200	3.895	17.53
	39300	2.625	10.88
	39400	0.583	1.929
	39500	0.223	0.965
	39600	0	0
	39700	0.017	0.036
	39900	0	0
	40500	0.017	0
	40600	0.034	0.036
	40700	0.017	0.073
	40800	0	0.036
	40900	0	0.018
	41000	0.017	0.273
	41100	0.326	1.183
	41200	1.064	4.095
	41300	7.962	50.72
	41400	11.43	74.27
	41500	10.66	70.41
	41600	9.026	57.58
	41700	7.07	46.81
	41800	5.886	41.64
	41900	4.393	32.23
	42000	32.77	293.4
	42100	60.97	529
	42200	66.22	569.1
	42300	68.38	597.5
	42400	62.43	585.9
	42500	64.14	634.4
	42600	72.84	704.6
	42700	81.52	838.1
	42800	83.34	852
	42900	88.8	837.1
	43000	95.34	829.3
	43100	79.98	640.6
	43200	42.37	330.9
	43300	12.97	89
	43400	6.692	39.15
	43500	9.42	68.52
	43600	16.01	121.3
	43700	20.69	160.5
	43800	23.89	185.3
	43900	28.24	218.3
	44000	20.64	162.7
	44100	13.83	105.4
	44200	15.2	101.8
	44300	12.89	83.52
	44400	13.35	88.25
	44500	16.18	100.6
	44600	10.71	65.24
	44700	3.449	27.66
	44800	1.304	13.72
	44900	0.446	5.496
	45000	0.051	0.637
	45100	0	0
	45800	0	0.055
	45900	0	0.073
	46000	0	0.036
	46100	0	0.018
	46200	0	0
	46600	0	0.018
	46800	0	0
	47500	0.017	0.018
	47600	0.137	0.71
	47700	0.618	2.548
	47800	60.14	329
	47900	106.8	558.4
	48000	104.7	528.5
	48100	121	617.2
	48200	135	696.1
	48300	155.1	816
	48400	176.8	939.3
	48500	128.7	713.8
	48600	48.84	305.7
	48700	27.32	183.3
	48800	12.23	82.53
	48900	0.189	2.748
	49000	0	0.237
	49100	0.051	0.983
	49200	0.086	1.583
	49300	0.154	0
	49400	0.137	1.165
	49500	0.086	0.764
	49600	0.069	0.218
	49700	0.017	0.073
	49800	0.051	0.746
	49900	0.601	3.312
	50000	1.081	4.823
	50100	1.03	5.86
	50200	0.806	6.734
	50300	0.772	6.788
	50400	0.978	7.28
	50500	0.875	6.588
	50600	0.772	4.877
	50700	0.429	2.475
	50800	0.172	1.638
	50900	0.257	1.656
	51000	0.223	1.147
	51100	0.275	1.438
	51200	0.24	1.875
	51300	0	2.148
	51400	0.36	0
	51500	0.309	2.457
	51600	0.292	2.366
	51700	0.326	1.674
	51800	0.257	1.62
	51900	0.378	1.747
	52000	0.463	1.911
	52100	0.412	1.747
	52200	0.36	1.529
	52300	0.154	0.892
	52400	0.051	0.146
	52500	0.034	0.055
	52600	0	0.036
	52900	0	0.018
	53000	0	0
	53400	0	0.036
	53600	0	0
	53800	0	0.018
	54200	0	0
	54300	0	0.018
	54400	0	0.091
	54500	0	0.109
	54600	0.051	0.091
	54700	0.069	0.146
	54800	0.017	0.091
	54900	0.034	0.036
	55100	0.069	0
	55300	0.017	0
	55400	0.172	0.073
	55500	0.292	0.237
	55600	0.601	0.473
	55700	1.836	1.329
	55800	8.786	8.608
	55900	23.17	22.89
	56000	31.16	31.89
	56100	28.64	30.98
	56200	26.55	29.32
	56300	24.35	27.92
	56400	15.63	19.11
	56500	9.832	12.27
	56600	7.636	10.41
	56700	6.795	7.971
	56800	6.092	4.295
	56900	4.53	1.365
	57000	13482	9615
	57100	21531	14798
	57200	18335	12608
	57300	18681	13565
	57400	16355	12137
	57500	12294	9561
	57600	10076	8047
	57700	9873	7751
	57800	9424	7193
	57900	12257	9079
	58000	16288	11823
	58100	17448	12410
	58200	21383	14998
	58300	21977	15337
	58400	14651	10712
	58500	6098	4729
	58600	0.172	0.218
	58700	1.356	3.203
	58800	2.454	6.461
	58900	1.613	4.459
	59000	0.583	1.747
	59100	0.189	0.655
	59200	0.034	0.073
	59300	0	0.036
	59500	0	0

## Sheet: 3f
	1.81957	2.90154	7.26821	16.4631	9.9138	4.60487	7.5212	4.42823	12.9192	10.6676	10.716	2.82466	6.44193	6.54288	13.5969	6.68302	4.11178	0	6.812	1.73761
	4.94346	6.31276	5.61897	13.6713	8.93611	3.7698	5.94861	3.39723	9.71275	8.42984	8.03831	2.38707	4.86386	4.82997	10.3915	5.8053			4.97115	1.75439
	4.95598	6.91994	5.80347	9.58292	6.143	3.89665	4.02711	2.82295	6.81696	6.06015	8.77235	2.67575	4.96546	4.05682	7.6952	4.56782	3.24865	0	4.1766	1.8543
	4.9872	6.80392	16.3837	9.00289	12.2065	16.937	6.60078	4.61163	9.84451	12.2848	12.6122	18.848	5.71215	5.69675	8.71878	9.88885			6.46977	15.9757
	1.2588	1.39587	12.0206	6.89735	6.79097	9.57069	7.27039	4.28982	7.87011	5.80992	6.28705	6.39024	2.61398	2.89468	5.84226	6.47415	2.56774	0	6.36529	7.06785

## Sheet: 3g
GeneID	logFC	PValue	Log2 Avg RPKMs	2T1_S1	2T1_S2	2T1_S3	2T1_S4	2T1_S5	2T1_S6	ESB2_C1	ESB2_C2	ESB2_C3	V2PL02_C1	V2PL02_C2
Tb927.1.10-1	-1.20639	1	-5.9828	0	0	0.173936	0	0	0	0	0	0	0	0
Tb927.1.30-1	0	1	#NUM!	0	0	0	0	0	0	0	0	0	0	0
Tb927.1.40-1	-1.20399	1	-6.24876	0	0	0	0	0	0.144653	0	0	0	0	0
Tb927.1.110-1	-0.231882	0.0478199	8.16657	276.366	316.61	380.115	299.587	285.838	290.318	251.852	218.022	233.765	282.013	326.146
Tb927.1.270-1	0.248648	0.0178115	5.30397	31.4189	37.7881	37.0567	36.2637	36.588	39.1636	44.5358	39.8674	40.4593	42.5388	48.8764
Tb927.1.280-1	0.102113	0.828278	-1.09536	0.14374	0.294487	0.319122	0.548529	0.578629	0.781843	0.441677	0.729569	0.261592	0.450967	0.598068
Tb927.1.290-1	-0.520178	0.0095737	4.57716	29.5075	34.5082	37.1734	22.6041	21.3759	20.9136	15.2201	14.5905	16.78	24.5565	25.3463
Tb927.1.370-1	-0.329612	0.0124009	4.37016	22.1218	24.8127	27.1415	22.3988	19.9944	20.3156	15.4661	14.5485	16.4271	21.7163	22.5364
Tb927.1.400-1	0.07061	0.633378	4.55	20.4111	22.381	21.2216	21.1184	22.3351	29.8403	19.4338	23.2003	21.9738	26.9077	28.8568
Tb927.1.470-1	-0.0756229	0.67537	5.00033	33.4915	31.6573	40.3689	27.5636	27.0799	36.486	28.1201	23.4921	26.944	32.7703	44.1075
Tb927.1.480-1	-0.351861	0.0108297	3.14378	9.73735	11.2901	11.6672	8.89718	8.63257	8.6013	6.11688	6.48004	7.29487	9.33572	9.16898
Tb927.1.490-1	0.144512	0.367405	5.17054	24.7268	31.3398	44.1965	36.5846	33.9105	35.5236	42.4968	32.5458	37.9451	32.4334	44.466
Tb927.1.530-1	-0.0422764	0.554139	6.13291	70.9033	74.712	71.0268	69.3999	67.6633	73.0239	73.5328	68.5603	71.6229	67.6445	63.8487
Tb927.1.540-1	-0.0074895	0.940307	5.03843	35.9395	37.8402	35.8117	30.9246	30.0503	27.1112	30.2528	31.3113	34.1177	36.6838	31.4601
Tb927.1.560-1	-0.0467012	0.50301	6.18294	81.113	76.293	70.5159	75.2491	71.563	67.5888	70.0911	71.4991	68.3069	72.058	74.8982
Tb927.1.570-1	0.211213	0.0123959	6.81523	119.101	113.612	110.735	99.7985	94.722	92.6607	127.669	118.599	121.794	112.627	127.427
Tb927.1.580-1	0.492943	4.22e-05	6.03688	49.2509	45.5233	44.5141	67.7521	63.6221	61.6658	76.2535	71.6468	80.3868	74.8318	86.7835
Tb927.1.600-1	0.119788	0.260113	6.29757	77.4914	68.8488	61.8119	88.1423	77.7754	79.9664	74.8477	72.0594	79.3464	96.6203	88.3541
Tb927.1.610-1	-0.156613	0.074777	5.99441	60.1565	62.387	77.1001	72.3411	67.4262	61.9239	58.4991	57.4534	62.4174	57.0282	64.5444
Tb927.1.630-1	0.0218495	0.790837	6.54866	86.3562	91.0503	99.7896	91.2615	91.1812	98.1781	97.668	93.8209	89.7133	86.0805	104.658
Tb927.1.640-1	0.0506448	0.630044	5.3943	45.6806	46.178	44.8425	35.7821	38.1108	37.7303	40.0579	38.8551	41.2598	50.0777	44.0604
Tb927.1.650-1	0.128903	0.401164	5.71359	38.8724	42.225	49.4256	57.3288	55.1712	58.9692	60.2124	66.9146	60.7732	43.7446	43.6006
Tb927.1.670-1	-0.109515	0.294309	5.79879	61.9063	62.1693	46.1795	55.7687	58.5159	60.9407	56.9189	58.8519	56.5116	51.9644	42.6255
Tb927.1.690-1	0.0420152	0.664259	5.79336	54.6013	55.0557	52.3818	58.6195	50.7316	56.9944	62.4961	61.8669	58.4407	46.8143	52.0503
Tb927.1.700-1	-0.484568	3.15e-06	9.2475	695.033	695.447	721.096	690.02	675.343	713.348	519.806	455.242	452.576	597.598	470.503
Tb927.1.710-1	0.0530131	0.620068	6.02571	56.4329	52.2644	63.6072	76.6194	66.555	68.8362	67.5759	62.9058	62.2152	61.3501	78.2965
Tb927.1.720-1	0.101814	0.232636	6.05964	57.3955	55.6851	63.8641	72.9441	69.7121	67.6752	66.6814	68.199	68.5188	67.549	75.4879
Tb927.1.730-1	0.0692332	0.286774	6.2631	75.8866	76.0481	74.5855	73.9698	74.9274	75.3228	78.633	75.3924	77.3825	75.8194	86.8712
Tb927.1.740-1	-0.0301777	0.672265	6.06922	67.1768	69.2226	69.6553	67.6659	67.766	65.2385	69.1734	74.2263	65.1203	60.6161	62.7395
Tb927.1.750-1	-0.156408	0.116802	5.70459	59.3865	59.2661	57.9524	50.8706	51.29	49.4669	46.367	44.531	43.8478	57.0052	53.6647
Tb927.1.760-1	-0.0992707	0.286677	5.48239	43.0478	44.1436	38.7658	51.9566	51.6561	46.9911	43.9046	45.7145	45.319	42.8229	37.4414
Tb927.1.780-1	0.167347	0.275994	2.40144	5.93448	5.19062	5.21944	4.05026	5.47617	4.13836	5.33027	5.00473	4.77698	5.91978	7.07517
Tb927.1.790-1	-0.163241	0.0709356	3.29896	11.2987	10.2856	10.2071	10.1586	9.86484	10.2821	9.46246	9.02592	10.2417	8.11928	9.31647
Tb927.1.820-1	-0.151125	0.15125	5.91185	54.5402	53.0738	55.0721	71.7735	69.6206	74.1832	56.2799	57.639	55.3737	59.5083	55.2068
Tb927.1.830-1	-0.274522	0.0181497	1.91015	3.40887	4.29923	4.90301	4.03897	3.93968	3.90441	3.62293	3.3674	3.30202	3.35414	3.20272
Tb927.1.840-1	-0.0420461	0.762368	6.17364	55.0765	61.7637	69.7461	84.4169	78.7076	89.0845	74.0778	80.4064	74.6476	56.6891	69.4263
Tb927.1.860-1	-0.14823	0.159533	8.24222	277.182	288.044	294.053	343.025	338.827	360.007	302.247	308.874	304.407	271.55	242.588
Tb927.1.870-1	0.175176	0.0491902	6.62964	82.6021	86.3812	84.7701	103.912	100.061	103.383	109.587	113.603	110.231	99.1646	95.5213
Tb927.1.880-1	-0.46294	0.0395213	4.15069	27.3252	27.4132	24.7294	14.9962	13.5516	13.7486	12.6131	13.2426	12.2807	18.1732	17.3038
Tb927.1.890-1	0.313288	0.631113	-2.33174	0.270702	0.277299	0.225372	0	0	0.306754	0.277265	0.0686987	0.123162	0.424646	0.211185
Tb927.1.990-1	-0.230087	0.0277203	6.6384	86.6382	98.2518	123.667	113.983	110.529	107.595	98.7625	87.4775	86.9816	78.14	103.821
Tb927.1.1000-1	0.100184	0.542963	6.47752	64.0757	59.5433	73.5587	111.421	106.169	102.917	98.2537	91.0877	94.8077	79.5823	98.7945
Tb927.1.1010-1	0.173121	0.267628	3.96844	10.8945	10.6899	13.917	17.8144	18.5732	16.8621	17.6411	17.6556	18.0904	14.2733	15.7799
Tb927.1.1020-1	0.964992	0.0151287	-2.03173	0.366588	0.0834494	0.0904303	0.272016	0.0983805	0.110776	0.250318	0.330784	0.407704	0.340778	0.338952
Tb927.1.1030-1	0.448445	0.0712032	0.605268	1.02533	1.08922	0.969559	1.37671	1.55927	1.79016	2.29486	2.12021	2.21154	1.11199	1.18504
Tb927.1.1040-1	0.127024	0.618072	1.48137	2.2508	3.14408	3.06639	2.92818	2.22398	2.5042	3.03891	4.25811	2.60669	1.8189	2.87336
Tb927.1.1050-1	0.146601	0.0933229	4.84282	25.4438	26.3664	25.8115	28.2036	28.4061	29.9562	33.8297	30.7671	32.3174	29.5836	24.979
Tb927.1.1060-1	0.177941	0.396579	4.13382	13.016	14.1484	12.6189	17.8944	20.8212	20.8683	21.3655	22.7907	23.3775	13.612	12.5931
Tb927.1.1080-1	-0.0534442	0.612743	5.00777	31.6359	29.3641	29.1192	34.9955	35.0647	36.0763	33.6492	35.2748	33.9322	26.3853	28.403
Tb927.1.1100-1	-0.240298	0.0343314	4.92203	38.8154	37.6329	31.8335	28.0594	30.5438	28.6602	24.2539	28.038	26.2903	33.4745	25.8797
Tb927.1.1120-1	0.158182	0.194805	3.1815	7.09805	7.27104	9.13163	9.14857	9.57491	9.4603	9.6775	9.59127	10.2657	8.75039	9.82811
Tb927.1.1130-1	0.426027	0.205361	-1.79783	0.33772	0.230634	0.218686	0.268495	0.158608	0.280645	0.20178	0.399964	0.332917	0.441481	0.292744
Tb927.1.1140-1	0.528129	0.20339	-1.66024	0.437244	0.248833	0.10786	0.0926983	0.234684	0.440424	0.398085	0.197269	0.309454	0.55888	0.454816
Tb927.1.1150-1	0.268521	0.104931	4.20574	14.1021	13.4457	13.0452	20.8361	21.077	18.7501	22.5549	22.5375	23.3282	16.6008	16.6999
Tb927.1.1160-1	0.167934	0.0436565	5.16066	32.3659	31.0113	30.1216	35.9307	35.4019	38.3213	38.5419	39.5591	38.4652	35.3523	38.3935
Tb927.1.1170-1	-0.0194154	0.906532	7.11151	107.708	118.49	119.796	154.735	161.96	171.919	156.68	158.475	146.06	110.449	114.87
Tb927.1.1200-1	0.107162	0.397138	2.852	5.50091	6.46364	7.22885	7.48614	7.09911	8.06692	7.00144	7.92448	8.0972	6.7257	7.82565
Tb927.1.1210-1	0.106077	1	-2.90212	0.119949	0	0	0.228869	0.289714	0.108739	0.368572	0.121763	0.109147	0	0.124769
Tb927.1.1220-1	0.0620031	0.520013	6.23903	64.5356	68.609	71.3	88.3504	77.814	73.6493	82.0396	80.9988	76.0081	67.8099	79.7457
Tb927.1.1230-1	0.0570954	0.599808	5.32056	35.4722	35.8551	32.8337	47.6057	44.5703	39.0737	41.6284	42.9093	45.11	37.6637	36.8601
Tb927.1.1240-1	0	1	#NUM!	0	0	0	0	0	0	0	0	0	0	0
Tb927.1.1270-1	0	1	#NUM!	0	0	0	0	0	0	0	0	0	0	0
Tb927.1.1300-1	0.911266	0.386745	-3.90653	0.112939	0	0.0626847	0.0538734	0.0454637	0	0.115677	0.114647	0.0513842	0.11811	0.0587388
Tb927.1.1310-1	-0.193117	0.714221	-2.16119	0.242124	0.372037	0.179182	0.384988	0.0649783	0.182914	0.16533	0.204821	0.0734401	0.337615	0.251855
Tb927.1.1330-1	0.320504	0.00174707	3.47805	10.7689	9.49919	10.0092	10.1923	9.6334	9.95617	11.2051	13.6213	11.7434	13.4518	12.4907
Tb927.1.1340-1	0.160939	0.0490205	4.94389	33.8254	30.7172	27.2843	28.3622	28.9291	26.1654	32.8474	29.7269	33.5484	33.7831	33.3829
Tb927.1.1350-1	-0.105367	0.298613	4.80026	34.9224	31.8768	29.5807	25.722	25.7166	24.9217	28.539	27.3492	28.1199	25.3867	24.3532
Tb927.1.1370-1	-0.122869	0.924401	-2.93543	0.153464	0.157204	0.141962	0.122007	0.123554	0.115935	0.130988	0.0259641	0.0930962	0.240737	0.133026
Tb927.1.1380-1	-0.220645	0.271027	2.32681	4.99961	4.22132	4.03628	5.69481	6.83065	6.37279	6.02086	5.16748	4.79753	3.04206	4.00283
Tb927.1.1390-1	0	1	#NUM!	0	0	0	0	0	0	0	0	0	0	0
Tb927.1.1400-1	0.0689511	0.805606	3.56055	7.44115	6.42862	10.151	17.1062	13.7863	14.3042	14.4167	12.5591	13.7869	6.56304	13.2423
Tb927.1.1420-1	-0.146877	0.602592	5.37764	62.0789	63.4308	54.5768	27.5384	28.9546	24.3631	32.3018	32.2799	29.7936	49.9924	52.0132
Tb927.1.1470-1	0.178822	1	-4.17975	0.0593603	0.060807	0.0329469	0.0283157	0	0.134532	0.0607997	0.0602579	0.10803	0.0310393	0.030873
Tb927.1.1500-1	-0.287581	0.0817978	1.12625	2.1708	2.33087	1.77101	2.76966	2.90585	2.29987	2.11629	2.20363	1.95152	1.91463	1.57791
Tb927.1.1530-1	-0.357665	0.249745	3.59422	18.8395	18.2866	18.2989	8.09182	8.71662	8.26804	7.33831	7.6781	7.39108	16.6967	13.2443
Tb927.1.1540-1	-0.18095	0.00513758	5.76104	60.3672	58.7779	56.5289	57.7955	57.5362	52.8152	53.0604	51.1253	50.489	48.2343	49.8073
Tb927.1.1550-1	-0.0715596	0.386391	6.15418	68.4377	63.3502	69.6556	77.9943	79.0319	78.4251	69.169	70.8522	74.551	64.8066	67.1299
Tb927.1.1560-1	-0.298583	0.014677	2.35658	5.34235	5.91428	6.72815	5.57671	4.89906	5.14713	4.58853	5.35017	4.12008	4.35935	4.31107
Tb927.1.1580-1	0.143521	0.211127	5.32558	34.3244	31.5033	38.6777	42.3066	43.6777	39.1569	45.0667	41.5666	45.6973	33.8484	45.2888
Tb927.1.1600-1	-0.164484	0.298113	3.87408	19.5153	19.6636	16.6718	12.1399	12.4316	12.0944	12.9867	12.9521	12.3163	17.27	13.2481
Tb927.1.1610-1	-0.51872	0.298051	-1.87737	0.256717	0.59169	0.213729	0.122458	0.310026	0.40727	0.131471	0.325749	0.233599	0.134236	0.267034
Tb927.1.1620-1	-0.177335	0.255565	4.89103	38.6867	40.8815	34.9089	27.356	24.505	21.6053	26.8178	26.8412	28.2522	29.8398	26.6973
Tb927.1.1630-1	0.0907264	0.582395	2.57632	6.91382	5.64372	6.23576	5.77148	5.0445	5.19043	7.08146	5.92174	5.40652	6.66554	5.73086
Tb927.1.1640-1	0.543948	0.214722	-2.11019	0.148655	0.253796	0.110011	0.330914	0.159576	0.134762	0.152259	0.301805	0.180357	0.466385	0.309257
Tb927.1.1660-1	0.916355	0.092488	-2.30963	0.117517	0.361144	0.130452	0	0.189227	0.0532675	0.120367	0.298236	0.21387	0.245797	0.488961
Tb927.1.1670-1	-0.195202	0.39849	4.97368	44.3334	43.8989	41.9862	22.5738	23.8643	23.3885	24.7458	22.9261	24.0321	40.5134	33.3741
Tb927.1.1680-1	-0.00367825	0.98213	6.28934	63.8702	62.9564	73.7393	92.2375	90.43	86.5207	85.6284	78.2631	83.986	63.1266	79.5876
Tb927.1.1690-1	0.0943917	0.155652	6.03693	66.8062	63.0981	64.1753	64.7492	62.7731	60.6207	68.535	66.2624	68.6453	64.7733	71.8133
Tb927.1.1700-1	-0.275632	0.00526274	5.31523	48.5161	49.5542	44.9842	41.3481	38.8621	36.1943	38.3332	36.3833	37.0349	32.1069	34.645
Tb927.1.1710-1	-0.056512	0.727797	6.02645	80.7631	81.2159	76.2875	50.8932	53.3706	55.5336	58.1283	58.7465	56.3708	79.9013	65.816
Tb927.1.1720-1	0.0220019	0.775708	6.19619	64.7225	65.7771	77.6523	76.2304	76.2795	76.1759	72.8688	73.9462	70.3479	71.6442	80.9033
Tb927.1.1730-1	0.0669099	0.400148	6.18401	77.214	75.5787	74.0004	63.0725	69.2676	67.9079	69.1524	72.9628	71.5834	80.2256	78.8051
Tb927.1.1740-1	-0.195784	0.198353	2.72093	7.39215	7.4229	7.9791	6.09685	6.79494	6.29365	5.15631	5.23868	5.16485	6.02741	8.95601
Tb927.1.1750-1	-0.220215	0.00854828	5.1746	41.0627	39.2264	41.3192	38.9636	36.0922	34.9824	32.3381	33.0245	32.3583	37.4207	30.4983
Tb927.1.1760-1	-0.0795752	0.644988	5.43418	31.8272	36.4813	42.1599	59.5993	50.0101	45.7999	46.5353	44.199	48.771	36.0068	34.214
Tb927.1.1770-1	0.126669	0.451592	6.58717	68.282	71.4308	73.6522	116.612	113.967	109.64	112.989	107.732	103.457	83.3663	96.4883
Tb927.1.1790-1	-0.0591708	0.535731	6.59651	81.3942	89.7074	106.865	103.925	101.521	107.95	98.6819	86.5743	87.392	96.7687	103.709
Tb927.1.1820-1	-2.44174	1.57e-26	5.75295	80.0878	85.1178	97.343	83.3994	84.6035	83.7476	11.8917	10.5841	10.5233	19.9508	25.9533
Tb927.1.1840-1	-0.485841	1e-07	4.70733	31.7755	31.9009	32.0375	29.2871	28.2607	26.9104	20.4102	20.357	19.3145	23.1587	23.9573
Tb927.1.1850-1	-0.0307293	0.826755	4.60012	20.6606	20.7953	19.6451	32.3405	27.6712	25.7848	25.3315	26.0335	24.8736	23.0259	20.6267
Tb927.1.1880-1	0.150605	0.3128	5.49008	51.8405	52.2279	47.3179	33.795	35.8701	35.7819	44.0793	44.0533	43.8403	61.5831	44.0011
Tb927.1.1890-1	-0.0916933	0.459945	5.31573	49.5281	48.5214	42.8366	34.4146	35.8234	34.7414	37.2509	38.9775	35.4914	46.0221	34.5048
Tb927.1.1910-1	-0.091008	0.277625	5.50893	51.8047	51.4116	47.5234	42.6752	44.4776	43.1437	44.3872	42.5192	42.2371	48.0513	42.6639
Tb927.1.1920-1	-0.369409	4.56e-07	5.28028	40.9631	44.4202	44.5543	44.711	43.2757	41.9507	36.1123	34.0729	33.443	31.0283	32.9495
Tb927.1.1930-1	-0.253803	0.295184	4.481	32.6291	32.234	28.2556	17.5244	17.6289	16.321	15.7409	16.8044	15.0961	29.5008	23.9103
Tb927.1.1960-1	-0.0409245	0.663844	6.15217	79.9953	79.2683	82.1787	63.7534	65.7219	61.346	67.716	69.5506	69.0451	70.6308	73.1074
Tb927.1.1980-1	0.173915	0.0656537	6.1995	64.081	66.2346	57.8565	74.4755	77.5506	76.3739	75.9327	86.4595	82.4442	74.2063	72.7869
Tb927.1.1990-1	0.527989	7.51e-06	5.16376	30.0656	30.7088	35.2181	25.2647	27.7242	30.1874	39.657	40.9006	40.0828	42.0449	52.4564
Tb927.1.2020-1	1.27	0.00654358	0.818796	1.02309	1.74671	0.378566	0.325353	1.78467	1.08206	1.22255	2.9426	2.3274	1.42659	5.14368
Tb927.1.2040-1	0.263805	0.0553843	2.60497	4.82918	4.75363	6.74275	6.33485	6.07498	4.71989	6.18284	6.35754	6.7631	6.51017	7.65261
Tb927.1.2100-1	-0.124945	0.325672	7.47993	208.726	214.108	209.093	151.145	160.563	169.466	160.655	165.719	156.994	199.587	167.65
Tb927.1.2110-1	-0.0399191	0.616805	4.71251	27.1711	27.5725	26.1759	25.8005	28.5387	24.0317	23.3438	24.6351	27.6671	27.1104	26.3559
Tb927.1.2120-1	-0.061481	0.663691	5.27718	44.1577	47.0568	45.8308	30.9223	35.3605	33.8575	31.5943	34.3958	33.7902	46.7257	42.8718
Tb927.1.2150-1	0.213507	0.216793	5.31001	28.2475	27.2933	32.5889	45.5425	46.7754	41.3748	41.0613	46.9563	49.4994	34.056	42.9835
Tb927.1.2160-1	0.304799	0.0231056	5.20441	27.4829	28.4247	31.8342	42.8125	37.4121	31.7751	35.9006	42.0499	43.009	41.5154	43.3645
Tb927.1.2190-1	-0.342819	0.0273744	5.64704	76.3164	66.0371	52.9503	43.9506	48.1928	45.1998	40.4083	41.9673	41.4763	52.9125	41.8031
Tb927.1.2200-1	0.0907175	0.648119	4.52673	15.7747	18.438	16.6129	27.0119	27.68	28.6009	29.4143	23.6092	21.7152	19.035	25.6648
Tb927.1.2210-1	-0.319342	0.00117431	7.41981	179.214	183.917	224.843	199.636	175.189	166.569	145.53	146.226	137.129	147.85	177.456
Tb927.1.2230-1	-0.520348	2.4e-05	8.53827	322.183	386.933	509.608	542.885	406.082	418.974	311.032	285.764	280.662	306.426	318.937
Tb927.1.2260-1	-0.274434	0.0129783	7.63656	186.77	238.329	246.385	249.023	183.006	192.602	200.205	166.913	162.524	192.524	170.617
Tb927.1.2310-1	-0.293035	0.0751053	6.78259	98.3647	118.38	158.745	140.856	100.354	104.238	124.304	101.225	88.2758	74.1707	102.117
Tb927.1.2320-1	0.114875	0.173556	5.94482	58.0158	55.1936	56.0304	61.9627	62.1804	62.6828	61.6649	64.2021	60.2065	60.6724	74.77
Tb927.1.2330-1	-0.19375	0.329494	1.49834	2.82678	2.57393	2.48418	3.37104	3.66666	3.0253	3.1366	3.62677	2.1078	1.97082	2.28697
Tb927.1.2340-1	0	1	#NUM!	0	0	0	0	0	0	0	0	0	0	0
Tb927.1.2420-1	0.0236192	0.854419	6.10237	82.148	73.7822	71.01	59.1536	63.0523	60.0399	63.4069	63.8394	58.2982	86.8345	74.206
Tb927.1.2430-1	0.330962	0.546302	-0.978413	0.259591	0.398876	0.576325	0.123828	0.522494	0.823658	1.19648	0.922306	0.354321	0	0.405035
Tb927.1.2570-1	-0.0669378	0.677535	7.1993	176.474	178.436	179.733	122.498	122.82	120.379	133.363	127.361	121.04	178.041	156.438
Tb927.1.2580-1	-0.213236	0.0384612	7.05402	164.924	156.677	152.418	129.2	130.564	116.669	121.03	115.515	111.063	129.608	134.05
Tb927.1.2600-1	-0.574847	2.07e-09	4.91762	39.9925	39.9003	33.0934	34.428	33.7074	32.0772	25.6814	24.8711	22.5312	25.8404	20.3395
Tb927.1.2640-1	-0.128713	0.340783	5.62142	43.2361	42.8935	55.1366	56.9572	55.7918	53.2327	42.1065	42.7829	41.3271	44.3036	63.7458
Tb927.1.2670-1	-0.512809	8.35e-06	6.95678	167.53	160.001	153.516	123.511	131.365	126.72	101.271	88.9992	89.1079	119.467	104.959
Tb927.1.2700-1	-0.0341636	0.716151	5.78666	51.7122	50.2849	51.485	61.9714	62.4506	56.8155	56.4336	53.3104	56.9132	46.601	59.2487
Tb927.1.2710-1	-0.364001	7.53e-07	5.05785	36.4172	37.4794	34.4225	40.274	37.537	36.2601	29.441	27.4725	29.7686	31.1047	26.2251
Tb927.1.2730-1	-0.29232	0.000105163	5.85062	65.5529	62.9849	60.4224	66.4187	60.863	61.4253	53.1418	50.2811	45.3837	54.567	53.7141
Tb927.1.2740-1	0.130037	0.0700855	6.21245	74.6593	65.129	64.7495	74.4534	74.8892	72.675	76.5355	74.2842	75.351	82.4232	80.5409
Tb927.1.2750-1	-0.241689	0.0525076	7.91203	255.023	243.527	195.696	304.369	281.797	273.64	232.851	244.671	248.914	188.025	180.916
Tb927.1.2760-1	-0.425767	0.000295204	8.46573	312.609	418.687	482.672	428.361	364.811	393.349	310.344	260.187	306.531	280.972	330.409
Tb927.1.2770-1	0.949958	1.95e-24	4.87656	20.9228	22.0942	19.4025	18.9341	20.8309	21.6213	35.4522	42.4783	43.5225	42.2759	35.601
Tb927.1.2780-1	0.570846	0.0669117	3.08206	10.6674	8.55189	9.2673	4.86728	5.04102	3.36366	6.65067	7.76845	11.817	12.8536	12.3023
Tb927.1.2820-1	0.174154	0.0366217	5.70304	51.6184	52.358	43.9653	54.4291	47.541	45.4181	53.4429	49.6952	55.5982	61.5864	57.3776
Tb927.1.2970-1	0.383873	0.000566606	5.77445	43.3758	51.069	49.1661	38.5602	47.1107	59.1748	63.0352	64.618	66.3169	54.8616	64.822
Tb927.1.2980-1	0.491466	0.00111021	4.83644	29.9904	30.2051	25.5278	17.6128	19.9162	21.4843	30.2953	32.0869	31.8889	43.0372	32.2281
Tb927.1.2985-1	0.114704	0.39444	7.08038	116.829	111.398	119.547	117.324	147.242	170.094	142.514	154.62	162.42	132.835	113.849
Tb927.1.2990-1	0.160331	0.170532	5.67415	54.8248	58.7334	52.6466	37.9454	42.1861	44.5173	51.2357	53.983	54.5353	61.0973	49.968
Tb927.1.3000-1	0.109451	0.388148	6.36767	95.6808	94.6969	91.6957	61.6782	67.8946	66.7464	82.0873	82.7139	83.0196	94.0593	88.0785
Tb927.1.3010-1	0.412098	1.88e-05	5.25613	37.3964	37.8301	34.007	29.5827	30.2957	30.3085	39.6404	43.9259	46.5456	46.3747	44.4771
Tb927.1.3030-1	0.00185695	0.982401	6.55883	90.0493	94.6793	103.202	84.3975	93.6208	99.4428	90.5667	100.472	101.941	91.3812	87.2907
Tb927.1.3040-1	0.252575	0.0019805	5.91411	59.0449	58.3144	55.2846	51.6159	52.601	56.0869	67.5103	65.2149	72.2406	66.9839	58.4137
Tb927.1.3050-1	-0.0298134	0.712248	6.33977	86.9318	87.8415	75.8484	82.6094	77.8657	79.4553	84.9361	86.3231	80.6861	79.9667	68.4894
Tb927.1.3070-1	-0.479917	0.000588922	6.51378	119.774	135.087	115.375	89.498	81.9538	87.5573	72.4621	73.6502	66.9753	91.3844	71.4485
Tb927.1.3110-1	0.0675714	0.380403	7.14535	130.383	126.042	129.329	139.569	145.838	160.02	140.556	151.137	149.284	141.965	143.129
Tb927.1.3120-1	-0.0294542	0.800091	3.46712	12.5646	12.9476	9.53693	9.52667	11.4075	10.9826	10.3047	12.0545	11.0921	12.1521	9.07697
Tb927.1.3130-1	-0.0108596	0.903257	6.55911	106.164	100.485	90.0859	84.392	89.5901	96.9996	90.8173	101.025	91.9827	103.568	82.1356
Tb927.1.3150-1	-0.304284	2.27e-05	6.86483	123.51	121.338	122.403	136.648	132.112	129.435	106.013	112.511	104.888	100.099	93.1183
Tb927.1.3170-1	-0.203527	0.00629106	6.83881	119.531	121.804	105.935	131.822	127.398	123.922	108.865	111.126	105.509	105.746	97.4934
Tb927.1.3180-1	-0.159996	0.117114	10.6379	1500.73	1620.08	1883.58	1665.94	1677.38	1691.86	1448.56	1483.77	1338.28	1678.59	1538.92
Tb927.1.3200-1	-0.102516	0.686357	7.0049	103.964	106.738	92.4469	166.528	162.294	163.425	119.564	177.51	165.678	84.8001	69.8399
Tb927.1.3220-1	0.103186	0.11972	5.85194	58.4964	56.7858	54.4497	56.7394	55.7753	53.0001	58.4136	59.7777	59.5118	65.7734	56.6123
Tb927.1.3230-1	0.188212	0.0160651	5.98956	64.2748	61.6111	54.0107	60.0222	60.2943	58.3121	66.3309	73.9265	73.4731	66.0749	60.5915
Tb927.1.3250-1	-0.183735	0.239471	5.36234	54.9307	51.9688	47.3013	34.4429	36.6892	35.6789	33.6045	34.4728	34.6229	49.2409	39.5478
Tb927.1.3260-1	-0.108172	0.658194	5.74236	79.3773	76.9874	65.5636	34.2764	37.7119	38.1938	45.7583	46.6792	44.3926	69.0546	50.8711
Tb927.1.3270-1	0.0207291	0.930753	5.16211	50.1372	50.8902	45.2187	20.8868	23.3688	22.9419	31.6048	30.8973	32.6939	44.5152	40.706
Tb927.1.3280-1	0.0732574	0.654044	5.96544	74.3326	75.5078	73.1669	44.7089	46.2871	52.307	58.7448	59.3423	56.4599	71.4568	75.0225
Tb927.1.3290-1	0.0269829	0.825169	5.97251	76.0244	75.4452	60.1461	52.3124	54.4397	55.1931	57.8199	60.6431	60.601	74.5584	63.5308
Tb927.1.3300-1	-0.279552	0.0377347	5.78836	70.7458	70.776	67.4524	50.3112	51.3116	49.8842	46.158	44.958	41.9317	58.109	56.3056
Tb927.1.3310-1	-0.369738	4.17e-05	7.56067	204.174	214.431	230.996	205.084	203.954	203.851	148.852	147.525	146.316	185.485	186.064
Tb927.1.3320-1	0.418599	0.047919	2.37432	5.16808	4.63228	5.90239	4.21936	3.40069	3.69402	4.42813	4.59045	5.92358	6.23623	8.83902
Tb927.1.3350-1	0.210345	0.539382	0.591442	1.77249	1.92917	1.47568	0.739815	1.15947	1.40599	1.24814	1.46193	1.91529	1.7378	1.72849
Tb927.1.3390-1	-0.336468	0.0316434	6.74011	84.8288	100.996	108.261	141.295	135.991	136.971	106.23	103.875	105.541	74.8762	77.0278
Tb927.1.3400-1	0.0420963	0.659507	6.39187	71.2599	71.8766	76.2897	88.9859	97.8998	90.7288	86.2212	83.9396	85.5075	79.7198	91.2848
Tb927.1.3410-1	-0.0292751	0.794101	5.53424	39.8282	40.5955	51.7054	47.9606	48.946	51.5493	45.1052	42.7684	42.5649	41.7351	57.0008
Tb927.1.3450-1	-0.365846	4.69e-05	4.27145	20.9282	22.473	24.743	21.3279	20.739	18.8131	17.207	15.9168	15.1269	18.0742	17.0865
Tb927.1.3550-1	-0.313713	0.0440199	4.6656	21.9319	21.6343	22.9667	33.5507	34.6224	32.3573	19.2825	21.4874	22.3047	24.4852	24.5528
Tb927.1.3560-1	-0.29263	8.95e-05	5.54446	45.7108	48.6558	50.831	53.8027	53.2302	53.2734	38.5702	40.4284	41.9416	41.2508	45.6885
Tb927.1.3610-1	-0.202022	0.346777	3.53579	14.7573	11.8776	14.4314	9.38594	11.5276	12.0245	7.55758	8.56028	10.6308	9.64569	17.1778
Tb927.1.3730-1	0	1	#NUM!	0	0	0	0	0	0	0	0	0	0	0
Tb927.1.3800-1	0.132468	0.366906	5.06046	28.2868	29.8572	26.9448	35.8299	34.2377	36.6457	37.8799	38.1244	42.2616	25.7844	31.2129
Tb927.1.3810-1	0.103761	0.456781	6.75747	82.0757	82.0146	95.2579	115.602	125.447	127.31	108.358	120.233	122.948	95.1541	115.726
Tb927.1.3820-1	-0.0959303	0.609077	7.45709	114.09	132.028	167.278	219.052	213.595	239.92	177.478	185.252	190.743	132.888	160.529
Tb927.1.3830-1	-0.526481	4.33e-06	9.46268	773.77	759.397	935.463	762.432	818.221	867.583	526.87	518.516	521.332	681.639	596.248
Tb927.1.3840-1	0.317182	0.000233509	4.93786	27.3198	26.7382	24.7727	30.8372	28.304	27.4306	33.7035	35.1499	37.699	35.9351	29.2714
Tb927.1.3860-1	0.312795	0.00932793	4.85684	32.1535	31.4461	23.5665	22.9188	24.0522	22.4979	31.3972	30.789	32.8433	38.5767	28.506
Tb927.1.3880-1	0.142111	0.454368	5.38929	54.2592	52.619	41.5798	30.0259	30.7933	30.8993	37.2583	39.5574	39.4293	59.13	45.4787
Tb927.1.3890-1	0.219126	0.174288	6.44691	101.027	107.119	84.7357	65.0405	63.7907	65.5019	83.1334	89.6947	86.5564	117.106	95.9299
Tb927.1.3910-1	0.135352	0.321293	5.89777	70.6621	69.3625	60.4297	46.7089	47.8379	47.4404	58.1515	58.3917	57.8324	76.482	62.5434
Tb927.1.3940-1	0.0426663	0.707751	5.93946	74.6947	69.7047	55.087	52.3234	56.9622	54.5029	59.9989	67.6442	62.3347	68.6919	53.1254
Tb927.1.3950-1	-0.15763	0.230172	7.94906	305.317	287.78	264.332	199.97	242.124	256.396	215.394	222.81	210.318	292.789	221.075
Tb927.1.4010-1	-0.599745	2.72e-07	3.61657	15.9038	13.8541	12.5109	15.9691	15.3583	13.4589	10.6886	11.1724	10.0276	8.4979	7.48267
Tb927.1.4020-1	-0.455685	0.0554478	4.12067	12.923	14.1337	19.4147	27.346	22.9208	22.2854	18.71	15.9788	16.2684	8.73885	12.6338
Tb927.1.4040-1	-0.209533	0.00296629	5.35231	45.8005	46.1578	45.1209	43.0496	40.7119	40.3815	38.0698	36.7824	39.009	38.3653	35.9151
Tb927.1.4050-1	-0.305493	0.126327	5.75986	79.0367	76.0181	71.2436	44.3316	42.5075	42.8744	44.4781	43.3953	40.147	63.9169	48.1009
Tb927.1.4100-1	0.00513045	0.961185	6.27888	88.879	90.8941	75.5368	74.7622	69.0252	66.0974	78.0005	80.4476	76.4493	86.7318	67.3067
Tb927.1.4140-1	0.0717806	0.664927	2.88892	4.60668	6.54875	7.56621	8.16196	7.79617	8.73586	8.85901	8.20745	7.61376	6.34157	7.04104
Tb927.1.4160-1	0.181301	0.0378462	7.02889	112.896	118.527	121.506	124.398	130.805	130.386	139.528	137.544	148.028	116.431	156.432
Tb927.1.4180-1	-0.0947204	0.263099	5.6996	60.5122	54.4777	58.6203	48.064	48.2299	51.2168	48.1345	50.3836	46.0557	54.0787	51.8948
Tb927.1.4220-1	-0.143142	0.0149249	6.37753	88.5717	87.746	88.4255	84.4998	86.4325	85.5763	78.383	78.3025	77.2721	81.3958	77.9746
Tb927.1.4230-1	-0.0514023	0.482413	6.44016	84.1931	82.1559	91.0633	93.0685	87.3291	91.5751	84.8578	90.8828	78.687	79.3586	91.983
Tb927.1.4250-1	-0.178589	0.00349497	5.47003	45.9692	46.6836	47.925	47.8256	45.5181	46.9023	42.5514	43.1556	41.1084	39.3021	40.6258
Tb927.1.4280-1	-0.373032	0.0136168	4.77019	39.9109	38.3347	30.2447	25.4711	24.52	24.1808	23.8289	23.8691	21.2603	27.6088	20.9386
Tb927.1.4300-1	-0.172931	0.04419	5.02927	34.4317	33.1705	30.373	36.9295	35.3486	36.2453	30.8492	32.8709	30.173	32.0896	26.7328
Tb927.1.4310-1	-0.764551	0.0195957	5.96648	117.981	112.377	99.4911	43.482	45.8018	42.3376	35.2917	36.356	32.8114	69.0605	52.8397
Tb927.1.4340-1	-0.194416	0.0166539	5.88869	68.0664	65.7991	64.9756	60.4939	60.6399	57.1312	51.5795	51.0706	51.5846	61.6955	58.6903
Tb927.1.4370-1	-0.0495604	0.489107	6.74683	104.327	107.077	108.517	111.651	109.32	113.518	107.064	100.469	100.725	105.563	113.155
Tb927.1.4380-1	0.0682769	0.430203	5.96189	57.2547	56.2678	57.0844	65.4658	65.3729	64.4643	68.2379	65.2691	71.5911	55.3206	59.3171
Tb927.1.4400-1	0.0403937	0.578879	6.04672	63.2512	64.1146	62.7975	69.7595	68.5121	63.0687	65.0931	69.8281	64.1816	64.4482	72.1158
Tb927.1.4410-1	0.0178355	0.822324	6.21026	81.984	77.5782	75.6661	71.6332	70.0141	64.9105	77.1572	76.8777	74.6012	73.4098	70.6244
Tb927.1.4420-1	-0.249131	0.00281883	5.00406	35.2816	32.8267	31.0828	36.6239	36.1616	35.5178	30.7137	31.5411	31.1675	25.1493	26.927
Tb927.1.4440-1	-0.0720703	0.752538	3.78419	11.6497	9.74862	12.3855	18.9411	16.3807	15.3953	18.2345	14.7407	13.8854	8.49392	11.6912
Tb927.1.4450-1	-0.091854	0.30654	5.36347	48.9315	47.7444	41.7048	37.8031	39.5388	38.4325	39.9602	39.2413	40.0266	42.5293	36.9421
Tb927.1.4470-1	0.105188	0.0924673	6.18682	74.506	70.5034	69.7048	67.1942	72.0957	68.5375	76.7941	76.9051	73.5355	78.7781	72.7737
Tb927.1.4480-1	-0.363915	0.0136096	5.80701	76.7265	76.4128	66.7095	51.7679	51.5134	50.6779	45.0696	44.775	42.7258	58.8417	50.632
Tb927.1.4490-1	-0.469032	1.76e-06	7.59033	215.346	237.175	259.136	221.752	194.502	195.404	157.24	154.001	137.68	181.575	166.066
Tb927.1.4500-1	-0.086145	0.263096	7.38586	166.581	169.076	179.697	169.686	170.541	175.037	153.648	146.792	151.901	175.745	181.038
Tb927.1.4520-1	-0.0579419	0.516828	5.39289	46.5228	45.6851	42.7283	39.4197	42.6398	39.6979	36.3344	37.3131	39.6956	47.4355	44.7099
Tb927.1.4540-1	-0.245055	0.319917	2.11384	3.88698	2.63198	3.10811	6.06524	6.41796	5.8231	4.28488	4.58109	4.2863	3.13485	3.39217
Tb927.1.4620-1	-1.84906	0.597325	-5.62973	0	0	0	0	0.104499	0.117665	0	0	0	0	0
Tb927.1.4650-1	-0.726305	0.00167671	6.91505	202.148	200.762	149.841	111.177	113.314	105.577	79.9963	77.877	75.3825	141.318	70.0905
Tb927.1.4680-1	-0.121471	0.129562	6.27921	76.7474	80.3887	81.9379	88.5626	80.3897	75.7014	68.8426	73.2813	69.0734	73.4683	85.9349
Tb927.1.4690-1	-0.58419	5.84e-09	7.11347	146.932	153.294	188.103	176.768	154.8	159.13	103.591	93.4827	101.773	117.65	127.687
Tb927.1.4700-1	-0.10167	0.215351	5.86449	55.765	55.7321	57.6793	64.5053	63.1878	63.8078	59.8449	59.1462	56.5792	50.5882	54.0485
Tb927.1.4710-1	0.0458176	0.668378	5.70368	43.6272	46.1834	51.3412	58.3072	54.6032	54.084	55.1348	55.1367	57.2931	45.4217	52.1522
Tb927.1.4720-1	0.0613668	0.471435	6.31168	75.3495	75.2407	70.6595	81.5997	83.7733	80.7319	83.5187	87.2442	90.3003	72.8712	72.4807
Tb927.1.4730-1	-0.0144294	0.920292	6.75385	79.3058	91.3233	102.241	125.021	122.679	129.806	123.02	104.046	114.169	95.5209	100.016
Tb927.1.4740-1	0.0228297	0.808134	5.73904	49.4376	44.4067	48.6497	57.2145	57.4644	60.9565	56.5856	54.6157	56.1985	51.7014	50.2809
Tb927.1.4760-1	-0.147674	0.0972722	5.91127	68.0829	66.8506	67.9962	56.3098	59.1684	59.4065	55.0703	52.3147	53.2928	62.486	61.026
Tb927.1.4780-1	-0.135718	0.0343738	5.99807	61.9756	66.0881	69.5738	67.7073	65.5274	68.9432	61.9651	57.9924	61.4657	61.8318	59.9906
Tb927.1.4800-1	-0.244298	0.00713233	5.35718	41.8091	40.4296	40.759	47.8999	46.5863	47.1667	38.6357	40.5173	38.7204	31.1701	37.1882
Tb927.1.4830-1	-0.254802	0.103129	5.98525	53.5067	54.7515	63.3727	85.7764	76.7597	76.1119	60.8409	65.8125	67.9324	47.8594	44.1169
Tb927.1.4890-1	0.111459	0.46259	4.63989	19.7626	21.9671	28.8118	27.8616	23.4201	22.4899	24.431	23.6701	20.9047	24.2653	36.6602
Tb927.1.4900-1	-0.359638	0.0110712	8.22785	232.398	284.394	369.47	420.208	332.089	360.743	290.903	256.597	253.264	251.281	246.443
Tb927.1.4920-1	0.32598	0.0982126	2.75141	4.52562	4.99951	5.51625	5.84141	7.00141	8.28581	7.6347	9.36826	8.31691	5.19686	7.38431
Tb927.1.4970-1	-0.024218	0.861181	4.01818	18.0489	16.808	15.4212	13.5666	15.5	18.6429	13.1086	16.9893	17.5185	15.9011	16.7262
Tb927.1.5000-1	0.0869851	0.376652	6.42637	71.2968	74.9994	86.526	89.8584	88.6503	90.4873	83.963	82.8903	92.3979	79.9113	105.091
Tb927.1.5030-1	-0.0731442	0.335547	4.84393	26.3724	27.935	29.6948	30.3453	31.1068	30.806	27.7138	26.7232	29.3949	26.0478	29.7675
Tb927.1.5100-1	-0.167898	0.0689148	6.86483	103.13	109.371	137.359	133.95	120.196	132.076	113.086	107.839	112.214	99.3985	113.451
Tb927.1.5110-1	-0.48808	0.000460371	5.99124	50.367	62.1379	79.8194	96.2394	74.3876	75.9848	57.0058	52.1444	51.6416	52.5737	47.4346
Tb927.1.5180-1	-0.212302	0.166834	6.65831	121.748	131.767	125.092	84.002	87.5177	96.5739	90.1849	80.9214	101.223	106.86	85.1811
Tb927.1.5220-1	0	1	#NUM!	0	0	0	0	0	0	0	0	0	0	0
Tb927.1.5240-1	0.29487	0.0276445	3.6931	10.0972	10.8848	11.678	14.626	10.7681	12.2687	15.8109	12.3428	12.3147	15.7564	15.727
Tb927.1.5250-1	0	1	#NUM!	0	0	0	0	0	0	0	0	0	0	0
Tb927.1.5260-1	-0.89823	0.769992	-4.73803	0.0966254	0	0.214521	0	0	0	0	0	0	0.10105	0
Tb927.2.150-1	-0.0672404	0.576485	6.84987	126.043	130.434	119.893	106.728	104.762	118.935	103.367	91.7654	106.877	135.632	124.407
Tb927.2.160-1	0.18566	0.280115	2.79905	7.04328	7.36217	6.06332	5.34816	6.94355	6.51536	6.77238	9.19257	6.9322	5.86257	8.52247
Tb927.2.170-1	-0.398386	0.00417965	4.24982	21.9965	23.9896	26.315	19.8902	17.3679	18.6627	13.7122	13.6533	14.5434	19.5982	19.5451
Tb927.2.690-1	-0.393231	0.0251359	3.13617	9.23638	11.3057	13.1725	8.97605	8.14206	8.34482	6.25345	5.60974	6.66672	9.08632	9.91697
Tb927.2.900-1	0.354133	8.24e-06	7.18683	115.156	129.6	131.1	131.807	129.639	138.726	176.275	170.148	170.261	149.179	160.781
Tb927.2.950-1	-0.369879	0.0209684	3.67045	14.4876	16.7181	18.435	13.1079	10.9614	11.4496	9.92238	8.77083	9.66598	13.1039	13.4357
Tb927.2.960-1	0.0240264	0.959678	2.63673	6.59719	6.1436	7.65617	5.14955	6.27713	5.16511	7.37144	3.34847	3.82015	7.21288	9.66962
Tb927.2.1250-1	0.349908	0.000449643	6.59097	71.9548	86.7833	91.7077	85.2398	84.9204	93.7129	116.799	114.192	119.08	96.079	99.9412
Tb927.2.1290-1	-0.655454	0.160476	0.319616	1.1008	1.35315	1.71074	1.89034	0.354502	2.5946	1.12749	0.670465	0.400667	1.1512	1.37404
Tb927.2.1380-1	-1.46497	0.0461144	0.893119	3.59488	4.64037	6.04349	0.63438	0.334596	0.452105	0.638506	0.442971	0.548344	1.58638	1.51303
Tb927.2.1470-1	-1.1607	0.0263842	-1.44667	0.676378	0.494901	0.321781	0.27655	0.388967	0.788358	0.197937	0.0980865	0.0879241	0.2021	0.502543
Tb927.2.1600-1	-0.0196849	0.849987	5.69456	44.0687	50.7568	47.8637	57.4086	54.3004	58.2016	56.8798	55.5782	50.8886	45.6772	48.0502
Tb927.2.1700-1	-0.19483	0.0508334	6.11778	72.2829	75.1186	66.7517	71.7435	74.4371	81.7082	63.8093	66.5266	69.5281	72.1839	49.7933
Tb927.2.1720-1	0.00177028	0.989837	5.8285	39.5929	36.3571	54.7813	67.3163	71.7218	70.8882	59.0914	61.1486	61.118	49.3913	53.6863
Tb927.2.1730-1	0.12497	0.425389	5.41322	32.218	31.754	35.0516	52.6567	48.9841	44.8579	47.5267	45.1487	51.4502	34.9014	44.1941
Tb927.2.1740-1	0.0695892	0.571442	5.53983	36.0516	39.0059	41.238	51.39	52.0008	53.1951	50.9351	50.4812	48.3241	44.5896	44.5263
Tb927.2.1760-1	0.0336315	0.723312	6.4619	78.9922	76.2358	83.3826	90.8792	99.4672	94.3085	90.8463	94.5881	94.9778	79.6873	86.2897
Tb927.2.1780-1	-0.0279759	0.78593	3.93697	14.3031	14.1828	14.0991	16.3383	16.8587	16.8736	15.1969	14.4419	15.7916	14.6788	15.7111
Tb927.2.1790-1	0.0838861	0.560212	6.0964	49.179	54.8317	63.2467	69.0898	76.2913	86.8553	78.3215	67.1216	72.4465	66.9544	68.3112
Tb927.2.1800-1	-0.216969	0.0257487	6.38916	101.358	97.8083	93.2257	81.7855	81.2355	81.584	76.2702	77.3957	75.4333	85.065	70.816
Tb927.2.1810-1	-0.533076	0.000888302	6.47252	118.752	129.994	121.894	92.4692	81.0741	75.6851	74.4948	71.9605	70.4211	82.391	57.6873
Tb927.2.1820-1	-0.278587	0.00288121	3.79069	14.4286	13.8636	13.4403	15.8994	16.7494	15.8179	12.2294	12.4043	12.6713	11.5509	13.176
Tb927.2.1850-1	0.00823751	0.908562	6.22732	75.8479	75.1998	79.0721	79.7239	69.806	68.7596	74.4343	70.9597	72.8146	79.128	78.3967
Tb927.2.1860-1	-0.0584733	0.430101	5.37625	41.6187	41.4697	42.0195	40.8648	43.6606	44.1589	43.9338	42.8345	42.258	38.7532	35.3127
Tb927.2.1890-1	-0.023206	0.8563	5.64348	37.6938	42.3825	50.4746	56.9712	58.8788	55.6425	47.2414	47.905	50.2878	47.1797	55.2008
Tb927.2.2090-1	-0.10243	0.303522	6.33466	88.544	91.8484	93.1818	76.66	74.9488	74.6645	72.0579	75.0948	72.4067	84.2937	84.1008
Tb927.2.2120-1	-0.074874	0.568319	4.54407	23.752	22.6041	30.4487	23.6468	20.7883	22.0532	21.0319	21.5445	18.8243	23.1169	28.811
Tb927.2.2130-1	-0.160742	0.0557274	6.16752	67.3868	72.577	74.9709	79.8762	79.1675	78.9724	70.1776	70.8516	68.6493	58.8977	69.1552
Tb927.2.2140-1	0.134711	0.524799	4.42234	14.3608	15.2012	21.4324	25.7268	20.6831	25.7482	26.1494	23.0008	26.1352	14.0172	23.4028
Tb927.2.2160-1	-0.321461	0.0545453	7.40408	221.202	214.661	214.365	159.594	154.795	153.133	127.075	126.104	114.333	189.937	187.933
Tb927.2.2180-1	-0.13685	0.0608128	6.3716	83.8498	86.6559	80.3076	83.9335	90.4463	92.8238	84.358	77.1487	76.1758	74.3838	80.7432
Tb927.2.2190-1	-0.217914	0.0801831	4.25045	23.5028	24.6989	21.7273	17.5121	17.5546	17.0083	16.412	18.4019	17.2336	19.939	15.3752
Tb927.2.2200-1	0.0723422	0.572564	5.55062	51.1761	51.3039	49.3286	36.4003	40.9088	45.733	39.7324	47.6978	44.0818	53.9004	55.3166
Tb927.2.2210-1	0.121092	0.340341	4.62086	29.0155	28.5063	25.563	19.8159	19.9675	19.1329	24.8201	23.7841	25.2308	29.5571	25.2586
Tb927.2.2220-1	0.371061	0.000139369	5.03921	28.3045	29.2212	25.5785	33.8201	30.503	26.6134	36.9902	40.6528	39.0618	37.0731	33.8784
Tb927.2.2230-1	-0.618889	2.08e-05	7.06261	185.238	192.454	192.672	139.697	124.586	118.598	105.146	99.5792	90.1573	115.166	107.154
Tb927.2.2240-1	-0.0098066	0.92528	5.56639	54.4587	51.6677	47.9823	41.7681	45.4174	43.9025	43.4114	43.7482	43.1981	55.9983	49.6925
Tb927.2.2260-1	-0.281439	0.159964	3.62361	18.0065	17.1917	14.5456	9.18084	10.1895	11.3223	9.19032	9.44272	9.29308	14.8896	12.3317
Tb927.2.2270-1	0.383215	0.00613956	4.88222	23.8959	28.5838	33.5772	23.8073	23.7439	21.9369	32.2981	30.8589	33.6482	29.8932	42.1612
Tb927.2.2320-1	-0.158161	0.627345	2.15025	1.89535	3.76886	5.07424	6.80738	5.74475	4.64929	5.70971	3.84801	4.36239	2.09873	4.8708
Tb927.2.2340-1	-0.577689	0.00143208	2.49958	7.9908	7.06463	7.63964	5.76909	6.44501	5.01208	3.53927	3.72696	3.83867	4.41174	6.76936
Tb927.2.2360-1	-0.0872335	0.351899	4.4385	23.7009	20.4327	19.9873	22.5869	24.8185	22.0879	19.1484	20.0926	19.7306	23.9849	21.9436
Tb927.2.2370-1	-0.0544323	0.708605	5.5489	60.1162	55.9055	49.5773	39.3728	41.7984	38.9336	42.3344	40.9357	39.385	56.8277	49.7776
Tb927.2.2380-1	-0.27135	0.00240721	5.52778	57.147	53.9177	50.8598	50.6513	46.4414	41.2109	39.4154	40.5372	40.6963	45.1295	41.4762
Tb927.2.2390-1	-0.130459	0.140373	7.66119	192.392	196.421	188.421	217.041	229.577	240.206	196.287	205.328	206.426	173.918	180.58
Tb927.2.2400-1	-0.00532015	0.957504	5.34681	46.3338	45.7764	42.2177	36.0842	36.6127	37.5889	37.8138	41.6907	39.6292	47.0489	36.8585
Tb927.2.2410-1	0.18287	0.0288727	5.21684	37.9523	40.7469	34.3829	33.4933	32.7165	30.9747	38.1853	37.6271	40.958	41.1498	40.9014
Tb927.2.2430-1	-0.0784093	0.365598	5.7409	55.6749	52.5418	46.7402	56.4073	59.4651	57.8693	52.631	55.9014	51.8069	53.3479	45.8837
Tb927.2.2440-1	-0.116492	0.196159	7.00768	140.426	145.963	150.06	117.41	122.729	123.775	119.293	121.837	115.465	130.402	128.154
Tb927.2.2450-1	0.217551	0.000646339	5.84014	53.9853	51.104	51.0986	53.4961	54.1357	56.1501	61.4655	62.6304	58.9924	62.5904	64.5112
Tb927.2.2460-1	-0.418948	0.000188408	6.41682	93.3431	96.6923	93.3327	91.5533	97.8087	106.25	76.8074	83.5756	76.3482	71.842	52.2746
Tb927.2.2470-1	0.037926	0.747806	5.57916	55.3462	57.0453	49.6969	38.862	41.5497	40.9368	47.3258	49.1024	44.8448	56.784	44.3871
Tb927.2.2490-1	-0.319033	0.00689004	7.48552	201.553	232.836	241.092	182.703	155.851	167.917	162.644	149.403	148.722	173.682	154.921
Tb927.2.2500-1	0.152955	0.28134	5.96539	52.7945	50.4168	49.3626	64.1949	72.0004	67.933	68.8567	76.9457	77.4481	53.2125	54.1463
Tb927.2.2510-1	-0.218147	0.0731538	5.80757	52.1777	53.9753	51.58	67.4741	68.8257	64.8723	53.18	56.6802	58.283	47.721	41.3235
Tb927.2.2530-1	0.117133	0.289617	5.38878	46.8952	48.5086	40.6302	32.2896	38.3775	35.3957	38.7723	44.5734	44.0782	48.4094	42.9376
Tb927.2.2540-1	-0.0700543	0.57267	5.40993	43.5781	47.4115	41.617	42.9574	45.2758	39.9435	43.2492	47.572	48.4462	34.1549	33.4694
Tb927.2.2550-1	0.0746029	0.538558	4.65064	24.8224	24.7701	18.4071	27.7087	27.2987	24.1253	26.0815	28.5575	29.2557	24.0166	21.2532
Tb927.2.2570-1	0.477573	0.0827899	5.01134	21.7668	17.9231	15.0293	36.9616	38.6545	33.8003	41.7089	47.6806	48.2372	27.9915	25.0248
Tb927.2.2580-1	-0.000678061	0.997245	5.10811	40.2265	41.712	34.5261	29.5004	31.4997	29.5374	31.3855	34.5769	34.8838	41.0026	30.5402
Tb927.2.2590-1	0.472361	0.000136053	6.10379	53.6545	52.2728	58.2849	57.6059	64.0696	64.8536	83.5256	87.7782	83.6109	60.2296	90.6284
Tb927.2.2650-1	-0.153667	0.520283	4.64694	37.6856	35.0979	28.51	16.7091	19.3998	20.1572	18.8219	19.3233	19.8406	34.2728	25.7712
Tb927.2.2670-1	-0.308209	0.00074014	9.62082	724.978	847.251	931.127	919.843	861.382	892.016	753.845	719.508	689.465	691.182	629.98
Tb927.2.2720-1	-0.319893	0.113446	3.87438	19.06	17.0336	18.0086	15.6319	15.1961	11.8096	9.04948	9.25096	10.6106	17.0749	18.5974
Tb927.2.2770-1	-0.719614	0.000175731	7.37914	232.729	237.694	253.594	154.341	163.144	174.44	107.734	94.8637	99.1031	182.179	131.379
Tb927.2.2830-1	-0.149269	0.175886	5.5469	43.1156	41.5717	45.4243	59.5522	53.4283	50.4651	50.2144	43.0247	43.6889	40.6162	43.1504
Tb927.2.2860-1	-0.0405458	0.637208	5.92655	58.4466	56.1532	56.4033	66.5519	70.1659	61.7868	61.7949	63.6845	60.1315	53.9755	59.962
Tb927.2.2880-1	-0.147973	0.270397	5.93813	54.6797	52.0439	56.084	75.2652	72.0935	74.7386	63.4867	67.2223	61.653	48.5322	48.6499
Tb927.2.2900-1	-0.034569	0.788375	6.31137	61.0182	64.8676	82.9876	86.3569	87.5757	98.7844	81.9852	74.9142	78.1699	73.7609	83.1612
Tb927.2.2910-1	-0.058653	0.487694	6.40622	77.367	77.2339	80.6989	90.5667	95.3986	96.9331	82.1389	83.2334	88.7601	78.3561	82.2586
Tb927.2.2920-1	-0.227637	0.00406814	5.39102	44.0819	43.2515	41.9247	48.8182	47.5597	43.9655	39.1597	37.4345	36.3054	42.8191	36.2637
Tb927.2.2940-1	-0.0863915	0.515651	6.17411	60.7001	61.2886	65.4503	84.9008	82.3833	90.2408	75.1764	76.7429	76.4412	57.1135	63.8632
Tb927.2.2950-1	-0.305874	9.09e-05	5.44529	52.0868	54.2507	46.8131	44.2596	44.2202	44.6791	38.0324	39.6696	38.3739	39.5744	37.3186
Tb927.2.2970-1	-0.313205	0.00431695	4.41337	18.7818	24.2486	23.563	25.2341	24.3372	24.1293	21.3999	17.5428	19.5175	17.6079	18.0338
Tb927.2.2990-1	0.116429	0.117868	5.86873	53.9663	52.5648	53.2308	59.3111	61.0513	57.5334	60.6129	66.4901	63.1651	55.212	59.6316
Tb927.2.3000-1	0.12157	0.0983488	5.95228	57.4495	53.7895	60.8236	65.6592	59.1528	60.3593	67.1757	68.1362	66.6293	61.5995	60.3196
Tb927.2.3020-1	-0.180625	0.0114745	5.18254	42.1092	40.0482	39.866	36.5431	37.0607	34.6023	33.8524	34.5933	32.5566	34.8637	33.3809
Tb927.2.3030-1	0.0247226	0.825526	6.47076	98.6649	102.669	94.3733	76.8013	78.3848	77.1486	78.5539	92.5343	87.7554	103.72	85.0281
Tb927.2.3080-1	-0.466914	0.0693071	7.13218	212.113	206.871	222.43	105.684	107.812	107.787	104.229	86.2058	87.6834	163.167	139.115
Tb927.2.3090-1	-0.34367	0.0325794	6.58483	118.977	111.598	138.967	94.4524	88.8641	84.5536	76.7386	71.0103	67.6533	93.4435	109.643
Tb927.2.3160-1	0.038921	0.661198	5.7458	52.7036	49.0159	48.7162	55.1814	57.0208	55.2951	51.8272	49.3535	51.1228	54.4824	65.5503
Tb927.2.3180-1	0.156292	0.0501389	5.03527	31.4071	29.3333	32.0371	32.6076	32.134	29.4928	32.4526	34.4143	32.2517	33.4975	41.0844
Tb927.2.3190-1	0.455446	3.05e-05	5.78023	49.279	52.3073	47.7721	45.7371	41.829	45.3811	70.8005	59.4178	73.6534	54.1006	64.2482
Tb927.2.3270-1	-0.467755	3.97e-07	5.34432	42.7451	47.9862	56.065	47.7286	42.1687	42.2142	34.2834	33.4123	31.5803	34.2553	34.4443
Tb927.2.3330-1	-0.691216	0.000403874	3.85606	23.0134	23.2483	15.3042	12.6471	14.3444	16.5363	9.34165	9.90435	9.84322	11.8672	13.2377
Tb927.2.3340-1	0.0428158	0.708363	6.72741	91.6331	95.4335	93.2272	98.713	123.303	124.75	110.515	102.01	113.349	123.365	89.2852
Tb927.2.3370-1	0.13207	0.405356	6.10255	45.598	48.8303	65.8375	77.9169	78.7937	78.0433	71.4929	63.5694	68.9158	67.0299	89.8356
Tb927.2.3390-1	0.117755	0.131986	5.57956	49.9637	50.363	43.9599	47.1659	43.0743	41.7354	47.5983	48.4949	49.4521	55.6173	48.6003
Tb927.2.3400-1	0.0742418	0.52541	5.41753	40.7038	35.4202	37.0577	47.8473	44.6837	44.6658	38.7129	43.7437	45.7311	37.6811	53.8966
Tb927.2.3420-1	-0.182651	0.0142971	7.79562	251.058	231.807	229.794	242.041	233.025	221.769	207.382	206.877	223.633	186.24	210.413
Tb927.2.3440-1	-0.166886	0.059753	6.46425	96.4209	96.9501	97.3799	91.3826	89.4852	85.8563	72.2325	75.7128	80.4025	88.0242	97.3907
Tb927.2.3460-1	0.19369	0.243724	5.89571	51.3731	50.5962	54.4165	61.4709	60.7952	56.6159	50.6535	47.8146	53.8434	71.2025	96.1234
Tb927.2.3480-1	-0.31825	3.8e-05	6.60296	99.8935	108.484	111.394	118.279	102.235	100.67	91.823	89.4795	87.7906	76.0415	83.1643
Tb927.2.3580-1	-0.858927	1.27e-05	6.4566	143.526	137.202	129.166	86.6878	80.7257	84.6643	52.7578	56.8147	49.2037	87.2528	58.1017
Tb927.2.3610-1	0.290953	0.00632848	7.60172	149.936	153.221	157.784	194.882	193.336	208.67	221.88	222.46	236.74	187.159	210.611
Tb927.2.3620-1	0.168059	0.013844	6.04652	65.1251	63.3302	63.3342	62.584	60.4241	60.7016	71.2793	66.3289	66.7809	75.622	71.5582
Tb927.2.3660-1	0.0133125	0.941552	4.64888	30.7749	30.4593	28.3721	19.1993	20.742	20.3457	20.1245	20.6607	20.2186	34.37	30.6919
Tb927.2.3720-1	-0.335332	0.0202698	5.14917	30.23	31.2495	34.2467	48.3962	47.5652	43.2971	31.8113	31.5278	28.8266	30.0985	33.0961
Tb927.2.3730-1	-0.166689	0.0320471	5.12572	33.3654	33.9361	35.4944	39.2814	39.1746	39.123	34.5076	32.2184	33.1869	30.5934	33.1678
Tb927.2.3750-1	-0.220114	0.00144776	4.66927	26.6655	26.351	26.9094	27.9544	28.4225	26.8191	24.0819	23.5328	21.4587	23.3331	24.3587
Tb927.2.3780-1	-0.67672	0.000434678	7.03725	196.011	202.518	200.384	125.422	113.651	111.75	97.0175	92.9775	88.8287	124.27	91.9979
Tb927.2.3800-1	0.0463421	0.599597	6.84088	118.643	118.029	113.922	109.554	111.909	105.669	112.125	104.071	103.626	131.603	131.815
Tb927.2.3880-1	-0.440281	0.0634678	4.55318	36.9949	33.2233	34.7761	18.1571	19.053	17.8027	18.0333	16.3531	14.7886	24.1153	24.95
Tb927.2.3910-1	-0.0606842	0.508194	5.18041	42.4573	39.6869	34.9142	35.5706	37.3409	31.7861	32.0373	34.994	38.3813	34.4538	37.2664
Tb927.2.3920-1	0.39506	5.54e-05	5.50482	40.2606	45.201	37.6603	35.0297	40.4526	39.7099	55.6422	49.4792	53.1453	48.2795	54.6097
Tb927.2.3930-1	0.231106	0.0371192	4.57657	25.8642	26.2316	20.7317	21.0423	21.254	17.5708	25.3739	24.3008	24.0413	29.711	26.3474
Tb927.2.3960-1	-1.29293	0.0124487	-1.59522	0.451755	0.694147	0.250739	0.287325	0.242473	0.819074	0.308473	0.076431	0.274049	0.236221	0
Tb927.2.3970-1	0.0300292	0.735976	6.17956	66.8813	62.7092	70.559	79.6901	74.4361	76.3982	72.4292	72.3646	65.2316	72.2774	84.3281
Tb927.2.3990-1	0.0390196	0.650778	5.40795	46.4623	46.9385	40.6921	39.6728	38.5838	39.2765	41.2135	43.7305	42.3082	48.7788	39.3777
Tb927.2.4000-1	0.0145505	0.875457	5.439	51.6713	48.2221	40.7542	39.931	39.233	39.3032	43.668	41.9147	43.8104	47.7232	40.9643
Tb927.2.4020-1	0.387054	0.0001725	5.66644	52.5233	50.4111	45.0387	34.5046	40.1306	44.7694	57.2771	59.8945	60.1349	60.1683	53.8254
Tb927.2.4050-1	0.0200469	0.850313	4.74873	29.9562	31.1752	28.7811	24.3337	23.7901	22.27	26.4267	25.151	24.5634	30.9022	28.3858
Tb927.2.4060-1	-0.0526533	0.615886	6.02465	77.2512	77.7951	65.688	60.5596	57.4844	58.3294	61.0011	59.8452	61.8417	72.1673	64.1675
Tb927.2.4090-1	-0.306342	1.22e-05	7.24651	171.744	162.649	180.815	161.828	161.213	159.708	126.409	132.384	134.787	130.612	148.204
Tb927.2.4110-1	-0.064381	0.43546	6.72451	104.392	104.511	121.551	109.902	102.876	104.13	100.746	96.6173	96.6417	101.936	119.943
Tb927.2.4130-1	-0.0646779	0.376447	6.37146	84.5833	83.7196	91.8517	84.1207	79.8196	82.7972	83.8203	80.0869	78.8561	77.6879	83.3922
Tb927.2.4140-1	-0.140714	0.145718	6.04137	79.029	74.7315	75.0852	59.9621	62.9552	60.8656	60.1538	58.2392	58.9694	68.2462	66.2448
Tb927.2.4150-1	0.258052	0.139262	6.65006	68.6463	65.8095	73.1248	113.506	112.241	119.929	121.917	121.217	118.846	94.4123	95.0937
Tb927.2.4160-1	-0.237932	8.78e-05	5.42471	46.4981	45.9903	46.743	46.643	45.2077	45.7927	39.6986	39.2604	40.1149	39.9897	36.551
Tb927.2.4200-1	-0.130885	0.158314	3.68541	13.0863	12.8045	11.5134	13.5398	15.3249	14.0659	12.0993	12.927	12.9447	12.4064	10.8061
Tb927.2.4210-1	-0.336559	0.000343409	7.78825	231.989	257.593	263.616	241.261	236.451	233.96	196.465	187.8	178.633	222.591	181.225
Tb927.2.4230-1	-0.290359	0.0553257	3.538	15.2566	14.5687	14.7501	9.96126	10.4791	10.9782	8.77042	9.15205	9.09321	12.121	12.6413
Tb927.2.4240-1	0.163949	0.203008	5.34379	30.248	31.3724	35.256	46.2169	45.3189	42.5456	45.6008	43.7551	43.5655	36.8723	45.9663
Tb927.2.4280-1	-0.0582407	0.690902	5.23595	45.5742	41.1162	43.7413	34.0928	33.9934	31.746	32.281	30.1143	31.1823	42.6735	48.0302
Tb927.2.4330-1	-0.162119	0.0457929	5.25285	40.9398	40.3497	43.7757	38.5358	36.7597	40.0482	34.9282	35.2186	33.1046	41.9801	33.7883
Tb927.2.4340-1	0.0162909	0.915837	3.78356	11.6623	10.169	13.2147	16.593	16.0172	14.5234	14.425	14.2146	15.4224	10.0862	15.1532
Tb927.2.4370-1	-0.182848	0.127308	6.10126	78.3497	75.6632	87.6803	62.5936	62.9235	68.2909	60.1091	57.3806	53.6029	75.2758	73.3169
Tb927.2.4380-1	0.195073	0.0807503	4.92629	25.7934	24.4328	24.321	30.8098	33.7835	31.9553	33.9855	34.7112	34.5721	30.6829	29.4207
Tb927.2.4390-1	-0.00162142	0.982858	5.67731	54.3027	55.6971	54.0746	50.2417	46.8807	46.0452	55.1226	49.52	50.7578	48.963	51.2954
Tb927.2.4400-1	0.0552666	0.49688	5.33221	43.3784	42.6268	35.4939	40.6542	39.2008	36.1498	40.572	43.2128	42.0697	42.8103	36.979
Tb927.2.4410-1	-0.0238785	0.787361	7.60866	189.463	206.196	177.537	203.688	204.006	198.947	202.925	203.392	198.287	207.274	155.266
Tb927.2.4420-1	-0.193217	0.00554901	6.05425	63.0366	68.0136	71.9156	74.8002	73.3111	71.7031	63.1041	61.8879	62.0912	58.4647	62.6504
Tb927.2.4440-1	-0.201272	0.0976208	6.79028	89.5206	106.45	112.678	145.921	122.79	128.456	113.997	103.04	97.086	86.7417	110.83
Tb927.2.4445-1	-0.370294	0.00014156	6.84638	107.341	116.073	129.385	145.622	127.697	143.434	101.967	102.639	97.7926	91.8952	101.934
Tb927.2.4460-1	-0.226409	0.00570852	5.84225	52.7021	56.941	63.8712	65.6771	63.2356	66.1059	53.2937	47.9392	51.6676	52.4648	57.1839
Tb927.2.4470-1	0.11147	0.180957	5.7612	48.1304	49.281	52.505	52.6593	54.3733	56.9998	62.2492	59.3183	59.1248	53.6061	48.3579
Tb927.2.4480-1	-0.219112	0.0258403	6.98469	116.804	122.816	156.121	145.378	134.768	135.982	123.253	113.82	101.626	109.319	133.253
Tb927.2.4510-1	-0.103201	0.566014	5.88996	80.6791	79.7257	65.5936	45.0901	45.8389	50.4142	50.6156	51.0531	51.1344	74.5867	57.5662
Tb927.2.4520-1	-0.116084	0.426772	6.21663	92.8805	90.3741	88.9039	64.4416	64.8816	60.9957	64.7703	64.1509	64.9069	84.9738	76.7774
Tb927.2.4530-1	-0.122758	0.0808254	6.75501	109.179	109.743	106.918	113.432	114.67	118.982	107.709	109.717	100.145	93.1613	104.445
Tb927.2.4540-1	-0.046633	0.673909	7.74829	182.622	205.213	215.886	225.966	231.556	247.688	237.416	235.622	214.231	165.189	203.777
Tb927.2.4550-1	-0.452965	0.00679923	6.01472	91.1863	92.5236	92.6133	56.8301	53.1984	55.7594	51.575	52.8303	53.2436	54.9485	56.5111
Tb927.2.4560-1	-0.0717365	0.34847	5.54535	52.3322	49.5886	46.3639	42.853	45.8387	49.542	46.1337	44.4996	43.5154	42.9687	50.0651
Tb927.2.4580-1	-0.314481	0.000251275	8.04969	300.618	309.21	318.416	277.027	276.645	263.32	227.698	230.15	209.277	270.065	232.251
Tb927.2.4590-1	-0.666159	3.56e-10	7.7988	274.973	295.23	291.439	275.498	237.211	231.709	178.288	174.397	153.447	190.688	146.551
Tb927.2.4620-1	0.19462	0.0179541	6.00499	58.5469	59.1372	59.2803	58.1144	61.9937	64.4751	74.3517	63.9082	71.1071	73.0122	62.5135
Tb927.2.4650-1	0.0924726	0.287183	6.10669	58.8198	62.4979	63.5455	76.8243	69.518	70.0832	74.8341	68.3285	68.1654	75.4056	70.0157
Tb927.2.4670-1	-0.0394809	0.698521	5.2315	32.9473	35.4492	36.3248	43.2786	42.0446	38.1175	35.445	33.5365	37.0369	36.2374	42.8509
Tb927.2.4680-1	0.108554	0.208138	5.0279	31.6612	30.5301	31.4908	33.7498	33.6476	27.937	33.0775	31.1115	34.2648	33.4642	37.9396
Tb927.2.4700-1	0.233155	0.0394879	5.10371	32.6111	32.2337	25.5308	33.5135	33.9016	33.194	33.0502	37.4019	41.9606	39.3696	35.469
Tb927.2.4710-1	-0.449044	0.0152859	8.79272	664.105	599.149	604.891	390.574	389.513	380.945	352.538	323.912	304.603	453.038	415.001
Tb927.2.4720-1	-0.280587	0.000422054	4.57505	27.9794	27.6754	26.7091	25.8842	24.076	23.2041	21.3584	20.4237	20.1635	22.7902	21.9292
Tb927.2.4740-1	-0.19786	1	-5.41438	0.0507072	0	0.0562883	0	0	0.0459684	0.0519368	0	0	0.0530292	0
Tb927.2.4750-1	-0.152268	0.146072	4.51978	23.5092	24.3546	22.7904	21.8703	25.3935	26.2786	23.3166	23.1088	22.8925	17.7996	21.0238
Tb927.2.4760-1	0.142597	0.0653433	5.96317	52.6529	58.4146	62.932	58.2115	60.3729	64.8349	70.5271	62.711	64.127	62.1706	69.3015
Tb927.2.4780-1	-0.116048	0.373068	5.84352	72.7494	69.0506	66.7021	49.6556	49.2703	49.6641	52.9128	52.8541	48.3872	64.0771	56.3126
Tb927.2.4800-1	0.0517886	0.516391	6.98182	128.452	108.242	119.94	129.731	127.864	131.731	136.145	137.201	134.436	116.806	119.819
Tb927.2.4810-1	-0.165429	0.348158	6.2635	100.14	96.1105	96.1456	61.4597	64.8975	66.0787	62.8748	63.3283	58.8089	89.7107	85.52
Tb927.2.4830-1	-0.0165648	0.799335	7.06152	135.889	142.32	129.877	131.168	128.311	138.115	137.07	136.32	135.44	128.51	126.319
Tb927.2.4840-1	0.183644	0.148677	6.4727	69.2154	75.7502	73.2873	93.4626	92.5901	97.499	104.341	98.4869	106.263	74.1171	91.9346
Tb927.2.4850-1	-0.191614	0.030371	8.11075	319.803	302.809	322.112	274.998	269.098	269.226	241.866	234.198	260.103	268.881	277.594
Tb927.2.4870-1	0.232093	0.0323313	5.91566	45.0026	49.1569	53.078	60.5124	64.1912	63.537	66.7302	62.0567	68.3197	59.4294	72.008
Tb927.2.4920-1	0.2702	0.00258626	4.98081	25.5948	27.3827	28.3021	29.4149	30.2334	32.251	37.2987	32.9036	34.3054	32.6059	37.0568
Tb927.2.4930-1	-0.0699144	0.393555	6.50326	94.8108	99.9459	83.5062	85.9328	88.4569	103.576	81.1058	92.4406	89.6183	91.8323	86.6335
Tb927.2.4950-1	0.017577	0.912073	5.06865	45.0132	42.2719	33.6414	25.9084	26.4629	26.9536	32.1033	32.0278	32.2302	42.1219	30.4192
Tb927.2.4970-1	0.31944	0.000991746	5.61039	49.2488	42.8399	36.8373	44.0175	47.7701	42.7027	56.5048	60.1393	59.2389	52.7986	45.2917
Tb927.2.4980-1	0.391652	2.22e-05	6.48444	71.3096	75.9108	69.8495	86.7577	83.5169	83.1155	107.013	110.978	112.763	88.0218	95.6914
Tb927.2.4990-1	0.231886	0.0339217	5.90267	68.3251	63.9623	54.2867	46.6175	48.444	50.9793	65.5385	63.4459	66.6132	70.7607	59.1005
Tb927.2.5000-1	-0.405334	0.00166755	5.53137	64.7414	61.7666	54.268	45.9467	44.8641	40.7157	40.9685	42.035	35.4246	42.1431	35.8719
Tb927.2.5010-1	0.380624	3.21e-05	5.80641	56.3783	54.5518	48.5562	41.0685	46.3966	48.3401	63.079	62.3407	64.2847	71.6306	58.9691
Tb927.2.5020-1	0.256642	0.0173239	6.14471	73.2206	76.7403	62.5024	54.6272	62.6958	60.2353	79.639	78.2512	81.129	86.0298	63.2088
Tb927.2.5030-1	0.140201	0.326177	5.60939	57.4247	56.9579	54.7657	37.2647	37.1779	36.379	47.9195	48.9967	51.3472	57.5901	51.192
Tb927.2.5040-1	0.036115	0.756046	6.68142	98.4262	106.19	93.7919	91.9214	102.873	115.656	102.635	117.871	125.981	86.6045	87.0656
Tb927.2.5050-1	0.329364	0.00701779	5.60401	35.5461	35.1318	40.1221	50.4531	50.0164	50.0115	53.4429	55.284	58.8048	47.8598	58.3453
Tb927.2.5060-1	-0.528368	2.14e-07	8.13639	291.403	319.974	393.225	352.36	305.971	298.858	235.104	223.801	214.597	228.491	231.434
Tb927.2.5070-1	-0.461637	0.0144082	4.80654	22.4193	25.9523	30.8017	40.2836	36.0998	36.1825	24.4046	21.5337	23.4193	16.4016	30.3269
Tb927.2.5080-1	0.0889523	0.490057	5.1496	27.8651	30.8187	31.2196	36.8576	38.1354	42.0681	36.652	36.7762	41.5526	28.2123	40.3018
Tb927.2.5120-1	0.257345	0.177611	5.98447	39.2508	42.294	48.0063	65.8488	73.1679	80.2563	69.1709	71.0199	73.4285	53.42	80.5971
Tb927.2.5130-1	0.080157	0.558702	6.29546	58.2273	58.6895	82.3135	89.9247	82.0473	88.1106	78.547	74.7765	79.0913	71.7326	100.545
Tb927.2.5140-1	0.131401	0.434225	6.26268	55.4244	54.9934	67.7028	78.5402	91.0184	93.7621	87.5276	86.9831	89.2606	58.6899	80.6883
Tb927.2.5150-1	-0.165986	0.0414602	6.42785	85.6851	85.8098	99.8047	90.7535	90.1039	91.2887	88.2717	83.4136	83.0076	67.819	81.0797
Tb927.2.5160-1	-0.389787	0.013786	8.98013	528.674	502.415	611.416	641.251	539.196	572.454	463.483	518.132	521.322	375.71	280.893
Tb927.2.5180-1	-0.075189	0.369656	6.44703	87.8325	83.3705	77.625	93.7992	96.3724	96.7826	87.6045	89.5761	90.536	77.6243	78.5918
Tb927.2.5190-1	-0.0875829	0.622141	5.92897	45.722	47.4587	54.8012	86.2981	71.4817	69.8162	62.2334	63.9147	70.0091	45.5122	52.9316
Tb927.2.5200-1	0.0751681	0.431688	5.81968	62.675	64.5714	51.723	51.4236	50.9156	49.5406	55.7356	57.4067	53.2383	66.6213	57.4327
Tb927.2.5210-1	0.140501	0.0263245	6.77813	101.121	104.469	101.8	102.506	108.724	110.566	117.339	120.233	116.343	110.487	113.708
Tb927.2.5220-1	0.194014	0.00476628	6.31704	77.8219	78.3013	78.4342	69.5303	72.2817	72.6992	84.7192	93.2936	83.9426	83.9691	82.0287
Tb927.2.5230-1	0.0216572	0.817811	6.06092	69.384	66.3663	63.23	64.1201	67.0636	67.6862	72.6569	75.5406	72.0099	61.4529	54.8562
Tb927.2.5240-1	-0.0332213	0.76312	6.51441	113.597	108.086	92.5216	84.0061	79.2945	76.7954	88.4777	94.2669	93.4685	90.3744	84.711
Tb927.2.5250-1	7.9e-05	0.998128	6.81923	104.4	108.21	104.375	120.784	116.323	123.416	123.977	114.806	119.983	96.9465	108.963
Tb927.2.5260-1	-0.438977	6.95e-06	6.35151	83.9018	98.2043	94.5265	93.9827	91.4105	94.3507	76.6728	72.176	71.4085	57.6228	63.9717
Tb927.2.5270-1	-0.289328	0.304922	5.24673	57.0716	54.3765	52.37	25.8682	28.6255	30.0122	24.5004	24.7519	24.319	48.1086	47.6506
Tb927.2.5280-1	-0.238173	0.0932952	6.67567	125.756	129.936	121.224	101.187	93.1995	87.6726	86.8416	78.6841	80.1673	116.353	103.505
Tb927.2.5290-1	0.48794	2.71e-05	4.23146	15.9274	15.1537	15.477	16.0068	15.4488	17.2668	19.8475	19.7666	25.4168	19.4741	26.8424
Tb927.2.5410-1	0.398569	0.0667816	4.40305	26.9978	25.9881	19.337	10.9757	13.0635	14.5496	21.7746	23.6326	25.1345	29.355	21.9159
Tb927.2.5440-1	0.0183136	0.828861	5.58022	53.2635	50.517	43.4131	43.6013	48.0006	46.5856	43.5753	46.3133	45.4671	53.3489	52.1801
Tb927.2.5480-1	0.311799	0.656793	-4.08006	0.159148	0.0465789	0.0757132	0.0216902	0.0183044	0	0.0232867	0.0923167	0	0.0951059	0.118245
Tb927.2.5530-1	0.0298855	0.791601	2.41616	6.01831	4.98346	5.2609	4.60856	5.47977	5.37305	5.33377	6.15569	5.54909	5.7923	4.15761
Tb927.2.5540-1	-0.221225	0.255216	0.980049	3.01269	2.60201	2.25762	1.62629	1.69175	1.46885	1.63363	1.48201	1.81991	2.33871	1.76439
Tb927.2.5610-1	0.427546	0.100169	-1.73126	0.422538	0.280758	0.228184	0.196109	0.220662	0.217407	0.44448	0.405742	0.384488	0.358286	0.154426
Tb927.2.5650-1	0.296419	0.0337365	2.17232	4.54708	4.8675	4.11375	3.73071	3.45952	3.81298	4.82034	5.67748	5.58577	5.1595	3.8075
Tb927.2.5660-1	-0.450816	1.4e-10	7.4042	196.05	185.742	208.677	179.281	190.621	197.18	143.948	138.877	134.494	153.108	135.305
Tb927.2.5700-1	0.895647	0.864677	-5.00006	0	0	0	0.109887	0	0	0	0.233849	0	0	0
Tb927.2.5710-1	0.622106	0.805422	-4.21616	0	0	0.0975095	0.083803	0.0707214	0	0.179942	0	0.159862	0	0
Tb927.2.5720-1	0.0980945	0.690506	2.23203	6.55786	6.27957	4.27283	2.85617	3.5581	3.87717	4.67261	4.92041	5.31869	4.02544	5.33849
Tb927.2.5750-1	0.126277	0.0804125	5.55144	41.1583	45.0557	42.9003	48.3713	46.3812	46.2769	47.0118	50.5765	53.4211	46.0963	48.6251
Tb927.2.5760-1	-0.367379	0.000690031	3.95803	20.542	19.3456	17.7503	14.1979	15.7464	16.2849	13.2102	13.4139	13.7683	14.9841	11.7101
Tb927.2.5800-1	-0.196348	0.00300891	7.08542	141.334	149.112	144.425	135.435	152.559	141.999	131.708	128.838	127.276	117.874	123.327
Tb927.2.5810-1	0.328057	0.0243441	5.65361	55.7824	55.3302	46.0414	36.3778	39.4328	37.6717	53.2583	51.5373	53.4857	72.4615	52.353
Tb927.2.5820-1	0.213463	0.171255	5.49828	56.0517	53.8939	41.6293	32.0512	34.2047	35.0608	47.0548	46.9455	49.4829	58.1645	42.6706
Tb927.2.5830-1	0.299978	0.000414042	6.19389	66.9163	66.1175	56.9804	66.803	70.1051	70.4915	86.758	84.7238	88.1754	76.2993	71.8963
Tb927.2.5850-1	0.0228148	0.802743	7.9996	213.68	223.501	279.95	273.192	262.428	271.702	260.693	235.197	256.754	251.723	286.396
Tb927.2.5860-1	-0.437797	0.0811972	2.38744	7.82176	6.65071	7.56432	4.25838	4.2921	5.04854	3.33929	3.38055	2.82659	5.66303	6.70974
Tb927.2.5870-1	-0.340357	8.11e-06	4.10768	20.0106	18.7909	18.3478	17.5671	19.5182	20.1184	13.9976	14.2715	14.2858	16.4459	16.2851
Tb927.2.5890-1	-0.0115887	0.886679	5.83674	62.3906	61.04	59.1566	53.9181	55.0531	52.6965	57.9653	57.3319	64.5631	52.72	51.8385
Tb927.2.5900-1	-0.213388	0.0253469	5.66422	64.1947	59.4106	55.0739	47.6617	50.6246	47.5996	46.7415	45.5908	45.9832	50.9395	43.9977
Tb927.2.5910-1	-0.203519	0.122846	10.1638	935.652	979.67	1405.72	1314.12	1374.12	1311.16	1010.14	1012.76	1020.28	1047.66	1207.02
Tb927.2.5930-1	-0.0238695	0.790262	6.60777	87.6931	85.5121	100.477	105.131	104.166	106.549	94.1711	94.5786	91.2129	93.1319	110.207
Tb927.2.5950-1	-0.287348	0.000993141	6.58732	92.8914	91.7664	106.061	111.62	112.471	113.696	88.669	87.4466	85.0033	76.4555	91.6502
Tb927.2.5970-1	-0.08225	0.322697	7.25394	140.834	141.897	166.195	165.221	164.275	161.005	158.932	141.245	137.174	147.37	154.831
Tb927.2.5980-1	0.436069	0.0106989	5.7886	45.3086	43.3036	46.0616	47.3786	50.5774	53.1848	62.6057	82.7643	86.9995	47.1536	42.7052
Tb927.2.6000-1	-0.853685	4.73e-06	7.59948	267.138	281.589	335.316	214.184	179.384	182.486	128.968	109.72	109.947	177.482	147.151
Tb927.2.6050-1	-0.165166	0.333118	7.18331	171.537	177.161	191.188	125.071	125.105	127.1	123.467	113.145	109.317	163.359	172.316
Tb927.2.6070-1	-0.0837251	0.343976	7.13689	131.357	137.299	150.27	138.894	155.255	153.482	132.735	128.095	121.575	136.1	163.077
Tb927.2.6080-1	-0.0967134	0.289036	5.96157	54.545	59.5117	70.3661	70.4497	67.923	62.4428	60.5484	58.6739	55.5268	56.4581	69.0489
Tb927.2.6090-1	-0.0932437	0.578556	10.3963	927.008	997.721	1472.92	1721.33	1554.44	1649.66	1351.89	1274.67	1299.83	1166.14	1409.45
Tb927.2.6100-1	-0.158276	0.191506	6.53565	109.666	112.594	116.909	84.8351	81.0902	79.1912	86.7352	86.6498	76.9913	90.6096	95.2402
Tb927.2.6130-1	0.0898825	0.379252	5.48771	49.3106	47.6816	46.3595	35.4434	40.4928	42.3067	41.5549	44.2704	44.0214	54.0251	48.1124
Tb927.2.6150-1	-1.52258	9.7e-16	5.29288	62.8086	78.8464	65.4265	46.5536	41.1617	39.5031	16.1598	17.4268	18.5951	23.4532	21.2957
Tb927.2.6180-1	0.349427	0.0209111	5.52569	38.9159	43.2049	48.6895	35.1046	34.657	45.2321	44.2017	42.9251	43.5225	69.914	60.3806
Tb927.2.6200-1	-0.889838	5.39e-05	3.48283	14.4377	20.2686	19.2238	9.92011	10.6602	10.3419	7.62376	6.15097	6.63685	9.42699	8.2871
Tb927.2.6220-1	-0.240285	0.21042	4.80815	29.2255	39.2885	36.5288	25.6959	21.9267	28.0608	21.0848	20.7062	26.7988	37.9101	20.944
Tb927.2.6240-1	-1.47064	9.75e-17	1.48218	4.38563	4.03174	4.61867	3.71912	3.28946	3.63596	1.03661	1.33178	1.94418	1.52882	1.2087
Tb927.3.510-1	-1.63243	9.55e-07	-0.113547	0.759501	1.86723	1.43326	1.23179	1.65099	1.10164	0.311167	0.308394	0.552885	0.476568	0.474014
Tb927.3.580-1	-0.0541014	0.809818	4.78018	27.5707	29.4692	31.9344	28.9021	27.62	22.1717	20.0526	17.7163	21.465	28.1757	47.175
Tb927.3.590-1	-0.6124	0.00356317	3.16695	9.76689	9.08139	11.6759	12.2566	11.8555	9.29684	5.04033	4.46156	6.3237	8.76058	10.2766
Tb927.3.600-1	0.244262	0.0150434	5.39173	40.6076	43.3559	41.5968	35.1088	36.9002	34.9178	46.7148	52.1332	43.2677	45.5896	41.6183
Tb927.3.610-1	-0.0603274	0.607766	6.46142	70.2214	72.9807	95.8117	104.616	100.716	94.3501	90.9768	86.6728	88.8645	80.0511	84.0725
Tb927.3.620-1	-0.173678	0.0463445	5.41884	44.5886	45.411	49.4008	47.7074	41.9566	41.5715	39.3941	35.8567	36.1717	41.9539	46.5595
Tb927.3.630-1	-0.154331	0.477818	7.1286	91.1371	94.7835	128.97	180.753	184.464	199.928	139.902	139.361	141.593	99.6758	138.702
Tb927.3.640-1	-0.17418	0.092187	7.76497	185.697	197.421	227.652	267.946	247.1	250.364	211.073	208.062	206.702	193.587	197.058
Tb927.3.650-1	-0.458669	0.253442	4.05854	10.7668	10.4636	9.50021	35.293	24.0049	24.0262	15.8349	21.2988	14.8215	8.95015	8.32786
Tb927.3.660-1	-0.0815831	0.692877	4.0793	11.8857	12.4574	14.2637	22.5034	21.5769	21.3002	19.5064	17.3295	16.7033	11.95	16.4686
Tb927.3.670-1	-0.00308378	0.988422	5.11492	27.2952	25.9316	31.3387	42.4616	40.9358	40.1198	37.1777	35.9326	36.7971	28.997	34.1979
Tb927.3.680-1	-0.05417	0.571565	4.9073	26.1929	26.4049	30.99	31.7394	33.1999	34.553	28.8379	29.9994	29.0555	27.268	31.8535
Tb927.3.690-1	-0.280255	0.00021621	6.07017	69.6299	65.8659	69.7891	80.1805	78.8379	73.9491	59.2082	57.562	57.5873	61.9174	64.5596
Tb927.3.710-1	-0.164574	0.217865	4.7812	23.2162	23.461	27.221	31.8406	34.2081	33.4993	26.4005	22.9841	24.4762	23.1869	31.9726
Tb927.3.720-1	-0.120545	0.473112	9.73472	882.773	859.542	1135.13	894.629	743.753	789.562	734.466	632.501	645.497	913.338	1140.87
Tb927.3.730-1	-0.124098	0.26359	5.80719	51.6628	54.8559	69.9239	62.4421	59.7423	50.4134	50.5129	51.8632	46.3858	55.1055	63.0229
Tb927.3.740-1	-0.225246	0.0217154	7.89186	266.663	280.519	279.676	233.578	228.581	236.316	213.267	201.288	187.866	246.472	238.413
Tb927.3.750-1	-0.074573	0.543469	3.97598	13.9141	14.3595	15.7337	19.2677	16.1764	17.1792	15.1023	13.3339	17.8105	15.4199	14.7973
Tb927.3.760-1	0.0725621	0.338403	5.50095	48.453	48.8578	43.0638	42.3408	41.7798	41.0061	48.6256	46.9427	43.1706	46.0832	47.8064
Tb927.3.770-1	0.344792	0.00240264	6.89958	92.41	92.7043	98.5499	108.766	116.87	128.65	149.856	144.349	146.176	112.832	122.168
Tb927.3.780-1	-0.206053	0.00226931	7.56254	199.065	198.9	199.64	206.994	193.627	209.081	184.805	183.084	175.686	158.199	170.349
Tb927.3.790-1	0.0709496	0.578927	5.62891	40.6314	39.5256	42.3994	59.0748	53.8148	54.7655	54.3411	54.1536	56.301	43.5619	45.761
Tb927.3.800-1	0.000966658	0.990133	7.19029	130.013	131.981	148.156	152.632	150.009	163.207	152.559	146.441	158.151	144.48	128.886
Tb927.3.810-1	0.365872	0.0215639	5.73087	40.6519	37.6007	36.6542	55.7228	57.7251	53.2789	65.4078	67.0912	72.7067	47.3457	50.0083
Tb927.3.820-1	0.172517	0.30727	5.55888	36.1655	34.6902	32.9953	57.7682	57.8635	47.802	54.8568	52.2194	55.0154	44.5583	44.6067
Tb927.3.830-1	0.182115	0.147881	5.94282	50.2354	52.0928	48.5612	67.846	64.6476	64.3893	70.6694	71.2496	76.9626	54.7517	55.2389
Tb927.3.840-1	0.197899	0.08756	5.79003	40.687	42.3656	49.7313	62.405	59.0351	56.9077	60.5412	56.9608	62.6951	56.9517	60.3672
Tb927.3.850-1	-0.0615209	0.586046	4.52752	22.3915	20.5774	21.1481	27.4499	25.6688	23.7865	18.9469	20.5787	21.7586	24.7419	26.6461
Tb927.3.860-1	-0.109899	0.352055	9.25899	515.357	506.872	652.546	739.669	678.902	709.417	579.981	554.669	577.715	582.048	642.311
Tb927.3.870-1	-0.659244	1.39e-14	6.28207	89.5336	95.9537	107.191	94.7679	91.1316	81.7854	63.1523	55.9025	53.9119	57.8436	64.8455
Tb927.3.880-1	0.146596	0.200887	6.28237	57.218	64.8664	78.3308	75.6505	83.5026	85.7219	88.9261	82.5848	80.5529	70.5288	88.3163
Tb927.3.890-1	0.021793	0.866929	5.6193	37.7408	39.5921	46.5005	56.8283	55.9198	56.2671	44.3029	49.9087	52.0821	44.2837	57.2899
Tb927.3.900-1	-0.0840432	0.550972	5.96964	52.47	47.4606	62.193	73.2044	73.6619	76.8925	59.7303	57.2199	63.0394	50.7458	72.7209
Tb927.3.910-1	0.0946372	0.181717	5.60576	47.092	51.3416	47.1898	47.4456	46.2281	44.2044	50.9775	51.3903	52.8487	50.71	46.2385
Tb927.3.920-1	0.00628459	0.953516	5.3281	46.7271	44.948	41.8974	36.4001	36.1648	34.4271	37.2557	37.9942	37.7465	48.9814	39.3456
Tb927.3.930-1	-0.514994	0.0803841	6.60963	148.905	155.111	150.822	71.754	74.5983	77.3339	59.2134	58.153	53.8369	115.296	109.189
Tb927.3.940-1	-0.143591	0.107358	6.23108	70.9168	78.1625	78.9713	77.5054	80.313	85.1427	70.9124	75.2925	76.2728	61.7253	71.0823
Tb927.3.950-1	-0.343701	0.000153482	5.93614	77.7089	76.0056	68.56	60.5388	62.1978	61.5706	50.9887	52.3796	50.7872	59.4923	53.2863
Tb927.3.960-1	-0.455341	1.37e-06	9.64446	759.559	836.355	902.183	1071.2	934.589	971.708	710.282	634.087	699.524	663.379	620.799
Tb927.3.970-1	0.055354	0.55916	6.56749	83.1187	82.0709	82.6397	99.2002	105.002	107.013	98.4349	101.175	103.874	89.3762	91.3843
Tb927.3.980-1	-0.136433	0.0901196	6.08338	72.4484	65.8014	67.5328	72.8577	73.7296	71.8407	57.7885	60.573	61.725	68.2412	73.3469
Tb927.3.990-1	-0.495088	1.52e-11	6.32522	90.1153	89.3049	90.2194	95.4097	93.7314	95.4899	66.5439	68.5993	65.0529	56.4617	71.0847
Tb927.3.1000-1	-0.11561	0.246725	6.67976	91.4792	98.2365	107.841	113.951	106.839	119.081	105.902	97.5446	104.401	80.2929	102.152
Tb927.3.1010-1	-0.387939	0.0594512	7.64172	279.207	277.919	276.818	169.409	171.179	167.536	144.945	146.532	133.879	235.307	194.01
Tb927.3.1020-1	0.0849157	0.242192	5.50647	42.6365	43.0985	43.929	47.1926	45.5801	42.9927	49.4401	50.5007	47.6072	43.1529	43.9105
Tb927.3.1030-1	-0.324489	0.0156678	7.61466	248.889	244.055	254.171	195.547	187.004	164.851	163.314	155.152	151.898	189.867	201.18
Tb927.3.1070-1	0.0812173	0.21719	5.74456	51.2397	52.5285	51.8466	52.2773	52.9905	52.5808	52.3621	57.5294	59.6066	53.0956	53.7055
Tb927.3.1080-1	0.0825032	0.443508	7.06285	112.707	105.273	119.289	138.933	153.809	151.165	145.059	139.073	145.263	125.519	134.61
Tb927.3.1090-1	0.124063	0.22073	6.02993	56.9954	63.4868	64.175	64.1908	64.3604	63.5128	73.7663	71.5341	76.6055	53.1153	67.0152
Tb927.3.1100-1	-0.0830682	0.647491	5.0104	26.0452	27.2619	25.1766	43.2752	42.5011	34.149	30.526	35.7104	38.0946	23.079	28.7283
Tb927.3.1110-1	-0.212334	0.107423	4.40891	29.8003	24.5256	22.6997	18.9535	20.8871	19.0657	18.4851	18.6898	18.5413	23.3261	18.6971
Tb927.3.1120-1	-0.403772	0.00067614	9.52862	835.003	889.106	949.225	837.566	720.311	753.425	617.372	582.067	524.52	748.336	667.479
Tb927.3.1130-1	0.102482	0.166678	5.98064	60.736	61.7763	55.0603	65.2014	64.5563	59.259	68.9951	65.6713	69.7532	64.9928	58.6141
Tb927.3.1140-1	0.231535	0.00791006	6.18742	71.7055	72.3138	65.0805	65.6506	66.4687	64.0365	82.3285	86.0653	87.2675	75.9659	64.7779
Tb927.3.1150-1	0.12413	0.0895897	6.36764	77.7405	83.6929	86.1595	71.2731	77.1401	80.0703	92.2413	83.9425	83.6374	87.3849	85.0496
Tb927.3.1160-1	0.00668452	0.936238	5.71692	56.3155	54.7425	50.447	49.779	51.0426	52.642	54.9514	53.5362	54.6902	49.7264	50.7001
Tb927.3.1170-1	-0.0297051	0.664873	6.15214	72.1486	76.5928	72.9101	73.5845	66.9532	68.5753	75.8675	70.711	69.8268	65.4896	69.6388
Tb927.3.1180-1	0.0528292	0.546867	5.52653	51.5088	49.7875	41.6305	41.4027	42.4629	45.179	47.8117	48.5528	48.2399	50.0854	40.3798
Tb927.3.1190-1	-0.149895	0.299776	5.66656	62.8314	63.2071	57.083	43.1503	45.0821	47.7214	43.2196	42.8952	43.0874	61.1144	49.3321
Tb927.3.1200-1	-0.0626403	0.551498	5.70137	60.874	60.8844	54.8026	47.6566	47.852	46.3033	45.9628	47.6974	49.5442	60.583	50.2076
Tb927.3.1210-1	-0.0554741	0.770904	6.32746	106.838	105.417	94.4332	57.1385	62.6246	63.8133	70.8	71.438	67.5951	99.1245	84.161
Tb927.3.1220-1	0.606035	0.0136299	-0.580194	0.509548	0.347977	0.716466	0.615756	0.437588	0.615905	0.904633	0.620704	0.710949	0.994711	0.883377
Tb927.3.1230-1	0.0642904	0.395209	5.66685	46.0748	45.3202	49.2742	54.8321	53.6652	49.4448	52.035	54.7713	52.3654	49.1237	51.9298
Tb927.3.1240-1	0.0553663	0.477417	6.47254	83.581	98.3204	88.3707	88.7008	82.5475	82.0477	97.4289	92.4193	89.1453	93.9765	80.2952
Tb927.3.1250-1	0.105165	0.397506	7.59738	164.104	167.265	164.222	227.031	201.147	199.408	244.37	208.959	209.28	176.754	167.719
Tb927.3.1260-1	0.224898	0.0300079	6.21979	60.6947	58.2249	75.3366	73.8987	74.4171	72.7403	72.5428	81.3612	86.3923	73.6936	90.551
Tb927.3.1270-1	0.134254	0.118345	5.69382	47.8055	48.4436	45.7155	53.7049	52.5688	49.1376	58.8761	58.221	59.0051	49.2213	46.6836
Tb927.3.1280-1	0.0941987	0.170159	5.82012	54.2607	59.5304	55.8011	55.5749	53.1325	50.6375	61.3011	60.2968	56.8611	54.7486	59.3302
Tb927.3.1290-1	0.0897493	0.601089	5.77935	67.4788	68.4467	63.8878	40.0647	41.0041	39.3348	54.5516	51.9238	49.8997	65.4459	62.1181
Tb927.3.1300-1	0.110389	0.0753951	6.29567	76.1719	80.8026	78.0261	74.7694	72.2287	72.9663	84.1737	81.4906	80.6335	81.7399	81.1259
Tb927.3.1310-1	-0.0447358	0.872379	4.94465	46.3525	45.1521	36.3967	18.9218	20.2896	20.2685	24.3917	26.5819	25.4938	45.1969	29.7053
Tb927.3.1320-1	0.068498	0.738123	6.04364	88.6446	84.3643	71.1731	42.422	50.4126	50.2269	56.6551	60.4719	57.9978	91.9907	71.2631
Tb927.3.1330-1	-0.00865349	0.95748	5.22083	47.6771	46.6276	39.8052	29.4043	30.3918	30.4729	34.6792	34.8654	35.0932	46.7225	34.4831
Tb927.3.1340-1	0.110071	0.100678	6.12882	69.7185	67.5932	71.5045	67.4462	66.8892	62.1286	69.9219	72.2164	69.9109	77.8378	74.5853
Tb927.3.1350-1	-0.482041	0.0239286	4.00424	25.9894	26.0116	19.9938	13.5358	13.2022	11.8404	14.1473	12.922	12.2669	14.9302	11.6779
Tb927.3.1360-1	0.0693654	0.442839	5.83033	65.7115	60.2379	57.1446	49.7256	48.7623	52.3713	57.2521	55.4362	55.4685	62.6965	61.0808
Tb927.3.1370-1	-0.207002	0.131256	10.729	1381.18	1428.75	2155.26	1980.1	1836.21	2060.52	1645.01	1424.06	1589.99	1461.34	1706.95
Tb927.3.1380-1	0.0765704	0.627569	8.33133	359.725	377.263	348.526	277.007	261.045	262.281	311.819	279.637	271.087	446.435	348.193
Tb927.3.1390-1	0.134514	0.141512	6.57994	82.8235	76.1755	86.6189	99.8698	102.054	101.976	98.6667	94.9125	104.408	99.5649	105.263
Tb927.3.1400-1	-0.0364793	0.694147	5.64903	48.9588	46.2696	51.1776	56.4162	52.5838	49.09	44.6687	44.3234	48.9436	54.7299	54.8147
Tb927.3.1410-1	0.555487	8.83e-07	7.83224	164.915	154.123	221.331	203.514	185.833	197.09	265.498	253.985	254.747	261.549	344.284
Tb927.3.1420-1	-0.242173	0.331274	4.90014	45.4831	42.8279	37.5552	20.9294	22.5378	23.3633	21.9245	20.9872	21.6671	36.8184	34.3654
Tb927.3.1430-1	0.1085	0.311689	5.75098	51.8154	53.9133	47.0605	52.7605	50.8332	55.6778	57.5718	63.2198	63.8	53.8565	41.8838
Tb927.3.1440-1	0.277529	0.0091935	5.59038	48.2724	53.034	40.3905	38.6423	42.2834	41.0527	50.2516	55.5446	55.3242	61.0615	44.1301
Tb927.3.1450-1	0.585282	8.86e-08	4.396	19.8267	17.2271	16.261	14.2708	16.3545	18.9768	23.5711	23.1364	27.2632	28.2786	26.4238
Tb927.3.1460-1	-0.828028	0.0121889	1.19984	2.64367	2.99316	4.4792	1.59293	2.12843	3.40571	0.855087	1.55369	1.26611	1.60063	2.74992
Tb927.3.1480-1	0.146189	0.530969	4.87934	36.9592	37.9201	35.0916	16.3127	15.9897	26.2076	29.0686	31.0762	28.9793	37.9142	28.2375
Tb927.3.1490-1	0.0993394	0.675645	2.95032	9.02626	10.5329	10.1851	4.8337	5.09038	5.26859	8.19851	6.82884	6.81869	10.909	7.32963
Tb927.3.1530-1	0.367413	8.58e-05	4.40787	17.0675	19.7313	17.5025	17.0195	20.7098	20.4457	23.2252	22.7707	25.1077	24.3087	25.6156
Tb927.3.1540-1	0.397975	0.000815228	4.10724	12.9727	15.582	16.4395	14.6763	15.2506	15.4549	18.2847	20.8021	20.6839	16.208	23.2264
Tb927.3.1550-1	0.0893726	0.346641	5.16206	30.4112	31.3816	31.4071	38.5418	41.648	35.3278	35.1348	35.923	35.8992	37.3325	40.8403
Tb927.3.1560-1	-0.0398877	0.671276	5.86998	54.1863	55.2263	57.6166	66.8075	62.8106	58.5992	53.1156	55.6544	53.4606	56.6676	69.1848
Tb927.3.1570-1	-0.191926	0.223759	4.7406	21.4406	22.0775	23.7075	33.985	34.4564	34.3436	24.5912	25.9874	29.4934	20.9626	23.0283
Tb927.3.1580-1	0.154563	0.0413347	5.72805	46.4544	47.4888	48.0378	56.0279	52.5042	51.9135	56.9276	57.195	54.3362	51.5411	60.6249
Tb927.3.1590-1	-0.22347	0.0673376	6.24836	91.3825	99.362	89.4638	69.9932	69.9932	67.8059	72.3756	71.8891	67.8948	77.8946	58.1958
Tb927.3.1600-1	0.183353	0.098465	7.24571	117.695	123.85	152.393	153.203	145.058	165.479	169.495	151.358	165.024	141.097	184.78
Tb927.3.1610-1	-0.0871328	0.288837	5.06454	36.9988	36.9016	36.6831	34.2419	31.273	30.2204	31.391	32.8233	30.7175	35.3583	31.4957
Tb927.3.1620-1	0.0515802	0.679301	5.71225	62.1459	60.0971	52.1527	44.3344	46.7519	43.9707	51.1382	51.5543	51.2477	65.1735	48.1348
Tb927.3.1630-1	-0.452841	0.0284435	2.70787	5.11802	5.68705	5.68133	10.0137	9.56802	8.57168	5.99734	5.9439	5.24914	4.35448	5.68463
Tb927.3.1640-1	0.0277834	0.900163	5.45125	30.0128	27.811	39.4378	56.8614	48.1561	57.877	59.2	48.7681	45.356	29.9453	37.8378
Tb927.3.1650-1	-0.164851	0.235366	5.68024	38.4416	45.9583	56.4946	66.0892	54.4201	62.0832	52.0259	44.3396	45.7705	47.7461	50.6769
Tb927.3.1660-1	-0.291603	0.00193086	5.30967	49.0735	46.0972	44.5769	38.71	40.8741	40.2362	34.0501	34.5513	32.1936	42.5254	33.3892
Tb927.3.1670-1	-0.263761	0.000228855	5.60139	54.3264	53.328	56.3806	48.7137	52.0883	50.4151	43.4787	41.8375	42.7527	43.1724	47.5519
Tb927.3.1680-1	-0.396352	0.00305982	8.21639	357.284	368.784	426.87	295.033	276.282	279.113	248.898	230.961	224.794	286.406	277.271
Tb927.3.1690-1	0.208018	0.0747837	7.9855	181.073	193.662	245.171	279.467	252.626	268.366	281.124	257.457	265.687	258.01	305.202
Tb927.3.1700-1	-0.265568	0.000314101	5.46203	46.7226	47.7161	47.933	46.7713	47.4271	49.7742	43.0301	36.282	38.3571	37.6005	43.2576
Tb927.3.1710-1	0.134186	0.0830742	6.10439	60.6675	61.6289	70.1466	68.9988	67.0215	66.8129	77.3207	72.4857	67.857	65.2213	78.6672
Tb927.3.1720-1	-0.125685	0.391123	6.36173	65.5426	67.1399	87.1858	97.6367	93.3031	101.906	75.9452	76.5694	73.1344	71.2243	95.0283
Tb927.3.1730-1	0.0666735	0.542404	6.83264	93.785	92.4612	102.11	128.024	128.681	124.302	120.554	120.164	119.039	101.764	122.898
Tb927.3.1740-1	-0.0843895	0.29783	6.41165	90.1159	91.8954	95.8852	81.2426	81.069	84.1607	81.3103	78.0304	77.7435	82.8876	92.1241
Tb927.3.1750-1	-0.124011	0.289246	5.82942	49.4225	47.3635	57.2516	65.797	66.1322	68.3764	55.6477	51.6557	54.8438	51.1453	57.8571
Tb927.3.1760-1	-0.0352649	0.719505	7.30295	141.206	135.637	168.732	173.813	169.429	169.089	150.705	153.488	148.501	140.982	185.421
Tb927.3.1770-1	-0.0463382	0.486076	5.60867	49.3887	49.7591	50.6322	47.2291	48.3238	51.7086	48.0074	44.6501	47.6905	51.6098	47.7472
Tb927.3.1780-1	0.263231	0.0196539	7.16829	103.553	114.436	131.435	142.445	145.091	153.912	162.521	154.283	157.046	139.496	177.993
Tb927.3.1790-1	-0.00184967	0.985999	7.64844	186.933	182.861	210.55	196.929	212.089	215.093	197.999	179.844	187.876	218.685	218.135
Tb927.3.1800-1	0.122052	0.433375	5.74733	61.1476	60.883	61.0636	40.4837	43.79	42.5131	49.6047	48.897	48.8647	69.795	63.8525
Tb927.3.1810-1	0.223282	0.116963	5.70729	39.0934	38.9565	38.3185	59.0142	59.4371	56.4146	57.5288	52.5888	61.9986	52.0083	59.3646
Tb927.3.1820-1	-0.185428	0.00746531	6.43127	92.7604	98.7871	87.3518	88.2936	93.1245	87.4886	84.5818	78.0864	78.3597	79.4845	80.9707
Tb927.3.1830-1	0.0177283	0.842596	5.71944	49.5469	48.7707	45.0223	57.7618	58.453	54.7545	52.657	58.8643	55.4587	50.593	47.6994
Tb927.3.1840-1	-0.412073	0.00153594	8.80907	540.45	518.822	567.971	445.958	470.945	489.679	364.091	315.615	327.854	496.761	395.715
Tb927.3.1850-1	-0.0260992	0.703019	6.37319	81.535	80.3534	80.7909	84.0229	86.9303	87.7512	84.4984	81.7903	75.9452	81.9116	86.2991
Tb927.3.1860-1	-0.449281	0.00029976	5.39265	55.1516	58.0881	50.9431	42.3637	39.197	41.2356	33.9903	32.1551	30.8122	42.2211	35.9488
Tb927.3.1870-1	0.293617	0.00879445	5.96807	53.1973	50.869	51.2631	60.4786	63.737	61.057	76.1715	73.6055	80.9327	57.7031	59.5774
Tb927.3.1880-1	0.128016	0.0411315	5.64365	51.6632	49.6014	46.2965	46.4162	46.2342	47.628	52.9159	52.0787	53.4256	52.0647	51.5984
Tb927.3.1890-1	0.100214	0.281661	5.68066	53.7644	50.5112	53.585	44.8302	48.8871	46.4717	54.193	48.1347	52.0326	49.8443	61.9556
Tb927.3.1900-1	-0.518306	0.00849133	5.34933	61.5353	60.5513	58.3432	33.6066	35.9911	33.478	31.134	28.9242	27.0397	39.9613	37.8714
Tb927.3.1910-1	-0.176779	0.136197	3.61448	14.9835	12.1284	10.4361	14.3507	13.9082	11.7188	12.4279	11.2435	10.8806	12.4742	10.1765
Tb927.3.1920-1	-0.50072	0.0647615	7.42011	260.371	264.449	275.626	133.841	129.821	121.551	112.451	111.741	105.579	192.503	176.011
Tb927.3.1930-1	0.204144	0.00329561	5.65137	48.6992	48.9952	51.1632	45.0085	43.5838	44.7065	55.4099	55.1369	52.6556	52.9755	54.5385
Tb927.3.1940-1	0.207381	0.144348	4.22443	15.8078	16.1931	14.6011	19.4656	20.0633	18.6405	22.0346	23.0045	23.8296	16.0759	15.9074
Tb927.3.1960-1	-0.233133	0.0243859	6.12378	69.3321	62.8457	76.5663	85.8063	79.8929	74.4081	61.0079	66.1479	70.6766	58.4291	61.9574
Tb927.3.1970-1	0.0668468	0.550277	5.50959	36.7236	38.5563	43.3956	53.5805	47.7744	47.4968	47.3761	49.9057	47.773	39.5878	48.9536
Tb927.3.1980-1	0.276498	0.00569335	5.59651	41.9881	40.312	39.2638	45.3654	49.5992	48.2571	49.3642	54.334	56.4846	46.6667	60.6097
Tb927.3.1990-1	0.00840531	0.894408	5.86678	59.575	58.1437	59.9234	57.1804	58.626	55.7739	57.878	60.9886	57.9862	55.5482	60.2802
Tb927.3.2000-1	0.248098	0.00451902	6.00264	60.874	65.7901	61.1089	52.8236	56.2683	57.7165	73.2184	75.4816	71.9445	65.5806	64.4823
Tb927.3.2010-1	0.220635	0.00139651	5.53487	45.5027	44.493	41.2228	40.8696	43.4466	43.2106	50.3936	51.6624	52.6119	51.4536	45.1148
Tb927.3.2020-1	0.0140665	0.899648	5.5441	42.2591	40.2838	39.8285	55.2878	52.0185	49.0112	50.7243	53.2267	48.835	39.3486	42.4316
Tb927.3.2030-1	0.0896324	0.422151	6.46112	80.5386	83.4644	81.228	83.8619	96.2537	88.2109	99.8243	104.025	94.3878	71.1174	86.2201
Tb927.3.2040-1	-0.228302	0.0786438	5.22793	48.7414	48.7337	44.1917	34.7943	32.3383	32.1074	32.7066	33.748	31.4019	38.3952	35.0872
Tb927.3.2050-1	-0.703416	0.000711405	5.66628	84.077	82.9546	70.3664	44.4097	44.6791	43.0314	36.2062	36.6356	32.0149	47.8835	36.3556
Tb927.3.2060-1	-0.182921	0.0156103	5.57583	49.2657	49.7716	45.4332	53.2422	51.9967	52.8345	45.5164	43.896	48.4228	41.4676	42.8222
Tb927.3.2070-1	-0.130626	0.0857177	5.40933	47.1386	47.9846	44.4929	40.8264	42.3707	42.6285	40.2501	39.3825	38.9635	43.3686	40.0742
Tb927.3.2080-1	0.268926	6.4e-06	6.94124	113.218	115.841	113.104	110.747	110.199	111.458	140.057	138.539	134.13	129.553	134.959
Tb927.3.2090-1	-0.0120991	0.921797	3.90164	17.3079	17.4405	16.4547	13.4145	13.0254	12.4141	16.6286	13.6716	15.2354	15.7973	13.0106
Tb927.3.2100-1	-0.10951	0.345529	7.20529	164.751	176.665	176.636	140.262	127.249	130.373	139.574	131.417	121.284	162.347	152.754
Tb927.3.2110-1	-0.0626595	0.51065	5.52632	48.2398	45.5496	39.9798	50.7182	49.4392	48.0081	48.149	45.2216	46.6205	48.1751	36.8658
Tb927.3.2120-1	0.0491251	0.57377	5.88478	55.2593	55.0544	56.935	58.2499	58.6605	64.8679	64.3562	64.6841	64.5886	51.7813	55.5242
Tb927.3.2130-1	0.124838	0.095174	5.59532	52.527	48.87	43.9897	42.4488	46.0013	44.7897	50.1996	51.0759	48.8985	54.4696	48.5348
Tb927.3.2140-1	-0.260538	0.00142635	6.64106	110.733	107.931	112.525	101.464	107.862	106.964	92.9197	94.9754	92.7067	86.6134	83.1754
Tb927.3.2150-1	0.272775	0.130586	5.51998	34.4019	34.3568	32.2313	50.7846	50.4951	49.2127	58.3995	59.0465	60.2971	39.7853	35.7346
Tb927.3.2160-1	0.320733	0.00390841	6.04814	55.0765	53.0306	51.6088	66.4074	63.4915	67.0105	82.6767	83.6753	78.9288	64.7498	61.2329
Tb927.3.2170-1	-0.017774	0.821101	6.00216	71.0929	69.5261	65.548	61.7908	61.339	57.459	63.1398	63.885	63.8915	66.3868	60.9955
Tb927.3.2180-1	0.0676453	0.592135	8.30638	230.424	260.892	279.396	354.794	350.873	382.329	348.57	319.487	337.696	310.372	307.441
Tb927.3.2190-1	0.002589	0.97375	6.77993	100.247	97.78	101.855	120.528	115.22	123.096	108.008	111.147	117.202	100.97	112.752
Tb927.3.2200-1	0.108354	0.24559	5.80673	52.4269	48.0891	47.6863	56.8156	58.0977	61.1712	59.0067	64.0963	61.5822	53.6289	53.1342
Tb927.3.2210-1	-0.015426	0.839286	5.7633	53.8731	52.4013	51.6581	57.3923	55.9172	56.2318	57.0956	57.1506	57.826	49.095	48.832
Tb927.3.2220-1	0.0954788	0.33461	6.74518	101.994	107.866	128.596	95.3534	91.1768	99.3831	108.095	107.611	101.546	112.508	125.904
Tb927.3.2230-1	-0.111139	0.384219	7.0161	123.649	135.452	170.565	119.063	121.76	133.238	117.563	104.881	103.448	142.079	152.101
Tb927.3.2240-1	0.240799	0.0347613	5.49962	37.0897	34.6975	43.3439	42.8514	40.6432	52.1105	44.803	51.6867	52.0687	42.7896	55.5863
Tb927.3.2250-1	-0.165536	0.289304	2.0654	4.07184	3.57521	4.26172	5.494	4.73005	4.27137	3.57478	4.19246	4.2874	3.40664	4.17497
Tb927.3.2260-1	-0.126006	0.958617	-2.93029	0.22785	0.155602	0.337238	0	0.122295	0	0.0777917	0.0770986	0.207332	0.158856	0.0790024
Tb927.3.2270-1	0.128489	0.227908	5.88726	46.6688	48.8945	57.6585	62.1299	60.51	64.8166	61.5037	63.3923	65.3821	51.5218	68.6005
Tb927.3.2280-1	0.034379	0.702407	5.65304	41.6491	44.7795	50.9146	52.3873	54.7	54.1832	49.2426	51.3724	53.5661	45.655	55.0612
Tb927.3.2290-1	-0.106119	0.553166	5.65599	36.2268	43.5884	43.6211	66.1058	62.3762	60.6657	51.9187	57.2626	55.0537	34.919	42.907
Tb927.3.2300-1	0.129241	0.380918	5.71592	39.5208	39.5137	42.1502	62.6755	61.2104	57.2926	54.3248	58.4732	57.4293	47.8137	57.7676
Tb927.3.2310-1	-0.276185	0.000322476	7.98596	265.28	275.948	306.344	266.149	270.566	267.728	238.51	224.243	225.933	225.761	222.268
Tb927.3.2320-1	0.267158	0.0475018	5.29321	28.4355	29.1285	33.2288	43.9094	40.8972	39.7218	46.8989	45.9605	48.6992	36.543	37.9061
Tb927.3.2330-1	0.0949037	0.246844	4.85751	27.5078	25.9044	25.9504	29.2723	30.6976	29.3692	29.5562	30.6905	33.4424	28.7968	27.7073
Tb927.3.2340-1	0.248417	0.0170508	3.83655	12.7441	12.1986	13.3931	13.3043	13.4141	13.8732	15.0325	14.3153	14.4481	16.5504	17.8742
Tb927.3.2350-1	-0.459752	0.322816	-0.239499	0.599744	0.511967	0.998632	1.90724	0.885236	0.906159	0.92143	0.101469	0.818604	0.627207	1.03974
Tb927.3.2360-1	-0.0947677	0.568007	4.93786	22.9465	25.4146	25.9994	37.0902	39.2726	38.6229	31.1376	31.194	34.0466	23.3477	28.0875
Tb927.3.2370-1	0.0504391	0.642911	6.76828	99.331	92.2496	121.562	109.145	103.621	117.728	104.643	107.895	106.916	99.2985	136.692
Tb927.3.2380-1	0.0124362	0.935288	5.64968	40.6369	39.1296	46.9139	54.5863	54.9644	63.6581	45.285	51.8117	49.8456	41.9877	63.405
Tb927.3.2390-1	0.112029	0.328934	6.3046	62.307	65.756	66.3756	89.9693	86.4193	86.5949	83.5222	88.5568	88.1345	72.1812	79.6763
Tb927.3.2400-1	0.170288	0.278146	5.92228	47.8861	46.3922	46.8254	63.0857	70.6961	69.3141	70.7945	72.9152	75.689	51.0828	52.395
Tb927.3.2410-1	0.168506	0.0516332	5.85196	48.2222	49.755	54.9503	56.3274	61.7248	57.0044	58.388	59.4621	62.6702	59.5553	67.2836
Tb927.3.2420-1	-0.202519	0.103736	8.42262	267.599	293.901	374.584	424.755	403.436	424.72	327.39	339.209	316.652	302.052	300.149
Tb927.3.2430-1	0.0462247	0.559436	5.965	59.7882	60.0072	55.0068	66.1017	65.7418	62.6578	63.7717	63.2993	65.9689	67.6015	57.1819
Tb927.3.2440-1	-0.0366625	0.746977	3.85195	14.9568	15.1462	16.3658	14.4322	12.6266	14.1401	12.737	13.9683	12.9877	16.9824	14.491
Tb927.3.2450-1	0.0258269	0.834293	5.94817	52.2825	51.7321	62.1077	67.9713	67.0617	66.2031	67.1793	60.6246	62.5427	48.7597	72.6932
Tb927.3.2460-1	0.269311	0.0211609	5.70125	37.6839	37.7539	48.612	56.8903	51.0937	53.4488	56.7301	54.8584	58.2183	55.8662	61.1667
Tb927.3.2470-1	-0.574218	1.42e-12	5.05274	39.7586	42.2588	41.071	38.6987	37.0554	35.2611	24.8222	25.0972	24.7205	26.9979	29.3651
Tb927.3.2480-1	-0.0662241	0.618622	6.38675	73.9013	69.8574	66.7728	102.313	102.226	97.3451	84.3539	81.7879	89.3281	72.5404	80.0176
Tb927.3.2490-1	-0.177791	0.230037	6.77355	127.467	126.951	141.717	97.7679	99.9953	99.0682	91.7141	88.0947	85.5017	125.38	119.81
Tb927.3.2500-1	0.0694866	0.721801	1.22681	2.06427	2.69946	2.34023	1.42465	2.3338	2.86676	2.51919	1.69422	2.39793	2.61811	2.78683
Tb927.3.2550-1	0.489777	0.516574	-2.15304	0.158836	0.244061	0.0881592	0.227301	0.12788	0.287985	0	0.241857	0.433599	0.498329	0.16522
Tb927.3.2590-1	-0.104677	0.749703	3.46475	5.51333	7.45263	6.49872	12.1465	18.5789	18.1889	8.26677	10.4433	11.9473	11.6505	10.7603
Tb927.3.2600-1	-0.0505164	0.847384	6.52956	120.49	121.523	127.882	63.3606	64.4027	65.4508	71.0849	71.3461	69.0352	128.563	113.074
Tb927.3.2610-1	-0.220877	0.0192944	5.95609	64.4549	61.1728	58.5379	68.1331	73.3627	72.5048	59.0697	60.8011	63.8113	50.3803	50.6656
Tb927.3.2620-1	-0.0638069	0.683886	5.47194	55.2977	53.3699	50.5442	36.0639	38.2892	38.0819	39.3627	36.956	37.7072	55.3332	47.2102
Tb927.3.2630-1	0.0905442	0.263951	5.60027	52.3999	53.3811	45.8384	44.0997	45.5852	41.4618	49.5524	49.1334	48.7524	53.2894	50.1388
Tb927.3.2640-1	0.0822657	0.287774	5.2545	37.4999	38.0367	37.5411	34.7663	39.3783	35.8724	41.7552	40.8694	40.2358	37.0036	36.9489
Tb927.3.2650-1	0.0912663	0.522031	8.30281	218.582	241.726	331.87	358.768	326.417	362.645	350.99	348.817	341.55	259.808	332.493
Tb927.3.2660-1	-0.0503453	0.503867	5.79424	63.1374	60.7468	53.3716	56.7117	53.5944	50.6925	54.8583	56.7155	53.8963	53.0471	53.6551
Tb927.3.2670-1	0.183891	0.011434	6.35428	74.7237	74.8951	77.3705	79.6464	78.2084	77.4343	79.6366	91.8744	85.8726	83.7368	96.5553
Tb927.3.2680-1	-0.214909	0.00149437	6.15984	70.9434	77.026	77.1912	80.4698	78.0684	74.0938	70.2527	67.3036	66.072	60.4819	64.5787
Tb927.3.2690-1	-0.192858	0.147505	5.3461	51.9434	49.9058	45.2687	35.4343	36.7491	39.4804	32.9042	34.7795	34.0229	48.3839	38.5628
Tb927.3.2700-1	-0.0392529	0.650602	6.08843	61.3435	61.7851	71.3213	70.6375	71.346	76.8497	69.288	68.5345	66.7229	58.2609	72.4127
Tb927.3.2710-1	-0.112012	0.344863	5.43341	51.1247	50.0218	48.9459	37.3342	41.4205	39.5565	39.8212	35.8974	36.9075	51.2276	43.0911
Tb927.3.2720-1	-0.137817	0.138859	5.88867	64.8621	70.4147	65.545	61.7746	52.6221	55.7374	61.1019	55.8343	57.3075	50.8597	55.6575
Tb927.3.2730-1	-0.135884	0.307295	5.79147	71.6738	67.4607	58.8205	46.9597	50.5093	51.0596	48.23	51.4355	48.1326	63.4093	51.5636
Tb927.3.2740-1	0.229034	0.0296197	7.03382	111.55	103.823	108.923	131.825	138.113	134.868	152.959	159.36	149.809	121.991	128.173
Tb927.3.2750-1	-0.21131	0.00358323	4.93623	34.9048	34.9586	31.6172	33.0147	31.1049	30.2505	29.7654	28.7308	28.7669	25.5731	28.0917
Tb927.3.2760-1	-0.334335	0.00230084	5.49605	57.979	56.5349	51.1093	44.6063	44.6402	44.0247	37.9711	36.9986	35.3174	44.3	42.9602
Tb927.3.2770-1	0.1746	0.0557775	5.8065	58.6942	57.5235	55.9169	45.8241	48.0801	51.226	59.9607	56.15	56.0951	65.3812	60.7825
Tb927.3.2780-1	0.0800042	0.293241	5.40842	46.7376	43.0793	39.1214	41.0838	40.8024	37.581	42.5573	44.5471	46.5607	43.4359	41.6778
Tb927.3.2790-1	-0.147266	0.127057	4.83391	33.2358	34.108	29.8793	30.4181	26.9539	24.4426	27.725	28.3414	26.497	28.3717	23.7481
Tb927.3.2800-1	0.132565	0.195185	3.24485	9.38523	8.20249	8.39806	9.57384	9.48174	9.45087	9.37315	10.4772	11.4972	9.1081	9.32972
Tb927.3.2810-1	-0.308684	0.00095075	5.11877	43.606	42.4363	39.662	33.3444	34.3805	35.0622	31.1644	29.4224	29.3108	31.9827	31.8329
Tb927.3.2820-1	0.0850164	0.201747	6.16142	67.2738	69.7602	64.6508	71.6595	70.6058	73.9502	75.3344	77.0255	75.7881	72.3718	68.9263
Tb927.3.2830-1	-0.310369	0.00380232	5.8203	62.8039	58.5258	60.5654	68.0086	62.3414	59.5265	52.2228	52.2411	56.8448	36.378	52.0938
Tb927.3.2840-1	0.0652911	0.499076	5.41388	38.3035	36.5169	42.8878	43.3825	43.3981	45.9775	46.3036	48.317	41.5593	38.5996	43.7097
Tb927.3.2850-1	-0.127652	0.324974	5.52646	41.0191	41.0608	40.4822	57.0942	55.4592	52.4442	51.0805	43.4112	46.6282	37.3559	40.9816
Tb927.3.2860-1	-0.239074	0.0026733	5.56969	48.133	54.1004	52.8534	46.5817	50.7079	53.8493	44.0327	43.3471	41.6427	41.2123	45.9802
Tb927.3.2870-1	-0.138802	0.0834595	6.47735	84.042	89.5991	96.1217	96.4927	93.68	97.9249	90.2682	89.5178	85.7039	82.642	74.1063
Tb927.3.2880-1	0.279438	0.145901	7.62906	116.613	119.794	169.349	228.667	219.911	228.098	250.758	231.204	225.789	169.071	218.305
Tb927.3.2890-1	-0.341159	3.46e-05	7.49327	186.311	203.207	224.51	195.982	195.433	190.085	160.991	148.842	147.386	150.58	178.619
Tb927.3.2900-1	-0.522839	0.000512576	7.88078	291.481	315.934	364.941	251.786	210.911	205.914	200.124	180.348	173.825	204.333	193.049
Tb927.3.2910-1	-0.149963	0.356813	6.30904	61.9531	77.6381	72.0132	100.042	90.9673	95.4086	89.7217	84.0251	77.9765	51.7789	70.6495
Tb927.3.2920-1	0.0451965	0.725349	5.0664	27.3312	27.6261	31.4311	38.4207	36.7574	36.5554	31.6522	30.0565	34.7614	31.3436	42.6444
Tb927.3.2930-1	0.0561559	0.766125	3.9492	15.9432	15.5894	17.698	15.8325	14.878	11.1027	11.8762	12.3589	13.5183	19.7805	21.333
Tb927.3.2940-1	-0.047897	0.716853	5.11492	29.6764	27.7537	31.7958	44.467	40.2986	36.9982	32.4538	35.6608	35.5179	31.3955	35.1681
Tb927.3.2950-1	-0.145489	0.200331	5.8893	69.6161	64.6784	74.5855	56.2852	54.0583	52.654	51.9193	52.3859	50.0404	61.1246	64.6535
Tb927.3.2960-1	-0.495236	3.42e-07	9.75048	936.548	892.343	1037.04	990.47	1043.13	1055.05	695.899	676.617	660.991	773.587	713.348
Tb927.3.2970-1	-0.0219537	0.834723	5.43681	41.1418	42.868	41.7499	41.5246	48.5479	45.7808	42.4107	41.047	44.5066	37.6706	49.2237
Tb927.3.2980-1	-0.0421275	0.592134	6.09914	66.8115	67.7639	66.2426	73.6386	73.2493	69.0493	71.6258	69.0394	72.7466	60.7137	63.1957
Tb927.3.2990-1	0.0466287	0.72648	6.49025	70.1701	71.0903	82.3633	102.01	99.9512	105.788	102.323	93.7572	93.8666	72.9352	94.6464
Tb927.3.3000-1	-0.22438	0.0122746	7.12144	157.883	162.139	164.602	138.099	137.929	133.367	131.549	124.897	121.921	134.509	124.758
Tb927.3.3010-1	0.132693	0.199332	6.82393	96.2389	101.435	102.713	115.709	112.396	122.563	129.451	126.649	120.702	103.556	114.821
Tb927.3.3020-1	0.218181	0.0875366	5.54842	43.4549	38.0302	33.7723	49.6775	50.0162	46.3854	54.0967	56.5842	56.6748	43.9985	42.103
Tb927.3.3030-1	-0.277841	6.76e-05	6.78356	121.231	124.378	123.721	119.47	118.229	111.222	105.153	102.545	99.321	98.4173	88.1596
Tb927.3.3040-1	-0.113084	0.105484	7.44312	177.106	178.497	192.348	176.765	174.826	181.617	166.112	160.877	151.59	179.583	174.908
Tb927.3.3050-1	-0.193026	0.0300307	4.26176	19.3518	17.3411	18.4865	22.5612	22.4018	21.8746	18.0431	18.7896	18.0158	17.2005	16.9474
Tb927.3.3060-1	-0.257379	0.00528432	6.16613	83.6555	78.2171	84.697	69.9626	77.4517	71.4434	61.8536	63.097	56.7154	76.0957	66.7311
Tb927.3.3070-1	-0.389146	5.93e-07	4.32175	24.6363	21.2427	22.5105	20.6045	23.0508	22.3859	15.6022	17.1705	17.322	18.5888	16.8589
Tb927.3.3080-1	0.0808465	0.274103	5.72582	54.7467	54.5518	53.1035	48.8185	49.1636	49.0954	55.8253	56.526	54.4603	57.6167	48.2441
Tb927.3.3090-1	0.126418	0.150205	5.61335	52.1056	50.0857	44.0013	43.4275	45.7126	46.6636	52.944	55.7323	53.9146	51.3783	42.5264
Tb927.3.3110-1	-0.015415	0.906658	5.85711	69.816	67.9273	67.1741	46.9354	49.0231	48.6229	55.07	54.2635	53.8275	63.4389	61.5147
Tb927.3.3120-1	-0.0190924	0.828302	6.08037	61.7156	61.4544	67.1292	76.1213	76.1122	65.8661	69.9027	70.0934	69.3952	58.8419	67.6974
Tb927.3.3130-1	-0.407213	0.0786418	6.15714	105.52	106.313	103.89	54.8286	58.125	53.4049	52.2394	52.0426	49.3959	74.8484	74.4033
Tb927.3.3140-1	0.178423	0.072594	6.47411	78.1348	71.8057	80.2991	94.027	88.2603	90.6612	97.5738	99.2457	102.152	82.9529	92.7877
Tb927.3.3150-1	0.00353864	0.96747	4.60449	25.8233	24.7753	24.2687	24.0028	24.9771	21.9657	22.0299	24.3943	25.592	22.5627	27.2064
Tb927.3.3160-1	0.333046	0.00257137	5.33261	34.1793	33.2233	31.6506	36.4162	39.2251	41.4857	41.5789	42.2214	39.3064	47.4852	56.499
Tb927.3.3170-1	0.111696	0.536007	5.83448	67.6054	71.7282	67.913	39.4179	41.2175	42.439	53.8237	51.1607	54.462	64.8695	73.0567
Tb927.3.3180-1	0.109041	0.374582	3.30083	11.2973	11.8956	8.67157	8.23801	8.60194	8.39963	9.95664	9.51232	10.3596	11.778	9.69255
Tb927.3.3190-1	-0.368506	5.86e-06	7.36906	194.976	189.123	192.839	176.531	178.453	173.22	135.445	138.057	142.186	155.617	142.004
Tb927.3.3200-1	-0.252061	0.000844136	6.968	129.23	126.999	154.455	137.897	128.419	133.235	118.864	111.517	107.944	108.305	120.25
Tb927.3.3210-1	-0.160926	0.160105	5.86068	54.3035	54.0432	58.1351	71.5343	66.9802	61.1416	63.9336	58.6557	52.3149	47.9988	50.1538
Tb927.3.3220-1	-0.131883	0.250089	5.88075	73.1375	73.8336	63.0363	52.0969	53.248	52.8253	52.8504	55.1003	54.7079	63.0162	54.2947
Tb927.3.3230-1	0.257252	0.00167789	5.42673	44.0802	43.0223	40.8293	34.002	37.8995	37.2726	44.9154	47.8726	50.774	46.3372	46.1483
Tb927.3.3240-1	0.124949	0.261583	7.69946	165.577	176.027	232.197	202.656	186.891	234.615	228.498	225.756	215.66	188.923	229.642
Tb927.3.3250-1	0.20701	0.0109012	5.89332	63.9227	57.1867	48.4336	55.5484	56.1723	51.9682	63.937	65.8025	64.5333	65.3341	60.981
Tb927.3.3260-1	0.0759708	0.333755	6.58258	87.7706	91.2886	88.704	97.4518	95.7655	100.266	101.205	104.02	108.384	93.5917	85.8088
Tb927.3.3270-1	-0.556746	0.000144512	10.7271	2185.09	2028.92	2141.44	1573.51	1896.61	2076.52	1146.87	1245.41	1151.66	1826.43	1372.51
Tb927.3.3280-1	0.151321	0.0567887	5.22079	34.0816	34.7521	32.2794	35.0877	38.8618	37.9121	40.0722	40.5483	40.5795	40.2202	35.8172
Tb927.3.3290-1	-0.180298	0.173082	3.33369	9.48686	9.56739	10.0412	13.6112	10.3615	10.8337	9.26495	10.6381	9.87055	9.6521	7.57321
Tb927.3.3300-1	-0.49353	0.00659136	7.48508	252.118	260.645	244.001	153.653	163.086	164.482	132.7	134.767	123.523	193.518	148.24
Tb927.3.3310-1	-0.145199	0.247464	8.71759	393.358	435.079	560.076	408.991	406.721	436.585	385.407	345.13	353.238	411.537	494.585
Tb927.3.3330-1	0.238241	0.195437	8.11706	196.708	178.415	200.547	303.699	321.868	338.772	308.112	331.974	367.35	240.94	265.64
Tb927.3.3340-1	0.0386949	0.686636	5.05172	31.2912	30.1853	29.8872	34.9262	35.1208	35.121	30.9974	30.33	31.8631	41.429	33.6979
Tb927.3.3350-1	0.057777	0.688228	6.28848	98.8458	94.238	78.3185	59.1836	61.5261	68.3604	74.2771	74.2804	73.5491	96.925	80.3277
Tb927.3.3360-1	0.150093	0.119811	6.08075	68.2296	69.0912	66.6439	50.0988	60.3891	72.3872	68.6633	68.3539	69.236	79.3773	72.0563
Tb927.3.3370-1	0.136382	0.255074	6.7243	90.1211	84.7534	87.1031	116.066	110.483	118.476	122.103	118.486	123.98	93.5501	97.9535
Tb927.3.3380-1	0.176531	0.0160554	6.19084	70.9998	69.5086	68.3939	64.7809	69.4771	70.6283	71.4036	73.4762	74.9692	86.4601	83.469
Tb927.3.3390-1	0.314497	0.00110854	4.64307	21.0944	20.9464	21.2637	25.422	24.0792	22.1593	28.527	28.8096	32.1339	26.6383	23.7757
Tb927.3.3400-1	0.314555	0.833914	-4.11387	0	0.0615421	0.0333452	0.028658	0.048369	0.136159	0.0615347	0.152466	0.0820018	0	0.0312462
Tb927.3.3410-1	-0.119298	0.134727	5.79144	50.6386	57.6275	62.8328	59.6173	55.9184	58.1153	50.2899	50.3106	49.5099	57.9875	56.396
Tb927.3.3430-1	-1.78996	0.0263963	-2.65953	0.202239	0.103584	0.336748	0.192942	0.407059	0.183339	0.103572	0	0	0.2115	0
Tb927.3.3440-1	0.224256	0.0066925	5.6492	42.3253	43.1508	46.4816	49.6351	48.8885	49.2154	53.2885	53.2219	58.2739	49.2575	58.3008
Tb927.3.3450-1	-0.369356	0.0145403	9.86857	729.711	795.569	1134.58	1182.92	1159.34	1248.6	884.545	785.624	817.311	737.823	807.146
Tb927.3.3460-1	0.41992	4.44e-06	6.1439	52.0699	53.523	59.4365	65.7892	65.7612	71.1477	82.7408	82.0036	82.9248	75.5746	86.8694
Tb927.3.3470-1	0.22019	0.193292	5.88068	45.6435	43.3107	46.7205	56.9296	68.2348	67.9469	69.092	72.7683	74.5849	43.9149	58.9725
Tb927.3.3480-1	0.0159286	0.892681	6.71137	100.376	103.577	92.1167	101.949	112.616	114.913	110.962	124.038	118.429	88.0163	85.7049
Tb927.3.3490-1	-0.43313	3.09e-07	7.15521	182.047	157.138	177.95	146.592	153.259	152.629	117.496	109.828	122.48	114.484	134.024
Tb927.3.3500-1	-0.00673579	0.956054	6.64499	90.0378	91.2478	90.4543	103.958	107.458	118.559	113.579	108.86	109.123	87.4781	80.1126
Tb927.3.3510-1	-0.0621566	0.730682	4.45514	24.1799	22.6327	18.2474	25.935	23.9357	19.2603	25.6352	24.2226	27.4388	15.3793	14.4144
Tb927.3.3520-1	0.267635	0.0873996	2.63486	6.05489	5.82781	5.50336	6.16422	5.82361	4.75225	7.40875	8.08526	8.06108	5.90718	4.73424
Tb927.3.3530-1	0.244779	0.0184799	5.416	37.5241	34.6976	36.5361	43.5076	41.935	42.0872	51.1986	47.2205	53.6683	40.3882	40.8841
Tb927.3.3540-1	0.115492	0.180819	6.08908	71.3367	73.2493	68.9316	59.9876	61.0436	59.0653	71.0833	73.8293	73.4441	75.0297	61.8364
Tb927.3.3550-1	0.220889	0.104224	5.04091	39.8804	37.3013	31.4151	23.6921	25.9967	25.4388	34.9705	35.7055	35.2694	39.6595	32.7948
Tb927.3.3560-1	-0.18978	0.209775	7.5375	228.831	235.719	227.111	160.355	166.018	162.869	162.324	163.194	150.414	222.721	164.098
Tb927.3.3570-1	0.132246	0.357938	5.8739	46.6292	42.9562	51.6429	62.5037	62.7121	70.6137	60.5468	67.6977	67.9659	49.7687	62.044
Tb927.3.3580-1	-0.0362968	0.737671	8.09181	290.011	281.518	280.923	256.806	259.052	287.333	264.453	295.377	292.154	279.18	214.224
Tb927.3.3590-1	-0.296503	0.000175234	5.71629	57.3981	62.3179	52.2118	60.8246	56.3234	55.4779	48.2548	51.655	48.2551	41.8644	43.7369
Tb927.3.3600-1	-0.0184312	0.883241	6.05661	55.4594	55.8025	66.7848	78.6863	71.5994	73.2826	69.6887	65.2923	68.979	55.8254	70.7732
Tb927.3.3610-1	0.13413	0.31345	6.85506	118.433	138.348	93.7077	109.596	101.927	103.14	128.735	126.369	125.605	142.648	84.9104
Tb927.3.3620-1	0.147537	0.064998	6.50705	93.8313	86.1317	75.6288	89.8347	87.0494	87.6735	97.2412	96.3747	96.9742	98.5914	91.1492
Tb927.3.3630-1	0.161026	0.279155	4.90765	21.8198	23.7769	25.4149	37.1683	32.9958	29.6996	33.1022	33.5777	36.4869	27.3166	28.8149
Tb927.3.3640-1	0.228631	0.00979475	5.08454	32.2873	31.4631	27.7793	34.3113	34.374	28.6199	38.4003	38.0581	40.9549	34.8784	32.1173
Tb927.3.3650-1	0.0702598	0.444203	5.72177	63.5546	53.5771	52.4538	46.8945	48.759	44.4193	53.3791	55.3398	52.8679	56.4576	52.8157
Tb927.3.3660-1	0.255809	0.00104635	5.98386	56.6407	57.7522	55.4435	56.7919	59.3931	62.8902	73.4756	73.2873	71.129	62.1858	67.1777
Tb927.3.3670-1	-0.440027	0.000223248	5.74925	70.6016	75.8056	65.5939	55.6823	51.972	46.9225	47.5334	44.818	44.816	44.1608	43.7792
Tb927.3.3680-1	-0.090765	0.212343	7.06839	134.856	133.623	132.63	141.521	144.087	141.447	132.833	133.44	134.753	129.432	117.726
Tb927.3.3690-1	-0.206842	0.0197375	7.90708	269.696	270.849	260.309	241.551	242.257	248.627	222.111	221.257	210.095	242.553	211.035
Tb927.3.3700-1	0.260009	0.188584	4.44583	13.9364	12.6771	18.5643	24.5704	24.0561	26.0765	26.6073	23.5408	23.4352	20.4043	25.8616
Tb927.3.3710-1	0.154679	0.283615	5.84228	48.7529	41.4112	45.5463	58.8122	66.554	66.2343	62.3845	67.4184	69.4159	51.4068	53.157
Tb927.3.3720-1	-0.0117663	0.907585	6.02514	68.5557	58.0519	68.2176	66.5103	63.7129	67.1419	68.1397	57.6749	63.9648	70.1793	64.225
Tb927.3.3730-1	0.137855	0.394917	5.31946	46.9015	45.2553	38.5196	31.577	33.8389	33.0547	34.6346	34.9381	34.7905	51.1677	54.5687
Tb927.3.3740-1	-0.201835	0.00370396	5.73833	63.0831	58.8057	56.1513	54.7676	54.6155	53.1318	48.2017	49.674	51.7537	50.1514	46.8868
Tb927.3.3750-1	0.102813	0.266976	8.78063	425.283	410.282	483.545	398.982	437.648	397.208	444.15	428.522	406.746	503.949	501.248
Tb927.3.3760-1	0.108997	0.720845	0.773293	1.07954	1.10585	1.59781	2.05982	1.93142	2.06604	2.70286	2.06996	1.30977	1.5053	1.37246
Tb927.3.3800-1	0.099784	0.177673	5.91973	64.1574	61.2538	56.1124	57.8084	57.6917	54.7467	62.0459	61.7687	61.3445	66.208	62.7644
Tb927.3.3810-1	-0.00365427	0.982087	5.65394	43.9901	41.3897	44.1531	59.6239	56.2454	57.0078	55.924	53.1634	55.5906	45.2952	41.4745
Tb927.3.3820-1	-0.244891	0.0018197	6.75061	124.611	123.665	117.359	109.587	113.02	107.271	102.859	99.947	106.663	92.2411	87.2573
Tb927.3.3830-1	-0.520118	1.2e-08	5.63126	49.8373	52.7912	62.3016	66.9849	56.6394	56.2875	43.0082	40.0628	38.9604	37.7698	40.5747
Tb927.3.3840-1	0.13481	0.362582	3.04436	7.28407	8.62905	5.94058	8.84014	8.65702	7.99589	8.06973	10.4123	8.47679	9.63862	6.80366
Tb927.3.3850-1	0.0170009	0.936326	5.5027	63.9315	60.8429	51.842	30.7233	31.577	31.6707	39.9923	39.2798	38.7335	61.2503	48.8915
Tb927.3.3860-1	0.154751	0.204939	5.19617	41.9231	42.0896	34.7833	29.6285	31.4896	29.3017	37.2105	38.2208	41.0092	44.8032	32.8108
Tb927.3.3870-1	0.0199904	0.855733	6.20677	85.6087	79.0397	77.4154	58.4725	69.0602	70.7924	69.1912	72.627	69.351	84.3952	76.5333
Tb927.3.3880-1	0.00104454	0.99154	7.43271	150.736	153.505	166.347	191.781	187.618	186.235	178.272	179.754	190.375	127.85	187.995
Tb927.3.3890-1	-0.0434303	0.670322	6.34872	76.018	75.3175	75.5434	95.4744	90.0369	83.2565	86.2967	88.4429	86.9216	69.4695	69.7173
Tb927.3.3900-1	-0.137869	0.0844483	6.0892	79.2453	75.3619	69.3433	67.1456	68.9335	66.1106	66.3597	62.7312	58.2674	71.8495	63.5531
Tb927.3.3910-1	0.168034	0.0335116	5.65916	50.9563	49.1454	43.0066	48.8468	49.7966	45.3085	55.9449	56.6863	55.7923	50.1731	50.2091
Tb927.3.3920-1	-0.258738	0.00608153	5.50939	46.8367	47.7911	46.4683	46.774	53.9899	53.4677	44.7462	44.4401	44.3636	35.6619	36.5155
Tb927.3.3930-1	0.248341	0.0946601	4.86675	22.3619	23.3658	20.4825	31.6705	33.515	29.8358	34.2101	36.6756	34.3584	28.3697	26.0993
Tb927.3.3940-1	-0.615207	0.113046	4.39373	42.5445	33.7433	33.4457	13.4364	14.3564	12.2368	10.4367	11.2354	10.018	23.8539	25.919
Tb927.3.3950-1	-0.0300118	0.798571	5.5796	55.5552	56.1008	52.069	43.997	41.5765	40.3765	41.6422	44.219	43.3142	52.9495	54.2418
Tb927.3.3960-1	0.177234	0.0800931	5.19922	33.7269	32.7578	31.2588	37.3123	37.5261	35.4136	36.3355	38.207	37.4724	48.5521	35.5609
Tb927.3.3970-1	-0.31249	0.068109	7.04338	146.786	182.469	188.987	127.788	110.519	111.799	110.772	102.616	90.5501	130.436	148.254
Tb927.3.3980-1	-0.0559371	0.454018	5.67868	49.6876	55.4508	48.0971	52.3374	53.0504	54.0737	50.5785	53.3167	48.734	52.8843	45.2289
Tb927.3.3990-1	0.283664	0.012199	5.67856	40.6091	35.2271	45.8703	56.2801	53.3639	48.2712	57.0545	53.6504	57.5012	55.2299	60.3326
Tb927.3.4000-1	-0.0441383	0.723117	8.45554	278.607	279.273	337.991	409.017	413.083	417.436	354.839	347.263	351.048	316.83	356.177
Tb927.3.4010-1	-0.371425	0.287172	0.754424	1.50088	2.17053	0.980044	1.85303	1.56377	3.20146	1.08514	0.716978	1.5264	1.75427	2.20405
Tb927.3.4020-1	0.597396	0.0531547	2.90097	9.28657	8.91208	7.53744	2.88387	3.66265	4.06279	6.98555	7.44236	7.03393	11.3711	12.984
Tb927.3.4030-1	0.0704054	0.667074	5.9294	77.0059	74.9494	63.9322	47.2231	48.1448	46.2885	58.6962	56.6898	54.7665	78.9739	63.7079
Tb927.3.4040-1	-0.0961257	0.397621	6.40617	105.169	103.106	89.995	71.7246	75.5475	78.7087	80.5666	78.8521	76.477	91.3851	81.3828
Tb927.3.4050-1	0.000539589	0.999724	5.53879	53.2255	47.0097	45.1269	43.6816	44.3704	45.4968	48.7211	52.9667	44.1422	38.2407	48.3895
Tb927.3.4060-1	0.00190614	0.986782	5.07801	39.9806	38.2524	35.0993	29.5847	30.0481	29.6209	32.6769	35.7438	35.6231	34.0009	30.9266
Tb927.3.4070-1	-0.20456	0.0410963	10.4966	1497.84	1438.27	1575.32	1499.15	1589.7	1622.35	1468.71	1318.26	1335.52	1394.16	1152.89
Tb927.3.4080-1	0.19349	0.0284558	7.3242	153.432	139.355	158.877	144.347	156.357	150.257	168.862	158.314	176.635	160.935	195.401
Tb927.3.4090-1	0.1431	0.129726	5.32193	43.3325	38.0735	39.3741	31.6801	38.8914	37.798	41.4244	35.4321	44.0644	45.784	44.1446
Tb927.3.4100-1	-0.163789	0.0795981	8.71966	431.312	417.264	439.365	423.237	473.422	474.575	407.842	392.683	397.032	421.158	359.475
Tb927.3.4110-1	-0.043023	0.614457	7.70733	206.61	206.743	220.377	201.566	212.392	223.254	195.778	201.114	197.829	217.2	216.097
Tb927.3.4120-1	0.277623	0.0525838	5.53007	50.6642	52.1092	49.4062	31.1058	34.656	34.9529	47.8727	48.1492	48.4828	53.0647	57.8236
Tb927.3.4130-1	0.257722	0.0161986	6.60084	79.7907	76.776	77.7251	102.124	99.6078	98.6667	110.743	113.942	115.027	97.5081	95.7733
Tb927.3.4140-1	0.175861	0.00981152	6.3864	82.6921	84.5172	80.1476	73.7827	73.627	79.2847	92.1462	91.7336	88.3121	86.1551	87.8181
Tb927.3.4150-1	0.226156	0.0543429	5.47052	43.5393	39.7018	32.064	45.364	43.4988	42.7916	51.9419	53.1625	54.7781	41.4193	39.4725
Tb927.3.4160-1	-0.22486	0.0437438	6.38207	87.7191	100.868	81.9043	91.4676	89.3224	84.3201	88.6289	84.7138	83.2603	66.5989	58.6571
Tb927.3.4170-1	-0.0162773	0.920195	6.86218	89.7167	94.8726	102.166	137.584	134.544	142.561	125.146	135.801	111.048	91.7029	114.58
Tb927.3.4180-1	0.0806971	0.372603	5.68438	50.3492	45.9569	48.4796	51.2801	54.7788	49.7687	47.6064	51.9739	48.9495	52.2545	64.2715
Tb927.3.4190-1	-0.250527	0.0700341	6.87931	149.048	158.39	136.702	112.041	102.008	103.39	107.189	104.95	102.504	126.45	92.3341
Tb927.3.4200-1	0.255915	0.000152348	7.15298	135.38	129.209	124.886	133.342	132.207	129.689	145.243	160.65	171.809	154.279	148.807
Tb927.3.4210-1	0.0778901	0.600675	5.0704	41.9936	38.9729	32.9231	28.6232	28.6303	25.507	31.1222	31.8418	32.5374	45.5393	31.913
Tb927.3.4220-1	0.210616	0.00566807	6.03341	63.1308	63.3748	56.7181	64.2668	58.9992	60.3044	73.6612	73.2085	72.2682	72.5253	62.0371
Tb927.3.4230-1	-0.230376	0.022266	6.71087	127.17	121.47	115.327	98.6979	104.331	106.738	97.5619	93.2733	92.5767	105.075	90.08
Tb927.3.4240-1	0.187093	0.123929	5.86671	42.2268	49.2833	49.4679	66.372	60.8879	61.0291	67.8893	64.2979	62.833	57.0103	60.5752
Tb927.3.4250-1	-0.319354	0.00487527	6.72618	98.272	100.907	114.543	143.533	120.939	120.057	103.371	100.154	99.6421	80.9125	82.2638
Tb927.3.4260-1	0.0428427	0.619905	6.83048	102.376	102.891	98.8366	126.269	119.043	124.129	122.141	116.89	118.033	115.591	105.706
Tb927.3.4270-1	-0.234306	0.0654641	7.27587	184.585	175.211	184.458	144.759	155.207	153.614	126.215	127.902	121.554	178.32	152.881
Tb927.3.4280-1	-0.038367	0.551238	6.21095	75.6921	75.7138	70.7216	76.038	76.9296	74.7058	74.7083	74.1389	71.7475	71.5401	72.9092
Tb927.3.4290-1	-0.209107	0.0115834	3.85599	14.9163	15.4309	16.4927	15.4399	15.1183	15.1792	14.4024	12.5983	13.3853	12.8864	13.4307
Tb927.3.4340-1	-0.241926	0.0741453	6.26252	65.538	68.5784	73.2367	97.565	94.2649	96.1885	76.7309	75.0115	78.4244	57.2598	61.7033
Tb927.3.4350-1	-0.108188	0.185639	5.43515	44.2225	41.594	41.6138	47.2838	48.3607	45.3257	41.8569	44.7363	45.8924	37.153	37.8834
Tb927.3.4370-1	0.0437011	0.811109	2.41885	4.03262	4.54083	3.69052	6.31415	6.36943	6.66965	5.54924	5.93727	6.47059	4.76455	4.48286
Tb927.3.4380-1	-0.0521829	0.837051	5.26613	24.4583	23.9037	30.891	52.6828	51.5187	51.2104	38.9317	41.5274	45.8305	23.4941	38.8591
Tb927.3.4390-1	0.0740618	0.414966	5.31338	37.0881	35.4921	38.2322	40.302	40.6248	41.2564	38.2339	40.0565	45.446	34.6526	46.0155
Tb927.3.4400-1	0.778133	5.32e-09	3.90096	12.6229	12.0915	13.3704	8.91701	9.58088	11.1375	18.2091	19.0739	20.6926	16.5263	22.1008
Tb927.3.4410-1	0.238159	0.027347	5.64576	49.6594	51.837	48.7477	43.7725	42.1986	41.5939	51.4277	48.7326	52.7067	53.4148	66.6359
Tb927.3.4420-1	0.180194	0.0217854	5.72094	56.095	54.6532	48.3107	44.6965	46.4553	48.2603	56.6928	55.2731	57.6735	57.4756	54.6006
Tb927.3.4430-1	0.331401	0.000218246	5.7075	54.0055	50.0557	42.8619	42.1228	46.4922	45.0749	57.2456	64.2153	64.2929	56.8967	51.5416
Tb927.3.4440-1	-0.0621897	0.574369	6.5135	88.6169	89.647	78.229	107.926	100.925	93.5125	98.3637	92.0939	100.294	86.0178	69.3423
Tb927.3.4450-1	-0.0188943	0.837383	6.65766	93.303	100.053	114.32	106.015	93.881	101.826	104.253	91.4089	89.6566	100.98	114.877
Tb927.3.4460-1	0.38868	1.33e-05	5.54497	39.6139	36.0909	38.6634	42.9541	43.4484	44.7885	54.1756	55.1907	58.2605	45.8232	54.5537
Tb927.3.4470-1	0.374855	9.84e-07	5.25257	34.9968	34.2596	30.5464	30.8973	34.1408	36.6835	41.3379	43.3331	46.3876	43.3142	43.4491
Tb927.3.4480-1	0.406658	0.000853491	5.90565	43.0729	45.9162	49.1094	54.3449	59.6765	61.0581	70.3008	73.1107	75.4141	56.8864	70.5449
Tb927.3.4490-1	0.241809	0.0439728	5.95182	50.3051	50.3685	47.464	66.1825	63.6409	64.9463	69.6879	77.1603	74.0714	55.2792	61.771
Tb927.3.4500-1	0.0428957	0.806042	2.6966	8.72702	5.91783	7.50444	5.39419	5.71494	5.12572	5.72828	6.14514	5.76012	8.48392	6.80831
Tb927.3.4510-1	-0.296194	0.0641109	5.9153	76.1513	77.004	78.4306	55.5965	55.8536	52.4389	46.4349	46.2067	44.9126	66.734	64.0946
Tb927.3.4520-1	-0.0899169	0.19793	6.30188	85.9254	84.2687	81.9695	76.5607	79.939	78.1166	81.0082	76.4455	74.1895	71.0967	78.3332
Tb927.3.4530-1	-0.0249374	0.812498	5.78893	62.029	58.1122	60.8619	49.9086	50.3227	53.1526	49.1981	53.3116	49.6428	56.3433	65.2992
Tb927.3.4540-1	-0.0161561	0.897018	5.50429	54.8024	52.0513	48.8305	37.9602	37.9795	42.1304	40.0015	42.1318	41.0466	52.2614	50.0885
Tb927.3.4550-1	0.203548	0.0790613	4.94648	35.1454	32.233	31.8164	26.0922	23.055	24.7936	30.0419	31.4718	34.0875	35.6784	34.7647
Tb927.3.4560-1	-0.204189	0.170112	5.54418	64.6167	57.988	52.0552	40.5636	40.1695	42.4616	39.0393	39.5015	36.8614	54.6821	45.3434
Tb927.3.4570-1	-0.190753	0.221199	5.13108	48.7282	45.196	41.3183	29.0895	31.0742	27.4231	31.5271	30.1687	31.0161	38.7746	31.1646
Tb927.3.4580-1	0.0744419	0.374463	5.77118	59.6836	57.8931	50.3278	50.4335	52.8924	48.7648	56.2329	59.1523	59.0275	57.4368	48.9018
Tb927.3.4590-1	-0.314506	0.000708563	4.9974	35.8651	37.9036	32.746	36.3853	33.8173	33.6469	28.8755	28.5605	25.8083	32.0388	25.7184
Tb927.3.4600-1	-0.273335	0.0797584	5.96534	80.3118	85.354	81.7861	53.8504	51.7456	53.769	55.2244	52.8359	51.8166	65.5478	55.0452
Tb927.3.4610-1	-0.101062	0.560491	4.95259	42.1919	39.0044	35.869	24.7183	25.3333	24.5758	26.2161	27.2916	26.714	36.595	32.1122
Tb927.3.4620-1	-0.137777	0.274245	5.84964	72.7293	71.4924	61.2772	52.1008	53.0821	50.2655	51.8315	54.6262	52.6128	64.4521	49.8509
Tb927.3.4630-1	-0.184163	0.243245	6.35125	98.3573	100.595	95.8086	70.9955	74.7013	77.6223	62.7221	66.4718	64.0986	101.711	84.985
Tb927.3.4640-1	-0.426432	1.49e-06	5.97431	66.7651	65.1993	64.2871	78.5045	76.9403	75.0495	51.9105	51.7011	48.6135	54.7626	57.8411
Tb927.3.4650-1	0.065665	0.581395	6.12021	60.0906	55.2149	61.2254	76.5371	79.5386	75.9949	70.6153	65.5324	75.3534	63.0061	82.0639
Tb927.3.4660-1	0.1126	0.248597	6.36824	88.1574	84.3073	84.8274	70.6245	73.5794	76.5381	82.2979	77.0398	76.6133	94.205	100.519
Tb927.3.4670-1	-0.0387833	0.654543	6.58523	94.6659	95.7271	110.666	100.525	92.6667	88.9062	90.691	89.5948	83.9645	102.477	106.314
Tb927.3.4680-1	-0.151803	0.122347	8.1473	301.913	304.318	343.498	278.323	286.587	267.406	257.748	260.994	250.134	297.386	270.4
Tb927.3.4690-1	0.0195445	0.805156	5.8272	57.0323	54.1291	53.7336	57.9089	58.7388	57.0214	59.0949	60.4118	63.8774	53.0695	49.5156
Tb927.3.4700-1	0.0381643	0.647002	5.66927	54.08	53.4029	49.4236	49.9086	48.7546	46.1518	52.8398	55.7714	55.4746	48.0303	45.9356
Tb927.3.4710-1	-0.27831	0.00203763	5.68621	53.8053	56.13	53.1028	55.6246	57.7585	59.2498	45.4347	46.2932	42.7166	56.5027	39.7682
Tb927.3.4720-1	-0.0698943	0.495386	7.4551	181.556	191.83	210.623	165.553	157.124	169.312	175.502	162.372	160.059	186.678	169.584
Tb927.3.4740-1	0	1	#NUM!	0	0	0	0	0	0	0	0	0	0	0
Tb927.3.4750-1	-0.371993	0.712852	-5.15921	0	0	0.0442818	0.057086	0.0160583	0.0723265	0.0204293	0.0404944	0.036299	0.020859	0
Tb927.3.4760-1	-0.160567	0.102344	6.56124	105.276	107.923	115.812	91.9267	86.1142	88.091	94.2191	81.9208	85.1654	95.1827	87.146
Tb927.3.4800-1	-0.106837	0.281404	5.02203	28.9222	29.0236	31.4204	34.6044	40.563	36.9003	30.2269	30.4416	31.6527	31.1267	32.5356
Tb927.3.4810-1	0.23147	0.0195292	5.21364	31.1107	29.4222	31.9515	36.6916	39.5432	37.4748	38.7649	42.3361	39.4544	39.7724	41.6615
Tb927.3.4820-1	0.042619	0.620266	6.62127	98.9558	109.053	102.339	98.0397	88.4558	85.998	104.965	100.51	99.9232	107.826	86.8513
Tb927.3.4830-1	-0.109329	0.41539	5.12858	46.5348	42.2844	32.0065	31.2686	32.1754	32.8658	29.2946	32.5647	33.4112	37.5098	34.8966
Tb927.3.4840-1	-0.161012	0.20648	6.78487	130.777	135.717	134.964	89.9694	100.22	103.348	96.2995	99.5658	99.8011	118.949	103.334
Tb927.3.4850-1	0.277339	0.015447	5.74858	43.157	42.6797	47.979	51.5126	53.0854	55.7734	59.8242	64.8249	63.3054	45.5404	63.7255
Tb927.3.4860-1	0.261465	0.0788571	2.63634	4.94266	4.681	5.02082	6.18345	7.35806	5.96024	7.25945	6.53209	6.74635	5.75416	7.95446
Tb927.3.4870-1	-0.212103	0.111581	4.95885	25.7631	30.3444	30.6573	37.2984	35.4308	39.4406	28.2873	31.5969	29.4635	22.1728	31.6472
Tb927.3.4880-1	-0.271649	0.00654442	7.18066	123.649	157.33	185.578	163.3	150.894	163.444	143.683	119.633	133.789	123.248	131.287
Tb927.3.4890-1	0.257923	0.0707258	4.93298	23.586	23.3787	30.4201	28.4104	29.7133	32.7649	30.5885	32.8997	34.6636	26.7955	42.802
Tb927.3.4900-1	0.0799255	0.361332	5.52736	39.9006	43.9007	45.0073	46.6701	43.5033	50.771	48.087	49.1202	51.2374	40.3011	48.8354
Tb927.3.4910-1	0.0331724	0.809266	7.14231	100.217	115.984	139.852	170.537	149.152	162.987	161.086	151.948	153.197	121.191	127.82
Tb927.3.4920-1	0.038179	0.566963	6.4771	82.1444	83.0651	84.3593	95.9679	91.5172	90.942	88.2725	91.5388	90.8658	90.0332	91.2215
Tb927.3.4930-1	0.120909	0.257161	5.74618	43.0237	46.2034	52.0085	57.0037	54.8723	56.5807	55.9148	53.6425	60.2007	48.8231	62.1518
Tb927.3.4940-1	0.0759059	0.258284	5.23171	39.3768	37.3908	34.4692	35.7524	37.3782	35.6758	35.5099	39.5249	39.8613	38.9245	39.4637
Tb927.3.4950-1	0.231134	0.00671222	6.02048	53.8987	54.8747	58.0832	64.276	66.0049	63.7989	76.0202	73.5959	75.2001	63.3743	64.9392
Tb927.3.4960-1	-0.308684	0.0507822	5.09842	47.0636	47.7414	41.8094	26.8089	29.9459	31.9199	28.2237	29.2341	27.6043	35.5683	30.9315
Tb927.3.4970-1	-0.12116	0.239162	6.34995	96.3784	92.2303	90.6008	73.3741	74.4493	80.9994	75.7945	75.3515	73.4795	87.6286	76.9741
Tb927.3.4990-1	0.0583552	0.502779	6.24259	73.8673	65.6064	65.3595	80.6712	79.8161	80.5517	80.0072	79.1904	81.366	67.7273	78.7515
Tb927.3.5000-1	0.0742016	0.37249	6.07915	62.6071	59.231	57.9887	70.5568	70.5328	75.1652	71.7913	71.5564	68.6367	65.4419	70.1965
Tb927.3.5010-1	-0.354046	5.38e-07	7.94565	267.792	254.757	278.357	279.857	273.633	287.223	225.893	223.607	220.998	205.705	194.065
Tb927.3.5020-1	-0.246423	0.101497	6.46102	117.099	112.481	107.758	71.3593	81.3036	79.215	75.9187	73.8937	72.2147	93.7621	84.0605
Tb927.3.5030-1	0.0877451	0.272341	5.90329	64.032	58.5191	53.5779	56.9063	61.2671	54.8433	61.9639	67.3926	64.3562	61.5173	53.9805
Tb927.3.5040-1	-0.00490912	0.941559	6.63069	98.599	99.4568	97.5937	95.6814	99.1103	105.012	98.5305	101.246	97.9273	99.6693	97.1821
Tb927.3.5050-1	-0.158759	0.0837226	11.2665	2479.76	2454.77	2718.25	2557.22	2619.39	2687.06	2285.27	2251.49	2201.47	2435.73	2409.07
Tb927.3.5060-1	-0.360513	0.000479363	7.46853	189.619	196.083	247.661	185.241	170.77	192.106	157.769	140.686	139.617	161.454	167.243
Tb927.3.5070-1	-0.190959	0.00525274	6.31392	90.9041	86.8881	83.3461	78.878	80.7979	85.0495	70.9355	71.8109	73.5704	74.8766	78.07
Tb927.3.5080-1	0.00908931	0.939594	6.77742	131.556	127.026	112.43	102.427	94.4928	88.4088	103.37	102.017	100.967	133.922	110.08
Tb927.3.5090-1	-0.0213842	0.785882	7.39137	143.511	163.84	166.388	180.105	178.73	181.441	174.294	169.724	168.046	163.427	157.278
Tb927.3.5100-1	-0.0148402	0.845171	5.97608	71.0521	63.5245	58.6403	62.7848	63.0351	60.4156	61.7525	63.8346	64.4852	63.6131	59.284
Tb927.3.5110-1	-0.018511	0.824803	6.37948	87.6786	88.8989	92.6412	80.6092	77.0732	75.5916	82.1438	80.6126	75.8427	80.7652	93.957
Tb927.3.5120-1	-0.208491	0.00921006	5.45653	45.265	40.8745	47.407	50.7647	48.7227	47.5914	42.8854	43.3023	41.3007	35.812	39.1003
Tb927.3.5130-1	-0.20489	0.00193731	6.10737	68.6984	71.5478	73.0503	75.6098	76.4429	74.7588	66.7449	66.4297	61.7603	63.2056	60.1461
Tb927.3.5140-1	-0.233476	0.00174557	5.26405	42.5127	40.7467	38.968	42.8417	39.641	42.6519	37.2863	35.45	35.3448	37.117	30.1368
Tb927.3.5150-1	0.0649754	0.413773	6.30184	73.3228	74.0115	75.5745	86.3745	81.3315	73.0041	79.8593	79.9338	82.8173	72.6314	88.9708
Tb927.3.5160-1	-0.0338383	0.701113	5.28592	44.3207	42.3809	37.9561	37.3713	38.522	36.0228	36.3077	36.9722	34.99	43.9605	40.3502
Tb927.3.5170-1	0.0832543	0.226768	6.21697	68.7301	69.9317	68.227	78.436	74.0053	75.2178	79.648	78.0427	79.9345	71.5259	74.5512
Tb927.3.5180-1	-0.41976	8.42e-05	9.68132	729.346	888.091	944.346	1053.84	958.121	991.03	737.278	714.728	652.115	704.857	657.767
Tb927.3.5190-1	0.0269986	0.75193	5.76228	53.5343	50.1739	54.5863	51.6278	54.5681	58.3693	51.9046	48.4913	54.6207	55.175	64.0008
Tb927.3.5200-1	-0.387395	1.93e-05	6.93966	132.169	137.345	156.817	136.945	128.743	132.857	112.749	100.793	95.2252	93.5544	123.129
Tb927.3.5210-1	-0.28575	0.0372873	5.49263	40.8916	40.101	44.1819	56.1769	56.2747	56.4949	43.2234	41.9527	40.4341	30.334	45.2005
Tb927.3.5220-1	-0.437149	3e-05	5.23731	53.6247	45.494	45.0385	38.5667	37.5152	36.6473	29.5191	31.8939	31.2496	32.9193	32.4665
Tb927.3.5230-1	0.110098	0.120463	6.29427	84.707	78.7949	72.1382	73.5577	73.5881	71.7439	82.2887	76.1627	84.3299	80.4426	85.5375
Tb927.3.5240-1	0.0803572	0.296395	6.05177	61.7706	60.0004	59.6788	69.0805	68.5706	68.7849	72.6652	72.5335	69.9677	63.4428	63.2272
Tb927.3.5250-1	-0.27185	0.0247806	3.62336	13.0144	10.352	12.7159	14.8479	14.4133	14.8429	10.6579	12.4198	11.5969	9.34539	11.354
Tb927.3.5260-1	-0.125608	0.0700065	6.44992	85.6307	87.8692	93.3303	95.7804	91.1376	91.416	81.4531	79.112	78.9297	85.1013	91.882
Tb927.3.5270-1	-0.17885	0.1115	6.48978	104.142	97.4986	106.01	92.4322	85.3915	83.9626	79.7819	82.5371	68.4514	86.7047	101.668
Tb927.3.5280-1	-0.00772267	0.953037	6.73878	80.7848	88.6007	102.647	125.633	121.268	123.337	113.282	102.798	105.529	100.356	110.575
Tb927.3.5290-1	0.0262697	0.754554	5.70225	56.0796	54.4674	47.9301	51.1661	51.3437	48.8198	57.4017	53.1162	53.0057	55.2407	44.1472
Tb927.3.5300-1	0.349574	0.0154568	6.3994	61.2259	62.1001	61.3802	93.995	83.1266	88.4055	100.399	106.342	103.008	76.0153	92.5493
Tb927.3.5310-1	-0.139262	0.611359	3.59984	15.7996	16.3938	17.3753	7.98085	8.45168	9.92391	8.40929	8.01923	8.44468	15.5064	17.0633
Tb927.3.5320-1	-0.0601123	0.459206	6.37867	75.6027	79.7004	90.669	86.1996	86.0376	90.4517	85.8695	75.3602	77.0883	76.9925	91.328
Tb927.3.5330-1	-0.0206095	0.7922	6.57967	88.8534	86.5001	93.3166	103.165	103.905	101.801	91.2015	94.4829	101.151	90.7473	97.0127
Tb927.3.5340-1	-0.390998	3.51e-05	8.24913	330.052	339.299	327.766	381.38	343.051	324.804	264.346	271.529	273.57	269.103	221.892
Tb927.3.5350-1	-0.0626345	0.377636	8.22893	298.627	299.014	328.945	328.729	276.49	304.039	306.036	272.662	292.937	292.054	300.729
Tb927.3.5360-1	0.0777942	0.436736	6.62903	83.1049	82.4092	89.7945	104.445	109.68	109.739	104.1	109.721	106.065	90.482	99.2075
Tb927.3.5370-1	-0.176139	0.117356	8.23904	271.357	286.255	339.407	361.558	300.793	353.355	318.558	287.437	280.036	234.777	289.926
Tb927.3.5380-1	-0.0651426	0.465435	6.1758	66.0112	65.1091	72.0094	81.5876	80.0702	77.8314	75.8656	73.1786	74.3655	61.4845	67.7211
Tb927.3.5390-1	-0.188062	0.0233309	5.07639	31.9938	32.8049	33.3359	38.2195	38.7486	39.1816	31.2614	30.7649	30.4245	32.9776	31.4289
Tb927.3.5400-1	-0.273203	0.000911374	5.74731	54.9399	60.8185	65.1312	57.5108	55.938	55.419	49.308	47.4205	46.0428	43.0124	55.3482
Tb927.3.5410-1	0.146767	0.257992	5.39028	32.739	33.1002	42.6833	48.8843	42.6263	39.8817	43.4005	43.8793	42.5139	38.6071	53.0331
Tb927.3.5420-1	0.0298233	0.779591	5.32475	46.4828	45.6842	40.3864	35.0949	36.3392	34.2378	37.2051	38.2017	38.5154	48.1687	40.5459
Tb927.3.5430-1	-0.359799	6.83e-06	6.1074	75.8368	82.2701	75.8789	82.66	74.5445	68.6915	59.0099	64.4558	61.5598	55.102	58.3985
Tb927.3.5440-1	0.114635	0.179692	5.43308	44.0852	42.5787	42.6607	41.9699	40.9615	37.576	42.6806	41.3338	42.5135	50.5237	48.3569
Tb927.3.5450-1	0.0832891	0.613422	5.01063	39.5971	39.5525	35.16	23.8939	24.8472	25.2975	27.533	31.937	29.0501	41.5114	36.2233
Tb927.3.5460-1	0.0817784	0.500445	6.26059	86.7963	85.8398	78.4481	63.6383	67.9218	65.5153	68.3223	69.6076	72.1281	92.1298	93.0225
Tb927.3.5470-1	0.0383196	0.698917	6.64862	88.4452	86.9564	91.9271	113.417	108.681	105.174	101.218	106.836	108.087	87.5346	105.363
Tb927.3.5480-1	-0.1208	0.234305	5.45432	40.2382	42.6061	42.1744	50.391	50.6168	46.9784	44.7548	41.2808	44.6575	33.508	45.0806
Tb927.3.5490-1	-0.209799	0.0328868	6.92933	127.974	141.583	150.028	120.52	119.79	119.35	112.657	108.362	99.5702	123.879	116.98
Tb927.3.5500-1	-0.115102	0.21248	6.6532	85.8823	96.0929	108.758	116.691	108.336	109.904	93.2352	91.0463	93.4129	93.3667	110.423
Tb927.3.5510-1	-0.000639551	0.996182	5.49082	44.6747	42.5109	49.2101	47.5795	44.7114	41.178	44.1008	40.423	42.5287	45.6206	52.1079
Tb927.3.5520-1	-0.206947	0.225449	7.6863	259.592	263.984	278.298	165.093	171.059	177.744	182.362	170.09	167.409	231.292	198.769
Tb927.3.5530-1	-0.204992	0.273898	5.68322	64.601	66.4574	65.3174	41.1929	44.7761	45.7081	40.2412	38.815	37.9922	62.9676	57.1455
Tb927.3.5540-1	-0.121133	0.0883615	6.49165	99.479	96.7416	99.4936	89.9434	88.1524	86.6752	85.6419	82.0737	83.8057	90.809	87.0423
Tb927.3.5550-1	-0.0950375	0.381395	8.28958	258.053	265.407	329.371	357.02	348.092	375.413	325.208	297.074	302.593	287.07	296.642
Tb927.3.5560-1	0.162767	0.16772	7.47315	136.32	165.966	198.287	163.837	153.779	193.041	192.106	165.74	173.234	182.218	229.975
Tb927.3.5570-1	0.200282	0.110064	6.6488	71.6361	78.2968	93.7234	105.216	106.389	108.558	116.51	115.133	111.27	86.2758	110.767
Tb927.3.5580-1	-0.127895	0.143254	7.20249	130.177	146.643	172.326	167.164	148.394	154.478	153.888	139.072	131.643	137.957	138.424
Tb927.3.5590-1	0.316346	7.69e-06	5.84749	50.3535	49.072	51.7624	57.098	52.8728	49.6802	67.4691	66.0816	67.7167	59.9506	61.3189
Tb927.3.5600-1	0.246778	0.0178084	5.87351	47.0623	45.1306	55.7912	59.1126	57.8132	59.3008	67.7206	58.549	65.7492	57.175	71.5015
Tb927.3.5610-1	0.170848	0.0931005	5.90538	49.1322	47.0971	53.8474	64.1666	62.7173	63.1685	66.4466	65.631	66.0433	55.0275	66.0303
Tb927.3.5620-1	-0.226442	0.0135732	5.76819	59.6979	63.9669	64.7247	54.9387	50.7171	56.0956	49.2399	48.8709	46.8385	57.7631	46.6487
Tb927.3.5630-1	0.133707	0.38459	5.69292	36.2903	36.6037	49.8142	57.3841	56.7743	60.3397	57.5539	53.3628	55.1386	43.2572	62.5086
Tb927.3.5640-1	0.0843015	0.238823	6.59935	88.8423	89.3433	88.5429	97.9169	99.1995	102.371	102.383	95.4242	98.6973	102.638	101.227
Tb927.3.5650-1	-0.158138	0.335562	4.86821	24.3122	23.2763	30.4343	36.0229	38.1841	31.67	24.5952	23.7496	26.2581	23.8413	38.926
Tb927.3.5660-1	-0.0790116	0.547354	6.23054	68.6761	78.0901	99.3138	68.4195	71.1661	76.0796	65.6244	61.6356	63.3461	82.1545	91.4809
Tb927.3.5670-1	-0.154631	0.257589	4.49301	21.2749	24.9748	28.4432	24.6673	23.8798	18.442	19.8025	18.8379	19.359	22.9799	25.0374
Tb927.3.5690-1	-0.548023	0.0693753	2.72727	5.93765	8.07392	8.39937	10.1764	7.65714	6.14491	3.76738	2.61366	3.63384	7.63828	8.79982
Tb927.3.5700-1	0	1	#NUM!	0	0	0	0	0	0	0	0	0	0	0
Tb927.3.5740-1	0.370856	0.0884239	2.82007	5.9101	9.85959	5.06103	6.28279	4.48634	5.81701	7.26409	8.22784	6.45346	9.71258	8.60666
Tb927.3.5760-1	0	1	#NUM!	0	0	0	0	0	0	0	0	0	0	0
Tb927.3.5770-1	-0.0978783	0.500509	4.35592	16.7015	20.1762	17.5168	23.6258	22.4416	26.1046	20.2918	19.2925	22.2198	17.3458	19.5293
Tb927.3.5780-1	-0.196466	0.0362527	5.62288	50.2013	53.8543	53.5327	55.1529	51.2376	49.8099	43.4224	44.6405	40.7349	51.9834	47.4903
Tb927.4.120-1	0.313359	0.00557977	6.17791	57.9285	65.8059	78.006	64.231	61.093	64.3402	83.4686	76.1752	82.4502	68.3555	94.543
Tb927.4.140-1	-0.498925	0.19792	2.60114	7.0352	7.20665	8.67725	5.59315	7.08008	6.37773	3.80305	2.5789	2.31171	4.08742	11.9933
Tb927.4.150-1	0.0489679	0.746645	4.95232	28.5385	29.9868	31.8156	29.3299	28.2029	34.9765	25.4669	26.359	27.9747	35.2252	42.6808
Tb927.4.170-1	0.24932	0.590567	1.47338	1.49936	0.61436	4.99316	2.57478	2.65571	2.99032	3.37858	1.21763	2.18294	2.82243	5.61462
Tb927.4.180-1	-0.154023	0.280912	7.09836	108.337	119.134	154.222	161.932	154.875	163.181	116.115	114.017	117.268	136.089	162.17
Tb927.4.310-1	-0.155345	0.557795	3.97886	21.4554	21.8517	20.0133	10.296	12.2033	13.388	10.6417	10.9687	10.9736	22.9576	18.6906
Tb927.4.320-1	-0.396796	9.96e-09	6.20369	75.1741	82.8741	86.351	81.4601	83.8833	86.7382	60.118	59.6244	62.1345	67.3731	65.026
Tb927.4.330-1	-0.0139169	0.880297	5.0497	33.5494	37.1332	34.7016	31.3084	33.6068	29.3352	30.5187	30.8973	33.3603	33.171	36.7544
Tb927.4.340-1	-0.0408642	0.741813	4.44094	20.1149	19.753	20.9018	21.643	25.0833	24.4048	21.2997	18.6535	21.3312	20.7197	25.0135
Tb927.4.350-1	0.0994172	0.273158	4.25501	19.5111	19.2866	19.9896	17.6362	16.8089	17.7807	18.1293	19.5287	20.0239	19.2968	22.0369
Tb927.4.360-1	-0.486169	0.000437923	7.69523	259.156	272.002	304.513	209.154	197.485	187.13	165.02	155.319	147.506	188.104	194.372
Tb927.4.370-1	0	1	#NUM!	0	0	0	0	0	0	0	0	0	0	0
Tb927.4.380-1	0	1	#NUM!	0	0	0	0	0	0	0	0	0	0	0
Tb927.4.390-1	-0.0765524	0.699286	6.02185	44.1504	51.622	52.4751	80.2704	79.11	91.5035	67.7553	60.6627	73.721	53.0124	60.4598
Tb927.4.400-1	-0.0952298	0.325423	6.66474	90.9835	93.4785	92.673	105.98	117.551	126.178	96.66	99.926	93.766	100.772	98.0703
Tb927.4.410-1	-0.174556	0.0520794	6.16476	65.4554	79.1343	71.8679	77.4165	74.9615	85.1029	68.1102	60.9869	68.2979	76.1414	61.6939
Tb927.4.420-1	-0.278746	0.19741	3.94907	21.8759	22.4976	19.6189	11.8963	12.7726	12.0557	11.7089	11.2387	11.3533	19.4554	15.4224
Tb927.4.430-1	-0.152873	0.143258	8.24693	261.524	271.07	342.411	360.273	329.035	345.654	287.632	268.058	274.107	281.39	320.526
Tb927.4.440-1	0.258032	0.0898409	7.14052	92.9656	103.115	129.681	145.96	145.605	159.904	172.625	177.649	153.642	120.402	150.496
Tb927.4.450-1	-0.221377	0.130177	6.07596	79.7464	80.4951	89.8992	63.2704	60.1194	59.2227	56.5936	53.4551	53.0906	72.4968	73.6704
Tb927.4.460-1	0.212019	0.130431	6.03196	50.621	48.5003	48.6247	78.6119	71.8726	67.9351	76.3156	73.2379	73.5632	61.1353	69.351
Tb927.4.470-1	-0.65213	1.62e-12	6.78095	133.847	157.792	129.524	121.273	128.156	119.968	80.7066	91.5019	85.8751	87.7817	73.2315
Tb927.4.480-1	-0.100624	0.469066	6.14813	58.3734	58.2667	69.1899	85.1726	87.5628	80.3246	77.4502	71.38	69.2827	53.1619	69.9592
Tb927.4.490-1	-0.0910546	0.153784	5.97714	65.9271	62.5036	60.945	66.2511	68.0757	65.0216	63.1775	58.1766	61.3163	62.3528	59.1848
Tb927.4.500-1	-0.220598	0.0147424	5.74572	53.6305	51.4651	50.7533	58.7492	67.5775	61.8614	45.9617	48.1739	50.3432	49.3762	52.3438
Tb927.4.510-1	-0.0403737	0.795417	6.51312	76.6258	72.4423	81.4167	104.724	105.682	113.94	87.0548	90.2766	97.0483	70.1821	105.306
Tb927.4.520-1	0.114938	0.479724	7.07005	89.4354	94.9337	115.747	152.346	163.504	160.841	136.576	143.495	140.808	121.973	158.39
Tb927.4.530-1	-0.227614	0.000238459	6.16964	73.5185	75.6589	76.1696	78.6138	77.5225	81.0883	68.4683	67.3399	63.8938	64.1065	65.4624
Tb927.4.540-1	0.141865	0.0977782	5.49041	44.3241	45.9568	49.1652	37.7201	37.0966	43.4514	46.6072	46.9447	48.1845	46.53	48.5246
Tb927.4.550-1	-0.116202	0.287152	6.8975	105.675	114.025	143.403	130.913	115.113	132.335	111.923	123.102	109.475	94.9592	130.509
Tb927.4.560-1	-0.260989	0.220395	5.79716	71.5754	74.4435	74.4726	44.0873	46.7952	49.3986	40.1443	40.0618	38.7153	68.1196	63.8483
Tb927.4.570-1	0.08968	0.331685	5.35296	40.0116	35.7519	37.4212	45.7623	43.0371	36.2724	42.5283	42.0315	45.3125	35.8922	45.546
Tb927.4.580-1	-0.10866	0.215509	5.34415	37.9623	39.5133	37.9355	45.7765	47.0587	43.7197	41.0105	37.9161	39.7327	36.2076	39.9963
Tb927.4.590-1	-0.35643	0.0340457	7.23999	204.485	213.732	199.292	134.426	126.624	128.679	134.14	122.921	122.302	155.017	121.207
Tb927.4.600-1	0.0790108	0.433018	6.90682	97.0812	104.377	109.831	138.379	121.182	131.096	131.815	121.757	128.701	108.619	127.096
Tb927.4.610-1	0.140238	0.113561	6.12783	63.5271	56.9598	62.461	71.2233	74.0192	72.7227	77.145	76.9439	77.6899	64.5093	72.0212
Tb927.4.620-1	0.13572	0.208995	4.1842	19.9348	18.6347	17.7571	14.5851	16.8269	16.655	17.0673	17.4934	17.1916	20.775	23.0479
Tb927.4.630-1	0.054974	0.508411	6.26906	70.8949	67.6671	71.9852	77.3607	83.6924	83.0126	83.6447	81.1455	81.9616	71.0094	75.9606
Tb927.4.640-1	0.0765332	0.247752	5.95618	55.3332	57.4898	60.9647	63.1107	61.6366	64.9417	64.8702	63.4152	64.741	63.6419	62.7929
Tb927.4.650-1	0.0929465	0.328404	6.58461	82.2259	81.1155	90.4912	102.054	95.9137	107.101	102.686	107.297	105.252	88.3572	93.2524
Tb927.4.660-1	-0.0344259	0.632425	6.31496	82.2103	79.2159	88.3402	76.5497	78.2367	78.3317	78.3778	76.2423	75.0141	78.1757	85.0671
Tb927.4.670-1	-0.0392337	0.720326	5.89191	66.9068	65.9454	68.3576	52.4217	52.9663	54.1106	52.9791	52.9938	53.732	68.2436	64.5256
Tb927.4.680-1	-0.466717	0.525055	-2.64091	0.178081	0.547263	0.131788	0.0566314	0.0477912	0.161439	0.0607997	0	0.270074	0.186236	0.123492
Tb927.4.690-1	0.0616766	0.587037	6.04905	58.4453	55.643	54.4999	75.5903	76.8263	68.4664	72.2737	69.774	73.9513	58.2813	64.5972
Tb927.4.700-1	0.322238	0.00463915	5.41972	35.0623	34.6391	32.4602	42.3088	41.618	44.4119	47.907	48.8869	50.947	39.9289	52.6889
Tb927.4.710-1	-0.550086	0.00133507	3.44066	16.7601	15.0306	13.4095	11.1626	10.3876	9.40297	8.16219	8.28207	7.7693	10.4504	8.61816
Tb927.4.720-1	-0.450272	1	-4.46247	0	0	0.18214	0	0	0.148747	0.16806	0	0	0	0
Tb927.4.730-1	-0.0211061	0.883124	2.96103	7.76139	7.58916	7.3233	8.81819	6.93041	8.63516	7.76892	8.38013	9.56643	7.04686	5.8348
Tb927.4.740-1	0.112328	0.131342	6.86737	118.286	108.507	104.355	107.778	112.898	123.838	123.174	121.832	131.263	120.207	112.193
Tb927.4.750-1	-0.333548	0.000646034	8.06881	241.59	279.816	318.563	343.111	289.935	304.868	251.475	242.099	238.046	199.705	244.36
Tb927.4.760-1	-0.0550948	0.602898	7.42606	182.514	193.937	179.925	159.558	163.198	170.608	168.036	157.403	154.988	203.277	158.29
Tb927.4.770-1	-0.144934	0.159498	5.81596	66.8405	64.178	64.5213	52.2802	51.7136	53.8436	51.0621	49.8526	50.086	59.5983	55.7085
Tb927.4.780-1	0.183297	0.274837	6.95267	83.9293	93.2256	105.739	129.85	138.074	149.055	140.236	135.086	128.083	99.1935	160.089
Tb927.4.790-1	-0.288321	0.000116667	6.12393	73.2692	75.0548	74.0825	77.5591	80.5321	75.4113	57.1509	64.6306	61.0854	63.2912	65.0805
Tb927.4.800-1	-0.218949	0.274948	4.92715	42.4162	41.5832	37.2825	22.1986	25.8049	25.7462	23.1325	23.6609	24.0809	37.2258	31.5348
Tb927.4.820-1	0.366755	0.0057314	4.778	29.9589	27.1444	19.0036	21.762	24.0101	23.6095	29.0532	31.7985	38.3644	30.807	26.2848
Tb927.4.830-1	0.670696	5.61e-05	5.71314	32.0956	33.2451	37.4195	44.9893	49.3708	50.715	76.0322	70.2583	73.7475	48.754	60.4295
Tb927.4.840-1	0.0210403	0.73193	6.48177	91.1321	83.2585	87.325	88.2683	91.8491	90.7853	90.9694	87.8931	87.7538	94.072	89.8007
Tb927.4.850-1	-0.0148266	0.901973	6.70664	93.9567	82.9549	111.142	111.937	110.541	119.046	112.824	110.604	107.1	81.7062	107.113
Tb927.4.860-1	-0.0262732	0.831179	6.52144	81.1846	86.0635	79.2801	101.818	100.811	106.546	102.625	100.42	99.7428	81.3973	70.6232
Tb927.4.870-1	-0.454414	0.100688	5.0386	50.4347	48.5072	49.8915	23.9264	25.4304	26.6294	21.1409	20.135	19.5318	36.2119	39.707
Tb927.4.880-1	0.220406	0.0164432	5.65185	44.2027	41.5159	41.0913	52.2199	50.752	50.7806	58.0707	58.023	55.2065	54.0831	47.1116
Tb927.4.890-1	-0.0582366	0.611356	8.02554	232.701	216.255	247.827	310.26	284.764	300.12	279.654	269.704	265.364	207.919	251.722
Tb927.4.900-1	0.0223894	0.814476	6.61709	88.5372	89.3126	90.8755	102.276	102.848	110.914	105.12	107.455	107.237	84.3594	90.8477
Tb927.4.910-1	-0.0222704	0.802636	5.97928	59.1689	56.7099	59.4349	69.8424	68.504	67.4484	63.6891	66.6988	64.8053	56.1719	61.4876
Tb927.4.920-1	-0.202696	0.0257012	7.43004	163.86	163.013	176.194	197.744	196.977	202.428	161.872	173.358	172.283	141.86	147.368
Tb927.4.930-1	0.237169	0.00509305	6.0557	58.0363	57.0126	65.5418	56.8528	63.8234	67.7988	71.5385	70.4364	70.219	72.4688	77.9841
Tb927.4.940-1	0.00249457	0.97439	6.61075	95.0443	90.432	96.5344	101.234	104.314	98.3457	100.858	99.8699	105.909	91.8637	90.6405
Tb927.4.950-1	0.0169484	0.849341	5.8392	61.3289	61.9464	57.1484	49.4216	54.7618	57.1014	63.8574	57.693	57.8514	57.981	50.6563
Tb927.4.960-1	0.0327975	0.656475	4.36478	21.8772	19.9623	19.8309	19.6048	20.737	20.3275	20.7456	18.1048	22.1623	21.5213	21.759
Tb927.4.970-1	0.1748	0.124581	4.88513	28.7718	28.8096	26.1875	27.0078	25.9201	30.8634	32.1226	29.6764	36.9562	26.2193	32.5263
Tb927.4.980-1	0.0640172	0.409897	6.24528	77.5905	78.5261	68.4281	73.9345	74.8194	72.7065	79.6151	80.1364	87.1934	69.9765	71.5417
Tb927.4.990-1	0.215716	0.0410134	5.8784	52.1282	48.3227	47.5796	65.2374	59.2028	56.3306	68.3643	67.7048	68.8514	53.5824	59.7897
Tb927.4.1000-1	0.0557675	0.835924	5.69503	34.0801	32.3425	28.8733	66.2225	71.8433	71.9466	58.0971	57.5794	67.9392	47.5208	33.4123
Tb927.4.1010-1	-0.0303027	0.799695	5.97702	77.5104	59.6464	58.7601	56.9933	70.7752	57.7558	59.8328	62.5621	62.4453	64.8478	61.7473
Tb927.4.1020-1	-0.0156104	0.828057	7.02241	137.476	133.496	132.199	129.534	126.967	124.211	128.147	131.464	127.481	137.844	121.224
Tb927.4.1030-1	0.0291765	0.835954	5.15285	29.4287	32.1471	31.4086	41.6629	41.8563	34.962	39.0495	40.0449	42.0316	27.7448	31.0047
Tb927.4.1040-1	-0.288112	0.10847	6.31475	59.6763	64.4379	85.4358	108.798	100.284	101.778	77.5509	78.6572	79.037	49.8836	70.0912
Tb927.4.1050-1	0.0890061	0.184944	5.92838	61.7775	59.9281	53.867	59.2248	58.7088	61.6012	59.7666	64.8135	64.9497	65.197	60.0702
Tb927.4.1060-1	-0.0245988	0.815725	4.97577	37.9733	36.4574	30.2393	27.7955	29.6957	28.1148	28.9523	31.1936	31.0351	36.0974	28.582
Tb927.4.1070-1	0.139257	0.218908	5.68788	44.124	41.5132	47.9343	54.6833	54.0109	53.2822	52.3021	48.0962	50.7535	55.015	65.3257
Tb927.4.1080-1	-0.22203	0.0422606	7.78815	266.923	260.044	248.082	207.779	216.207	219.166	199.048	198.69	192.48	237.142	185.86
Tb927.4.1090-1	0.0708045	0.318484	5.85059	53.9307	57.181	56.5828	51.5036	57.996	61.2809	57.3985	58.4719	61.7352	63.3035	55.3573
Tb927.4.1100-1	0.0221315	0.841633	9.88823	824.408	865.545	1065.98	945.282	966.37	978.648	924.451	860.378	843.445	1019.38	1130.38
Tb927.4.1110-1	0.292347	0.000781156	6.43981	78.7581	78.3149	72.9044	71.891	81.9166	88.8103	98.1723	102.786	107.241	91.6172	82.5132
Tb927.4.1120-1	0.00896512	0.908998	6.68547	100.187	95.9778	91.6792	104.22	106.851	116.844	107.061	104.754	106.369	103.452	94.794
Tb927.4.1130-1	0.178922	0.071955	7.09636	124.472	119.671	117.121	120.149	137.751	155.297	140.154	163.155	160.933	136.856	129.692
Tb927.4.1140-1	0.0561886	0.383337	6.05502	67.9865	68.4801	65.6168	64.3192	63.2052	62.283	69.3901	66.5573	68.7984	71.0684	63.6624
Tb927.4.1150-1	0.18808	0.0122637	5.81537	49.0368	52.4649	50.8172	56.9574	53.2749	55.2063	64.7749	60.2241	65.1184	56.1604	55.3962
Tb927.4.1160-1	0.0470694	0.708974	3.26684	10.6001	11.3288	9.06935	8.36039	8.84227	8.7075	9.09333	10.8381	10.1505	11.2856	7.60283
Tb927.4.1170-1	0.231914	0.0153447	5.08403	28.9535	31.598	35.377	31.4291	29.4883	31.7662	36.205	36.7132	36.1679	32.4192	42.994
Tb927.4.1180-1	0.406081	0.000787291	6.14483	52.6436	48.9422	56.6565	68.0017	72.3896	71.1869	83.0274	87.2269	92.4617	69.9952	75.8122
Tb927.4.1190-1	0.194089	0.0667273	6.0003	53.6271	55.5454	61.8956	57.1808	65.1406	67.0878	66.4544	71.9205	78.9766	55.9045	70.4152
Tb927.4.1210-1	0.498415	0.757682	-3.12844	0.188028	0.38522	0	0	0	0	0.0962936	0	0	0.294957	0.293377
Tb927.4.1220-1	-0.016989	0.882205	7.39473	144.672	159.324	201.132	159.636	167.766	182.561	154.254	158.562	152.685	157.011	213.494
Tb927.4.1230-1	-0.152612	0.169008	8.63041	342.032	352.4	432.239	446.307	451.924	466.48	359.131	386.476	408.055	338.952	375.176
Tb927.4.1240-1	-0.11521	0.439965	7.62705	142.383	157.328	198.305	237.505	245.999	247.331	195.203	184.635	204.804	166.322	194.714
Tb927.4.1250-1	-0.281601	0.0406236	5.59977	62.2853	63.4125	59.5719	43.4475	41.9164	45.8666	37.7577	40.6736	40.1385	52.8319	45.5463
Tb927.4.1260-1	0.100276	0.32723	6.25056	61.2634	65.4688	67.43	80.8351	84.1006	83.1659	80.7759	88.0143	77.9034	71.2358	77.3346
Tb927.4.1270-1	-0.557779	4.2e-05	7.76024	272.232	290.214	318.647	233.601	204.746	203.362	185.191	163.237	148.389	183.788	181.427
Tb927.4.1280-1	0.0210552	0.741539	6.95897	127.546	124.715	118.841	125.466	117.883	127.046	126.888	127.129	120.701	122.217	130.087
Tb927.4.1290-1	-0.290376	0.0773647	3.91388	13.5747	13.471	18.1767	20.6401	15.369	17.3823	16.2501	13.0048	12.8155	9.93741	15.1793
Tb927.4.1300-1	-0.201137	0.0592404	9.22319	593.759	635.643	670.644	635.888	614.22	661.254	541.08	541.955	467.869	664.942	547.04
Tb927.4.1310-1	0.105353	0.19629	6.59395	94.8876	90.6203	82.413	97.2103	100.975	94.1493	105.177	109.956	105.319	92.6898	89.1996
Tb927.4.1320-1	0.0942776	0.306972	5.53977	50.5705	51.4697	44.1785	43.6091	41.192	39.8082	48.5043	51.1021	46.9219	52.3459	42.0146
Tb927.4.1330-1	-0.157914	0.361657	7.72658	238.381	267.809	298.633	186.546	168.777	173.552	189.159	176.15	167.641	242.485	220.707
Tb927.4.1340-1	0.00929766	0.935158	6.67786	121.748	117.736	110.307	86.8388	86.0148	89.8994	102.149	105.246	102.615	109.747	93.9306
Tb927.4.1350-1	0.0889056	0.229281	6.30913	84.2703	82.9322	71.7747	69.8086	78.0409	75.5703	77.7419	82.8113	82.8069	87.4442	79.0275
Tb927.4.1360-1	0.0763139	0.397526	6.16507	65.4292	66.7208	64.5533	69.3632	74.6341	79.4258	71.742	80.1707	80.4775	63.1047	73.72
Tb927.4.1370-1	0.152193	0.21813	6.37087	65.1077	71.0314	83.7055	89.2965	80.8848	82.5702	87.0791	82.5863	81.3183	74.192	112.596
Tb927.4.1380-1	-0.0319997	0.803454	5.55558	41.3074	44.4399	47.0605	46.8564	50.7603	54.558	47.9772	45.8443	47.3891	35.5512	55.611
Tb927.4.1390-1	0.0678664	0.350119	5.59203	53.5729	47.7328	48.1743	46.07	44.4197	43.2712	50.2611	49.209	48.9009	48.8282	50.1533
Tb927.4.1400-1	0.098761	0.357671	5.41358	40.1425	35.0918	35.3052	45.5678	46.0787	45.523	44.5551	49.9028	46.5521	37.0882	43.0508
Tb927.4.1410-1	0.172668	0.121437	6.20856	84.3338	78.8965	74.3839	60.5194	63.1484	58.2407	71.1882	74.1808	74.8991	87.8783	85.8297
Tb927.4.1420-1	0.266638	0.00183023	6.97949	119.687	121.68	110.55	112.587	115.031	113.757	137.764	153.277	151.816	132.712	119.27
Tb927.4.1430-1	0.0338591	0.608099	6.51283	86.1825	87.6356	90.14	93.4242	90.3003	94.3672	98.8542	88.9192	94.6875	86.5921	93.3957
Tb927.4.1440-1	0.210925	0.0253463	6.02874	68.3039	66.8549	59.7014	58.3171	54.4479	58.0171	73.2462	60.8517	69.6052	74.0805	74.7374
Tb927.4.1450-1	0.177368	0.0149244	5.79903	52.7547	53.4071	52.888	55.0872	49.1095	52.1213	63.0255	64.0537	60.2676	54.4808	55.2607
Tb927.4.1460-1	0.318283	1.53e-05	6.21625	61.4864	62.6623	67.4381	69.1764	69.8733	70.4288	82.7989	89.5923	86.0418	74.1467	84.1967
Tb927.4.1470-1	0.355264	0.00930216	6.09631	47.588	47.6343	56.5799	69.3679	71.7645	71.1712	84.618	80.7988	80.1209	67.7035	75.2558
Tb927.4.1480-1	0.0611686	0.475027	6.59547	106.068	104.526	93.5888	87.6828	87.2215	89.945	97.151	95.4038	96.5824	107.015	98.5375
Tb927.4.1490-1	0.171509	0.0755932	5.57001	44.7197	45.3081	40.212	49.1197	46.7379	43.4641	55.1831	55.4221	56.3093	43.5753	42.5032
Tb927.4.1500-1	-0.149181	0.348742	5.67261	66.2892	65.0941	58.2679	41.9953	44.5339	44.167	44.1331	44.9207	41.1719	61.3627	49.1343
Tb927.4.1510-1	0.142127	0.285047	6.4536	95.1363	103.289	87.8007	75.1674	70.7914	70.0698	92.8453	87.2162	91.6786	112.23	77.8723
Tb927.4.1520-1	0.246797	0.00286637	6.08817	66.8472	55.6089	56.9455	64.5283	66.1245	66.0947	75.3959	72.6732	75.375	72.4804	76.2952
Tb927.4.1530-1	0.192732	0.0310608	5.77146	55.9572	56.9356	45.9309	49.5398	50.9063	48.4869	59.7541	63.1491	61.9526	58.7818	49.4676
Tb927.4.1540-1	-0.283405	0.181564	5.88659	83.17	85.792	76.4689	50.0398	46.8778	43.956	45.4282	43.6013	43.1571	71.684	60.6014
Tb927.4.1550-1	-0.099587	0.427181	7.42215	213.272	200.97	194.613	144.543	150.764	157.111	158.072	153.054	149.119	189.247	175.85
Tb927.4.1560-1	-0.0521472	0.467394	5.67409	56.0067	50.9896	53.31	50.8934	49.8459	50.3902	52.4126	51.9785	53.3549	46.8978	45.5664
Tb927.4.1570-1	0.337632	0.000904877	5.89366	51.8475	48.375	50.9555	55.45	52.9537	58.9273	77.0638	68.9461	68.6643	52.0344	68.7593
Tb927.4.1580-1	0.0474367	0.614077	6.93114	101.291	111.819	112.623	125.87	133.427	136.123	130.214	126.027	136.333	113.725	114.924
Tb927.4.1600-1	-0.098177	0.217087	7.14573	150.834	154.359	159.138	135.427	130.018	146.266	134.327	132.905	153.415	126.626	134.339
Tb927.4.1610-1	-0.0197862	0.776794	6.86148	126.241	125.012	110.746	111.311	115.329	113.436	113.418	118.538	120.808	116.763	107.494
Tb927.4.1620-1	0.0592437	0.501063	5.46332	42.5793	46.3893	42.419	44.7185	42.6767	41.0208	48.1208	48.6444	49.5805	41.4724	37.6845
Tb927.4.1630-1	0.03185	0.727113	6.8323	124.144	127.423	115.43	102.976	105.18	101.725	108.986	116.266	111.684	121.639	118.032
Tb927.4.1640-1	-0.118238	0.0960365	7.44465	189.278	191.383	190.068	170.212	170.498	172.653	165.292	165.89	166.618	173.089	161.285
Tb927.4.1650-1	0.0616064	0.375976	6.35312	81.6399	76.0845	82.0027	81.9021	82.522	76.7878	86.3772	74.832	82.3984	87.5144	87.1742
Tb927.4.1660-1	-0.0644903	0.407716	6.29789	89.8466	87.0975	76.8774	76.0011	74.3311	77.5287	77.9491	78.8555	75.8517	81.4736	69.6478
Tb927.4.1670-1	0.0249315	0.84233	6.53962	72.2808	79.4799	98.6657	115.935	93.9281	93.4768	98.21	89.9976	95.7802	79.2521	106.317
Tb927.4.1680-1	-0.131101	0.104497	7.37172	177.811	183.358	188.345	160.458	161.599	163.039	160.632	160.628	151.866	158.322	155.741
Tb927.4.1690-1	-0.189676	0.133121	7.16329	171.378	164.49	186.059	128.199	128.88	132.113	122.544	119.203	122.831	137.518	163.515
Tb927.4.1700-1	0.0542879	0.555461	4.0215	18.8482	15.9654	16.3259	14.9648	14.5888	15.1074	17.7115	15.4645	16.6028	16.9029	16.1597
Tb927.4.1710-1	0.155063	0.0289922	6.97179	115.997	113.795	128.764	122.039	109.03	126.646	136.84	135.407	130.759	123.216	138.24
Tb927.4.1720-1	0.0284187	0.729407	6.49173	95.0132	90.5076	99.6786	82.1116	84.4971	83.3858	86.0686	85.907	90.7076	88.3466	103.69
Tb927.4.1730-1	0.0692191	0.480327	6.24654	81.3103	73.0474	86.7603	68.9646	69.139	66.6163	74.9314	77.7949	84.2753	72.0739	80.2813
Tb927.4.1740-1	-0.128395	0.141026	7.42223	190.537	185.914	187.637	163.733	174.522	168.22	171.91	147.881	150.07	165.507	180.787
Tb927.4.1750-1	-0.126813	0.165316	6.30242	81.4875	73.9053	73.2231	89.6022	86.9213	87.1866	76.1397	80.5617	78.8386	63.19	77.1236
Tb927.4.1760-1	0.107252	0.185907	7.38691	144.204	147.268	152.255	172.756	174.858	178.628	186.261	174.544	173.088	172.796	164.427
Tb927.4.1770-1	-0.245886	0.0734545	8.35695	282.464	276.042	341.17	407.684	389.066	421.522	314.118	329.422	330.55	231.392	283.053
Tb927.4.1780-1	0.0409199	0.654987	6.22197	66.1466	65.9816	69.9811	78.0437	80.2682	81.6085	84.1621	81.3268	77.2209	67.0272	69.3272
Tb927.4.1790-1	-0.776643	0.00223664	-0.27057	0.970749	0.662938	0.942894	1.0033	1.27002	1.28337	0.704287	0.574833	0.736109	0.5076	0.462807
Tb927.4.1810-1	0.0160284	0.870732	7.73721	181.79	187.15	219.763	232.013	219.784	233.217	231.121	229.829	226.798	179.043	206.558
Tb927.4.1820-1	-0.1904	0.0108047	5.55954	52.1247	51.8741	51.5046	50.8919	48.5403	44.922	45.0517	45.1347	44.4151	38.2635	46.0562
Tb927.4.1830-1	0.121089	0.344364	7.60221	151.636	151.353	173.387	219.736	196.583	228.394	211.869	213.238	218.649	165.997	206.56
Tb927.4.1840-1	-0.314771	0.0133333	5.66395	66.1772	65.1198	58.7438	48.4713	50.5477	44.9181	39.6104	41.3332	40.9563	55.8595	45.9769
Tb927.4.1850-1	-0.0883472	0.338299	7.25981	176.299	167.918	169.594	140.883	144.527	145.88	145.837	142.678	145.225	156.696	150.294
Tb927.4.1860-1	-0.253422	0.0704732	11.2581	2616.34	2725.92	3449.61	2450.43	2283.79	2330.16	2050.45	1959.56	1940.05	2500.34	2634.37
Tb927.4.1870-1	-0.0765454	0.575976	6.18062	84.9263	86.7457	88.3956	65.3228	61.5862	58.7484	67.0018	61.8565	61.6375	77.2713	84.399
Tb927.4.1880-1	-0.0561628	0.60956	4.76542	31.046	30.0036	28.2371	25.6192	25.5426	25.6281	25.9961	24.4418	23.0951	30.631	28.9347
Tb927.4.1890-1	0.102098	0.204956	6.94463	118.501	120.202	128.455	112.906	118.246	117.027	136.022	143.128	130.62	119.724	110.157
Tb927.4.1900-1	-0.0245288	0.723249	6.13407	72.9573	74.6415	70.0128	74.4938	68.9455	63.6496	71.8667	69.3214	70.3023	65.3368	71.0331
Tb927.4.1910-1	-0.286658	0.0313471	3.98322	20.1013	17.0863	15.7462	18.9731	16.6427	14.7979	12.8497	14.6165	13.1021	17.5926	12.4565
Tb927.4.1920-1	0.129826	0.216662	7.33033	168.052	173.107	160.497	135.208	142.8	146.334	159.681	161.059	167.547	198.888	157.109
Tb927.4.1930-1	-0.594258	1.58e-06	8.06578	343.838	351.826	391.937	308.034	264.618	238.933	219.188	208.892	202.206	209.007	208.881
Tb927.4.1940-1	0.218663	0.00489383	6.26957	71.8436	70.5265	63.2881	76.6307	74.2266	74.2889	82.6406	91.5379	88.1284	80.8316	74.6933
Tb927.4.1950-1	0.16243	0.061627	6.72413	111.387	108.123	108.226	85.6535	92.6112	95.7901	110.647	111.048	114.825	112.974	111.658
Tb927.4.1960-1	0.22976	0.0107404	6.25302	69.3204	70.8562	66.6309	74.6208	74.2391	68.6415	83.7477	97.8159	88.1819	70.4563	74.4457
Tb927.4.1970-1	-0.0196819	0.770047	6.3838	84.4252	77.733	86.6061	82.8174	85.2379	87.3086	80.7666	87.0527	82.3702	78.3551	85.8866
Tb927.4.1980-1	-0.257031	0.0350585	6.3669	111.045	105.293	88.6678	76.4634	77.6215	75.8037	74.9614	76.5853	72.2457	82.4408	66.7343
Tb927.4.1990-1	-0.190928	0.190861	5.70852	67.7118	72.7434	57.0584	44.592	44.4651	45.9436	47.6469	48.6584	45.384	57.8451	43.1658
Tb927.4.2000-1	-0.491116	7.94e-06	7.94561	289.815	299.691	344.922	279.426	244.386	244.242	207.509	195.81	186.518	211.337	208.148
Tb927.4.2010-1	-0.131573	0.264177	7.88337	214.447	205.458	248.114	261.251	266.054	279.783	238.219	249.808	242.951	170.861	220.371
Tb927.4.2020-1	0.224036	0.00245956	6.33907	80.1199	78.3173	73.5651	73.7942	74.638	70.8969	93.3269	89.9318	95.2546	81.4885	79.1876
Tb927.4.2030-1	-0.378272	0.000202486	8.79877	445.027	460.694	477.004	569.033	491.512	541.725	413.897	406.159	400.087	360.109	333.532
Tb927.4.2040-1	-0.43426	0.000261492	10.2728	1347.7	1480.16	1700.52	1396.07	1212.38	1280.86	1077.07	945.544	901.025	1147.34	1120.35
Tb927.4.2050-1	-0.0741774	0.364016	8.34076	336.385	347.619	373.981	330.385	292.815	309.62	329.763	287.328	302.811	341.414	314.123
Tb927.4.2060-1	-0.194657	0.125233	7.38891	207.052	210.914	198.331	153.549	148.878	148.136	151.892	151.832	144.756	177.614	150.681
Tb927.4.2070-1	-0.0201513	0.918293	4.27463	16.3582	18.3442	25.806	18.7714	17.2836	20.3034	17.0907	14.4898	14.9526	19.7646	29.7398
Tb927.4.2080-1	-0.426325	0.000704137	7.27018	173.619	180.836	229.235	158.21	151.808	154.369	131.574	121.565	116.455	135.084	145.231
Tb927.4.2090-1	-0.598754	0.298319	-1.24555	0.606718	0.828672	0.224499	0.289413	0.488471	0.550017	0.310715	0.615892	0.0920136	0.31725	0.31555
Tb927.4.2100-1	0.325889	0.0210853	5.53219	39.0768	34.1289	35.4795	41.5902	45.5547	53.035	43.726	59.7309	59.1946	46.0631	51.4552
Tb927.4.2110-1	-0.0936716	0.360113	6.20649	84.2022	91.6274	71.65	71.7976	68.8139	68.0741	67.8075	73.9292	69.0833	81.7062	63.6363
Tb927.4.2120-1	0.22458	0.00313893	5.46051	40.9938	38.5079	37.5752	41.4622	44.9871	41.7888	45.3851	45.8009	48.3303	50.5201	49.0109
Tb927.4.2130-1	0.103213	0.335872	6.04763	59.2111	55.46	55.6813	71.1574	70.7604	71.6195	73.6585	70.5669	77.4945	58.7864	63.2354
Tb927.4.2140-1	-0.0151273	0.825772	5.99841	65.8346	64.4489	63.8612	63.554	64.4186	63.2892	62.8929	66.5832	63.6532	63.8342	60.8534
Tb927.4.2150-1	-0.0340689	0.832129	6.09187	59.7311	52.4313	56.3761	80.5946	83.6969	80.7279	72.5806	68.8063	81.2118	57.6851	56.4456
Tb927.4.2160-1	0.112449	0.332222	6.47216	84.8862	80.7058	69.303	95.7193	88.3014	94.7207	102.765	98.6867	97.9108	90.2663	73.3113
Tb927.4.2170-1	0.199835	0.0548554	7.40321	142.83	149.55	148.751	169.198	159.123	181.92	195.687	192.472	207.301	168.937	146.24
Tb927.4.2180-1	-0.244289	0.0253364	11.3957	2743.74	2710.71	3349.74	2958.09	2770.97	2864.89	2324.65	2209.89	2250.82	2668.33	2786.34
Tb927.4.2190-1	0.309671	9.62e-05	5.76289	55.5564	53.6901	47.9084	46.4155	45.9823	44.3185	60.8756	63.1366	61.8618	61.7566	55.8027
Tb927.4.2200-1	0.19051	0.325239	4.7803	35.6381	34.6632	26.9049	17.6946	20.1081	19.9353	25.6347	26.589	27.0808	38.7495	29.2797
Tb927.4.2210-1	0.163191	0.0350778	7.74992	222.516	207.673	209.118	177.338	196.302	211.97	227.8	243.537	218.107	242.255	211.219
Tb927.4.2220-1	-0.141073	0.0890325	5.63823	56.5875	56.9319	55.1586	49.7555	47.681	45.9615	46.8824	46.3896	43.7802	52.171	46.5614
Tb927.4.2230-1	0.183823	0.0173274	5.98481	58.3163	61.3445	53.7943	60.9711	60.8986	62.5431	70.9079	68.0951	75.6872	63.0552	61.0146
Tb927.4.2240-1	0.408043	9.25e-08	6.98931	106.402	102.296	99.4477	113.435	121.441	120.572	146.797	153.03	149.237	141.93	143.02
Tb927.4.2250-1	0.147838	0.0944288	6.26813	69.6745	63.3711	67.285	80.2326	81.4596	78.6942	84.858	85.2119	83.8702	71.8847	81.2495
Tb927.4.2260-1	-0.166825	0.0509502	7.06688	129.636	131.628	142.533	158.948	144.237	139.492	136.576	133.912	131.54	113.507	112.8
Tb927.4.2270-1	-0.278207	0.0117952	6.16809	68.6257	67.452	73.4648	89.2205	85.0459	84.9815	66.1349	73.1042	66.7437	51.3128	64.9099
Tb927.4.2280-1	-0.0304832	0.7342	5.97908	61.3054	58.1477	54.8456	67.6717	68.698	71.3433	68.0014	64.3529	61.9418	58.8887	58.6676
Tb927.4.2290-1	0.164655	0.0822312	6.38166	80.5154	80.2868	71.7811	84.7353	77.8892	79.0354	93.9036	95.5891	99.9092	83.38	70.1743
Tb927.4.2300-1	-0.0672556	0.303909	5.74413	55.794	54.2305	55.4629	57.2658	53.5554	52.1186	54.8288	52.0677	54.9109	51.0167	48.338
Tb927.4.2310-1	-0.977856	0.00023206	7.71102	339.338	386.067	376.311	197.328	167.175	153.376	130.194	117.801	111.211	184.722	141.32
Tb927.4.2320-1	-0.079034	0.398443	7.49077	154.494	171.529	168.702	207.813	197.585	205.734	178.266	176.069	187.187	162.698	168.439
Tb927.4.2330-1	0.0920514	0.517754	7.50651	140.858	146.711	153.74	207.925	201.226	208.672	190.239	210.559	216.293	149.105	174.885
Tb927.4.2340-1	0.0347043	0.565007	6.30823	76.7125	79.2256	76.1998	81.6716	77.3084	79.1356	79.4193	79.4165	80.9671	78.5309	83.0973
Tb927.4.2350-1	-0.0166027	0.821581	5.93259	65.4524	64.2169	64.7773	57.7395	57.4072	58.8936	62.9883	62.317	60.9881	56.7769	60.3052
Tb927.4.2360-1	0.0327794	0.723718	6.27242	71.3583	68.8792	77.7087	81.9312	75.4233	83.7477	81.968	78.1025	90.6194	65.7864	74.7897
Tb927.4.2370-1	-0.00335653	0.965263	6.22795	70.8148	71.2347	72.3081	74.7698	77.712	83.3211	77.3508	73.6727	75.7068	72.3751	75.2394
Tb927.4.2380-1	-0.101278	0.167708	6.13598	72.047	69.5269	78.9574	71.2304	70.1262	73.4876	62.9059	67.1477	63.2801	69.8749	75.0003
Tb927.4.2390-1	-0.00600703	0.937225	6.44044	81.6726	83.4711	85.9845	91.1387	86.2597	93.542	91.1335	87.8501	86.9277	82.891	84.4678
Tb927.4.2400-1	-0.471651	0.004247	5.79804	78.5161	79.8436	72.0123	52.3452	50.3867	49.1993	42.4975	42.2671	39.2724	57.9655	47.7293
Tb927.4.2410-1	-0.0726733	0.288562	4.56904	26.2175	24.1274	23.7933	22.5572	24.313	24.6594	21.5973	22.8339	22.8786	24.7744	23.3505
Tb927.4.2420-1	0.197596	0.211633	6.09505	46.6269	54.3338	59.5638	80.2583	73.1921	70.449	79.3432	83.0188	82.8358	55.728	66.5923
Tb927.4.2430-1	-0.0203431	0.764031	5.71991	53.6116	55.027	50.6105	52.7176	52.9756	53.3436	51.2943	54.9883	56.4916	50.9292	47.7838
Tb927.4.2440-1	0.0123909	0.874695	6.06271	63.9685	60.1132	64.9915	73.8712	69.7232	66.7955	68.99	73.5114	69.0604	62.1733	62.0752
Tb927.4.2450-1	-0.0636022	0.495771	8.61778	406.446	406.232	401.883	405.24	385.554	398.81	355.465	406.678	389.205	426.206	339.48
Tb927.4.2460-1	-0.243543	0.0116647	3.04679	9.63552	9.16433	9.2409	8.47055	8.20368	8.63703	6.72708	6.98266	6.89866	8.1264	8.81383
Tb927.4.2470-1	0.130501	0.295068	5.44234	51.1562	49.5814	43.7814	34.395	37.3964	33.832	43.0192	45.6157	45.1139	52.0111	42.3975
Tb927.4.2480-1	-0.0345971	0.701208	5.45667	42.5962	42.8164	42.2362	49.2822	46.7599	42.6752	46.4737	46.7291	47.3211	38.6653	37.5192
Tb927.4.2490-1	-0.0775402	0.331383	5.1149	35.9976	35.7614	35.4114	36.8955	37.6663	31.269	34.5152	33.6559	35.6473	31.9182	32.443
Tb927.4.2500-1	-0.150349	0.0524251	5.48873	51.8158	50.0061	44.1054	41.8854	46.727	47.5672	40.0425	41.8729	42.5225	45.8781	41.5084
Tb927.4.2510-1	0.0920062	0.492673	4.18625	22.2033	21.3584	18.3569	14.1217	15.3808	14.6454	17.8617	18.3364	18.1835	22.7846	17.021
Tb927.4.2520-1	0.124233	0.177265	6.12222	72.126	72.1384	67.7711	62.4439	65.0989	61.9746	63.9861	69.2531	68.9254	81.4422	81.0797
Tb927.4.2530-1	-0.23594	0.0169131	10.1961	1259.7	1322.11	1334.12	1218.07	1199.22	1223.39	1077.04	963.95	983.523	1243.6	1079.01
Tb927.4.2540-1	0.180183	0.121738	7.02817	128.573	109.154	146.39	106.279	122.658	125.539	131.916	135.21	136.026	123.869	170.152
Tb927.4.2550-1	0.176487	0.0134447	6.44023	88.3008	85.8192	84.5825	73.6048	77.8619	81.8391	93.9003	90.7354	92.7551	96.1419	89.6625
Tb927.4.2560-1	-0.362486	0.0309344	0.926453	2.01102	2.78382	1.96085	1.73708	1.92539	2.26653	1.86494	1.79314	1.36008	1.76206	1.44167
Tb927.4.2570-1	0.0823167	0.604631	3.09817	6.69245	6.37725	7.77458	10.3567	10.2437	8.57141	8.16987	8.68954	10.1614	7.36512	9.79453
Tb927.4.2580-1	0.0831225	0.471215	2.28022	5.42331	4.84777	4.9082	4.86091	4.46366	3.89873	4.52876	5.54038	5.485	4.85883	4.61721
Tb927.4.2590-1	-0.171019	0.196289	1.91183	4.41348	4.37232	4.44799	3.49035	3.55331	3.52721	3.74725	3.27173	3.11771	3.76534	3.68476
Tb927.4.2600-1	0.123645	0.493754	2.99364	10.1964	9.96365	8.67565	5.17449	5.78509	6.13652	7.20665	7.97698	8.05405	9.68071	8.76258
Tb927.4.2610-1	0.219779	0.0279206	5.76538	56.8906	53.9091	51.3189	43.2488	49.0551	49.336	61.1433	55.3588	62.897	61.1385	54.0412
Tb927.4.2620-1	0.156903	0.114092	5.58636	50.8947	46.4396	45.9725	42.9106	41.9511	45.8799	52.6398	57.0188	52.8626	41.5962	50.3449
Tb927.4.2630-1	-0.233813	0.0385514	5.36169	51.3534	53.4916	48.3129	37.1376	37.3298	37.1201	38.0981	37.5495	37.6907	36.3565	37.8551
Tb927.4.2640-1	-0.122032	0.31714	6.05047	82.1748	78.5042	73.0936	57.5354	58.7021	62.8955	59.4649	61.0121	57.2231	74.0828	64.3775
Tb927.4.2650-1	-0.0950591	0.288724	5.09132	39.5257	36.8469	33.8137	34.5	33.9627	31.9989	32.5447	33.0026	29.9331	38.2539	30.619
Tb927.4.2660-1	0.0698194	0.579015	6.31081	63.7728	66.5147	73.7952	93.4739	84.4837	83.566	88.2798	75.5266	78.6042	73.3623	91.8649
Tb927.4.2670-1	-0.0376991	0.728332	6.42794	74.7959	74.9409	81.2967	93.4565	96.7012	101.461	78.1273	85.9027	95.3129	76.9158	88.1862
Tb927.4.2680-1	-0.110712	0.102702	5.71256	52.2266	51.7728	51.2229	55.7683	56.621	57.9311	50.1903	47.7593	53.9474	49.4578	49.9296
Tb927.4.2690-1	-0.0631211	0.707511	4.92941	21.7568	26.0344	37.1889	38.5129	31.726	31.2434	34.7083	25.2781	29.6671	23.9612	35.115
Tb927.4.2700-1	0.0313095	0.716533	6.35039	81.1251	81.2875	90.2775	73.9387	76.108	82.0112	78.3087	75.8127	75.1019	87.8714	95.6926
Tb927.4.2710-1	0.0454648	0.751499	6.88216	88.3416	87.1268	126.554	136.285	130.209	129.022	113.946	117.668	119.663	100.705	148.042
Tb927.4.2720-1	-0.0827993	0.447521	4.68776	25.0312	21.2112	24.2901	29.1274	30.1629	28.7857	23.4716	25.7437	22.221	24.6781	28.7753
Tb927.4.2730-1	-0.182537	0.00578661	5.90384	64.2271	64.8838	61.0904	64.886	62.7515	61.9116	55.5478	58.8739	54.2702	58.0962	52.0695
Tb927.4.2740-1	-0.347536	0.000854456	9.57905	700.656	779.086	925.196	842.067	867.99	968.793	692.045	688.567	605.803	682.75	660.521
Tb927.4.2750-1	-0.298084	0.159341	5.43681	61.7437	58.6161	56.8266	36.6152	36.314	33.8994	30.7594	33.9575	29.7535	54.1426	43.8419
Tb927.4.2760-1	-0.127269	0.157164	6.83154	108.568	113.146	135.55	122.635	115.289	115.454	108.606	100.87	99.92	114.323	118.469
Tb927.4.2770-1	0.146416	0.0289117	7.22034	134.92	137.635	143.729	148.27	141.134	147.575	169.913	155.906	152.155	157.957	151.133
Tb927.4.2780-1	-0.0702664	0.429896	5.54168	53.6729	52.3231	45.2772	47.3876	46.4342	40.584	43.421	46.717	46.5387	49.7381	40.3
Tb927.4.2790-1	0.227278	0.0190381	5.26385	38.9045	42.3844	35.8701	32.9822	33.2137	30.6215	40.5979	40.5768	41.5372	47.3552	38.5953
Tb927.4.2800-1	-0.172686	0.126041	6.21665	92.8199	91.0944	79.3683	67.3941	69.5253	70.159	64.8924	68.6646	62.6554	84.0728	67.4254
Tb927.4.2810-1	-0.0582315	0.461512	6.6884	95.1361	106.564	102.414	116.65	103.81	105.569	113.181	99.5615	102.276	98.5352	90.7978
Tb927.4.2820-1	-0.202102	0.0397834	5.67163	62.9223	62.3753	54.3367	47.2288	49.3174	48.9852	45.6558	46.8172	44.4938	52.6428	45.915
Tb927.4.2830-1	0.0133225	0.926114	5.80366	44.8309	42.0837	52.5114	66.0144	66.0306	62.1852	58.8179	59.3592	56.0744	42.4149	64.1002
Tb927.4.2840-1	-0.245835	0.0100107	7.17582	161.612	166.904	185.655	151.129	132.803	136.102	130.686	129.309	128.447	122.885	144.95
Tb927.4.2850-1	0.114501	0.10733	6.10043	68.0912	70.1686	65.1678	65.3501	65.9899	62.0052	69.0631	70.8553	65.5795	74.943	77.539
Tb927.4.2860-1	0.014261	0.899787	6.03234	57.3755	55.19	55.1467	74.4301	75.3658	73.3536	72.7418	69.912	67.7167	55.8737	62.8525
Tb927.4.2870-1	0.0240545	0.769272	6.21354	70.244	65.4943	67.3021	79.6931	80.8121	78.2251	75.9617	79.4501	76.1225	69.6818	73.3217
Tb927.4.2880-1	-0.222654	0.257778	6.04238	92.1949	93.9342	79.8005	52.5752	52.1168	52.3263	56.3503	54.5609	53.6078	79.1147	58.4066
Tb927.4.2890-1	0.32499	0.00190576	6.09062	73.9185	68.5031	61.281	48.545	54.1059	60.4491	70.6935	77.1034	75.9514	82.5125	76.5742
Tb927.4.2900-1	-0.0989508	0.297146	5.30566	49.6368	44.2662	41.1761	36.2076	36.318	37.0983	36.3617	36.5463	37.0747	40.3639	40.0173
Tb927.4.2910-1	-0.0335525	0.642001	6.01618	73.1083	67.0629	62.7391	64.188	62.1869	63.1765	65.1364	68.2984	65.0368	62.2468	58.7589
Tb927.4.2920-1	-0.0356677	0.705705	5.92138	69.3545	68.5205	65.1882	55.1842	55.6348	53.8562	57.8827	59.8318	55.7768	60.8495	64.5833
Tb927.4.2930-1	0.106563	0.305499	5.91107	52.6893	52.0738	56.1461	60.7597	65.7412	61.4456	64.4459	67.8961	71.684	53.2296	55.8045
Tb927.4.2940-1	0.905626	0.175001	-2.87851	0.10573	0.108307	0.234734	0.100869	0	0.0479245	0.108294	0.321986	0.192418	0.110571	0.164969
Tb927.4.2950-1	0.677886	0.0236456	-1.99056	0.362723	0.241516	0.201323	0.155722	0.116812	0.115089	0.278639	0.312977	0.264047	0.436233	0.282975
Tb927.4.2960-1	-0.450362	1	-4.65409	0.142562	0.146036	0	0	0	0	0	0	0	0	0.148291
Tb927.4.2970-1	0.328886	0.461265	-2.05325	0.103527	0.159075	0.287305	0.24692	0.250051	0.23463	0.477169	0.210185	0.141307	0.324804	0.215376
Tb927.4.2980-1	2.51846	0.00643105	-3.61439	0	0.0647871	0.0702068	0	0	0	0.0647793	0.385212	0.115101	0.132284	0.0657875
Tb927.4.2990-1	0.607965	0.0253354	-2.19014	0.188757	0.262413	0.209532	0.141491	0.108549	0.158894	0.359048	0.205297	0.269907	0.3102	0.196342
Tb927.4.3000-1	1.21721	0.0221723	-2.83171	0.199915	0.0409574	0.221918	0.0381448	0	0.0362464	0.16381	0.202938	0.181912	0.33451	0.124769
Tb927.4.3010-1	-0.169253	0.921892	-2.94169	0.254526	0.173819	0.18836	0	0.136613	0.076913	0.260697	0.0861247	0.0772017	0.177454	0
Tb927.4.3020-1	0.157346	0.340478	0.939794	2.25705	2.29969	1.42021	1.63512	1.64225	1.68504	1.73074	2.18091	2.13068	2.54974	1.56936
Tb927.4.3030-1	0.195023	0.756123	-2.20371	0.147395	0.150987	0.0818088	0.351547	0.089001	0.40086	0.264195	0.187029	0.368834	0.231216	0.114989
Tb927.4.3040-1	-0.124349	0.798315	-1.54401	0.67544	0.172975	0.656059	0.161097	0.2719	0.229619	0.259432	0.25712	0.384135	0.353185	0.351292
Tb927.4.3050-1	0.272184	0.458003	0.137761	1.23431	0.689669	1.12104	1.39167	0.903408	0.712066	1.8389	1.02516	1.42948	1.05614	0.700318
Tb927.4.3060-1	-0.0326808	0.880384	1.98303	4.31896	5.73953	5.05348	3.67496	2.72538	2.53968	4.18457	4.14728	3.18651	4.27259	3.64259
Tb927.4.3070-1	0.613716	0.0516359	-0.991969	0.464835	0.396803	0.644996	0.554332	0.18712	0.210697	0.555457	0.78644	0.599216	0.48612	0.644688
Tb927.4.3080-1	-0.89768	0.769984	-4.64403	0	0.214656	0.116306	0	0	0	0	0	0	0	0.108985
Tb927.4.3090-1	0.683136	0.154198	-1.94546	0.223939	0.152931	0.0828621	0.213644	0.120196	0.406021	0.152913	0.530425	0.271697	0.468386	0.232938
Tb927.4.3100-1	0.530531	0.268507	-1.70786	0.285905	0.390497	0.158687	0.363682	0.19182	0.129593	0.195225	0.290229	0.216799	0.896992	0.247829
Tb927.4.3110-1	0.206971	0.647293	-2.49506	0.248465	0.0848402	0.137906	0.237043	0.13336	0.150164	0.25449	0.252222	0.150727	0.0866143	0.215376
Tb927.4.3120-1	0.236842	0.505714	-2.09162	0.279324	0.247981	0.35141	0.106593	0.224885	0.101288	0.171658	0.321354	0.271115	0.292115	0.21307
Tb927.4.3130-1	-0.125493	0.081035	6.19138	79.0228	74.4289	73.4501	76.0512	75.595	77.1791	70.3536	77.0192	69.3836	65.375	66.0079
Tb927.4.3140-1	0.0202844	0.805855	6.09725	71.1279	72.2535	64.3837	73.2002	66.909	60.3119	69.7379	75.7797	73.3276	63.9524	62.1053
Tb927.4.3150-1	0.0230739	0.778161	6.0668	71.8455	74.8394	65.273	65.9861	62.8092	58.5769	65.4054	66.1571	67.446	73.3377	65.6871
Tb927.4.3160-1	-0.192769	0.0698596	4.95041	38.6751	37.7829	33.1153	28.1	29.6053	29.4287	27.5025	28.1381	27.1327	33.7148	26.9117
Tb927.4.3170-1	-0.292408	0.0353895	4.54236	21.542	20.8355	20.1678	31.2622	29.7385	28.968	21.0912	22.655	23.5366	17.9457	18.5756
Tb927.4.3180-1	0.261169	0.183356	5.58241	28.5045	33.3234	37.1836	56.3855	53.9368	54.3091	54.7625	59.751	63.0123	40.0832	45.8152
Tb927.4.3190-1	0.437109	0.000349649	5.48712	32.8177	32.4888	38.9632	36.4145	43.0223	48.015	53.3623	50.9695	52.1338	45.596	59.5957
Tb927.4.3200-1	0.717932	0.831881	-5.36569	0	0	0	0.0535258	0.0451704	0	0	0	0.0510527	0.0586742	0.0583598
Tb927.4.3210-1	0	1	#NUM!	0	0	0	0	0	0	0	0	0	0	0
Tb927.4.3220-1	0.148606	1	-3.53905	0.0561051	0.114945	0.12456	0.0535258	0.0451704	0.101724	0.0574655	0.0569535	0.102105	0.0586742	0.17508
Tb927.4.3230-1	-1.24244	0.304973	-4.81663	0.21905	0.0448777	0	0	0.0352716	0	0	0	0	0	0.0911413
Tb927.4.3240-1	0	1	#NUM!	0	0	0	0	0	0	0	0	0	0	0
Tb927.4.3250-1	0.19832	1	-6.96852	0	0	0	0.0419015	0	0	0	0	0	0.0459318	0
Tb927.4.3260-1	-1.20543	1	-7.57576	0	0.0576584	0	0	0	0	0	0	0	0	0
Tb927.4.3270-1	-0.224378	0.986194	-4.55493	0.0940139	0.0963051	0	0.0896919	0	0	0.0962936	0	0.0427739	0	0.0488961
Tb927.4.3290-1	-0.240242	0.668568	-1.54333	0.610981	0.542421	0.542582	0.077719	0.163968	0.295404	0.333758	0.0826959	0.444768	0.340778	0.338952
Tb927.4.3300-1	0.0833726	0.414945	5.98352	67.6378	72.1566	70.1751	54.319	53.0941	52.3163	64.181	63.7072	66.2289	64.8994	67.2905
Tb927.4.3310-1	-0.0325063	0.644696	6.23076	74.241	75.5481	71.8995	79.863	78.0751	75.5842	76.7548	77.1711	78.2864	68.789	69.8967
Tb927.4.3320-1	-0.175341	0.413377	4.94838	29.5169	33.0454	47.9868	31.809	22.6021	30.4876	26.3149	23.6629	19.7008	34.1138	40.387
Tb927.4.3330-1	-0.0736205	0.464342	5.9692	55.108	58.3876	71.1416	66.2818	66.4373	67.1818	60.801	57.5725	57.1985	58.5212	70.4981
Tb927.4.3340-1	-0.357881	1.72e-06	5.46019	49.9489	45.8254	46.1686	49.2094	52.7429	49.4663	40.9281	38.8261	35.0932	37.6683	38.3773
Tb927.4.3350-1	-0.178893	0.182322	7.02231	170.347	170.748	142.261	107.299	117.182	115.84	118.435	123.927	119.72	136.069	108.117
Tb927.4.3360-1	0.189724	0.0429848	5.73829	52.295	48.3246	46.3365	53.0603	50.5675	50.4904	59.4077	62.8459	64.7991	46.1878	52.8924
Tb927.4.3370-1	-0.0453888	0.73126	6.29176	74.9131	76.0401	70.855	90.5566	89.2337	75.1774	90.9345	84.4121	89.2171	58.8468	61.6059
Tb927.4.3380-1	-0.0477874	0.678721	6.41698	101.213	94.3753	94.7326	75.9755	78.5142	75.596	78.0749	79.6768	75.9339	94.5579	91.2787
Tb927.4.3390-1	-0.0176532	0.845711	6.0671	66.3285	62.7529	57.1209	71.9684	74.4263	71.8852	64.6427	71.5886	72.2487	60.352	64.2036
Tb927.4.3400-1	-0.150812	0.414906	6.83787	158.026	146.412	145.885	90.2758	88.1993	90.0238	100.183	94.9788	93.4172	131.075	119.864
Tb927.4.3410-1	0.183164	0.0769429	5.92614	67.7642	66.3548	56.2622	49.6301	53.0671	50.6369	63.0352	69.2189	66.6938	69.468	56.7333
Tb927.4.3420-1	0.240132	0.0121902	5.53622	46.9369	46.193	37.495	42.2517	44.9296	39.444	53.9148	53.0252	53.7939	52.0977	40.3765
Tb927.4.3430-1	-0.00254047	0.981065	8.39504	314.964	290.732	336.642	344.38	351.344	383.286	370.861	351.506	358.539	290.859	309.859
Tb927.4.3440-1	0.0674761	0.440446	6.01361	76.5891	66.8018	59.7186	56.5486	60.8549	58.9084	65.2138	70.0351	68.7797	64.085	63.1399
Tb927.4.3450-1	0.192266	0.038315	8.56587	300.816	304.429	350.378	390.585	385.017	403.914	419.798	406.999	428.55	389.561	388.418
Tb927.4.3460-1	0.158856	0.153217	7.35162	122.369	134.366	157.788	174.325	167.701	174.096	187.58	184.753	182.38	144.646	166.593
Tb927.4.3470-1	0.0303943	0.816057	5.4151	54.489	51.644	39.8004	35.391	37.9146	34.3368	40.2449	42.6139	40.7489	50.1557	42.0133
Tb927.4.3480-1	0.158829	0.256521	7.96894	197.273	189.784	196.112	262.242	269.707	312.516	295.001	270.111	293.389	237.544	232.339
Tb927.4.3490-1	-0.5459	0.0327711	2.74328	5.3977	5.89786	6.12494	9.15476	10.9126	9.35156	6.88001	6.8187	5.23907	3.26148	4.61647
Tb927.4.3500-1	0.420655	0.0508987	7.31753	87.9455	85.8612	109.842	176.804	182.511	186.355	189.818	173.264	192.33	153.63	216.281
Tb927.4.3520-1	0.373494	0.0184009	7.33924	119.61	97.0449	127.814	159.626	164.514	187.797	200.535	172.906	178.953	152.32	220.131
Tb927.4.3530-1	0.151721	0.0514931	5.75105	55.0398	51.4697	46.6786	47.2352	51.5407	55.6619	53.468	59.3734	61.4133	58.4044	52.1373
Tb927.4.3540-1	0.243604	0.0558446	6.09808	77.4427	77.2671	66.3039	52.7919	51.3683	54.1893	67.2256	69.5537	73.9673	83.478	79.9361
Tb927.4.3550-1	-0.0511828	0.629164	10.243	1194.39	1212.72	1314.25	1173.04	1211.97	1282.02	1111.2	1095.28	1048.3	1330.16	1357.52
Tb927.4.3560-1	-0.0804161	0.47119	6.44913	94.1433	100.415	87.4418	87.2782	86.9289	81.3432	94.138	92.9752	95.0549	79.0972	62.2969
Tb927.4.3570-1	-0.896037	0.769751	-5.1366	0	0.0784866	0.0850523	0	0	0.0694589	0	0	0	0	0.0796985
Tb927.4.3620-1	0.0790502	0.389676	6.12223	72.5772	70.0579	69.7011	67.7782	63.9858	63.4428	64.7958	64.9366	68.9921	87.0606	72.9182
Tb927.4.3650-1	0.0441382	0.682225	6.03415	60.7717	53.4493	63.9398	65.0055	69.6847	74.7549	72.8291	57.2248	66.7499	63.4475	73.0047
Tb927.4.3660-1	0.112222	0.15545	6.03802	58.9255	61.0269	59.4427	62.895	64.9592	72.9804	72.0334	67.6919	71.5469	70.2277	61.0684
Tb927.4.3670-1	0.0228702	0.79843	6.07015	75.6084	76.5174	64.1174	60.213	59.8636	63.9638	72.463	68.6563	69.7672	66.7195	61.1874
Tb927.4.3680-1	0.346524	0.000891961	5.8574	44.5374	49.0589	46.5434	55.9421	53.7109	59.8026	68.9032	68.1631	73.2534	55.7363	62.0928
Tb927.4.3690-1	0.242461	0.0298674	5.68466	53.917	49.967	45.5467	43.5943	45.4774	46.4415	59.8804	64.5632	63.1975	50.2678	42.9263
Tb927.4.3700-1	0.227326	0.0014564	5.69976	54.2922	49.1386	48.0946	44.4589	46.7317	46.7001	56.182	54.0399	55.5714	59.2715	57.2504
Tb927.4.3710-1	0.16318	0.230673	5.73912	39.5018	47.5609	49.7397	60.8879	52.3326	53.8489	64.1617	55.6599	57.6723	44.0852	62.0939
Tb927.4.3720-1	0.0571955	0.552828	5.5183	43.5571	39.3511	42.8109	50.5004	49.0708	44.6965	47.479	44.0622	52.0205	43.1791	47.4313
Tb927.4.3730-1	0.268634	0.0751469	6.32684	55.2291	57.3044	62.7756	90.7278	84.6721	89.8083	91.9885	97.7768	93.2921	77.1171	82.3113
Tb927.4.3740-1	-0.441582	0.0608259	6.61648	139.079	142.879	151.627	77.1922	79.5424	78.5751	70.5943	65.8147	64.3524	106.781	102.886
Tb927.4.3760-1	0.0500018	0.800662	3.0422	7.18201	10.4594	9.84555	7.75991	6.79242	6.62849	5.80516	7.24669	7.63759	10.8591	10.3959
Tb927.4.3770-1	-0.539932	0.0160855	5.18231	52.0346	50.5899	55.9343	32.1959	32.558	30.5935	22.2862	22.5599	22.7951	39.9335	37.9327
Tb927.4.3780-1	0.0205821	0.840307	6.08424	61.2577	58.0345	68.8517	72.8384	69.4993	73.8506	63.005	62.5734	67.0292	75.4309	73.9625
Tb927.4.3790-1	-0.331899	4.46e-05	6.94641	132.982	138.479	151.928	136.447	127.919	128.506	108.262	102.334	97.5392	112.608	119.653
Tb927.4.3800-1	-0.102791	0.250137	4.92314	29.5082	34.0333	31.9789	33.6997	28.6559	30.1187	27.2454	28.8065	31.8977	29.6205	28.1735
Tb927.4.3810-1	-0.0904808	0.643752	6.14367	87.0943	94.4526	92.8708	52.3564	54.3888	55.1123	61.7593	57.7549	59.3853	85.9358	76.6043
Tb927.4.3820-1	0.151702	0.115687	5.17352	32.5449	36.3005	30.3846	32.7197	36.6631	37.5163	38.2152	39.9835	42.846	37.9541	31.8615
Tb927.4.3830-1	0.159039	0.203692	6.22938	54.6936	64.3185	65.4491	80.356	77.1477	85.4799	82.3492	80.8381	90.3794	70.1249	74.1867
Tb927.4.3840-1	-0.513334	0.000172838	6.20525	97.8085	103.41	103.949	76.7505	67.2455	63.3385	57.4732	56.7596	60.5072	61.5176	62.8733
Tb927.4.3850-1	-0.36267	0.0032462	5.57319	57.0431	65.9679	61.748	47.3668	43.3656	42.3352	39.8664	41.65	39.6704	40.2642	44.4319
Tb927.4.3890-1	-0.0195181	0.903301	6.2328	91.1441	95.2708	85.2926	56.9683	61.464	63.8902	70.1988	68.0401	66.6327	92.059	76.3186
Tb927.4.3900-1	0.17425	0.00788171	6.08835	61.6369	65.2377	60.7271	67.7443	65.136	65.2421	68.8909	75.3127	76.5932	70.6135	71.3233
Tb927.4.3910-1	-0.0718596	0.422505	4.99518	35.0059	35.2938	31.5574	32.3016	32.2705	29.2533	29.909	30.4491	29.5439	37.3706	27.872
Tb927.4.3920-1	0.144984	0.0652016	5.59827	42.9339	43.6998	42.8148	46.4758	50.0342	51.3455	48.6759	48.8471	50.8055	53.3881	53.8726
Tb927.4.3930-1	-0.481034	6.3e-06	7.11505	176.914	184.404	164.151	143.38	145.889	140.099	115.715	105.156	106.009	136.097	107.075
Tb927.4.3940-1	0.179719	0.0838879	5.66755	48.5808	43.6312	48.9854	45.6778	51.897	48.8325	41.5592	51.7644	53.6659	62.572	61.9402
Tb927.4.3950-1	-0.165712	0.205002	5.84364	71.7698	69.9306	69.4957	54.9862	49.7314	46.5445	52.2956	48.005	49.7955	61.6595	57.4735
Tb927.4.3960-1	0.172388	0.111985	5.51559	40.9284	35.4694	40.385	48.4089	47.9822	46.2166	47.2324	48.1884	48.4954	44.0541	55.8514
Tb927.4.3970-1	-0.0200003	0.950526	2.9553	5.34608	5.58589	5.3806	10.2006	10.703	9.596	9.19919	9.91317	9.50229	4.99452	4.89362
Tb927.4.3980-1	-0.18994	0.148007	6.77015	130.304	144.687	127.013	106.684	90.1432	95.0163	107.425	98.2803	98.7232	115.772	86.5914
Tb927.4.3990-1	0	1	#NUM!	0	0	0	0	0	0	0	0	0	0	0
Tb927.4.4020-1	-0.0647379	0.413401	7.17551	137.74	143.626	140.711	145.083	158.6	159.175	133.419	136.232	138.112	151.292	146.151
Tb927.4.4030-1	-0.036601	0.740846	4.93792	34.6186	34.7114	36.0617	27.1146	26.6644	26.9129	29.4175	28.276	28.5602	30.8377	33.9996
Tb927.4.4040-1	-0.207471	0.00848665	8.3975	338.754	340.774	383.241	359.111	358.311	374.228	306.954	305.102	299.97	323.065	319.803
Tb927.4.4050-1	-0.0668034	0.49888	6.99099	137.03	143.365	145.281	122.458	114.459	116.686	123.841	117.42	118.027	138.545	122.118
Tb927.4.4060-1	0.103239	0.337822	4.40967	23.3252	22.9877	23.1723	17.05	19.8324	17.0199	20.7016	20.8725	21.3924	23.0445	24.3968
Tb927.4.4070-1	-0.022772	0.809024	6.33387	84.9601	87.1386	90.6253	69.0369	75.6153	80.1259	78.167	76.775	72.4175	78.5434	93.9116
Tb927.4.4080-1	0.0697505	0.582178	3.83849	14.5056	13.9214	14.0698	12.4951	14.6831	14.2351	12.4772	13.2953	13.9041	15.0225	18.7508
Tb927.4.4090-1	0.173503	0.114999	4.42108	19.4481	19.4361	23.1683	19.1071	19.0948	21.2618	20.0276	20.8657	23.4518	22.5985	27.1922
Tb927.4.4100-1	0.446377	9.07e-07	5.05639	32.4661	31.4427	28.0307	25.0124	27.1759	27.3006	35.2657	38.548	39.4779	43.4515	37.8582
Tb927.4.4110-1	0.545952	4.74e-06	4.95068	30.6828	29.5899	25.1027	20.7979	23.9932	23.328	34.8299	41.4028	39.5196	40.03	30.8932
Tb927.4.4120-1	0.125484	0.372565	5.89831	48.9085	47.6891	51.0979	63.1282	63.1707	69.5889	61.3455	67.5691	72.468	48.1393	62.9804
Tb927.4.4130-1	-0.222236	0.0113069	4.57499	28.9809	27.0261	25.8627	21.9368	25.0319	24.1199	22.9902	23.0738	22.77	20.7147	19.6748
Tb927.4.4140-1	-0.075211	0.385762	4.91738	33.3423	32.1663	29.6446	30.0826	29.1673	31.1776	28.159	27.1624	25.9476	32.9762	32.5812
Tb927.4.4150-1	0.159045	0.0619198	4.1244	16.8903	18.5977	17.1181	15.6524	15.6203	15.5311	17.8905	20.0159	19.0593	19.2589	16.2147
Tb927.4.4160-1	0.0267237	0.73716	5.69318	54.9689	56.2113	52.9253	46.8082	47.7105	49.2122	49.5922	50.6923	49.6042	57.3867	54.0179
Tb927.4.4170-1	0.201366	0.0240915	4.98488	33.1985	29.6316	29.2652	28.1208	29.0866	28.6022	34.066	31.3464	34.3737	33.1231	37.5162
Tb927.4.4180-1	-0.185854	0.275777	4.89974	41.1743	41.0655	33.9551	23.6445	24.0721	25.6287	24.8716	25.2646	25.6299	34.8932	28.169
Tb927.4.4190-1	-0.416239	8.06e-06	6.67786	112.942	126.068	116.208	108.905	107.68	121.547	86.5911	86.2665	87.0449	100.155	72.8242
Tb927.4.4200-1	0.132601	0.137113	5.79199	59.6759	51.5489	51.5708	48.3778	56.8826	50.3849	53.2054	58.7734	55.7087	59.9833	63.3606
Tb927.4.4210-1	-0.0447968	0.699652	5.59195	52.1975	57.3657	56.5133	42.2384	41.9287	43.2609	44.8198	42.4297	45.7125	57.343	46.7537
Tb927.4.4220-1	-0.103245	0.413785	4.94452	29.0801	27.3565	24.5101	33.9803	37.4154	38.3556	30.417	32.2746	31.1757	25.7678	28.3883
Tb927.4.4230-1	-0.197434	0.196908	2.81759	6.92482	5.79742	6.05255	8.2965	8.70546	9.11409	7.54045	6.18879	7.22234	5.19686	6.50913
Tb927.4.4240-1	0.284595	0.542038	-1.40954	0.367819	0.430609	0.583289	0.20052	0.296132	0.19054	0.538197	0.21336	0.334696	0.32971	0.655887
Tb927.4.4250-1	0.254464	0.306399	-0.0610724	0.767984	0.601594	0.65192	0.905073	0.945646	1.39243	0.971689	1.28404	1.23322	0.897639	0.89283
Tb927.4.4300-1	0.319894	0.00068862	4.79044	28.7409	27.4196	23.312	24.2423	23.487	22.0293	27.0689	32.0555	31.8211	32.7983	31.4357
Tb927.4.4310-1	-0.164886	0.313296	6.55263	125.009	129.826	106.497	75.8917	76.8585	78.2547	83.9613	81.0063	82.4035	107.706	85.1811
Tb927.4.4320-1	0.275286	0.00352908	6.41061	76.4084	81.0115	73.5972	82.2559	70.9716	81.6658	90.5941	93.5594	91.9822	85.0375	108.704
Tb927.4.4330-1	0.157895	0.242145	6.10996	86.8936	74.8149	69.4586	54.1421	55.8997	52.5782	70.5475	68.6527	68.8541	79.0606	78.8532
Tb927.4.4340-1	0.175888	0.180447	5.3641	47.4257	47.9	40.882	35.1808	33.0941	28.9496	40.9826	43.7048	43.9765	46.7646	44.1908
Tb927.4.4350-1	0.205404	0.0389438	7.24068	134.878	122.182	119.911	145.189	168.789	157.285	159.979	172.575	174.4	147.83	160.607
Tb927.4.4360-1	0.271318	0.00220839	6.18254	62.8594	59.6937	58.5414	71.3339	72.0853	73.7153	80.5367	86.2909	84.0679	72.5806	77.2527
Tb927.4.4370-1	-0.0504287	0.514974	4.97241	33.9317	32.0756	33.8115	31.2207	32.1757	28.1461	30.6249	30.591	28.7338	30.9921	33.0301
Tb927.4.4380-1	-0.187698	0.282321	7.13085	172.412	170.064	189.707	108.206	120.489	129.417	116.601	110.694	108.297	160.226	155.561
Tb927.4.4390-1	0.130509	0.15119	6.07082	62.2372	63.0799	54.268	72.0226	66.6081	68.3528	69.3314	68.9999	75.3676	72.3628	66.7921
Tb927.4.4400-1	-0.205074	0.238185	5.18003	49.3841	48.9875	41.4259	29.8808	30.416	31.3709	29.7008	30.3001	29.8122	45.4254	32.0794
Tb927.4.4480-1	-0.246214	0.313488	5.38819	63.9563	61.0984	54.3973	31.0331	30.8121	29.289	31.2502	31.8471	30.818	52.5524	43.6258
Tb927.4.4490-1	0.0470078	0.817832	5.37572	55.0831	52.8926	47.5103	26.5865	30.2016	33.1558	37.0153	36.4547	37.4167	57.8741	42.5254
Tb927.4.4500-1	0.0595993	0.696507	5.35007	54.0789	48.1546	40.6747	30.9046	33.2791	33.0424	38.1996	39.5931	38.0724	51.8643	40.8026
Tb927.4.4510-1	-0.195477	0.169121	4.87378	40.3858	37.7147	30.6785	26.028	25.285	26.5857	26.1285	26.4714	25.6103	33.5854	24.0401
Tb927.4.4520-1	-0.687586	0.0397254	1.42657	4.6495	4.16305	4.05253	2.56288	2.41237	1.65477	1.30521	1.29358	1.44161	2.73736	3.29589
Tb927.4.4530-1	-0.13247	0.366918	5.21001	50.6395	46.3976	40.4734	30.7159	31.7577	31.341	32.072	34.971	34.4521	42.4304	31.9058
Tb927.4.4540-1	0.0184411	0.799704	7.79251	207.143	199.632	211.268	228.63	236.9	238.705	214.94	223.878	232.985	214.839	229.852
Tb927.4.4550-1	-0.443486	0.000382215	6.10646	95.4903	94.5093	79.6877	68.1642	68.3488	63.7575	56.8372	57.6806	55.9684	66.4649	51.0032
Tb927.4.4560-1	0.181494	0.265594	5.42581	52.2421	49.1971	44.9541	29.6709	35.2856	31.7677	38.908	40.6846	42.4574	57.1751	50.5091
Tb927.4.4570-1	-0.0601968	0.59068	6.30573	90.9114	89.6544	86.015	71.5906	73.7513	71.7118	69.6198	72.2256	68.7911	89.0718	86.8314
Tb927.4.4580-1	-0.246823	0.179733	6.90253	164.62	156.206	140.1	98.5324	109.646	103.985	87.3953	96.3401	90.2861	149.489	119.414
Tb927.4.4590-1	0.040953	0.753228	5.41905	52.3328	51.0039	42.8812	31.855	37.4906	37.8581	41.2174	40.976	41.3573	51.649	42.0201
Tb927.4.4600-1	0.00753568	0.941304	6.25054	68.1709	67.3066	68.9426	87.0338	85.1973	79.0171	72.3493	85.775	80.587	63.8358	79.2978
Tb927.4.4610-1	0.259764	0.0246381	5.52149	36.5244	35.7442	37.1657	47.0308	50.8915	45.4784	48.9893	54.0702	55.2933	44.0515	50.0344
Tb927.4.4620-1	0.424148	5.55e-07	7.42552	140.462	128.324	163.497	146.922	149.866	163.659	193.59	193.541	197.028	188.107	226.03
Tb927.4.4630-1	-0.0147748	0.928669	5.30625	29.9655	32.1984	38.6138	44.2813	48.2507	45.1169	40.1358	44.1389	42.7121	35.2823	34.5483
Tb927.4.4640-1	0.0864032	0.694182	5.30334	24.7257	26.2913	30.2648	52.3801	49.3505	47.3867	39.5767	45.5227	49.2755	30.1839	39.4102
Tb927.4.4650-1	-0.203452	0.0865322	6.0945	61.8403	64.5351	78.6576	78.6016	74.8373	77.6095	66.3748	64.7371	68.2291	46.1462	70.088
Tb927.4.4660-1	-0.218367	0.185181	6.14403	57.816	63.6302	68.9531	90.6233	85.4788	86.7194	68.7123	64.9958	74.349	42.6742	73.9567
Tb927.4.4670-1	-0.316817	0.011992	5.07328	42.1878	46.2344	40.1296	32.2946	32.6926	28.407	28.709	31.7727	31.1622	29.5008	27.2495
Tb927.4.4680-1	0.240657	0.0958788	5.09163	25.9431	27.2721	28.3671	31.5174	39.5052	36.2909	39.2114	40.736	42.7046	30.586	32.9489
Tb927.4.4690-1	-0.353097	8.08e-05	7.69605	195.433	216.99	255.418	243.661	238.098	230.8	187.338	166.494	167.169	178.956	200.693
Tb927.4.4700-1	-0.251938	0.00278148	8.58405	390.045	385.429	418.459	417.59	428.538	443.291	341.573	346.703	330.829	343.84	375.031
Tb927.4.4710-1	-0.0337371	0.717056	5.29759	45.4402	44.6449	40.8818	35.8119	36.217	35.5144	35.6113	37.4195	37.3686	42.4705	41.2593
Tb927.4.4720-1	0.242438	0.0515116	4.79681	30.9311	30.7739	26.9126	21.684	21.4021	22.307	27.3962	28.5565	29.0749	33.2087	33.5105
Tb927.4.4730-1	-0.216945	0.00725473	7.2664	163.432	161.213	157.876	173.946	167.739	162.096	139.996	131.337	131.552	158.559	145.801
Tb927.4.4740-1	-0.488303	1.65e-08	7.06786	155.515	167.103	170.814	132.237	147.439	152.777	113.731	115.772	111.509	112.235	96.6724
Tb927.4.4750-1	0.33426	0.000516489	5.26431	31.5446	33.3638	31.738	35.5732	38.1445	35.7736	44.6618	45.4714	49.1214	35.9061	41.474
Tb927.4.4760-1	0.116991	0.0889868	5.88119	58.978	56.4561	57.4956	55.6926	55.8058	56.1437	57.2523	60.8506	60.9497	66.7121	62.0119
Tb927.4.4770-1	0.0631797	0.416264	5.68693	51.9126	52.5259	50.9749	46.8449	51.2299	49.4166	52.9541	50.06	49.2161	52.4598	59.0733
Tb927.4.4780-1	-0.201524	0.0258645	6.0514	63.4542	65.4901	75.7424	75.3067	72.7839	70.1726	65.1886	58.8842	57.6531	57.3653	67.4954
Tb04.3I12.100-1	-0.230808	0.0129796	6.38153	99.0919	96.4667	86.4999	84.8208	84.4776	85.0597	81.4536	73.1777	81.6306	78.8589	65.5819
Tb927.4.4790-1	-0.330049	4.5e-05	6.77756	137.698	130.161	122.502	113.18	113.429	108.855	101.44	96.7587	95.511	96.9021	90.3788
Tb927.4.4800-1	-0.284828	0.0122822	5.461	38.2371	52.3613	53.0571	49.2723	44.5739	50.3105	42.428	39.7587	39.7471	38.3219	36.4593
Tb927.4.4810-1	0.0781058	0.264831	6.01414	60.1354	62.8701	58.5554	61.7805	66.9067	67.9068	66.3278	65.4949	70.1129	63.1881	67.6574
Tb927.4.4820-1	0.197064	0.123328	3.64368	10.5206	12.0107	10.145	13.0784	12.3487	12.2027	13.6419	15.2823	15.6007	12.2618	10.3907
Tb927.4.4860-1	-0.862764	2.89e-08	6.0732	94.8152	101.148	95.8827	91.9266	65.1102	59.0437	49.7598	39.1849	43.272	57.0613	43.435
Tb927.4.4870-1	-1.61746	2.76e-29	5.76791	84.1924	94.7977	82.6522	79.9915	68.0934	61.6385	25.1056	21.9132	21.4986	34.2855	25.2161
Tb927.4.4880-1	-0.0989067	0.402322	6.15121	85.8721	81.8605	79.2456	62.5947	65.9483	64.1674	62.319	62.3379	61.3018	79.2838	76.8628
Tb927.4.4890-1	0.210825	0.0340207	5.44112	46.8213	46.1227	38.4039	36.9735	37.0872	37.904	50.7966	48.5528	50.0021	46.3292	38.9034
Tb927.4.4900-1	0.116304	0.14218	6.2609	78.6297	79.7313	71.2013	70.0667	69.6244	73.9458	76.6051	83.2585	72.1782	91.2343	77.0779
Tb927.4.4910-1	-0.413724	0.000375492	6.70873	130.509	143.598	107.464	125.172	105.004	96.0972	95.3798	94.2658	86.3937	94.1202	72.5918
Tb927.4.4920-1	0.185509	0.041559	5.65336	44.6587	44.6578	46.2859	51.2282	49.8965	47.5081	57.8771	56.5903	58.053	48.3716	48.5075
Tb927.4.4930-1	0.0287832	0.829319	3.05508	9.94721	9.93088	8.85232	6.71293	6.60438	7.382	7.58894	8.02193	7.98979	9.82408	8.57034
Tb927.4.4940-1	0.0169156	0.890884	4.73998	28.7107	29.8625	25.6176	29.595	24.1183	21.5798	23.1054	24.507	24.2119	34.0433	28.5955
Tb927.4.4950-1	-0.13159	0.157426	4.28843	21.657	23.6201	20.186	18.9468	18.6623	19.0531	18.0015	20.0983	18.9584	17.0104	18.7569
Tb927.4.4960-1	0.0947297	0.185883	6.13326	70.5737	66.8878	60.3546	70.6266	70.9118	69.1667	70.6482	73.8667	78.2525	73.6499	67.1861
Tb927.4.4970-1	-0.0724653	0.348586	6.13414	65.5934	70.8856	70.3406	73.6567	76.8448	73.6923	66.1519	71.8065	75.6577	62.497	65.4716
Tb927.4.4980-1	0.104783	0.327754	7.17209	122.059	120.155	139.975	139.46	151.531	163.303	135.198	142.611	138.198	151.25	182.639
Tb927.4.4990-1	0.201193	0.331819	8.31577	196.15	190.784	281.29	367.12	372.631	381.916	388.698	379.84	389.504	235.447	321.628
Tb927.4.5000-1	-0.0466289	0.554966	4.46544	23.9654	24.2387	22.405	21.8603	19.8808	22.1657	21.7293	20.2628	20.9975	23.8149	21.6888
Tb927.4.5010-1	-0.232654	0.0111857	8.92519	503.506	494.901	556.34	546.731	486.28	540.822	438.655	461.854	437.343	471.812	409.161
Tb927.4.5020-1	-0.132386	0.425789	4.56673	30.2942	30.75	27.3095	19.2332	19.4343	21.0794	21.123	19.6651	19.6709	31.0017	21.1239
Tb927.4.5030-1	0.220797	0.00713131	5.55893	45.2608	48.1095	42.6198	42.9888	41.9681	42.167	51.3894	54.3405	51.7207	53.6235	44.3686
Tb927.4.5040-1	0.0936651	0.364056	5.67547	44.9739	43.4533	42.8511	50.6004	58.7379	56.9023	53.9721	57.4826	56.4891	49.0743	47.6471
Tb927.4.5060-1	-0.0691294	0.570388	5.74561	48.8527	43.2311	53.0939	57.1604	61.4683	65.0396	49.5788	50.8247	53.4139	45.74	61.7906
Tb927.4.5070-1	0.00415594	0.962534	6.4849	75.1079	78.9357	87.79	94.2378	96.5756	104.007	92.6264	89.2279	94.1419	81.4835	91.1068
Tb927.4.5080-1	0.2389	0.0244021	5.79097	50.0371	47.4192	47.3761	54.7569	51.2719	56.1554	62.076	64.5107	64.4011	49.1103	61.9288
Tb927.4.5090-1	0.0503731	0.920959	0.331024	1.03977	1.16194	1.78379	1.53305	0.98933	0.942602	0.677718	0.671679	1.29019	1.97707	1.76983
Tb927.4.5100-1	0.174743	0.0582076	5.99086	63.53	65.6049	63.1991	49.9425	55.287	62.991	70.2919	71.2746	74.2981	60.8839	62.251
Tb927.4.5110-1	-0.228224	0.000673863	6.94055	138.488	138.612	130.225	127.766	127.671	126.768	117.441	117.939	108.925	109.407	107.916
Tb927.4.5120-1	-0.344317	0.00260229	5.33659	50.7904	55.9687	46.2441	38.4563	38.7286	38.1774	35.2023	35.1191	34.3382	38.2906	33.1788
Tb927.4.5130-1	-0.214615	0.00752884	5.58032	48.7777	50.7032	46.5978	51.8375	54.7479	53.5847	43.5982	46.2629	45.1586	41.7116	43.3245
Tb927.4.5140-1	-1.20245	1	-7.70707	0	0	0	0	0.0526422	0	0	0	0	0	0
Tb927.4.5150-1	-0.277532	0.0354716	2.05685	4.31336	4.32346	5.04553	4.46905	4.40622	4.58299	4.03791	3.15446	3.84053	3.83182	3.76304
Tb927.4.5160-1	-0.142074	0.0668865	6.26781	82.8519	84.3528	73.8576	79.9481	79.3833	82.5626	71.3868	78.2623	79.7648	68.5891	66.6427
Tb927.4.5170-1	0.175235	0.0415182	5.98947	57.8717	58.7519	60.6788	58.3718	60.3455	64.101	64.2588	66.944	75.7404	61.821	69.9971
Tb927.4.5180-1	0.0387722	0.724614	5.21467	43.1862	42.7815	36.5877	32.9555	34.1427	30.4637	36.2059	39.7795	40.152	40.42	31.7998
Tb927.4.5190-1	0.0504434	0.650542	5.9735	56.352	55.8249	69.7622	62.0578	59.9321	67.063	61.5187	59.205	58.874	61.4788	79.1204
Tb927.4.5200-1	0.00725861	0.930103	5.54407	50.1188	51.6732	48.4176	42.1028	44.0151	43.0036	45.2017	45.9265	42.8445	49.7506	50.1886
Tb927.4.5210-1	0.0646954	0.55722	7.33914	134.434	136.243	166.266	171.591	165.233	177.891	168.293	176.14	182.282	136.097	166.655
Tb927.4.5220-1	-0.0195934	0.802243	6.76266	96.3906	105.622	104.654	121.113	117.955	109.732	105.887	111.599	113.299	100.578	107.591
Tb927.4.5230-1	0.100997	0.330831	6.65003	79.4661	85.7033	98.0323	101.346	104.719	113.972	102.279	102.965	99.8697	95.4139	120.948
Tb927.4.5240-1	0.0837852	0.600785	4.53309	18.0283	16.0953	20.2142	26.9041	26.9454	27.0059	25.4424	21.2973	26.1569	19.6612	26.9248
Tb927.4.5310-1	-0.473793	0.0210525	5.67626	77.7342	76.1542	64.9254	43.7589	44.8345	44.1552	37.0828	33.9499	34.5955	60.1763	45.1263
Tb927.4.5320-1	0.101053	0.195235	5.14947	38.2872	35.9736	34.6177	31.8795	32.7468	32.6872	36.7107	38.2107	38.8983	38.0967	32.3165
Tb927.4.5330-1	-0.504444	7.34e-09	4.8764	36.3788	37.9506	37.0194	29.6759	30.5876	31.9446	23.5979	23.5674	22.3431	25.8432	24.1903
Tb927.4.5340-1	-0.0577477	0.450149	5.24266	42.8365	39.7034	37.9209	35.8853	37.3688	37.6073	37.8874	38.9647	39.3766	36.378	32.5475
Tb04.24M18.150-1	-0.00826712	0.950314	4.90663	35.212	35.6329	28.5457	26.7728	26.8889	27.4716	29.7269	28.9205	30.8759	33.6999	26.1939
Tb927.4.5370-1	-0.0194408	0.881147	6.10475	55.4481	65.0224	72.112	74.8812	74.9211	73.0411	60.5991	71.9804	74.8032	56.2771	77.9328
Tb927.4.5380-1	-0.0408139	0.796036	4.2965	25.0115	23.2919	23.2053	15.9797	16.9165	15.0225	16.7413	17.5468	17.0179	23.5299	21.8931
Tb927.4.5390-1	0.618972	2.4e-09	4.43687	17.3926	18.5176	18.4577	19.5121	15.9477	14.7087	27.9586	23.6225	25.2782	27.1151	29.7338
Tb927.4.5440-1	-0.786648	0.0545615	1.56718	5.47025	5.81908	4.98242	1.67268	2.08913	1.9709	1.36481	1.56622	1.65921	3.5938	2.40734
Tb927.5.140-1	0.787545	0.407898	-3.06689	0.233981	0	0	0.0744081	0.062793	0.14141	0.0798848	0.079173	0.0709702	0.407825	0.162256
Tb927.5.300-1	-0.222623	0.0468342	5.05104	32.4011	31.9142	41.8616	33.4961	34.0256	39.0495	29.302	27.3359	28.3987	30.2017	36.6903
Tb927.5.310-1	-0.314312	0.0930593	5.53248	62.7071	63.1873	63.5991	41.1165	38.4735	35.7853	39.9075	33.3638	34.0577	51.0897	45.8497
Tb927.5.350-1	-0.197137	1	-6.03467	0.0665108	0	0	0.0317266	0	0	0	0	0	0.0695564	0
Tb927.5.410-1	0.999196	2.15e-06	1.03721	1.54503	1.49224	1.51907	1.55823	1.24391	1.12051	2.39634	2.24055	2.97246	2.26208	4.22442
Tb927.5.420-1	-0.0424978	0.648911	5.8242	53.6659	55.3548	68.4517	51.1987	55.1502	60.7078	55.2529	50.0399	54.2073	57.1446	62.0627
Tb927.5.430-1	-0.185971	0.917019	-3.20116	0.0460121	0.329934	0	0.0438968	0.222267	0.0417121	0.0471278	0.0934157	0.0837373	0.144357	0.143584
Tb927.5.440-1	-0.153108	0.202761	2.77485	7.21702	6.13014	7.19032	7.63363	8.02997	6.82702	5.14227	6.07479	7.17896	6.56304	7.29724
Tb927.5.450-1	0.140526	0.175599	5.18949	33.2104	34.5933	34.0298	37.8267	35.5283	34.0089	33.2629	34.8849	36.9706	37.5857	49.5061
Tb927.5.460-1	0.32924	0.107935	3.21511	6.89436	6.74136	5.39201	10.6135	9.58752	10.5114	10.9133	11.6113	10.1232	7.53779	12.224
Tb927.5.470-1	-0.278208	0.0957985	2.5246	7.58545	7.38017	6.4826	5.41998	5.8771	4.77619	4.77866	4.18837	4.36091	6.17364	6.27262
Tb927.5.480-1	-0.141557	0.44507	2.7419	6.8328	7.47655	7.58484	7.48166	6.06373	6.4758	6.04414	4.65035	4.94573	6.98328	9.04578
Tb927.5.490-1	0.0894996	0.532592	2.82872	8.52725	8.06165	6.29663	6.1283	6.44191	5.97654	6.75251	8.42739	7.63972	8.38737	5.50952
Tb927.5.500-1	-0.112968	0.602232	-1.16544	0.594618	0.456832	0.550053	0.460917	0.418888	0.291985	0.393336	0.452707	0.315625	0.50525	0.463886
Tb927.5.510-1	0.017773	0.910419	7.05991	100.415	111.91	94.2719	153.744	158.407	177.134	128.319	140.555	136.008	147.644	119.291
Tb927.5.520-1	-0.177229	0.033724	6.32294	98.7323	90.4218	82.6712	80.501	78.4632	76.2277	76.1126	77.0938	74.4314	77.6452	68.3194
Tb927.5.530-1	0.0536487	0.496896	6.64591	102.727	101.408	86.706	95.4724	101.172	103.153	101.342	105.96	96.273	108.859	98.4924
Tb927.5.540-1	0.0640143	0.609384	7.24758	120.306	133.058	126.954	176.533	167.283	169.132	171.539	157.092	172.469	153.852	123.376
Tb927.5.550-1	-0.0708979	0.465337	6.89274	141.677	141.279	112.171	108.287	115.232	110.247	120.015	115.221	115.236	124.576	103.178
Tb927.5.560-1	0.137102	0.0281927	6.18587	74.781	69.715	68.6684	70.2011	67.4347	67.0903	75.801	75.9476	76.9852	74.1184	80.057
Tb927.5.570-1	-0.133519	0.477198	5.69797	72.2266	69.4825	56.7956	41.4435	42.6468	41.9149	42.7275	44.9437	44.3554	66.9865	47.4988
Tb927.5.580-1	-0.422039	0.000665791	7.80057	195.539	206.199	268.309	279.885	282.631	279.403	198.839	186.552	199.226	150.327	205.525
Tb927.5.590-1	-0.171944	0.245193	6.67404	78.9124	83.9225	101.504	132.128	117.603	131.562	102.212	93.6095	102.049	76.3128	103.444
Tb927.5.600-1	-0.566503	7.84e-06	7.82357	196.074	225.907	283.419	303.73	282.901	302.533	165.061	187.315	193.996	151.196	199.714
Tb927.5.610-1	-0.566401	2.24e-05	8.56597	490.276	489.641	556.884	388.562	371.744	370.51	293.375	282.983	270.155	337.62	317.003
Tb927.5.620-1	-0.49457	3.73e-08	5.52483	53.4142	46.6943	47.8554	60.1201	55.2813	54.8115	33.6868	37.2357	37.6157	38.4038	41.3276
Tb927.5.630-1	0.00904035	0.92189	9.52858	718.763	730.474	818.861	714.944	703.59	732.154	695.29	715.051	718.878	795.475	780.727
Tb927.5.640-1	0.146743	0.0972464	6.38969	89.0917	87.643	79.8506	71.7541	73.0307	78.392	84.8851	85.7711	91.7037	96.8003	83.3939
Tb927.5.660-1	0.169458	0.264839	4.88374	20.9403	21.5836	26.1747	36.9834	30.3046	31.6128	30.5768	32.3246	31.7314	26.1071	36.4081
Tb05.30F7.410-1	0.535423	0.418947	-2.10649	0.306928	0.104803	0.11357	0.0976059	0.494218	0	0.52395	0.207713	0.279288	0.106994	0.319263
Tb927.5.670-1	0.342688	0.0185081	5.19345	29.0418	30.2676	30.2535	35.8567	34.6508	35.6276	46.8944	50.18	48.8924	30.7494	30.0962
Tb927.5.680-1	0.126171	0.405615	5.92786	49.7736	49.1929	52.2208	72.5731	66.7405	60.1897	73.446	72.3095	75.3777	46.7762	51.0639
Tb927.5.690-1	0.481931	0.0214746	5.84815	41.5362	41.0247	35.6923	59.3855	59.4199	55.7037	78.8752	85.7224	83.8172	45.7118	46.7762
Tb927.5.700-1	0.0722377	0.588098	7.65186	200.04	187.15	193.967	182.499	203.224	212.284	235.832	241.122	235.624	162.855	157.644
Tb927.5.710-1	0.458565	0.0015444	5.85933	54.5724	50.9595	45.9887	45.9829	50.0536	50.1416	80.1644	79.4683	79.7707	56.9583	44.5359
Tb927.5.720-1	0.251202	0.0358362	6.12238	62.6708	68.9099	63.9839	60.3382	64.575	64.3066	90.1757	82.952	87.4373	59.227	61.7505
Tb927.5.730-1	0.383388	0.0224919	6.57912	90.5154	80.1361	67.2865	84.2359	87.3538	94.4017	127.96	130.2	134.356	87.3846	67.9011
Tb927.5.740-1	0.250028	0.112852	7.26469	141.957	129.89	128.621	160.162	143.229	145.734	206.391	202.03	197.453	117.362	118.715
Tb927.5.750-1	0.498398	0.0284259	5.76144	30.1578	32.5273	36.5768	59.9022	56.9106	57.9335	73.3002	77.0204	79.9303	45.7228	46.7227
Tb927.5.760-1	-0.171902	0.248549	6.16301	93.8636	89.2265	78.1394	62.5204	67.104	62.2388	73.6613	77.4367	69.008	67.8713	47.1455
Tb927.5.770-1	0.354119	0.0113021	6.04697	58.9482	57.9831	46.873	66.4633	63.6002	58.2973	84.5138	87.185	88.6232	58.9454	55.8673
Tb927.5.780-1	0.193139	0.179412	7.08935	143.781	135.487	130.849	118.985	118.177	119.873	162.415	176.962	173.452	111.473	106.501
Tb927.5.790-1	-0.0614666	0.625725	6.09602	66.2074	71.1043	72.6778	74.5933	64.9376	68.8801	82.1826	77.2365	70.3818	54.1274	50.1207
Tb927.5.810-1	0.150425	0.26762	7.22746	137.997	130.475	145.727	146.7	144.901	150.587	184	193.147	176.908	126.825	111.176
Tb927.5.820-1	0.154714	0.143013	6.43618	92.2056	87.7183	79.0751	77.7251	78.59	78.9113	103.135	97.2324	102.985	80.6756	74.2706
Tb927.5.830-1	-0.285164	0.0109673	5.56178	57.5965	59.1494	50.3208	46.9996	48.1069	46.43	47.5645	47.6434	45.2787	35.3117	35.1831
Tb927.5.840-1	-0.0193708	0.901115	5.08506	35.9563	36.3133	33.2389	35.3706	31.1721	32.8654	40.033	41.6104	39.0171	23.3258	24.4736
Tb927.5.850-1	-0.0579663	0.66485	6.9206	139.451	141.668	119.092	112.976	116.488	110.491	136.743	141.605	127.701	100.318	86.0733
Tb927.5.860-1	-0.0022819	0.98419	9.00658	551.144	560.259	544.008	495.237	469.795	467.86	493.936	479.892	480.208	607.373	508.025
Tb927.5.880-1	0.647971	0.000114536	6.06784	40.3894	39.1962	46.7655	64.7127	63.3239	65.3462	102.135	81.0195	81.4178	77.2022	76.3866
Tb927.5.890-1	0.171381	0.415932	7.518	213.113	246.209	191.456	141.103	119.618	128.634	178.276	186.616	180.641	277.734	152.808
Tb927.5.900-1	0.242152	0.195676	5.87607	64.598	72.3929	58.5783	47.8411	39.2147	42.7555	62.7835	56.3389	59.6857	92.8259	49.0365
Tb927.5.910-1	0.327688	0.00255118	5.70014	50.1676	54.468	49.9583	42.9359	38.8229	43.2159	54.5699	58.4653	57.9144	70.5433	50.8192
Tb927.5.920-1	0.567855	3.12e-07	6.13054	50.825	46.5207	54.188	63.2378	67.1825	62.7533	83.9252	89.2587	88.9792	69.9266	93.8751
Tb927.5.930-1	-0.0642504	0.802573	4.45582	29.4137	29.1797	29.2728	14.3138	15.7547	16.4017	16.2558	16.8987	16.2002	31.3335	26.3697
Tb927.5.940-1	0.0907627	0.626598	6.14952	71.6052	67.9746	83.9326	61.0181	65.7719	63.4182	51.4026	56.25	57.2438	99.5915	102.667
Tb927.5.950-1	-0.0453699	0.67293	6.65747	90.3166	91.4791	92.0323	111.091	107.188	122.178	100.016	97.2244	113.481	84.2567	101.167
Tb927.5.960-1	-0.160013	0.0844448	7.04285	119.212	138.184	137.964	161.337	130.151	143.969	128.942	134.781	127.647	123.101	105.157
Tb927.5.970-1	0.0508754	0.681653	7.34254	119.107	131.991	151.625	186.345	178.738	190.279	176.278	157.421	177.984	150.369	165.192
Tb927.5.980-1	0.158202	0.324011	6.49189	61.4424	65.3852	75.2085	110.403	101.36	99.1374	99.6088	98.6058	108.198	74.6582	96.0153
Tb927.5.990-1	0.144312	0.248385	7.07844	110.889	109.16	107.315	140.156	154.671	151.589	139.349	155.943	160.111	117.813	139.681
Tb927.5.1000-1	-0.34695	0.00190577	10.4485	1436	1597.74	1852.81	1570.99	1369.74	1459.05	1283.83	1165.39	1061.64	1353.31	1220.15
Tb927.5.1010-1	-0.0739842	0.410456	6.20324	82.3372	77.4934	68.7771	71.8694	78.8351	73.049	68.7935	72.8359	69.7033	79.5562	67.2522
Tb927.5.1020-1	-0.0436293	0.639284	6.95479	134.925	133.019	121.764	118.851	121.777	124.213	122.979	132.716	130.42	124.672	99.2276
Tb927.5.1030-1	0.250929	0.0740979	6.73387	94.1598	77.819	76.3398	111.383	113.874	114.176	123.062	127.445	135.615	100.458	96.4883
Tb927.5.1040-1	-0.388232	0.0104341	5.85559	50.5088	58.8483	52.7526	83.803	74.3989	68.8022	54.8825	55.5526	53.3939	40.1444	43.8583
Tb927.5.1050-1	0.212519	0.0588873	6.1541	57.8897	54.304	57.8494	72.0663	79.4183	76.8577	71.323	77.007	76.3285	79.7363	80.5775
Tb927.5.1060-1	0.114356	0.251492	6.75469	99.5281	93.3364	84.438	113.002	119.11	115.004	114.848	118.22	116.114	113.626	100.611
Tb927.5.1070-1	-0.203571	0.0395444	5.82382	70.8994	66.1309	57.478	54.6156	57.6776	54.6859	49.2811	50.2875	51.5911	61.9141	48.5075
Tb927.5.1080-1	-0.0089313	0.981133	3.33932	7.45396	7.63562	8.67998	13.3162	12.2378	11.5273	10.8533	12.0177	10.7726	7.56602	9.27382
Tb927.5.1090-1	-0.363086	0.0405993	7.81388	308.11	302.278	277.922	202.455	203.706	207.535	171.218	169.582	169.441	278.542	184.376
Tb927.5.1100-1	-0.301927	0.0968193	7.3512	232.52	224.905	191.774	127.761	145.77	148.947	121.034	135.754	132.835	195.615	139.162
Tb927.5.1110-1	-0.0898408	0.359061	10.7343	1820.76	1767.86	1786.07	1731.9	1730.61	1672.17	1606.7	1563.97	1486.4	1891.94	1680.09
Tb927.5.1120-1	-0.000661527	0.999896	3.64326	15.4161	14.4048	15.4697	9.38436	10.2498	10.0615	10.0545	10.2095	10.363	14.577	17.2531
Tb927.5.1130-1	-0.232284	0.104152	6.20425	98.0764	94.4898	67.1114	70.9841	74.1747	69.6677	69.436	74.1196	71.7495	74.2088	47.0496
Tb927.5.1140-1	-0.0103921	0.94587	6.98035	147.613	146.127	140.685	111.845	106.094	107.738	110.887	108.291	105.741	157.932	145.995
Tb927.5.1150-1	-0.355323	0.000258002	6.16809	87.5773	90.4136	83.9429	79.6284	73.7051	63.7542	64.5769	66.0885	64.23	59.139	57.9372
Tb927.5.1160-1	-0.291967	0.00423706	9.9689	1086.24	1131.93	1132.95	1107.17	1025.51	1075.47	947.97	924.258	927.534	941.778	722.951
Tb927.5.1170-1	0.233815	0.0408901	6.46919	73.4977	69.4267	97.4063	78.897	83.2943	89.7203	94.1285	89.303	99.5528	84.1388	115.202
Tb927.5.1180-1	-0.279091	0.00525072	6.15915	92.0416	85.8823	82.7533	69.4676	69.3164	66.6131	63.0416	65.9578	61.0681	65.2317	64.7355
Tb927.5.1200-1	0.0465323	0.500181	7.11174	137.626	130.175	134.027	139.167	136.641	139.972	141.652	133.727	135.647	134.247	158.505
Tb927.5.1210-1	-0.377468	0.0144233	10.0948	1359.58	1359.82	1333.23	1210.49	1054.16	1010.77	847.093	774.921	762.353	1223.74	1092.74
Tb927.5.1220-1	-0.165168	0.259307	6.15303	53.282	65.1384	82.8459	88.935	83.8688	74.9149	68.1468	61.9346	57.695	61.4962	84.523
Tb927.5.1230-1	-0.366221	0.0840914	0.406843	1.40147	1.84054	1.43605	1.78272	1.33085	1.07503	0.809741	1.49562	1.01367	1.05226	1.34565
Tb927.5.1240-1	0.108067	0.204521	6.86728	103.025	102.81	102.934	123.108	127.771	116.802	117.837	118.137	116.882	118.667	136.276
Tb927.5.1250-1	0.121941	0.129313	7.27996	155.991	144.693	136.52	150.919	153.255	155.13	160.854	167.284	168.33	164.584	151.975
Tb927.5.1260-1	-0.319951	0.0181922	5.44092	43.0875	41.1889	40.0264	53.9128	54.9379	53.3721	44.3185	42.0781	43.3708	31.6565	29.8794
Tb927.5.1270-1	-0.0442821	0.784091	6.84429	95.2566	107.888	102.523	143.191	125.701	124.458	131.875	135.605	130.494	83.0295	83.9247
Tb927.5.1280-1	0.295047	0.00331949	7.06771	115.344	110.213	104.616	123.226	136.609	139.521	163.574	158.49	160.533	133.034	130.498
Tb927.5.1290-1	0.114571	0.186219	6.69523	95.7143	87.3496	87.3095	109.451	109.862	109.47	108.618	112.914	110.283	105.404	103.501
Tb927.5.1300-1	0.108063	0.381447	7.36767	180.182	182.959	182.529	127.135	138.278	146.027	178.802	158.81	159.555	190.428	171.985
Tb927.5.1310-1	0.178103	0.0201805	6.62525	97.0618	100.673	87.5037	93.6255	89.3998	90.7036	112.441	112.056	109.551	101.213	91.6736
Tb927.5.1320-1	0.179833	0.0482467	6.07754	72.5102	71.7527	61.8484	55.993	58.8742	61.1855	74.3765	74.5537	73.3811	71.5594	66.8362
Tb927.5.1330-1	0.149325	0.106655	5.83628	53.0068	50.7028	46.0741	60.1286	59.86	56.8162	63.1812	63.3523	64.1079	58.3487	52.8985
Tb927.5.1340-1	0.0989418	0.209103	4.89282	27.6036	28.7537	26.644	28.9822	31.4339	29.249	31.289	33.1391	33.5418	27.2946	28.8672
Tb927.5.1350-1	-0.0501913	0.688443	6.57784	80.6665	84.2713	82.2691	110.489	111.524	112.943	94.8334	101.428	108.248	82.4712	81.6536
Tb927.5.1360-1	-0.589428	1.49e-06	8.81391	411.097	430.718	526.551	579.246	591.301	646.966	339.166	337.863	374.591	369.568	343.387
Tb927.5.1370-1	0.146548	0.541886	6.13394	46.6238	50.6047	47.7805	84.0108	85.782	86.9844	90.344	92.7288	89.1728	46.1603	52.2983
Tb927.5.1380-1	0.0726227	0.688274	6.52783	76.4549	71.9153	71.0935	112.348	108.887	100.187	108.556	115.865	109.795	64.7983	75.0988
Tb927.5.1400-1	-0.0651771	0.907959	3.4569	6.16194	5.70126	6.6195	16.4982	16.5633	15.6771	18.3233	12.3085	16.0977	2.59843	4.23859
Tb927.5.1410-1	0.0714715	0.577175	6.86976	102.201	116.42	126.115	127.073	102.58	111.527	141.166	137.155	134.379	91.988	95.852
Tb927.5.1420-1	-0.0874036	0.780082	6.16285	40.5496	46.4246	65.6434	105.816	92.4187	90.8189	98.0296	83.2334	85.191	35.8583	44.1434
Tb927.5.1440-1	-0.0890054	0.541994	4.81069	23.0179	24.1669	29.4382	34.6646	30.455	31.3262	33.9236	25.1723	26.2205	21.3106	29.0181
Tb927.5.1460-1	-0.190687	0.0934355	9.01576	542.893	552.255	549.921	600.037	526.669	519.208	562.976	520.92	491.778	450.164	377.046
Tb927.5.1470-1	-0.0439558	0.799948	7.27933	123.399	123.628	150.855	177.911	172.401	196.742	184.303	185.952	165.506	117.951	110.144
Tb927.5.1480-1	0.00416432	0.986299	4.78287	10.4788	9.73818	16.3089	46.2749	38.3556	43.7759	45.0337	30.9247	37.1575	8.81207	15.9565
Tb927.5.1490-1	-0.112667	0.745352	4.1181	12.6209	11.4159	10.6628	24.2148	25.2401	23.7142	21.7624	22.6256	22.1201	9.13514	7.50177
Tb927.5.1500-1	0.200551	0.454964	0.403127	1.44938	0.828672	0.748329	1.44706	1.65537	1.28337	1.69167	1.98454	1.5949	0.846	1.01677
Tb927.5.1510-1	-0.0658632	0.780841	6.39525	61.3463	63.8091	62.4235	116.734	110.949	100.195	96.755	97.8107	100.975	49.3951	65.488
Tb927.5.1520-1	-0.313907	0.0321313	7.21036	165.741	166.898	158.349	160.631	155.178	168.47	153.255	155.822	150.483	109.86	84.3386
Tb927.5.1530-1	-0.0192106	0.894535	6.26829	70.5061	66.0762	65.0488	84.9352	92.5122	86.1782	84.147	86.7383	87.9992	54.4658	69.2782
Tb927.5.1540-1	-0.105845	0.561128	5.25057	30.4843	30.5252	31.7409	45.9238	49.1811	48.137	39.2592	41.1643	44.4041	24.5403	33.4055
Tb927.5.1550-1	-0.271481	0.150186	7.10728	123.705	127.121	126.457	186.151	169.385	164.415	161.016	143.402	144.88	87.1435	83.0117
Tb927.5.1560-1	-0.276087	0.123945	5.36121	39.7446	40.1697	35.9763	49.5809	50.3285	52.0275	42.811	44.5604	46.1147	24.4611	26.3695
Tb927.5.1570-1	-0.379931	0.0759341	7.00243	122.369	126.942	95.9598	173.831	171.535	169.122	116.429	143.452	138.104	86.9391	65.6896
Tb927.5.1580-1	-0.161124	0.199104	6.07272	62.6992	64.4472	64.1519	77.5803	79.5963	75.7491	69.812	69.8127	75.1403	48.1191	53.2855
Tb927.5.1590-1	-0.0973192	0.624255	6.01051	44.1294	51.6328	58.3749	85.1123	84.4014	74.9404	71.9558	68.6836	70.9393	40.9431	58.0349
Tb927.5.1600-1	-0.0826058	0.753582	6.04282	50.8852	46.6279	44.0409	90.8996	92.1382	81.2302	76.4087	75.3856	84.3475	44.6938	38.5505
Tb927.5.1610-1	-0.139965	0.165534	11.3329	2403.14	2441.01	2893.26	2824.16	2795.86	2799.13	2661.44	2399.1	2411.99	2266.86	2479.6
Tb927.5.1620-1	0.0992993	0.598268	7.21948	107.037	114.011	118.436	188.754	173.901	163.966	175.045	177.533	190.98	107.84	121.85
Tb927.5.1630-1	0.131273	0.494268	7.78394	150.337	149.881	190.414	258.851	253.539	264.396	253.409	277.192	275.576	165.52	185.212
Tb927.5.1640-1	-0.0445681	0.755279	6.53508	87.9321	76.4444	84.4094	100.782	108.859	105.787	101.815	106.518	104.611	69.8524	73.1019
Tb927.5.1650-1	-0.167732	0.0812865	5.71376	61.5351	61.3678	53.9689	53.8059	54.2507	46.5178	50.2655	52.5537	48.2195	53.9554	40.8647
Tb927.5.1660-1	-0.0500444	0.597627	7.92613	232.84	239.937	252.666	249.362	247.318	260.195	264.538	254.016	247.835	225.313	201.428
Tb927.5.1670-1	0.161829	0.483824	6.79007	77.5938	73.8693	84.1979	134.979	129.998	129.345	145.526	141.447	145.884	70.4629	84.0298
Tb927.5.1680-1	-0.175652	0.102859	6.28754	87.5188	85.1976	82.6162	76.1649	81.3155	81.6527	80.6626	81.8082	76.0785	67.4613	58.7975
Tb927.5.1690-1	-0.260001	0.123301	6.39559	92.9733	87.4276	75.9348	96.4759	93.6647	99.609	92.9576	91.481	90.5828	57.5134	47.4757
Tb927.5.1700-1	-0.460197	0.00210257	7.57636	202.257	197.86	191.937	242.997	241.385	231.026	186.494	196.832	172.792	126.541	109.327
Tb927.5.1710-1	0.0735104	0.604209	8.71293	327.514	348.505	363.562	496.824	456.685	466.091	511.619	479.503	445.399	366.186	353.886
Tb927.5.1720-1	0.116122	0.464648	7.2082	124.923	122.368	121.358	154.552	165.345	166.106	178.991	182.553	176.702	111.068	122.621
Tb927.5.1730-1	-0.33119	0.0485908	8.73764	382.008	366.954	441.15	537.773	503.68	592.978	446.216	423.308	433.318	286.97	281.182
Tb927.5.1740-1	-0.251527	0.260471	8.42915	236.745	259.628	348.159	466.678	426.994	492.102	402.111	339.057	369.316	207.139	243.641
Tb927.5.1750-1	0.226223	0.241363	6.66401	82.8152	81.62	71.5399	113.524	111.602	103.735	131.59	136.433	133.335	71.1157	78.1671
Tb927.5.1760-1	-0.482781	0.000729615	6.51383	114.654	101.139	97.4968	105.298	105.846	105.273	89.233	87.5044	86.4233	62.5075	49.8201
Tb927.5.1770-1	-0.371827	0.00443904	7.62278	219.752	201.598	222.869	231.118	218.452	225.014	203.81	190.937	186.665	127.816	140.061
Tb927.5.1780-1	-0.119048	0.297747	7.2574	180.578	162.404	137.5	143.7	161.152	166.97	156.827	161.805	166.041	119.433	126.602
Tb927.5.1790-1	-0.0853154	0.647332	7.46665	168.972	157.134	143.763	208.961	214.385	196.516	203.258	213.487	200.784	117.02	121.431
Tb927.5.1800-1	0.114236	0.572837	8.29889	237.325	219.401	261.421	367.856	354.475	380.828	415.332	360.515	403.189	205.947	257.951
Tb927.5.1810-1	-0.00569619	0.959339	8.83977	422.165	414.259	449.645	459.727	503.126	505.075	479.745	493.928	487.523	425.154	399.631
Tb927.5.1820-1	-0.0476536	0.726758	10.52	1212.97	1183.31	1684.52	1736.27	1564.95	1560.07	1648.65	1352.78	1431.84	1194.92	1581.5
Tb927.5.1830-1	0.098823	0.5165	6.44573	68.8872	66.6367	84.5769	94.6202	94.8681	97.08	111.461	101.213	99.4287	69.8436	70.2346
Tb927.5.1840-1	-0.00528774	0.975443	7.73301	165.117	164.744	211.122	238.228	243.686	255.653	251.482	220.351	226.502	153.662	209.698
Tb927.5.1850-1	-0.149629	0.125407	5.12586	41.1194	39.0333	38.9815	30.746	33.4308	36.0212	32.9548	33.5153	33.2564	33.8766	31.1519
Tb927.5.1860-1	0.141155	0.28757	6.71399	90.5437	80.0343	93.3166	107.301	113.752	116.801	118.203	128.747	124.625	83.9191	97.5525
Tb927.5.1870-1	-0.0260116	0.880162	6.92847	116.283	109.266	105.601	131.492	135.534	138.655	140.368	148.601	142.419	88.569	83.103
Tb927.5.1880-1	-0.408697	0.00205752	9.04849	555.777	532.309	572.48	613.62	650.725	653.371	510.524	504.722	524.005	328.224	378.755
Tb927.5.1890-1	-0.297636	0.00416833	6.07093	80.3843	73.9329	70.6185	67.614	74.7656	73.3913	65.1947	66.5167	65.8641	53.0967	48.0997
Tb927.5.1900-1	-0.311506	0.00335234	7.50761	209.85	207.062	219.075	187.574	187.17	186.884	182.458	176.036	165.879	139.767	139.995
Tb927.5.1910-1	0.111202	0.500674	5.73368	47.1297	44.114	43.1264	59.141	59.8357	54.6991	65.736	67.4328	63.6712	42.6071	37.8405
Tb927.5.1920-1	-0.146844	0.387396	6.13007	70.1748	66.0025	58.6526	83.0436	79.7918	81.8996	73.8745	80.8307	82.782	47.0386	46.3292
Tb927.5.1930-1	-0.178803	0.23958	9.37455	571.378	586.128	635.786	818.434	802.57	791.132	679.006	722.325	699.803	498.261	496.68
Tb927.5.1940-1	-0.072589	0.628867	7.79411	187.604	203.312	215.292	261.599	241.768	252.521	257.008	250.213	247.864	153.186	171.116
Tb927.5.1950-1	-0.00852382	0.914275	6.06637	68.6609	68.0635	65.6497	68.8121	67.6117	64.3826	71.8103	71.8051	71.4513	60.3625	58.5315
Tb927.5.1960-1	0.0898935	0.549883	6.58512	73.268	72.6219	88.4772	106.091	108.274	110.95	106.886	113.672	115.312	74.9521	85.6144
Tb927.5.1970-1	-0.231968	0.0195133	5.29834	40.6457	34.471	41.4118	47.4343	42.3129	46.9016	37.0486	36.2067	37.6162	34.5328	34.2822
Tb927.5.1980-1	0.0616405	0.545695	6.47996	78.0234	79.5822	80.7041	99.0068	94.4457	93.3626	99.6916	99.1737	98.887	82.4229	76.5728
Tb927.5.1990-1	-0.398464	0.00172264	7.22611	184.102	199.544	189.034	158.054	141.199	137.151	136.505	143.616	133.555	125.694	98.4504
Tb927.5.2000-1	-0.33232	0.05987	6.61745	155.332	131.507	117.281	78.1063	89.4324	78.2696	83.2647	85.6929	76.1588	100.843	84.1607
Tb927.5.2010-1	-0.203631	0.0575536	7.5248	249.985	200.597	192.869	164.382	188.204	179.321	182.85	180.672	176.632	147.397	162.824
Tb927.5.2020-1	0.228875	0.285138	4.28746	25.9489	24.5335	19.5954	10.6806	12.7313	15.2053	22.2167	23.0943	24.4308	19.1298	17.239
Tb927.5.2030-1	0.230158	0.185765	5.97702	62.9998	64.5351	52.1524	44.0841	59.4688	67.1565	76.8434	82.6978	85.853	44.3273	52.7559
Tb927.5.2040-1	0.149831	0.328145	5.76115	45.7951	47.6195	39.8536	64.393	60.5076	51.7857	61.3422	67.0048	67.8549	45.8341	44.5926
Tb927.5.2050-1	-0.125988	0.271756	6.78353	107.136	115.928	107.522	122.626	118.891	115.028	115.721	118.517	120.263	94.0505	76.1414
Tb927.5.2060-1	-0.0921294	0.464598	6.51733	107.031	103.35	89.7451	88.1161	89.3065	87.9973	98.7862	102.902	99.6538	72.7061	68.0421
Tb927.5.2070-1	0.290965	0.0615059	6.63624	92.8243	85.3506	78.2613	90.7519	95.1972	99.4201	130.76	136.017	127.608	82.0367	75.9845
Tb927.5.2080-1	-0.179912	0.188126	6.84486	130.692	130.147	116.391	109.844	120.789	120.689	116.734	126.855	127.737	92.0172	72.5501
Tb927.5.2090-1	-0.357573	0.0100501	6.92252	156.405	154.409	141.034	122.55	115.456	118.681	117.044	116.747	110.915	105.409	75.722
Tb927.5.2100-1	0.0758939	0.664309	7.11138	111.372	107.013	108.135	155.533	162.325	165.352	166.866	166.97	163.426	105.114	108.899
Tb927.5.2110-1	-0.125924	0.503565	7.25145	120.988	123.255	127.024	200.385	191.755	186.88	165.585	166.811	171.928	97.2068	124.268
Tb927.5.2120-1	-0.18032	0.179763	6.27783	97.9815	96.0165	66.4771	71.793	81.3119	78.2535	76.5712	83.864	78.2325	70.3791	52.63
Tb927.5.2130-1	0.0767282	0.61389	6.01499	59.6412	58.569	52.2247	72.2527	71.9724	63.9446	71.735	77.6236	84.4375	52.1279	46.8232
Tb927.5.2140-1	-0.512559	0.00088922	6.05475	85.4774	94.5138	82.6325	68.1435	67.9876	62.8629	62.424	59.0404	60.846	51.7189	35.5822
Tb927.5.2150-1	0.163764	0.411929	6.493	61.9241	59.87	71.2169	110.954	105.153	103.29	109.776	109.698	113.442	66.0982	79.3639
Tb927.5.2160-1	0.320225	0.17249	5.64193	30.7715	29.9986	41.089	49.779	50.3863	67.1115	55.8791	61.1154	76.9674	36.2226	49.9451
Tb927.5.2170-1	0.140683	0.658829	6.07851	38.6502	36.5466	43.5642	70.2011	99.2166	99.1849	83.1334	80.5818	102.398	39.6427	50.2543
Tb927.5.2180-1	1.52465	0.138267	-4.77061	0.0364624	0.037351	0	0.0347862	0	0	0.11204	0.111041	0.0331789	0.0381321	0
Tb927.5.2270-1	0.139361	0.513444	6.29308	55.1189	57.206	57.2354	93.5305	91.8515	94.8005	94.9105	100.183	102.59	54.7949	60.3555
Tb927.5.2280-1	-0.0033819	0.990044	6.62817	77.247	80.686	84.9503	120.843	118.042	112.364	123.39	112.955	122.681	67.3202	67.625
Tb927.5.2290-1	0.0920084	0.518465	5.69996	60.4544	61.3227	48.5691	42.4982	44.286	45.7093	56.006	59.3252	59.6069	54.5426	39.4894
Tb927.5.2300-1	0.177149	0.0474943	5.9425	62.3111	59.0925	54.0961	54.103	58.9484	59.7616	70.0872	69.5562	69.5756	65.6269	53.3356
Tb927.5.2310-1	0.0890016	0.595852	5.90082	53.0327	53.8497	47.0741	64.2979	65.3531	64.796	71.032	76.1768	74.286	47.0308	40.2994
Tb927.5.2320-1	-0.20717	0.101143	7.57227	209.561	220.953	207.084	202.763	189.523	185.976	200.888	193.684	192.106	164.762	126.199
Tb927.5.2330-1	-0.189004	0.0640646	4.64577	30.8956	28.1926	26.347	21.9525	25.0358	26.6557	22.661	23.7019	22.7472	23.0512	24.1234
Tb927.5.2340-1	-0.0283641	0.850884	5.77713	46.858	43.4317	44.9433	65.9769	67.8599	62.8665	61.6649	59.531	58.6097	44.0401	47.4489
Tb927.5.2350-1	-0.0272072	0.899687	5.3183	30.8276	30.1208	29.1723	52.8922	49.1916	49.2213	48.6782	44.227	45.8048	28.3545	30.4054
Tb927.5.2360-1	-0.285149	0.0617114	2.75559	7.75481	5.53274	5.50053	7.72922	8.61713	8.96168	5.65896	6.21215	6.89866	5.46707	5.9532
Tb927.5.2370-1	0.157992	0.443569	6.40234	60.874	56.9949	60.4661	103.355	102.687	97.7408	104.67	98.9503	111.06	63.8425	69.801
Tb927.5.2380-1	-0.145408	0.270312	7.19705	124.304	133.823	140.946	178.282	174.834	168.301	162.492	143.952	157.707	110.529	118.896
Tb927.5.2390-1	-0.105873	0.53056	6.80669	96.4451	91.2119	96.3655	141.065	136.599	132.297	132.646	116.177	124.627	81.0286	82.968
Tb927.5.2400-1	-0.381068	7.87e-06	5.66774	58.9797	58.3953	55.7689	54.8225	57.3165	55.7202	45.0141	47.8328	47.1263	42.6437	35.5599
Tb927.5.2410-1	-0.535451	0.000533832	6.6087	126.213	123.146	125.711	101.861	102.262	102.428	66.6574	63.8895	63.1991	100.365	97.7889
Tb927.5.2420-1	-0.521244	4.98e-08	5.85823	60.1679	59.1407	58.952	75.8208	76.4172	73.1758	46.1726	49.0055	46.9887	46.1721	46.0987
Tb927.5.2430-1	-0.0815196	0.438185	7.94375	233.837	227.772	221.513	264.063	287.405	280.469	245.287	237.643	259.111	219.171	232.048
Tb927.5.2440-1	-0.546895	2.12e-09	5.0252	37.9152	35.5875	35.8767	39.7077	40.0353	38.9495	22.215	25.2843	23.632	30.5878	28.412
Tb927.5.2460-1	-0.197775	0.209272	5.85339	42.5818	45.1374	56.8633	78.1857	73.7066	71.8318	54.1656	50.4957	53.6747	50.0659	59.2654
Tb927.5.2470-1	-0.37883	0.000756137	5.49983	42.7924	41.6607	54.0758	58.0222	56.0713	50.6778	38.337	36.2185	35.0755	38.4812	46.333
Tb927.5.2480-1	-0.378732	0.103302	4.12118	17.2413	17.8164	20.594	22.0278	23.0945	15.8586	11.05	10.3886	11.1014	16.4492	25.8001
Tb927.5.2500-1	-0.490699	4.09e-06	5.38674	50.3035	48.8416	45.8538	49.6836	48.4667	45.7157	28.6667	31.3792	29.9245	43.0944	38.2886
Tb927.5.2510-1	-0.475229	5.28e-07	5.74921	64.2407	66.4044	59.8099	59.2251	59.382	60.85	41.5582	41.1627	40.3459	53.1509	45.539
Tb927.5.2520-1	-0.756049	1.31e-18	5.34804	53.9835	52.3784	53.0464	46.6055	45.9874	48.008	28.2887	27.2069	27.0345	31.6071	33.8895
Tb927.5.2530-1	-0.761053	1.92e-19	5.91072	73.7345	77.433	78.7126	72.1795	71.2394	70.3155	42.9941	39.8948	39.6115	48.026	47.6121
Tb927.5.2540-1	-0.0744088	0.875532	-1.89043	0.126953	0.303443	0.281852	0.484467	0.238491	0.230178	0.216719	0.257746	0.385069	0.354044	0.0880368
Tb927.5.2550-1	0.158991	0.297844	4.8042	20.8926	23.4427	18.8885	29.6414	33.6848	32.5594	29.9479	28.3692	30.7707	28.269	30.8621
Tb927.5.2560-1	-0.474602	0.0122359	7.04603	102.475	115.325	120.798	211	181.469	177.487	113.386	105.933	118.698	90.4534	116.617
Tb927.5.2570-1	-0.965586	7.65e-07	5.82307	87.9111	93.2743	89.7479	60.7775	57.5784	47.211	34.6063	30.6503	30.7671	48.5649	41.6599
Tb927.5.2580-1	-0.0370763	0.85741	6.06659	45.4792	47.671	50.9415	96.8112	85.4362	80.4339	62.5306	64.4786	69.1868	58.1311	76.1557
Tb927.5.2590-1	0.167188	0.172978	5.5558	38.1198	39.8526	35.783	50.4652	47.7465	55.2444	54.5145	51.3074	51.5249	45.4041	47.4733
Tb927.5.2600-1	-0.0532841	0.572107	5.01969	33.9818	36.9533	30.0905	32.7048	32.187	31.9916	31.2851	33.6044	33.5906	35.3035	25.1455
Tb927.5.2610-1	0.0311234	0.756996	5.67064	45.3571	47.9181	42.6518	53.8459	53.4487	59.3072	47.4466	56.8902	51.4615	53.8537	48.1259
Tb927.5.2620-1	-0.390979	0.0477241	4.71577	36.5129	35.2003	33.2436	23.4793	25.9964	22.3107	17.6963	18.2012	17.2588	31.3188	27.8362
Tb927.5.2630-1	-0.35593	0.00208827	6.08815	66.1643	65.1043	66.3674	86.7675	85.709	83.0404	57.5996	60.6175	60.4039	49.7166	66.8634
Tb927.5.2640-1	-0.0584853	0.689508	5.7682	42.0425	50.8858	47.781	60.3436	59.7891	72.1433	53.8915	58.4285	62.8499	44.9491	46.4003
Tb927.5.2650-1	-0.304589	0.000914561	5.58019	45.8683	47.0888	51.5838	56.7538	55.5275	57.3792	42.2278	39.8182	42.9225	38.2283	48.8576
Tb927.5.2660-1	-0.680802	6.4e-18	6.16815	81.3876	83.578	86.1746	97.8621	86.0499	85.4101	53.7119	53.6639	54.5559	58.264	50.3664
Tb927.5.2670-1	-0.31091	0.0614761	6.82974	94.5721	88.1079	106.791	152.448	157.86	148.556	94.7777	95.4504	109.672	90.5187	112.507
Tb927.5.2680-1	-0.343075	0.00129624	5.63232	50.8825	50.4641	51.6818	59.4656	61.4858	55.269	39.8453	36.9077	38.5557	48.496	52.5665
Tb927.5.2690-1	-0.11042	0.4172	5.62815	43.1752	39.6479	43.0326	58.6013	63.3086	59.1824	46.1667	44.0768	51.8814	45.6006	49.3696
Tb927.5.2700-1	-0.422305	5.1e-05	6.82139	106.424	113.986	118.856	144.032	142.267	141.436	102.383	102.192	101.312	86.3471	84.8084
Tb927.5.2710-1	-0.449541	0.00306803	4.83254	27.3769	23.171	28.9707	38.6213	38.6024	37.8923	25.4793	25.7867	26.1776	17.9727	23.3723
Tb927.5.2720-1	-0.610915	1.89e-09	7.1497	143.083	145.665	155.723	185.195	188.92	191.912	105.414	114.911	108.605	111.677	110.849
Tb927.5.2730-1	-0.569231	0.000124435	6.12755	64.7679	60.8285	71.6804	105.687	94.6759	94.7795	57.963	58.237	54.2111	48.2552	57.9875
Tb927.5.2740-1	-0.345775	0.0495163	6.27544	61.4175	60.0192	69.1427	109.894	103.854	110.272	74.1892	66.6866	70.7899	59.6069	66.2226
Tb927.5.2750-1	-0.478765	2.05e-06	6.9107	112.583	121.753	129.044	158.702	152.359	153.721	102.547	100.641	96.7371	101.552	93.8473
Tb927.5.2760-1	-0.127604	0.151951	5.24292	38.5347	45.2584	42.2244	35.2547	35.5345	39.5613	34.5181	35.6322	35.9279	35.4331	38.6736
Tb927.5.2770-1	-0.509253	5.39e-11	6.95056	144.427	145.545	126.299	146.897	148.094	146.812	92.6082	99.6588	97.0915	112.834	100.302
Tb927.5.2780-1	-0.622201	8.73e-11	6.58049	109.641	122.706	105.951	125.912	113.979	104.767	77.632	76.0315	69.2791	86.0857	60.7486
Tb927.5.2790-1	-0.563617	3.67e-06	6.06934	92.9242	95.8236	71.203	73.527	72.1989	66.6715	52.3049	50.0603	50.1621	65.4268	48.3627
Tb927.5.2800-1	-0.0679963	0.48396	6.01589	70.6988	67.4917	55.3046	64.8679	69.4931	68.6805	63.7439	64.6079	64.2115	69.8402	52.8591
Tb927.5.2810-1	0.245778	0.054449	6.2994	57.2587	59.8553	62.91	86.0412	88.737	80.7846	82.8666	83.2192	87.6673	89.7188	87.307
Tb927.5.2820-1	-0.497726	6.5e-06	5.69252	54.7925	53.242	49.4001	63.1693	69.403	67.7025	40.674	41.613	42.2906	49.1333	37.4465
Tb927.5.2830-1	-0.532171	0.00342158	5.59421	42.1182	41.989	43.4144	60.2729	68.8788	80.3699	41.4062	39.3194	39.6086	34.215	39.8014
Tb927.5.2840-1	-0.468158	0.00173772	6.10577	64.5653	67.4205	59.0318	94.783	86.2333	100.615	56.1343	57.9204	59.548	51.5573	59.7412
Tb927.5.2850-1	-0.605056	5.77e-11	7.90615	291.451	270.817	296.225	266.543	276.144	303.495	180.374	184.89	167.991	204.986	195.73
Tb927.5.2860-1	-0.362498	0.000581447	6.4442	89.6541	94.9662	82.3106	92.5069	106.525	115.14	80.8844	78.1657	78.2911	78.805	60.5837
Tb927.5.2870-1	-0.393824	0.0358123	4.24787	18.2966	18.0757	15.0521	22.561	26.1134	27.7646	18.0736	18.8669	18.7218	14.5588	10.9076
Tb927.5.2880-1	-0.0972989	0.575424	4.54702	21.9938	21.6814	15.3229	26.0747	28.6725	30.7001	22.5271	24.7552	23.9489	22.0385	19.4317
Tb927.5.2890-1	-0.473444	0.00235374	5.60343	65.7285	65.9801	58.4649	44.5956	47.981	51.4619	35.1512	34.6503	35.3387	55.0461	40.405
Tb927.5.2900-1	-0.24935	0.0254425	5.2596	39.0815	38.4556	30.8186	47.9981	48.2346	43.0844	35.659	35.8225	35.0498	35.1386	32.0532
Tb927.5.2910-1	-0.326017	0.198338	6.02874	42.4186	44.0462	54.8101	95.3176	93.6634	101.085	57.8965	56.8902	65.5914	39.3085	67.1398
Tb927.5.2920-1	-0.715484	0.00310189	5.58087	34.5583	37.1822	39.8729	77.0132	77.8679	82.7434	34.2345	35.2344	39.0842	29.9723	38.7395
Tb927.5.2930-1	-0.371602	0.0270327	7.91787	188.74	198.046	232.619	334.051	317.121	347.388	211.611	218.101	206.681	190.666	215.148
Tb927.5.2940-1	-0.579882	0.00338079	8.30326	294.411	288.846	326.955	457.437	410.148	453.156	265.048	306.489	306.072	210.478	155.699
Tb927.5.2950-1	-0.724545	8.87e-13	6.74705	129.954	130.151	146.138	120.342	130.172	128.684	73.3127	71.7767	71.1577	87.6104	92.2669
Tb927.5.2960-1	-0.515498	2.19e-06	7.66999	212.486	213.015	194.615	261.329	260.735	272.972	161.94	164.192	171.309	176.297	151.324
Tb927.5.2970-1	-0.437567	0.00115671	5.49679	44.1407	42.2149	39.2178	62.4983	61.4878	57.9078	37.215	40.7289	39.2326	39.3548	32.6998
Tb927.5.2980-1	-0.235496	0.0114912	5.92603	63.8317	64.317	54.1556	68.519	69.16	71.608	54.7107	56.5239	54.9534	61.2072	49.827
Tb927.5.2990-1	-0.361108	0.0705605	6.41234	71.9575	69.2396	68.2176	120.185	113.945	124.653	85.9278	85.2314	81.2419	58.9181	57.3963
Tb927.5.3000-1	-0.905822	1.56e-05	1.47248	3.28914	3.063	2.54475	4.279	3.85178	4.06603	2.50115	1.41649	1.40578	2.34529	1.7625
Tb927.5.3010-1	-0.18568	0.143454	5.39196	35.9962	36.9769	36.5225	51.7047	51.2173	54.1024	39.4189	38.8969	40.1628	40.635	36.2531
Tb927.5.3020-1	-0.416493	0.00568161	6.68672	91.2594	91.706	87.5918	138.144	140.694	148.159	84.7978	84.7132	88.7929	89.8217	87.4926
Tb927.5.3030-1	-0.519587	3.32e-05	6.19841	99.3487	99.142	85.6944	77.3989	74.6003	74.6596	56.0706	52.7287	54.043	73.434	60.6734
Tb927.5.3040-1	-0.273463	0.115279	6.44754	70.0947	71.982	75.8692	124.489	110.967	114.807	86.6545	83.4869	87.7209	63.2502	70.7298
Tb927.5.3050-1	-0.494436	0.000489958	6.42016	83.3874	77.9702	80.6583	123.291	116.243	110.315	76.8126	73.6059	77.8634	60.0174	61.8391
Tb927.5.3060-1	0.0248196	0.862002	5.43952	33.5391	33.6651	35.8474	53.5929	53.7123	47.9134	44.9878	41.6882	46.3925	39.69	46.336
Tb927.5.3070-1	-0.326696	1.4e-05	6.31547	89.5121	77.7445	81.8841	90.0763	94.8503	92.2043	66.2005	73.7669	67.2399	70.5626	72.0306
Tb927.5.3080-1	-0.355681	5.12e-05	6.43903	88.2089	89.5077	84.0858	102.728	107.007	106.37	81.7331	75.6818	77.0058	69.4983	72.5822
Tb927.5.3100-1	-0.0792354	0.322815	7.23504	154.282	157.204	175.2	146.669	141.95	151.179	140.209	136.467	140.017	147.723	166.229
Tb927.5.3110-1	0.332858	0.000126591	6.19179	64.3287	66.0592	67.7945	65.6901	67.3926	61.0528	76.1379	73.2021	82.8896	83.7193	95.8274
Tb927.5.3120-1	-0.303426	0.0020207	7.48921	195.75	220.947	226.395	195.628	175.927	165.154	162.485	155.639	142.992	175.344	160.116
Tb927.5.3130-1	-0.0705643	0.508707	4.44996	24.7382	25.244	21.1481	21.2047	20.8325	20.8797	19.6588	20.7345	19.4056	24.8302	21.7394
Tb927.5.3140-1	0.193526	0.0493079	6.27957	58.2691	66.5859	71.9782	83.8061	80.1452	76.656	85.7878	82.5012	81.4656	80.5513	86.7894
Tb927.5.3150-1	0.0463149	0.793481	5.52629	57.9894	58.3508	51.3166	34.6605	34.7812	35.3922	41.8631	41.6298	41.449	61.0212	48.5047
Tb927.5.3160-1	0.0589706	0.54952	5.94103	67.1415	66.2647	57.6768	55.5778	56.4732	58.6317	61.0812	61.5033	63.6608	72.488	55.303
Tb927.5.3170-1	-0.389355	0.00085515	6.51003	121.991	118.345	104.732	90.0564	92.0354	85.6184	86.0361	79.4994	77.8939	83.4764	62.8656
Tb927.5.3180-1	-0.282923	0.0850026	5.34158	36.9368	35.2655	37.519	49.779	48.9377	56.2417	41.1382	41.1357	40.4632	27.3773	31.2406
Tb927.5.3190-1	-0.105096	0.393403	5.71403	47.2679	46.4592	55.5188	61.2115	57.0163	57.8632	51.4825	56.0079	54.4457	37.6834	52.4568
Tb927.5.3200-1	-0.293784	0.000970172	6.34571	79.3369	79.6258	90.7423	94.3248	88.1101	100.425	67.7629	73.6102	75.1143	66.0401	79.5332
Tb927.5.3210-1	-0.227403	0.0999044	8.96897	395.946	421.243	513.395	675.696	589.702	623.969	501.279	476.393	463.918	408.383	442.22
Tb927.5.3220-1	-0.281305	0.00825514	8.17439	252.151	270.912	364.244	346.23	317.241	334.354	264.487	241.349	242.544	258.127	286.175
Tb927.5.3230-1	-0.297343	0.198493	5.39599	62.3088	63.3537	56.1775	28.9047	32.3695	32.9001	33.0569	32.3578	31.834	47.2564	42.6586
Tb927.5.3240-1	-0.0794946	0.633859	6.23208	90.3847	90.3102	91.3568	67.3909	63.855	58.9985	61.6804	61.1971	60.3305	91.7884	89.5736
Tb927.5.3250-1	-0.135624	0.458993	5.87954	78.0768	77.0293	71.9361	48.288	47.7606	45.1763	48.8807	49.7484	47.6009	69.5222	63.5875
Tb927.5.3260-1	-0.0948235	0.579237	5.46774	57.2216	58.1325	49.205	36.315	37.7976	34.7666	38.8606	38.1739	36.4232	56.9966	42.9028
Tb927.5.3270-1	0.0321704	0.729785	6.21425	76.8485	77.6746	77.6442	72.281	68.2512	68.2677	67.9037	70.4106	67.632	87.2156	82.5834
Tb927.5.3280-1	-0.158907	0.120581	6.04382	76.9574	78.788	73.8013	63.2181	61.8998	60.8939	61.7133	61.3713	58.8197	69.6659	58.5807
Tb927.5.3290-1	-0.470682	1.29e-06	4.38474	28.7051	26.3204	22.7951	21.0968	22.5104	22.074	15.6886	16.9583	16.2918	19.1825	18.1676
Tb927.5.3300-1	0.196548	0.0334797	7.44113	155.791	145.139	144.213	165.728	185.537	181.226	186.616	203.685	201.882	170.356	171.428
Tb927.5.3310-1	-0.10327	0.12446	6.4702	88.6147	96.6965	96.4804	89.5929	86.5594	91.2998	90.4648	88.6231	80.0159	82.4094	84.4946
Tb927.5.3320-1	-0.0312741	0.785834	6.06699	82.3304	74.0079	71.4385	55.7996	60.6454	61.9999	63.6854	63.7093	60.857	72.8721	70.1156
Tb927.5.3330-1	-0.153369	0.569246	4.02431	23.8115	24.6499	20.2531	10.7238	11.1265	11.759	12.2267	12.3397	11.9279	22.2741	17.8988
Tb927.5.3340-1	0.44356	0.00182066	6.00975	55.0765	50.6655	58.524	52.026	62.5751	53.3784	83.8757	90.8526	84.0775	59.1143	58.6091
Tb927.5.3350-1	0.23829	0.000840833	7.51573	156.242	159.155	177.72	180.024	168.444	173.505	213.772	198.644	182.5	202.895	200.143
Tb927.5.3360-1	0.123976	0.307031	6.09263	53.6975	53.4926	59.0922	79.4611	75.5201	72.1004	74.7163	76.3218	76.6349	60.9685	68.6776
Tb927.5.3370-1	-0.184797	0.00744191	5.93015	61.1961	64.6671	63.2326	64.0601	63.4696	70.3544	52.626	54.6482	56.9693	61.1433	58.3588
Tb927.5.3400-1	-0.49484	0.0234104	7.35641	246.349	251.208	227.428	140.057	135.006	132.681	123.591	120.536	111.879	187.731	126.105
Tb927.5.3410-1	0.0534093	0.662946	5.44345	36.9592	37.9949	40.5883	45.3793	49.4342	46.2862	46.6276	52.2311	47.5989	34.7245	40.8431
Tb927.5.3420-1	0.0658319	0.485906	4.98082	27.6506	26.7752	29.0151	33.4056	33.4056	35.2302	32.9346	34.6103	33.6272	30.4984	30.1982
Tb927.5.3430-1	-0.00171863	0.981628	5.9437	62.3034	59.7533	61.4574	62.2914	59.6306	64.0776	65.6022	63.6221	62.7097	59.1314	56.4765
Tb927.5.3450-1	-0.23894	0.00236933	6.88717	133.08	134.13	138.11	122.373	117.565	117.955	107.392	103.626	102.122	113.854	111.873
Tb927.5.3460-1	-0.366553	5.83e-06	5.35728	44.3866	47.356	49.7026	45.6153	46.8236	40.0334	35.4631	36.0331	35.3887	31.5434	38.5707
Tb927.5.3470-1	0.0296996	0.711797	5.35826	40.2537	40.0133	36.5598	41.3452	43.6968	41.8967	36.5551	41.1129	44.1866	43.516	42.0853
Tb927.5.3480-1	-0.0419199	0.627125	4.89148	32.8492	34.0336	28.8737	27.4067	27.2515	30.0624	27.1852	30.1444	30.5161	29.9123	28.2579
Tb927.5.3490-1	0.0704675	0.553324	4.84106	24.2356	25.4688	28.1057	30.1394	31.0358	29.1563	29.9047	31.8379	34.1434	22.9599	28.294
Tb927.5.3500-1	0.0677009	0.377908	5.40267	38.0444	40.216	38.3835	43.5884	44.1316	43.9977	42.1534	46.0489	46.9937	40.8401	40.9294
Tb927.5.3510-1	-0.280217	0.01157	5.93074	62.3234	72.0675	74.8946	71.1978	57.4816	59.9809	53.5914	50.1418	51.6862	67.1478	50.4905
Tb927.5.3520-1	0.162135	0.408157	4.42751	14.1315	14.6349	17.0084	27.8031	25.9219	22.9469	21.4726	24.8544	26.3772	17.3229	24.2298
Tb927.5.3530-1	0.352391	0.0117475	4.85227	25.2028	24.5396	22.804	28.9908	28.5341	23.859	39.1915	35.2445	37.0874	23.68	28.6051
Tb927.5.3540-1	0.131779	0.0555637	5.42243	41.2384	42.4731	38.8819	41.9763	42.453	39.5743	46.2854	46.486	48.0443	42.4591	41.8726
Tb927.5.3550-1	0.108052	0.495688	6.43445	60.8945	60.3244	75.047	99.558	106.026	99.3146	90.9158	93.7615	93.1706	73.5692	98.8012
Tb927.5.3560-1	-0.0928372	0.280277	7.48388	158.297	172.664	174.741	199.345	189.716	210.495	180.524	183.227	170.516	171.329	158.239
Tb927.5.3570-1	0.0610366	0.469346	6.55158	87.3438	88.6271	76.1706	102.041	99.6552	97.9981	97.6536	90.5976	97.4418	97.7825	96.5323
Tb927.5.3580-1	0.249291	0.030235	5.73814	53.7674	50.9589	43.4924	50.9387	46.375	49.5055	58.0402	64.3574	70.0273	51.5355	48.1469
Tb927.5.3590-1	0.284251	1.8e-05	6.26141	72.5119	71.4413	68.858	66.4265	71.3937	68.1949	82.7532	87.727	87.2918	88.6453	78.6047
Tb927.5.3600-1	0.236875	0.0513015	5.21576	40.5033	40.7019	36.559	27.7482	30.0862	30.6704	38.0126	39.8506	41.5587	48.2612	34.8296
Tb927.5.3610-1	0.121976	0.132632	5.67546	51.3297	51.6961	49.8247	43.5713	49.3078	49.0907	50.1896	52.7476	51.3935	60.9687	52.0613
Tb927.5.3620-1	-0.444591	0.000162762	3.87434	18.2895	15.4596	16.3632	17.9323	16.5773	15.4136	10.7445	11.8364	11.0359	15.5789	12.0881
Tb927.5.3630-1	-0.0916932	0.303245	5.82365	56.1882	53.0601	54.2654	66.1303	61.9931	57.9405	59.0639	57.9377	58.0043	50.4613	47.9514
Tb927.5.3640-1	-0.274763	0.509655	-1.71567	0.320896	0.460203	0.356215	0.367373	0.155013	0.349089	0.394413	0.260599	0.350399	0.201354	0.133517
Tb927.5.3650-1	0.125332	0.0728163	5.88166	56.8014	56.3929	55.6422	53.2213	59.2642	58.4071	60.281	62.8582	63.3447	66.2487	56.095
Tb927.5.3660-1	0.00822406	0.911878	6.18885	78.1091	74.7789	74.3528	69.1764	69.2534	70.9047	70.6837	68.775	67.5088	79.1972	79.7193
Tb927.5.3670-1	0.161482	0.13266	5.57865	52.9473	51.156	44.221	38.9395	42.1437	42.6969	45.5462	49.9271	51.0186	60.552	46.5461
Tb927.5.3680-1	0.129092	0.170291	4.83244	27.3172	28.7882	27.7605	26.1551	27.7683	26.2341	31.4518	30.7227	33.6645	25.2283	28.3128
Tb927.5.3690-1	0.247815	0.045813	4.91636	25.5502	25.8575	23.322	30.3226	33.0244	28.8135	32.7909	34.2174	39.2858	28.4103	30.5795
Tb927.5.3700-1	0.212457	0.00144958	6.59793	83.1045	87.9877	91.9877	91.573	96.4905	90.8899	99.7723	100.57	105.545	108.203	109.414
Tb927.5.3710-1	-0.211434	0.0611974	6.69256	117.198	118.735	130.296	95.1598	99.008	101.225	85.0855	87.5182	85.8872	109.854	107.802
Tb927.5.3720-1	0.0242595	0.870511	4.94956	26.3747	25.2609	32.1781	36.8474	36.552	26.7228	30.945	31.3324	29.9437	24.679	39.071
Tb927.5.3730-1	-0.283648	0.0241446	5.15177	46.2197	46.9454	38.0125	36.4874	35.6612	28.8337	27.1529	31.2485	32.2003	33.0108	35.2754
Tb927.5.3740-1	-0.302648	0.0238864	5.35685	42.0683	50.6655	44.7678	47.8086	43.5838	40.1077	36.8533	28.58	32.2462	37.1738	46.925
Tb927.5.3750-1	0.450946	1.48e-08	5.53751	39.2585	37.0008	42.7642	41.6577	41.7935	36.3765	51.0836	54.39	55.8631	49.8539	60.8723
Tb927.5.3760-1	-0.0636731	0.533804	4.52495	22.5459	23.2604	24.1336	26.5411	24.667	19.7455	21.0308	20.0669	22.4573	24.5888	24.2058
Tb927.5.3770-1	0.213827	0.452156	1.92312	1.86674	1.81896	3.84116	5.12559	4.61873	3.92115	5.26968	3.74372	4.06016	2.85691	4.59393
Tb927.5.3780-1	-0.233509	0.0193607	5.51326	41.1953	42.337	47.5208	51.8317	54.5677	56.4855	39.2098	41.1812	41.4422	42.3785	44.2497
Tb927.5.3790-1	-0.635275	1.64e-07	6.15394	65.3539	76.7997	89.7331	94.7812	90.0637	93.0502	64.9817	54.973	58.0899	48.8485	46.5995
Tb927.5.3800-1	-0.548729	0.0737571	6.1973	119.131	124.735	117.336	51.8237	50.7049	50.4996	46.9155	45.7755	44.0618	85.4606	70.7287
Tb927.5.3810-1	-1.10168	2.46e-07	7.53783	286.049	326.79	304.704	227.747	174.318	152.794	116.511	102.318	99.475	157.559	95.8576
Tb927.5.3820-1	-0.621685	2.27e-07	7.12374	185.91	199.24	185.358	152.473	141.01	131.233	112.263	110.886	111.749	113.127	90.8439
Tb927.5.3830-1	-0.558375	2.54e-06	7.88089	302.376	305.887	313.46	274.577	240.947	218.631	177.235	170.539	172.88	221.512	194.801
Tb927.5.3840-1	-0.145108	0.113812	5.46417	46.1085	44.5411	39.8204	54.5034	49.5447	42.3743	41.01	43.0048	44.4566	37.1675	43.0617
Tb927.5.3850-1	-0.0828602	0.565328	6.09655	86.1245	86.0862	78.3963	58.8568	57.2044	54.6194	62.2103	61.3788	60.094	76.3653	71.3927
Tb927.5.3860-1	-0.0779198	0.289601	5.74551	56.9814	58.5737	56.7438	53.2872	53.1841	51.0256	51.1016	49.0657	48.7451	57.8237	53.6199
Tb927.5.3870-1	0.247043	0.0346428	5.37755	44.5031	44.6872	42.9921	30.2392	32.042	35.4977	46.4584	45.6343	47.3926	48.3798	39.4702
Tb927.5.3880-1	0.0724926	0.584383	5.87865	71.5419	70.0636	61.412	46.129	46.8651	48.9612	60.1503	56.9458	60.123	69.7123	55.3001
Tb927.5.3890-1	0.105137	0.251547	5.62702	48.9273	44.8624	45.6402	48.4733	47.6096	51.1787	52.6252	52.5615	58.7391	42.6994	50.3004
Tb927.5.3900-1	-0.0445026	0.677988	6.52191	105.85	106.349	103.48	77.82	78.6038	87.0263	88.2824	92.2119	88.4576	95.535	87.228
Tb927.5.3910-1	-0.081541	0.264167	5.81143	57.1204	56.5541	53.9868	56.7632	58.9395	62.181	58.983	54.7654	55.5407	51.885	51.025
Tb927.5.3920-1	-0.0210978	0.880598	4.60942	29.9726	28.9812	25.808	21.2181	22.1225	19.3441	21.1669	21.9842	22.3147	31.16	24.4411
Tb927.5.3930-1	0.0648846	0.546452	3.58214	11.6332	11.2525	10.8813	11.535	12.5596	12.4823	10.9386	13.474	11.5574	14.2401	11.1882
Tb927.5.3940-1	-0.0764197	0.276706	5.73616	55.3094	53.6614	49.5313	59.557	58.1576	51.2433	50.739	52.0997	51.3885	51.3461	53.3055
Tb927.5.3950-1	0.00654621	0.933341	6.43954	86.9084	91.4838	90.1795	82.3408	85.1583	83.6302	79.9689	82.1897	81.6123	91.6293	99.6453
Tb927.5.3960-1	0.234985	0.012638	6.03341	58.6351	58.5673	66.8677	59.6718	58.1364	61.8722	62.9053	65.8854	65.7072	74.8263	87.418
Tb927.5.3970-1	0.155911	0.255138	6.11517	68.9039	77.4094	79.4467	48.0625	58.6939	62.9479	70.0969	65.143	68.0351	72.3379	91.4282
Tb927.5.3980-1	0.308904	0.000228747	5.63075	41.603	47.5105	42.1147	44.071	45.0704	47.764	52.3978	51.2718	54.105	54.858	64.2612
Tb927.5.4000-1	0.788968	0.129191	-0.0386424	1.1008	0.676574	1.46634	0.525095	0.531753	0.0997922	1.01474	0.558721	0.601	2.30241	1.83206
Tb927.5.4010-1	0.101631	0.229032	7.52403	163.775	169.402	205.159	171.806	163.076	195.72	183.225	192.012	180.732	201.51	198.236
Tb927.5.4020-1	0.0889604	0.397548	4.53033	20.4506	21.9279	24.1866	22.0024	24.1074	22.0625	20.0982	23.8641	24.0004	24.3186	27.1705
Tb927.5.4030-1	0.00706988	0.953463	6.33088	75.7419	81.6108	72.4527	82.0729	84.7698	85.2783	85.049	81.6333	95.809	77.2544	63.8068
Tb927.5.4040-1	-0.0356014	0.683125	5.64702	57.2594	54.4077	44.6796	48.6633	51.0983	47.9183	46.6264	52.0602	51.2905	53.4775	43.7249
Tb927.5.4050-1	0.031553	0.796984	6.39516	62.8809	73.6642	95.0492	85.9964	88.1909	94.1482	82.905	80.4687	87.958	79.9267	94.6327
Tb927.5.4060-1	0.0560283	0.597942	5.99409	73.1554	69.0325	67.2783	52.8988	54.2756	59.072	65.4515	67.1551	68.838	69.6908	54.2747
Tb927.5.4070-1	0.294265	0.0061595	5.72671	54.948	51.577	46.4126	38.499	45.5264	51.1592	56.8361	65.3459	63.3574	61.2274	47.6203
Tb927.5.4080-1	0.251293	0.001616	6.27603	78.5597	71.5994	66.9594	65.1912	72.4004	73.2553	86.0691	89.1375	92.4093	82.8043	74.0602
Tb927.5.4090-1	0.206632	0.0202374	6.55897	87.6097	86.8736	82.1739	90.6444	84.5956	96.8182	109.315	106.663	109.803	100.115	82.5334
Tb927.5.4100-1	-0.149112	0.12524	5.23968	42.9571	43.8929	37.2892	37.7051	38.2822	37.2053	37.8878	39.7526	38.4636	29.7982	32.3843
Tb927.5.4110-1	0.237938	0.00755766	5.42301	43.0577	42.8876	38.9721	36.4006	35.9005	40.8264	49.0617	48.2353	49.0396	49.3973	38.156
Tb927.5.4120-1	0.386164	7.69e-05	6.43487	67.9398	73.0289	72.1997	75.8784	76.505	89.9221	109.577	103.083	105.509	91.7976	86.2176
Tb927.5.4130-1	0.164027	0.144944	5.68658	58.0569	55.4401	49.7084	38.6547	43.2313	47.9085	52.824	54.8069	55.3699	62.3208	48.2102
Tb927.5.4140-1	1.00847	0.375989	-4.3651	0	0.0486788	0.052751	0.0453361	0	0.0430797	0.048673	0.0964785	0	0.198787	0
Tb927.5.4150-1	-0.379785	1.66e-05	6.76092	125.568	131.529	136.345	105.603	116.003	112.204	91.8795	89.0078	84.1618	102.507	98.1712
Tb927.5.4160-1	0.314879	0.00609134	5.25566	32.4238	29.7716	37.5551	31.453	36.7803	38.327	42.3729	37.2934	39.9584	40.0348	54.2747
Tb927.5.4170-1	-0.169301	0.471102	1.99022	3.27187	4.58641	4.39662	4.27146	4.85247	3.74665	3.35121	2.44731	4.70089	3.24161	4.83636
Tb927.5.4270-1	-0.134721	0.301366	5.20818	45.548	47.0664	43.7607	34.2068	32.9717	27.6544	35.865	36.014	35.4136	34.3375	33.8044
Tb927.5.4280-1	0.337698	4.8e-07	6.50282	85.0068	79.8037	77.7468	80.7742	82.2367	80.3008	105.71	97.4294	107.844	93.391	107.311
Tb927.5.4290-1	0.349159	0.00317607	5.34017	34.641	36.3219	26.827	43.316	40.2678	34.7139	48.2266	48.3821	49.359	43.4124	40.1313
Tb927.5.4300-1	-0.012625	0.870399	5.52493	51.7721	50.1769	42.629	43.2482	45.3289	44.2063	45.4793	45.2971	45.3566	48.1858	44.7981
Tb927.5.4310-1	-0.179653	0.00541389	5.85606	60.2658	59.6359	63.8667	62.2187	61.0283	60.0507	54.2298	53.4	50.9744	54.1876	57.2936
Tb927.5.4320-1	-0.122144	0.293023	7.4419	148.054	160.285	166.135	207.796	194.694	206.208	178.333	184.41	178.99	140.334	147.372
Tb927.5.4330-1	0.0816191	0.601191	6.08449	49.727	52.5585	58.7982	87.2264	75.2652	73.0665	77.5327	72.5885	81.0381	52.8721	65.7875
Tb927.5.4340-1	-0.235511	0.00254321	5.83918	59.1229	60.8982	59.4032	65.4093	61.6507	62.2077	51.2845	50.8276	46.3717	51.6804	60.8815
Tb927.5.4350-1	-0.0732308	0.692783	6.67892	75.8764	75.746	85.3567	134.102	127.09	130.655	105.948	107.792	110.692	74.2452	99.5564
Tb927.5.4360-1	-0.0621105	0.621401	5.69137	44.7469	42.3623	45.667	62.6732	60.8234	59.7493	49.3616	48.5938	52.4768	45.8386	56.123
Tb927.5.4370-1	0.13414	0.411374	6.12952	51.8995	47.178	65.7978	75.7968	83.4569	77.9529	74.6776	74.4359	67.3569	61.5516	90.0236
Tb927.5.4380-1	-0.433033	0.0212701	6.01698	92.3145	90.9842	89.927	58.5313	56.7148	52.0044	49.3319	46.5087	43.7771	69.815	62.4258
Tb927.5.4390-1	-0.185388	0.0627208	8.7312	358.466	391.962	496.726	483.027	467.139	500.26	400.56	400.626	383.789	374.078	417.968
Tb927.5.4400-1	0.12016	0.150459	5.58552	41.212	42.0518	49.4488	51.3118	48.2176	44.9346	50.9333	49.5824	53.583	45.6616	51.2664
Tb927.5.4410-1	0.00408065	0.970763	6.8147	90.6955	91.6042	98.6502	131.759	128.327	133.409	109.652	116.817	116.927	101.327	119.123
Tb927.5.4420-1	-0.623769	0.000222848	7.49106	260.092	268.147	260.994	174.528	162.083	158.519	144.09	130.785	133.236	160.971	125.469
Tb927.5.4430-1	0.10097	0.408416	6.66985	89.8287	83.8183	86.497	106.959	108.442	115.835	117.615	117.971	117.753	90.1183	85.1639
Tb927.5.4440-1	-0.244272	0.0745731	8.29707	248.083	270.575	383.379	372.157	355.456	401.283	303.235	272.206	286.613	236.057	330.817
Tb927.5.4450-1	-0.0897834	0.366118	7.0896	115.2	122.829	139.691	155.291	150.242	156.93	132.14	132.936	141.599	117.052	134.303
Tb927.5.4460-1	0.0158425	0.836453	5.66595	53.1728	49.6907	56.0567	45.1907	48.5509	50.4775	52.6785	49.0737	51.4403	54.567	47.5901
Tb927.5.4470-1	-0.167525	0.0538602	5.59432	55.611	55.6395	56.3916	45.5229	46.5602	45.4005	45.6097	46.3928	47.3481	45.3865	41.5721
Tb927.5.4480-1	-0.503833	0.000205161	8.27591	382.667	382.685	465.595	299.332	307.7	309.499	246.206	242.855	227.381	252.325	293.239
Tb927.5.4490-1	-0.351498	0.0269228	6.05862	54.3981	61.0308	64.0824	93.2032	87.3935	83.3088	55.5907	54.0937	60.4993	49.794	69.8
Tb927.5.4500-1	-0.0890242	0.678298	8.37984	209.96	216.447	305.841	444.097	411.899	466.223	351.992	323.504	360.029	255.299	318.875
Tb927.5.4510-1	-0.0264316	0.902085	6.28563	46.7115	53.9584	77.5033	99.2024	89.218	105.302	81.6913	74.2795	80.9405	61.8426	87.4856
Tb927.5.4520-1	-0.173872	0.123964	5.79806	47.6373	47.7412	61.0864	64.7252	63.9115	66.8957	51.9824	52.5477	54.4959	44.5209	56.4995
Tb927.5.4530-1	-0.440736	4.34e-06	7.115	138.247	148.869	184.598	171.57	148.718	152.873	125.123	109.981	124.859	98.9971	120.992
Tb927.5.4560-1	-0.520185	0.0817974	-0.931326	0.706468	0.86153	0.560161	0.577706	0.460441	0.487959	0.413485	0.683001	0.244895	0.492546	0.279947
Tb927.5.4570-1	0.0888082	0.650673	1.5733	3.29164	3.41536	2.61668	2.85667	2.44494	2.73375	3.50196	3.77256	2.80198	3.62003	1.67883
Tb927.5.4580-1	0.252584	0.250278	1.62	3.10051	4.13324	1.98019	2.75537	2.34235	2.65674	4.11099	3.92346	3.11116	3.7755	1.92181
Tb927.5.4640-1	-1.20518	1	-7.17824	0.0759501	0	0	0	0	0	0	0	0	0	0
Tb927.6.120-1	-0.103466	0.560377	5.07904	35.2751	35.131	41.0611	31.5501	31.8515	34.5323	30.3596	24.121	25.9686	33.4319	48.5414
Tb927.6.220-1	-0.354561	0.0545179	3.94854	14.2064	14.7446	16.1029	19.2751	18.8917	19.573	9.1759	11.4533	11.9039	14.5434	19.9631
Tb927.6.240-1	-0.48194	0.117617	3.33214	10.3687	7.70904	12.4381	12.1257	13.195	13.4931	3.9397	6.45107	5.7827	10.1439	15.1343
Tb927.6.350-1	-0.0697599	0.584027	5.3206	49.0763	46.9706	44.0818	34.2883	31.6288	39.0871	38.5561	43.9537	39.5105	37.65	34.7914
Tb927.6.370-1	0.273798	0.0993586	2.92397	4.44416	6.18236	7.24769	6.8047	8.172	8.70427	8.71047	8.35437	9.58567	7.28708	7.98996
Tb927.6.400-1	-0.0729271	0.414322	7.58497	184.011	199.013	208.644	190.994	195.951	199.806	193.338	193.099	182.635	204.588	159.935
Tb927.6.410-1	-0.0954647	0.261575	4.67746	28.7717	29.8669	27.106	24.0685	24.0444	24.3207	25.2801	23.1845	26.0702	25.7272	23.0409
Tb927.6.420-1	0.0283756	0.858811	6.17092	54.4219	55.5184	63.2767	84.6778	81.7585	88.703	75.9694	82.9242	83.8286	58.2048	63.2621
Tb927.6.440-1	-0.37679	6.99e-05	7.13199	155.93	168.242	157.896	142.807	149.629	165.321	118.703	134.602	136.169	114.762	98.8318
Tb927.6.450-1	0.631098	0.000206801	3.36514	8.15277	7.93389	8.14509	9.46319	6.45443	9.36176	14.1958	10.8968	13.1062	9.66291	15.9714
Tb927.6.460-1	0	1	#NUM!	0	0	0	0	0	0	0	0	0	0	0
Tb927.6.490-1	0	1	#NUM!	0	0	0	0	0	0	0	0	0	0	0
Tb927.6.510-1	0.546166	0.00792758	6.51336	47.0356	60.1111	80.7531	98.8366	88.1569	78.2874	101.619	92.116	100.876	91.5777	165.498
Tb927.6.540-1	0.159283	0.369195	0.998672	1.33789	1.76207	2.0792	1.67753	2.09273	2.42572	1.84016	1.94017	2.40004	1.99879	2.42546
Tb927.6.550-1	0.0221612	1	0.438782	1.49614	1.91575	1.34941	1.24894	1.50568	0.593388	1.34086	0.759379	1.87193	1.46686	1.36173
Tb927.6.560-1	0.0363915	0.745339	9.16821	533.661	514.953	492.184	569.466	652.343	649.598	572.461	636.067	608.038	593.783	505.927
Tb927.6.570-1	-0.0790379	0.545631	7.32598	131.687	139.817	165.488	161.031	201.507	186.954	170.508	170.334	168.513	125.591	143.526
Tb927.6.580-1	0.0795903	0.365104	6.29338	89.818	84.0089	77.2598	69.0124	70.8116	67.9018	76.1211	83.4573	81.6767	82.1095	80.5786
Tb927.6.590-1	-0.0088363	0.943933	8.55288	284.254	309.718	425.336	424.546	401.273	414.406	400.552	382.359	376.795	319.686	392.166
Tb927.6.600-1	-0.257796	0.0427566	4.10131	17.3926	17.7152	21.1169	17.8186	18.2992	18.9027	13.6644	14.295	13.1736	16.3804	20.0446
Tb927.6.610-1	0.100863	0.120931	5.93861	57.5454	54.9545	58.4199	63.3109	63.1093	58.8822	63.2715	65.904	62.3231	63.442	63.5076
Tb927.6.620-1	-0.174974	0.371159	5.11733	48.4048	47.5475	41.7691	25.6282	28.2468	28.0793	28.5525	28.8609	28.0223	41.3702	35.3412
Tb927.6.630-1	-0.28531	0.00553778	6.07389	81.1099	86.4256	78.7066	67.9836	66.796	59.0783	59.7791	59.4879	56.0958	65.7143	59.8184
Tb927.6.640-1	-0.405518	0.0757258	3.7216	20.1139	18.0104	18.046	11.5135	10.8022	10.5973	9.08893	9.03197	8.39765	13.5861	15.9255
Tb927.6.650-1	-0.190927	0.040597	5.87842	69.8135	65.6907	60.9542	58.8267	61.1202	57.6415	53.1583	57.3042	54.5071	59.9922	48.0956
Tb927.6.660-1	-0.0664948	0.429759	6.81948	125.002	121.588	108.361	106.289	117.285	113.294	107.004	109.821	104.574	124.944	104.236
Tb927.6.670-1	-0.0915654	0.309377	5.96992	71.2427	71.2168	61.2092	61.54	62.5126	59.2135	65.4333	64.6078	62.4358	59.2642	50.7955
Tb927.6.680-1	0.124293	0.0974042	5.72867	55.2239	50.6309	51.7577	50.1071	49.8801	48.1032	56.2107	53.3657	55.9287	51.4841	60.6118
Tb927.6.690-1	-0.0549198	0.747809	3.22197	10.4355	8.19557	7.95443	10.6195	10.138	9.58644	11.9	9.39276	9.68572	7.20285	7.52609
Tb927.6.700-1	-0.505663	0.00582012	7.40223	242.741	257.04	222.039	162.378	146.487	141.856	137.135	137.556	124.532	173.388	115.584
Tb927.6.710-1	0.259369	0.012285	5.50238	37.3006	38.9459	37.417	44.568	45.8274	45.4772	54.6207	51.2157	52.1223	41.6393	49.4901
Tb927.6.720-1	-0.181032	0.0458331	10.4271	1440.84	1329.95	1440.7	1526.99	1495.65	1494.56	1225.16	1224.46	1317.09	1353.93	1295.55
Tb927.6.730-1	0.302861	0.00142236	5.49902	40.9529	41.1425	36.0179	43.2255	42.5027	41.4451	51.2274	54.4207	55.8577	51.4183	39.2541
Tb927.6.740-1	0.284504	0.0433628	5.54918	49.2049	52.9655	46.0929	33.133	37.5459	36.6851	45.916	45.5773	47.479	63.7632	56.7023
Tb927.6.750-1	-0.127738	0.377829	6.05758	53.8938	55.3973	59.5167	79.3809	80.5069	86.9086	66.3167	69.3982	71.1553	54.4215	55.7702
Tb927.6.810-1	0.305546	0.312911	0.138781	0.998617	1.19345	1.47804	0.714531	1.00499	0.603528	1.1933	1.18267	1.13586	1.65355	0.952187
Tb927.6.820-1	-0.451183	0.0465929	1.66803	4.44926	4.28748	4.64614	3.10385	2.57686	2.6624	1.99938	2.12438	2.06431	3.21848	3.82319
Tb927.6.830-1	-0.302112	0.00162957	5.59726	58.4461	58.2426	50.2763	51.5478	50.1117	49.1423	39.517	43.8253	40.1684	43.4874	47.7544
Tb927.6.840-1	-0.143884	0.0588558	6.39575	96.7956	96.5732	85.6194	79.241	88.91	80.8515	79.1522	82.7103	76.0294	79.1635	81.155
Tb927.6.850-1	-0.586579	5.6e-06	5.70418	74.5621	71.5349	68.8865	52.085	51.3578	50.4454	37.5661	41.4453	38.0119	46.4891	41.1023
Tb927.6.860-1	-0.0790892	0.789714	3.96706	10.315	10.2004	9.2445	22.4932	22.3434	21.5559	18.0887	18.8341	18.183	9.7833	10.985
Tb927.6.870-1	-0.253161	0.0724432	4.18687	25.1324	22.2982	20.7007	15.8817	17.5568	16.3363	14.2575	14.698	14.8891	20.4665	18.1222
Tb927.6.880-1	0.129148	0.112012	5.92034	62.9125	66.1316	59.4984	53.4187	55.9812	50.6584	61.8329	65.8382	64.871	63.8376	61.2
Tb927.6.890-1	0.253597	0.233386	4.95726	39.275	39.9134	31.7916	18.9468	20.4271	21.0766	29.4135	31.0806	31.228	45.211	33.3624
Tb927.6.900-1	0.146128	0.138478	3.87513	16.9139	15.2557	13.875	13.0241	12.918	12.0062	14.927	16.2338	15.423	16.3349	14.4954
Tb927.6.910-1	0.260937	0.0717777	4.60143	29.0089	27.591	22.2826	18.2675	17.9853	18.5156	23.9267	26.5643	27.8195	30.404	24.6643
Tb06.3A7.270-1	0.183721	0.397405	4.91702	38.3984	39.6636	32.1045	18.7402	21.374	20.4585	27.1449	27.5557	28.9917	44.8161	33.0776
Tb927.6.920-1	0.273357	0.362414	3.37696	14.5612	14.1775	11.4397	5.63726	5.81917	5.30886	8.59194	10.0685	9.96948	17.4901	11.2135
Tb927.6.930-1	-0.407332	5.46e-08	5.53844	50.8174	49.3187	52.3119	55.1555	56.6763	49.6357	39.7587	41.3278	38.107	39.1216	39.0131
Tb927.6.950-1	-0.139712	0.214269	7.38224	181.294	188.229	206.161	146.445	155.136	167.581	151.036	156.137	147.511	179.969	155.643
Tb927.6.960-1	0.0247281	0.923955	3.11711	7.5972	5.57011	4.92304	11.295	11.2395	11.0125	9.95389	8.65162	12.8085	6.41253	5.97703
Tb927.6.1000-1	1.45292	0.0777877	-4.07621	0.0773004	0.0395921	0.0429042	0.0368733	0	0	0.158349	0	0.175848	0.12126	0
Tb927.6.1070-1	0.191309	0.243348	5.36472	49.1783	50.7068	42.636	32.1681	29.1401	28.4502	39.443	39.439	42.9546	51.4934	47.6369
Tb927.6.1080-1	-0.380088	0.00113393	6.71704	131.821	137.013	134.888	102.798	97.9255	101.133	81.514	81.4415	89.5761	101.785	97.3411
Tb927.6.1090-1	-0.0308029	0.725846	7.41036	181.417	179.973	190.01	163.055	159.438	156.735	163.812	157.239	156.461	181.665	181.453
Tb927.6.1100-1	-0.0568194	0.482666	5.06465	33.8679	32.525	31.7996	36.1142	37.5776	32.4618	29.5942	33.807	33.9319	33.4633	32.9905
Tb927.6.1110-1	0.16065	0.140463	5.29488	44.2504	43.7697	37.593	31.628	33.737	32.6123	41.3448	38.3852	41.1745	47.9348	39.399
Tb927.6.1120-1	0.322988	0.00584582	5.45438	40.0264	39.3647	33.2913	38.3881	42.7465	42.3157	48.8208	58.0725	56.8679	45.8904	36.5254
Tb927.6.1130-1	0.173654	0.0195549	5.7671	47.5422	50.7902	46.4765	55.9704	54.7573	53.1848	56.0258	62.5662	57.0963	56.6225	58.0164
Tb927.6.1140-1	0.123705	0.169205	6.17996	70.2403	77.2838	62.9833	67.3307	68.4375	71.7348	76.298	81.4772	81.195	79.0885	61.4577
Tb927.6.1150-1	-0.0546971	0.660449	6.67602	90.8568	99.453	87.7935	117.472	110.56	117.901	113.976	105.758	112.044	92.3024	76.6866
Tb927.6.1160-1	-0.192398	0.0277064	6.46835	98.2845	103.969	92.5793	91.4627	88.0933	88.8656	84.2938	83.6617	79.7716	91.754	71.269
Tb927.6.1170-1	0.0616463	0.358152	6.9793	124.094	119.992	127.425	125.798	124.462	120.601	130.169	130.076	138.131	127.873	119.32
Tb927.6.1180-1	-0.287706	0.00473725	5.61751	61.1201	59.5702	55.0671	47.7701	47.2155	50.2145	41.0625	43.6809	40.8972	51.321	42.1283
Tb927.6.1190-1	-0.140812	0.0281992	6.30276	86.7271	84.7942	82.0051	83.2462	79.9348	77.9272	75.3032	75.7693	75.6446	74.2358	72.7955
Tb927.6.1200-1	-0.0152566	0.836153	5.95137	62.2276	62.1486	65.6598	64.0016	59.2956	59.774	68.1806	64.2979	61.7194	55.1488	58.2093
Tb927.6.1210-1	0.218517	0.104123	6.42401	64.0824	63.3089	76.1966	87.073	89.455	99.3485	106.453	96.5057	100.259	78.9368	82.905
Tb927.6.1220-1	-0.189965	0.00488533	5.91132	60.9662	62.0743	64.4017	66.372	62.32	66.4394	53.1282	56.9595	57.8249	51.7069	59.8364
Tb927.6.1230-1	-0.250951	0.0965731	5.44962	39.1646	36.7865	38.1971	52.445	56.5486	59.5523	42.5493	41.9161	45.0121	32.5396	36.0096
Tb927.6.1240-1	-0.253695	0.260564	6.15905	52.9905	54.4484	59.1837	93.8202	107.835	94.3083	64.7642	78.5425	79.1317	48.2774	52.7529
Tb927.6.1250-1	0.0691322	0.603219	5.79646	45.2765	48.3793	42.3281	59.655	64.5982	65.9124	61.2969	60.4323	64.3837	50.7761	48.3287
Tb927.6.1260-1	-0.366028	0.000116045	5.00298	32.2654	36.7661	40.524	35.7072	33.3495	35.6572	29.145	30.0706	26.2281	27.3799	25.635
Tb927.6.1270-1	0.0774771	0.525743	6.20483	60.4714	57.2436	67.4847	80.0458	83.239	83.1426	75.9582	75.4449	74.1494	66.272	87.945
Tb927.6.1280-1	-0.0111436	0.901868	6.15031	66.9035	66.6335	69.6335	71.6817	76.2687	76.4708	68.2882	69.7395	70.7965	62.6308	82.2563
Tb927.6.1290-1	-0.0416385	0.609816	5.27695	42.5538	43.8285	42.2821	36.1912	35.9717	34.898	36.8756	37.1552	39.1438	37.8129	39.7813
Tb06.3A7.960-1	-0.114726	0.146922	6.91895	110.172	120.476	129.871	131.303	124.675	135.719	121.55	116.379	126.356	105.566	109.015
Tb927.6.1300-1	0.651378	0.0179916	1.13749	3.0368	1.88534	1.22583	1.05352	1.11134	2.16903	2.5449	2.24198	2.59586	3.2721	3.06312
Tb927.6.1310-1	-0.143356	0.361171	2.82823	6.76927	6.32686	8.99525	8.81503	6.92185	6.71896	5.82002	6.37005	6.65426	5.89076	8.84019
Tb927.6.1320-1	0	1	#NUM!	0	0	0	0	0	0	0	0	0	0	0
Tb927.6.1330-1	0.0746273	0.660241	2.03888	3.86502	4.74063	3.72589	4.46361	3.39835	3.87264	3.69829	3.76859	3.37814	5.26524	5.02543
Tb927.6.1350-1	-0.0503609	0.755711	2.12885	4.02141	4.27389	4.01762	5.37114	4.69459	4.238	3.65554	4.13324	3.79649	4.88895	5.01962
Tb927.6.1390-1	0.0297756	0.84685	2.33975	4.64802	4.19813	5.54795	5.34028	5.59308	4.75734	4.19762	4.36316	5.73023	4.96539	6.34244
Tb927.6.1410-1	-0.0319862	0.690575	6.14799	68.6629	68.1673	73.9537	72.0713	71.7188	75.2025	70.7925	69.7779	72.1131	61.4472	76.1418
Tb927.6.1420-1	0.20982	0.0148572	6.27865	72.2275	74.2352	69.8533	68.1004	71.6673	78.8358	86.9685	83.1283	92.6501	77.177	79.1505
Tb927.6.1430-1	-0.0516204	0.710843	5.59685	57.3277	59.9975	59.0239	41.8057	38.6442	38.3326	44.4201	44.3453	45.1976	50.1733	53.0999
Tb927.6.1440-1	0.226067	0.0213	5.43373	40.8289	36.6647	38.1665	39.3363	43.9008	41.8226	47.459	49.3538	49.4955	37.9933	50.4328
Tb927.6.1450-1	0.232467	0.00322417	6.3184	69.8179	70.3147	71.7996	74.5209	73.2532	83.8297	89.0081	82.1204	90.734	79.0348	93.4194
Tb927.6.1460-1	0.0960917	0.185818	6.67372	90.8605	93.6759	98.2092	100.757	102.507	107.863	102.808	103.679	99.3056	107.688	115.655
Tb927.6.1470-1	-0.259526	0.0149583	8.19418	355.849	343.205	357.436	289.414	277.056	276.559	253.854	260.893	231.743	304.016	271.696
Tb927.6.1480-1	-0.0267816	0.846152	6.00487	72.9855	75.9805	69.5324	53.9542	57.4589	58.6399	58.9679	57.4323	56.1537	83.4708	61.803
Tb927.6.1490-1	0.183305	0.021266	6.0937	69.174	71.1305	65.9855	55.7021	60.7262	63.3481	67.3787	72.7231	76.1267	76.4399	72.5036
Tb927.6.1500-1	-0.123603	0.32873	6.75987	126.394	130.577	132.727	98.6662	95.8304	91.2904	100.561	96.4443	92.9991	122.08	104.542
Tb927.6.1510-1	-0.0475699	0.520843	5.54042	48.124	48.399	48.1608	49.4916	44.6106	44.6447	41.7163	44.3197	43.267	49.4111	49.8016
Tb927.6.1520-1	0.175519	0.0761847	7.74628	202.499	177.832	219.871	169.228	215.565	231.709	216.261	217.24	225.403	236.74	249.517
Tb927.6.1530-1	-0.0445454	0.643774	6.74286	107.503	106.899	117.128	104.035	106.466	109.569	99.9863	91.4727	92.446	112.945	129.685
Tb927.6.1540-1	-0.0602689	0.438268	7.67937	198.599	209.424	208.584	205.033	214.276	217.277	204.842	198.682	202.266	213.474	182.365
Tb927.6.1550-1	0.183951	0.0550823	6.60497	99.5897	103.376	92.4439	77.9496	85.6783	91.0398	108.345	102.991	99.9206	120.284	89.129
Tb927.6.1560-1	0.405483	9.02e-08	5.70197	42.3795	43.5039	41.4569	49.4949	47.1876	48.1115	63.9973	61.5829	62.384	57.0587	55.4518
Tb927.6.1570-1	-0.238863	0.00812723	7.5546	185.829	196.099	218.533	178.223	199.063	234.307	157.961	171.277	163.627	190.411	172.681
Tb927.6.1580-1	0.0824136	0.294027	5.82237	52.907	51.5818	52.2136	60.841	58.3598	54.7388	57.327	59.4441	60.2529	51.2495	63.529
Tb927.6.1590-1	0.101599	0.241222	5.06635	32.8526	32.4351	30.0742	35.0297	35.6055	28.5696	33.3828	36.2166	37.1987	31.7142	35.4873
Tb927.6.1600-1	0.117583	0.432114	6.51735	68.1727	78.4242	72.7455	102.225	107.397	100.093	99.8874	106.564	110.502	81.3633	80.2813
Tb927.6.1610-1	-0.0781069	0.313279	5.71022	52.581	52.1067	56.2418	57.4743	51.9525	51.5061	51.4808	48.4121	50.7361	47.0278	56.3722
Tb927.6.1620-1	-0.114964	0.233481	5.75716	56.6073	47.4438	50.545	62.954	59.158	59.4074	50.7074	47.0154	51.0355	54.567	55.4943
Tb927.6.1630-1	0.0418081	0.736619	5.96313	50.3391	53.093	51.3011	72.2032	71.7345	70.6369	67.0836	68.3018	68.5055	56.334	56.7041
Tb927.6.1640-1	0.074738	0.462658	4.9889	27.875	27.1146	31.138	31.7334	34.5592	33.5517	32.6896	31.1499	33.7309	29.0289	36.7313
Tb927.6.1660-1	-0.0855722	0.213483	6.00688	70.1186	67.3967	63.7025	60.008	69.7934	65.1673	60.7122	66.7263	61.1157	60.9061	61.7204
Tb927.6.1680-1	0.178494	0.00803435	5.73874	50.6538	50.3612	48.0282	52.3074	52.5706	48.3226	53.2393	58.5829	54.0206	58.3088	60.9944
Tb927.6.1690-1	0.354851	0.00461491	5.66708	40.8832	36.8279	35.9649	55.0402	51.8275	49.9454	56.6473	59.4799	64.8494	53.6798	53.7782
Tb927.6.1700-1	0.293307	0.0112557	6.33659	64.562	60.5386	64.9964	81.0538	88.1225	80.4043	93.4552	90.8661	97.7753	77.2319	89.9842
Tb927.6.1710-1	0.056591	0.633889	6.40411	77.3179	80.336	97.2364	87.792	84.017	72.3856	85.5087	78.0055	77.2613	83.6694	108.056
Tb927.6.1720-1	0.114368	0.155011	5.21378	33.6711	31.9997	32.9605	40.4088	39.9584	35.574	39.0983	39.9962	39.4107	37.3766	37.7676
Tb927.6.1730-1	-0.0632708	0.544051	5.43718	50.6251	48.929	48.2445	37.6169	39.8483	39.8809	40.5391	39.611	39.6712	48.7129	42.9125
Tb927.6.1740-1	-0.241096	0.00051949	6.2736	77.2414	83.2883	92.571	86.8097	82.1955	77.0412	69.3744	69.5457	70.5109	71.3882	71.0424
Tb927.6.1750-1	0.128246	0.0772816	5.92209	57.0338	56.2157	60.6434	55.5464	56.6696	62.9339	63.2383	61.5178	57.5565	67.5481	68.0882
Tb927.6.1760-1	-0.27743	0.00525944	5.65648	59.9989	59.8644	60.076	46.283	51.4318	51.1441	41.0065	42.0291	41.6313	50.9063	50.4629
Tb927.6.1770-1	-0.247689	0.0152838	7.30106	184.986	177.541	190.982	155.299	158.639	151.881	138.804	130.634	132.926	158.236	154.799
Tb927.6.1780-1	-0.341974	1.56e-05	5.69293	54.5418	58.5521	58.3424	61.2169	58.5604	52.0852	48.1246	41.8677	42.6774	43.3093	49.7518
Tb927.6.1790-1	-0.477882	0.0334813	3.82571	13.6374	11.6414	14.4802	23.1925	15.9123	18.7235	16.0936	12.2385	12.9488	7.5443	9.55974
Tb927.6.1800-1	-0.584425	7.04e-06	4.93859	38.8722	37.9588	33.6736	38.6448	35.135	32.5635	28.8378	28.212	24.2974	21.9408	17.1941
Tb927.6.1810-1	0.0469578	0.483788	5.76203	52.9759	55.8163	56.4283	50.8211	51.9525	52.8238	53.529	54.2035	53.5955	58.0379	56.7655
Tb927.6.1820-1	0.00554753	0.94216	7.03547	127.026	127.995	141.488	120.774	130.066	138.453	137.551	120.075	135.587	124.608	139.422
Tb927.6.1830-1	-0.0220667	0.80105	6.83341	129.129	130.305	115.275	97.8725	105.416	111.046	111.711	114.901	108.82	117.305	112.674
Tb927.6.1840-1	0.199008	0.00379128	5.99906	61.6554	57.1676	58.2564	63.7267	58.3248	60.4637	69.0369	69.1382	72.3425	63.477	69.954
Tb927.6.1850-1	0.122584	0.0952965	6.03114	61.9136	63.6253	71.2193	58.7839	59.5452	62.1711	67.167	70.5553	72.4949	68.8904	62.9943
Tb927.6.1860-1	0.506523	1.9e-05	4.62513	22.389	19.9544	20.0089	19.0065	23.1174	19.7806	26.6243	32.2936	29.0054	24.2079	35.0647
Tb927.6.1870-1	-0.361996	0.0389145	7.15024	205.907	199.478	181.791	120.299	125.306	115.159	111.006	114.514	111.931	154.054	123.09
Tb927.6.1880-1	-0.229439	0.116781	6.52345	109.037	126.906	116.426	88.3185	74.2824	76.5593	82.7841	83.148	78.8496	98.9534	76.6553
Tb927.6.1890-1	0.0188022	0.836241	5.97332	54.3121	57.6745	54.6548	70.9949	70.4089	66.6248	67.8303	64.4443	63.6466	59.333	61.1752
Tb927.6.1900-1	-0.436629	4.34e-05	6.4765	111.956	114.721	116.977	94.7126	85.9585	81.9826	76.0851	71.327	71.7838	73.0999	80.9179
Tb927.6.1910-1	-0.162255	0.0492316	5.56632	51.6289	52.9574	48.0577	49.0263	47.4494	49.6028	42.6911	42.6241	39.0196	46.495	51.6698
Tb927.6.1920-1	-0.165267	0.0926791	6.13836	76.8654	77.3261	84.8317	69.3426	67.8654	68.311	63.3296	61.4107	56.1815	75.8728	73.523
Tb927.6.1930-1	0.00109112	0.990006	6.55927	99.9292	99.004	96.0719	90.1685	88.6706	91.865	101.179	89.8108	93.347	91.9797	95.3327
Tb927.6.1940-1	-0.026033	0.706514	6.00909	72.0846	64.8667	64.4809	60.1898	63.0232	64.972	60.266	64.9125	65.7819	63.3498	64.5202
Tb927.6.1950-1	0.0424714	0.74153	5.65345	61.1864	59.2092	56.019	39.7232	41.3432	40.505	48.3236	49.0387	50.7984	54.6724	52.8491
Tb927.6.1960-1	0.328076	0.000259853	5.85606	50.669	54.8661	50.7561	50.4987	52.3672	52.2786	68.7246	66.921	76.5385	58.9937	54.5362
Tb927.6.1970-1	0.334239	0.0395794	5.93759	48.2922	48.8057	44.8782	67.4311	57.352	61.9784	76.3741	84.7092	80.0577	54.18	50.1367
Tb927.6.1980-1	-0.0641617	0.355442	6.19365	75.7054	76.0555	77.1614	71.2021	74.8816	73.0311	80.0424	70.0781	70.1075	70.4201	66.4493
Tb927.6.1990-1	-0.200582	0.0483628	6.68732	98.4688	110.133	136.871	106.093	102.845	102.753	91.2093	93.2757	83.9527	96.9334	111.11
Tb927.6.2000-1	0.0890707	0.173022	6.20356	76.0834	70.8931	73.2288	67.6564	70.2192	71.6779	73.0088	77.3447	73.7018	74.7348	82.1311
Tb927.6.2010-1	0.32302	1.66e-06	6.57561	93.1698	85.9542	84.6702	83.1866	82.4938	84.222	103.316	105.933	105.167	114.931	106.133
Tb927.6.2020-1	0.211265	0.0239606	5.44041	37.4755	37.3009	34.2913	44.9384	44.2885	44.777	50.4457	48.3672	49.3258	44.8185	41.6327
Tb927.6.2030-1	-0.12754	0.638296	2.30897	3.80463	3.25707	3.25804	6.45571	7.13269	6.99668	5.5113	5.90358	5.41558	3.12624	3.64658
Tb927.6.2040-1	0.0480561	0.6055	5.61995	45.9692	47.6308	42.133	53.7697	49.8784	51.1734	54.0292	55.4251	51.2052	46.6007	43.1449
Tb927.6.2050-1	-0.271839	0.000370659	7.07768	132.801	141.449	153.012	157.711	141.926	152.219	115.959	128.539	118.624	111.429	132.221
Tb927.6.2060-1	-0.0119959	0.913011	6.40143	90.6379	97.7668	99.2406	74.4255	69.5161	77.5824	83.9285	77.3816	77.2445	92.6574	89.4737
Tb927.6.2070-1	0.161074	0.324143	5.63281	42.4745	40.1339	39.4267	53.2723	52.8423	54.3552	52.8804	66.069	64.0551	40.4945	39.8014
Tb927.6.2080-1	0.146498	0.0878511	5.72383	47.2272	46.7626	47.0757	53.0391	55.8702	52.3851	57.5712	59.7265	60.3952	49.5731	51.7227
Tb927.6.2090-1	0.00967103	0.911037	6.21632	79.4775	80.9383	80.6761	68.0523	66.3116	69.3667	76.594	78.1216	79.065	70.1978	69.0838
Tb927.6.2100-1	-0.286104	0.0395225	10.4843	1252.01	1416.01	1980.25	1580.54	1482	1649.67	1204.46	1082.52	1148.47	1326.71	1634.99
Tb927.6.2120-1	-0.104036	0.390031	5.80732	47.8816	48.9065	52.9208	68.6196	61.7017	66.8377	53.7978	55.1473	49.5598	49.0596	61.5545
Tb927.6.2130-1	0.0241763	0.849446	6.31418	64.3328	61.3453	74.9238	90.6958	91.9731	90.3925	78.4437	79.0488	81.6496	70.3791	92.1024
Tb927.6.2140-1	0.104319	0.501973	6.35448	63.9891	62.557	63.3957	90.5804	94.5191	99.6626	90.9327	92.8235	98.4422	75.5387	67.6408
Tb927.6.2150-1	0.0613917	0.57586	4.89957	23.0737	26.6271	28.3261	32.4593	34.1127	30.9877	29.7122	33.8613	32.8657	27.5159	28.788
Tb927.6.2160-1	0.205953	0.0969475	4.70537	20.3305	22.6317	20.9375	25.6743	26.208	30.469	28.226	27.2588	29.2467	24.6412	31.3546
Tb927.6.2170-1	-0.503981	3.3e-09	6.91561	122.84	142.452	146.663	157.745	140.279	126.562	104.01	101.579	102.907	94.697	88.2673
Tb927.6.2180-1	0.424176	0.0640976	5.20863	23.2236	24.6135	25.7797	37.0225	40.2278	41.104	54.3697	49.1907	53.2424	30.7005	27.2942
Tb927.6.2190-1	0.138151	0.224606	4.65636	22.707	20.4147	20.4465	29.3834	26.2553	25.4027	26.6596	27.0351	26.8718	26.4625	25.7553
Tb927.6.2200-1	0.185693	0.0996057	7.09364	102.511	111.758	117.889	133.917	142.574	162.529	145.484	146.862	144.835	158.189	135.869
Tb927.6.2210-1	-0.118516	0.387549	4.96634	38.0357	39.4992	37.7587	25.9697	26.5297	26.7721	27.5972	28.2114	27.237	35.1053	31.1675
Tb927.6.2220-1	0.0594694	0.683325	6.09176	44.6855	58.109	70.9899	73.775	70.1219	83.8086	73.0387	69.5358	75.8447	63.5216	66.7996
Tb927.6.2230-1	0.0107049	0.872761	5.54711	46.3279	47.9621	46.028	46.4005	46.249	46.6107	43.5027	46.3231	44.2363	51.3558	49.3321
Tb927.6.2240-1	0.233521	0.00503646	4.87973	27.1598	26.9441	25.9644	28.1999	27.6608	27.6508	32.2939	34.7458	34.3424	28.4035	30.4794
Tb927.6.2250-1	-0.000669229	0.996119	5.74241	61.234	60.1645	55.3127	45.0433	48.7201	50.8397	53.0548	52.4282	50.9615	61.2244	49.8996
Tb927.6.2260-1	1.40092	0.909091	-7.03742	0	0	0	0	0	0	0	0	0.0837373	0	0
Tb927.6.2270-1	0	1	#NUM!	0	0	0	0	0	0	0	0	0	0	0
Tb927.6.2280-1	0	1	#NUM!	0	0	0	0	0	0	0	0	0	0	0
Tb927.6.2290-1	0	1	#NUM!	0	0	0	0	0	0	0	0	0	0	0
Tb927.6.2300-1	-0.198466	0.913579	-3.09122	0.20107	0.0514926	0	0.14387	0.0809412	0.273419	0.0514864	0.102055	0.228704	0.157708	0
Tb927.6.2370-1	-0.049663	0.460566	4.71052	27.7166	27.0026	25.9154	26.7587	26.2462	25.9052	27.3853	24.5862	24.9052	27.5199	24.0646
Tb927.6.2380-1	0.030407	0.723927	4.43835	22.9091	21.2712	19.9219	22.1546	21.4697	21.1175	23.6866	22.693	23.4107	21.3885	18.4674
Tb927.6.2390-1	0.014523	0.844801	5.79251	56.9432	53.014	61.2901	53.254	51.3681	55.1988	55.0907	54.6922	52.2297	55.1067	61.505
Tb927.6.2400-1	0.139661	0.230742	5.75866	46.8561	42.8658	41.2937	62.1123	60.7765	56.55	58.1225	58.2897	61.1795	52.4766	55.0307
[truncated: 5,585 more rows]

## Sheet: 3h
GeneID	logFC	PValue	Log2 Avg RPKMs	ESB3_C1	ESB3_C2	ESB3_C3	ESB2_C1	ESB2_C2	ESB2_C3	V2PL02_C1	V2PL02_C2
Tb927.1.10-1	-1.93015	0.75	-5.56815	0	0	0.16862	0	0	0	0	0
Tb927.1.30-1	0	1	#NUM!	0	0	0	0	0	0	0	0
Tb927.1.40-1	0	1	#NUM!	0	0	0	0	0	0	0	0
Tb927.1.110-1	-0.102085	0.40649	8.07659	264.727	293.034	288.136	252.23	218.349	234.116	282.436	326.636
Tb927.1.270-1	0.315437	0.0137071	5.32623	31.2564	37.3225	35.7733	44.6026	39.9273	40.52	42.6027	48.9498
Tb927.1.280-1	0.617228	0.38022	-1.2223	0.320313	0.313507	0.309369	0.44234	0.730664	0.261985	0.451644	0.598966
Tb927.1.290-1	-0.645332	0.000291352	4.54937	31.3622	29.6481	29.673	15.243	14.6125	16.8052	24.5933	25.3844
Tb927.1.370-1	-0.31589	0.0281018	4.30981	23.8459	22.7109	21.2744	15.4893	14.5703	16.4517	21.7489	22.5702
Tb927.1.400-1	0.247488	0.17387	4.50344	23.7032	17.0861	20.109	19.463	23.2351	22.0068	26.9481	28.9001
Tb927.1.470-1	0.0246101	0.922926	4.95085	28.8282	33.075	29.8541	28.1623	23.5274	26.9845	32.8195	44.1737
Tb927.1.480-1	-0.263272	0.0684553	3.04742	8.86292	8.93293	9.88838	6.12607	6.48977	7.30582	9.34974	9.18275
Tb927.1.490-1	0.0309689	0.858854	5.23782	40.6258	37.7058	33.3746	42.5606	32.5947	38.0021	32.4821	44.5327
Tb927.1.530-1	0.0921454	0.342406	6.07768	59.6221	61.7472	73.2278	73.6432	68.6633	71.7304	67.7461	63.9445
Tb927.1.540-1	-0.0237141	0.771305	5.04523	34.5048	32.6974	32.8787	30.2982	31.3583	34.1689	36.7389	31.5073
Tb927.1.560-1	-0.0245375	0.723808	6.16858	71.7852	71.7585	74.5293	70.1963	71.6064	68.4095	72.1662	75.0107
Tb927.1.570-1	0.244475	0.00103416	6.84154	101.388	105.007	102.061	127.861	118.777	121.977	112.796	127.619
Tb927.1.580-1	0.422834	3.38e-07	6.14278	59.7486	55.6909	59.3363	76.368	71.7544	80.5075	74.9441	86.9138
Tb927.1.600-1	-0.06471	0.518054	6.3886	88.5197	85.3156	84.5884	74.9601	72.1676	79.4656	96.7654	88.4867
Tb927.1.610-1	-0.0744098	0.431832	5.93712	55.5786	67.2302	66.9605	58.587	57.5397	62.5111	57.1139	64.6414
Tb927.1.630-1	0.145803	0.154826	6.50959	76.3891	89.9838	89.8842	97.8146	93.9617	89.848	86.2098	104.815
Tb927.1.640-1	-0.14184	0.152772	5.47861	47.9244	47.4352	46.7183	40.118	38.9134	41.3218	50.1529	44.1266
Tb927.1.650-1	0.269886	0.0901447	5.68955	45.2499	47.418	44.546	60.3028	67.0151	60.8644	43.8102	43.6661
Tb927.1.670-1	-0.00453283	0.962174	5.74199	50.3538	54.7735	55.7548	57.0043	58.9403	56.5965	52.0424	42.6895
Tb927.1.690-1	0.201721	0.0936208	5.74574	44.8734	50.6051	51.7014	62.5899	61.9597	58.5285	46.8846	52.1284
Tb927.1.700-1	-0.585709	1.26e-06	9.21375	767.336	770.644	712.682	520.587	455.925	453.256	598.495	471.21
Tb927.1.710-1	0.090174	0.361888	6.02352	58.8273	67.0835	61.6632	67.6773	63.0003	62.3086	61.4422	78.414
Tb927.1.720-1	0.0878039	0.242821	6.08436	65.2805	68.1331	62.4628	66.7815	68.3014	68.6216	67.6504	75.6012
Tb927.1.730-1	0.062364	0.43957	6.27958	81.5616	72.1086	73.1269	78.751	75.5056	77.4987	75.9333	87.0016
Tb927.1.740-1	0.0741813	0.388137	6.02739	64.2706	64.297	60.8726	69.2773	74.3377	65.2181	60.7071	62.8337
Tb927.1.750-1	-0.12175	0.23784	5.66612	51.7941	55.2794	53.3645	46.4366	44.5978	43.9137	57.0908	53.7452
Tb927.1.760-1	0.170337	0.0728305	5.36825	34.3837	38.3824	42.1497	43.9705	45.7831	45.3871	42.8872	37.4977
Tb927.1.780-1	-0.158948	0.341492	2.5541	6.91742	5.92413	5.99331	5.33827	5.01224	4.78415	5.92867	7.0858
Tb927.1.790-1	0.0450733	0.688527	3.19257	8.60213	9.19979	9.10169	9.47667	9.03947	10.2571	8.13147	9.33046
Tb927.1.820-1	0.184126	0.0229601	5.76358	45.384	52.2375	52.5561	56.3644	57.7256	55.4568	59.5976	55.2897
Tb927.1.830-1	-0.0664842	0.584507	1.7801	3.51231	3.65753	3.43174	3.62837	3.37245	3.30698	3.35917	3.20753
Tb927.1.840-1	0.160852	0.165279	6.09475	62.0934	62.7498	66.1327	74.189	80.5271	74.7597	56.7742	69.5306
Tb927.1.860-1	-0.149845	0.140192	8.21977	340.681	305.731	306.775	302.701	309.338	304.864	271.958	242.952
Tb927.1.870-1	0.0999131	0.217269	6.68834	99.6067	98.375	98.1678	109.751	113.774	110.396	99.3134	95.6647
Tb927.1.880-1	-0.430951	0.00280504	4.05911	21.1131	19.0704	19.4463	12.6321	13.2625	12.2991	18.2005	17.3297
Tb927.1.890-1	-0.642384	0.310706	-1.89864	0.452427	0.295209	0.291312	0.277682	0.0688019	0.123347	0.425284	0.211503
Tb927.1.990-1	-0.0290364	0.765335	6.52147	91.0552	97.8201	90.1901	98.9108	87.6088	87.1122	78.2573	103.977
Tb927.1.1000-1	0.345009	0.000101584	6.41375	76.4571	72.67	69.7101	98.4012	91.2244	94.95	79.7018	98.9428
Tb927.1.1010-1	0.175542	0.14903	3.99981	16.8489	14.8313	12.7378	17.6676	17.6821	18.1176	14.2947	15.8035
Tb927.1.1020-1	-0.0851831	0.965824	-1.54412	0.45384	0.355357	0.263	0.250694	0.33128	0.408317	0.341289	0.339461
Tb927.1.1030-1	0.553142	0.0697558	0.655343	1.43861	1.32522	0.899061	2.2983	2.12339	2.21486	1.11366	1.18682
Tb927.1.1040-1	0.267917	0.394585	1.45307	2.73585	2.67772	1.87168	3.04347	4.2645	2.61061	1.82163	2.87768
Tb927.1.1050-1	0.105625	0.311615	4.88456	30.6704	26.3913	27.5483	33.8805	30.8133	32.3659	29.628	25.0165
Tb927.1.1060-1	0.413045	0.0632788	4.08962	14.0592	14.3803	13.8847	21.3976	22.8249	23.4126	13.6325	12.612
Tb927.1.1080-1	0.198912	0.0833035	4.90948	26.5962	28.802	27.1509	33.6998	35.3278	33.9832	26.4249	28.4456
Tb927.1.1100-1	-0.255069	0.0134469	4.88903	31.4733	33.7932	33.6363	24.2903	28.0801	26.3298	33.5248	25.9185
Tb927.1.1120-1	0.235936	0.0698476	3.18477	7.69921	8.81718	8.04317	9.69203	9.60567	10.2812	8.76353	9.84287
Tb927.1.1130-1	-0.328413	0.354121	-1.44836	0.407648	0.337604	0.514864	0.202083	0.400565	0.333416	0.442144	0.293183
Tb927.1.1140-1	-0.420395	0.369771	-1.21067	0.433049	0.317886	0.784224	0.398683	0.197565	0.309918	0.559719	0.455498
Tb927.1.1150-1	0.39558	0.0064452	4.21293	15.3904	14.9056	16.1875	22.5888	22.5713	23.3633	16.6257	16.725
Tb927.1.1160-1	0.0952468	0.254606	5.21745	32.7475	36.9361	37.3633	38.5997	39.6185	38.5229	35.4054	38.4512
Tb927.1.1170-1	0.354469	0.0153588	6.98055	103.899	109.004	109.82	156.915	158.713	146.279	110.615	115.043
Tb927.1.1200-1	0.345509	0.0110107	2.79217	6.08409	5.82248	5.87621	7.01195	7.93638	8.10936	6.7358	7.8374
Tb927.1.1210-1	3.36639	0.123348	-3.46327	0	0	0	0.369125	0.121945	0.109311	0	0.124957
Tb927.1.1220-1	0.119615	0.20271	6.23126	71.9061	74.1218	67.8074	82.1627	81.1204	76.1222	67.9117	79.8654
Tb927.1.1230-1	0.280705	0.002922	5.25504	33.1175	32.7687	35.1378	41.6909	42.9737	45.1777	37.7203	36.9155
Tb927.1.1240-1	0	1	#NUM!	0	0	0	0	0	0	0	0
Tb927.1.1270-1	0	1	#NUM!	0	0	0	0	0	0	0	0
Tb927.1.1300-1	-0.413568	0.873861	-3.26314	0.251675	0.0615818	0.0607689	0.115851	0.114819	0.0514614	0.118288	0.058827
Tb927.1.1310-1	1.15873	0.0616361	-2.62173	0.134888	0	0.130279	0.165578	0.205129	0.0735504	0.338122	0.252233
Tb927.1.1330-1	0.122507	0.319084	3.60138	11.9511	11.0448	11.4968	11.2219	13.6417	11.761	13.472	12.5095
Tb927.1.1340-1	0.028853	0.710946	5.02078	32.2635	31.0674	32.8489	32.8967	29.7716	33.5988	33.8338	33.4331
Tb927.1.1350-1	0.237506	0.00460962	4.65913	21.7385	23.7999	22.6416	28.5819	27.3903	28.1621	25.4248	24.3898
Tb927.1.1370-1	-0.429496	0.407064	-2.82919	0.0854954	0.19525	0.220198	0.131184	0.0260031	0.0932359	0.241098	0.133226
Tb927.1.1380-1	0.318497	0.126468	2.09457	3.88254	3.50265	3.71728	6.0299	5.17524	4.80474	3.04663	4.00884
Tb927.1.1390-1	0	1	#NUM!	0	0	0	0	0	0	0	0
Tb927.1.1400-1	0.491118	0.048222	3.43576	9.58958	8.40813	7.91123	14.4384	12.578	13.8076	6.5729	13.2622
Tb927.1.1420-1	-0.312121	0.0842046	5.42274	49.7023	47.9321	48.8498	32.3503	32.3284	29.8383	50.0674	52.0913
Tb927.1.1470-1	1.31701	0.23559	-4.48936	0	0.0647344	0	0.060891	0.0603484	0.108192	0.0310859	0.0309193
Tb927.1.1500-1	0.254003	0.162059	0.877928	1.77762	1.62576	1.51986	2.11946	2.20694	1.95445	1.91751	1.58028
Tb927.1.1530-1	-0.559025	0.027665	3.62593	16.5549	15.0932	14.69	7.34933	7.68962	7.40217	16.7218	13.2642
Tb927.1.1540-1	0.123498	0.0757916	5.61653	45.7129	46.8943	46.792	53.1401	51.2021	50.5648	48.3068	49.882
Tb927.1.1550-1	0.0864562	0.297339	6.0852	59.3147	66.8655	69.9375	69.2729	70.9586	74.663	64.9039	67.2307
Tb927.1.1560-1	-0.0625333	0.647576	2.21036	5.20509	4.33685	4.71787	4.59542	5.35821	4.12627	4.36589	4.31754
Tb927.1.1580-1	0.369775	0.00176693	5.27682	33.0469	32.4075	32.9094	45.1343	41.629	45.7659	33.8992	45.3568
Tb927.1.1600-1	-0.274459	0.0118292	3.89299	16.7341	16.2167	17.022	13.0062	12.9715	12.3348	17.2959	13.268
Tb927.1.1610-1	-0.914682	0.077732	-1.76298	0.429054	0.419938	0.414394	0.131668	0.326238	0.23395	0.134438	0.267435
Tb927.1.1620-1	-0.144627	0.0555718	4.8494	30.2731	31.1164	30.5792	26.858	26.8815	28.2946	29.8846	26.7373
Tb927.1.1630-1	0.615199	0.00260867	2.42295	4.09245	3.88768	4.06887	7.0921	5.93064	5.41463	6.67554	5.73947
Tb927.1.1640-1	0.141471	0.953003	-1.88164	0.276053	0.21615	0.266621	0.152488	0.302258	0.180628	0.467085	0.309722
Tb927.1.1660-1	-0.232843	0.683484	-1.77961	0.261878	0.256313	0.442627	0.120548	0.298684	0.214191	0.246166	0.489695
Tb927.1.1670-1	-0.555855	0.00161505	5.10017	48.5011	40.9845	39.1116	24.7829	22.9606	24.0681	40.5742	33.4242
Tb927.1.1680-1	0.230222	0.0342662	6.20776	65.9536	66.2258	67.9468	85.757	78.3806	84.1121	63.2213	79.7071
Tb927.1.1690-1	0.0143372	0.854132	6.08442	71.3089	66.6634	64.3419	68.6379	66.3618	68.7484	64.8706	71.9211
Tb927.1.1700-1	0.101898	0.244292	5.12277	33.109	33.327	33.5311	38.3908	36.438	37.0905	32.1551	34.697
Tb927.1.1710-1	-0.351428	0.00516048	6.13946	81.5499	81.5897	81.382	58.2155	58.8347	56.4555	80.0213	65.9148
Tb927.1.1720-1	0.160074	0.0514855	6.15242	60.9797	70.582	67.2249	72.9782	74.0572	70.4535	71.7518	81.0248
Tb927.1.1730-1	-0.0970802	0.222307	6.25933	75.9521	80.7608	82.8233	69.2562	73.0723	71.6909	80.346	78.9235
Tb927.1.1740-1	-0.182429	0.299682	2.68413	7.30198	7.13357	6.39066	5.16406	5.24655	5.17261	6.03646	8.96946
Tb927.1.1750-1	0.00744639	0.949615	5.04921	29.377	32.8201	36.7978	32.3866	33.0741	32.4069	37.4769	30.5441
Tb927.1.1760-1	0.506122	0.00159607	5.22303	25.9704	30.1927	32.5953	46.6052	44.2653	48.8442	36.0609	34.2653
Tb927.1.1770-1	0.537254	2.28e-05	6.47883	74.1065	63.7508	70.8813	113.159	107.893	103.613	83.4915	96.6331
Tb927.1.1790-1	0.0799288	0.384994	6.5367	84.8254	95.0855	88.987	98.83	86.7042	87.5232	96.914	103.865
Tb927.1.1820-1	-2.61009	3.7e-22	5.52532	92.0247	103.525	93.8781	11.9096	10.6	10.5391	19.9807	25.9923
Tb927.1.1840-1	-0.252771	0.0200355	4.52409	22.8029	26.2569	27.6491	20.4408	20.3875	19.3435	23.1935	23.9933
Tb927.1.1850-1	0.308541	0.00445936	4.4777	17.2189	20.4471	20.505	25.3695	26.0726	24.9109	23.0605	20.6576
Tb927.1.1880-1	-0.316168	0.0118556	5.69915	55.9359	59.1214	62.6573	44.1455	44.1195	43.9061	61.6756	44.0671
Tb927.1.1890-1	-0.180446	0.072873	5.33733	40.9514	45.4405	44.5062	37.3068	39.036	35.5447	46.0912	34.5566
Tb927.1.1910-1	-0.104585	0.174934	5.50074	46.7773	46.7927	48.4645	44.4538	42.5831	42.3005	48.1235	42.7279
Tb927.1.1920-1	0.0580579	0.585747	5.0476	27.4901	35.5742	33.6649	36.1665	34.124	33.4932	31.0749	32.999
Tb927.1.1930-1	-0.498159	0.0134266	4.54662	29.4955	27.6997	28.5651	15.7645	16.8296	15.1187	29.5451	23.9462
Tb927.1.1960-1	-0.141276	0.0436516	6.18622	73.3107	79.9557	78.7015	67.8177	69.6551	69.1488	70.7368	73.2172
Tb927.1.1980-1	0.0919277	0.291129	6.26066	77.2583	71.5208	72.1934	76.0467	86.5893	82.568	74.3177	72.8962
Tb927.1.1990-1	0.000339792	1	5.42916	47.3275	40.9844	40.9136	39.7165	40.962	40.143	42.1081	52.5352
Tb927.1.2020-1	0.341519	0.598596	1.26818	3.6098	0.557858	2.01848	1.22439	2.94701	2.3309	1.42873	5.1514
Tb927.1.2040-1	0.250548	0.124825	2.65622	6.89403	5.51324	4.50665	6.19212	6.36708	6.77326	6.51994	7.6641
Tb927.1.2100-1	-0.167567	0.151192	7.47772	210.347	187.936	175.794	160.896	165.968	157.23	199.887	167.902
Tb927.1.2110-1	0.187763	0.0440913	4.62528	24.4578	22.5218	21.1558	23.3788	24.6721	27.7087	27.1511	26.3955
Tb927.1.2120-1	-0.0745287	0.554268	5.27367	39.3131	41.5311	38.9657	31.6417	34.4475	33.841	46.7958	42.9362
Tb927.1.2150-1	0.576114	0.000204926	5.23545	27.3504	26.3657	32.7876	41.123	47.0268	49.5737	34.1071	43.048
Tb927.1.2160-1	0.277526	0.0202261	5.26777	33.8762	35.0386	33.1473	35.9545	42.113	43.0736	41.5777	43.4296
Tb927.1.2190-1	-0.12168	0.251984	5.49899	48.3587	45.7469	48.7836	40.469	42.0303	41.5385	52.992	41.8658
Tb927.1.2200-1	0.938563	1.03e-06	4.29488	13.7455	12.1302	11.5348	29.4585	23.6446	21.7478	19.0636	25.7033
Tb927.1.2210-1	-0.257123	0.00449925	7.34082	183.28	183.012	175.257	145.749	146.445	137.334	148.072	177.722
Tb927.1.2230-1	0.0404206	0.670317	8.21857	254.427	329.478	294.035	311.499	286.193	281.084	306.886	319.415
Tb927.1.2260-1	-0.0745007	0.466874	7.51065	167.404	206.159	191.199	200.506	167.164	162.768	192.813	170.873
Tb927.1.2310-1	0.338981	0.0762832	6.49901	58.3522	88.092	86.3053	124.491	101.377	88.4084	74.2821	102.27
Tb927.1.2320-1	0.10137	0.29705	5.97171	62.3379	58.7585	58.9645	61.7575	64.2985	60.2969	60.7635	74.8822
Tb927.1.2330-1	-0.0506092	0.83863	1.41399	3.10588	2.69736	2.36601	3.14131	3.63221	2.11096	1.97378	2.2904
Tb927.1.2340-1	-2.72756	0.282785	-6.56862	0.0428738	0	0.0414089	0	0	0	0	0
Tb927.1.2420-1	-0.0932797	0.483702	6.15274	75.1071	70.8322	76.1362	63.5021	63.9352	58.3857	86.9649	74.3174
Tb927.1.2430-1	0.272695	0.884438	-0.895146	0.433857	0.566185	0.419033	1.19828	0.923691	0.354853	0	0.405643
Tb927.1.2570-1	-0.401239	0.00286409	7.32833	195.229	185.253	187.892	133.563	127.552	121.222	178.309	156.673
Tb927.1.2580-1	-0.245835	0.00264455	7.03297	147.874	141.92	145.69	121.212	115.689	111.23	129.803	134.251
Tb927.1.2600-1	-0.208087	0.0405384	4.65979	28.9814	25.4694	28.3274	25.72	24.9084	22.565	25.8792	20.37
Tb927.1.2640-1	0.125842	0.41415	5.50617	38.6972	42.691	47.5841	42.1698	42.8472	41.3892	44.3702	63.8415
Tb927.1.2670-1	-0.279815	0.00731656	6.76828	129.319	118.047	120.13	101.423	89.1328	89.2417	119.646	105.117
Tb927.1.2700-1	0.371671	7.88e-05	5.642	41.3983	42.3185	42.8529	56.5184	53.3904	56.9987	46.671	59.3377
Tb927.1.2710-1	0.0896663	0.300696	4.8173	25.8929	26.7241	28.7044	29.4852	27.5137	29.8133	31.1514	26.2645
Tb927.1.2730-1	-0.081591	0.371136	5.71723	50.8766	56.4207	56.0977	53.2216	50.3566	45.4519	54.6489	53.7947
Tb927.1.2740-1	0.0304891	0.67377	6.27293	74.8961	74.7447	79.2692	76.6505	74.3957	75.4641	82.5469	80.6618
Tb927.1.2750-1	0.0428504	0.720942	7.76161	203.766	212.006	223.273	233.201	245.038	249.287	188.307	181.187
Tb927.1.2760-1	0.0280197	0.835407	8.20931	243.767	328.931	304.395	310.81	260.578	306.992	281.394	330.905
Tb927.1.2770-1	0.0887855	0.392878	5.2867	35.8798	39.0611	37.7116	35.5055	42.542	43.5878	42.3394	35.6544
Tb927.1.2780-1	0.176143	0.5545	3.29965	7.49319	7.33398	12.4779	6.66066	7.78012	11.8347	12.8729	12.3207
Tb927.1.2820-1	0.196863	0.0219451	5.72687	49.3228	45.8059	50.4465	53.5232	49.7698	55.6817	61.6788	57.4638
Tb927.1.2970-1	0.138963	0.138762	5.92282	56.097	57.7462	57.3629	63.1299	64.715	66.4164	54.944	64.9193
Tb927.1.2980-1	-0.187718	0.0919925	5.15892	38.5027	37.6679	39.8492	30.3408	32.1351	31.9368	43.1018	32.2764
Tb927.1.2985-1	0.050287	0.68905	7.12583	139.959	135.644	134.421	142.728	154.852	162.664	133.034	114.02
Tb927.1.2990-1	-0.0979235	0.260109	5.79891	54.677	59.8993	59.5834	51.3126	54.064	54.6171	61.1891	50.043
Tb927.1.3000-1	-0.208677	0.00882575	6.51008	105.887	92.5297	100.133	82.2105	82.8381	83.1442	94.2005	88.2107
Tb927.1.3010-1	-0.0447712	0.622438	5.485	49.3046	44.0873	43.6057	39.6999	43.9919	46.6155	46.4443	44.5439
Tb927.1.3030-1	-0.129572	0.097312	6.6119	105.399	105.252	99.4639	90.7027	100.622	102.094	91.5184	87.4217
Tb927.1.3040-1	0.0738697	0.423975	6.02107	64.7872	61.4509	62.4354	67.6117	65.3128	72.349	67.0844	58.5014
Tb927.1.3050-1	-0.00630169	0.938742	6.32794	82.2567	79.8993	79.513	85.0636	86.4527	80.8072	80.0867	68.5923
Tb927.1.3070-1	-0.34691	0.000670733	6.37444	93.4309	91.9496	101.857	72.5709	73.7608	67.0758	91.5216	71.5558
Tb927.1.3110-1	-0.0209706	0.752552	7.19215	148.503	145.55	148.673	140.767	151.364	149.508	142.178	143.343
Tb927.1.3120-1	-0.133323	0.23945	3.50467	12.1787	10.8407	13.0211	10.3201	12.0726	11.1087	12.1704	9.0906
Tb927.1.3130-1	-0.059643	0.495826	6.57795	98.0575	95.0256	100.958	90.9537	101.177	92.1208	103.724	82.259
Tb927.1.3150-1	-0.0588188	0.457378	6.71562	108.231	109.96	105.206	106.172	112.68	105.046	100.249	93.2581
Tb927.1.3170-1	-0.0960021	0.189272	6.76344	117.16	109.96	112.484	109.029	111.293	105.667	105.905	97.6397
Tb927.1.3180-1	-0.432712	8.47e-05	10.7284	2142.32	1950.59	1980.45	1450.73	1486	1340.29	1681.11	1541.23
Tb927.1.3200-1	0.264999	0.324698	6.85657	106.41	103.551	98.8113	119.744	177.777	165.926	84.9274	69.9448
Tb927.1.3220-1	-0.0873022	0.243186	5.94281	62.2014	65.5327	63.8264	58.5013	59.8674	59.6012	65.8721	56.6973
Tb927.1.3230-1	0.0607847	0.475109	6.06889	66.2565	64.0805	65.7964	66.4305	74.0375	73.5835	66.1741	60.6825
Tb927.1.3250-1	-0.339073	0.0110721	5.39797	43.567	51.3797	50.5957	33.6549	34.5245	34.6749	49.3148	39.6072
Tb927.1.3260-1	-0.437482	0.00241921	5.86441	72.0626	66.7621	70.1062	45.827	46.7493	44.4593	69.1583	50.9475
Tb927.1.3270-1	-0.260481	0.0344469	5.27861	42.1577	43.1337	44.555	31.6522	30.9436	32.743	44.582	40.7671
Tb927.1.3280-1	-0.232607	0.0396072	6.09825	72.6711	79.4063	74.4959	58.833	59.4314	56.5446	71.5641	75.1351
Tb927.1.3290-1	-0.0842762	0.381335	6.02141	64.0152	68.1591	69.8521	57.9068	60.7341	60.692	74.6703	63.6262
Tb927.1.3300-1	-0.287105	0.0125537	5.74566	56.25	61.4424	63.7186	46.2273	45.0255	41.9946	58.1962	56.3901
Tb927.1.3310-1	-0.235046	0.021819	7.44215	196.547	191.171	188.056	149.075	147.747	146.535	185.763	186.343
Tb927.1.3320-1	0.0257607	0.930705	2.5781	6.03516	5.31081	6.36372	4.43478	4.59734	5.93247	6.24559	8.85229
Tb927.1.3350-1	0.419945	0.263433	0.553231	1.1109	1.57053	0.953723	1.25001	1.46412	1.91817	1.74041	1.73109
Tb927.1.3390-1	0.175489	0.231854	6.48605	91.6636	77.8469	79.3455	106.39	104.031	105.7	74.9886	77.1435
Tb927.1.3400-1	0.0337321	0.659975	6.4047	87.5929	80.6918	82.1936	86.3507	84.0657	85.6359	79.8395	91.4219
Tb927.1.3410-1	0.236892	0.0527009	5.43617	43.3151	38.3241	35.2115	45.1729	42.8326	42.6288	41.7977	57.0864
Tb927.1.3450-1	-0.159038	0.0962087	4.12396	19.9907	18.8714	17.0862	17.2328	15.9407	15.1497	18.1013	17.1121
Tb927.1.3550-1	0.0289064	0.814485	4.47825	23.4783	21.5726	20.9793	19.3115	21.5197	22.3382	24.522	24.5897
Tb927.1.3560-1	-0.0653601	0.404721	5.40469	42.5621	46.1038	42.0372	38.6281	40.4891	42.0046	41.3128	45.7571
Tb927.1.3610-1	-0.0577793	0.822975	3.4454	10.1788	11.8784	11.4381	7.56893	8.57313	10.6468	9.66017	17.2036
Tb927.1.3730-1	-3.61516	0.041315	-2.58925	1.00236	0.32702	0	0	0	0	0	0
Tb927.1.3800-1	0.472448	0.00512122	4.97427	24.8093	25.4285	25.7099	37.9367	38.1816	42.325	25.8231	31.2598
Tb927.1.3810-1	0.1831	0.109598	6.74999	108.907	95.9332	92.9653	108.521	120.414	123.133	95.2969	115.9
Tb927.1.3820-1	0.148855	0.208318	7.35237	158.213	152.445	148.477	177.745	185.53	191.029	133.088	160.77
Tb927.1.3830-1	-0.566556	8.5e-06	9.39348	916.612	830.906	783.951	527.661	519.295	522.115	682.662	597.143
Tb927.1.3840-1	0.0264985	0.785805	5.0947	31.9443	35.3073	34.1005	33.7541	35.2027	37.7556	35.989	29.3154
Tb927.1.3860-1	-0.0561406	0.568766	5.04239	34.1056	31.8738	35.2977	31.4443	30.8353	32.8927	38.6346	28.5488
Tb927.1.3880-1	-0.312387	0.0309744	5.59235	51.759	55.9303	57.0981	37.3143	39.6168	39.4885	59.2188	45.547
Tb927.1.3890-1	-0.0865455	0.465378	6.59706	96.7751	101.041	103.52	83.2582	89.8293	86.6864	117.282	96.0739
Tb927.1.3910-1	-0.152052	0.147948	6.03096	66.6098	68.8083	73.816	58.2389	58.4794	57.9192	76.5968	62.6373
Tb927.1.3940-1	-0.128859	0.188047	6.01436	64.5258	67.455	72.8787	60.089	67.7458	62.4282	68.795	53.2051
Tb927.1.3950-1	-0.439236	0.000321055	8.04382	317.201	318.649	311.181	215.718	223.144	210.634	293.229	221.407
Tb927.1.4010-1	0.00697969	0.971847	3.25881	10.9452	8.37591	9.31349	10.7046	11.1892	10.0426	8.51066	7.4939
Tb927.1.4020-1	0.902122	0.000329623	3.58031	6.92879	8.79484	7.52855	18.7381	16.0028	16.2928	8.75197	12.6527
Tb927.1.4040-1	0.0709153	0.355185	5.20979	34.9539	37.267	35.4233	38.127	36.8377	39.0676	38.4229	35.969
Tb927.1.4050-1	-0.517845	9.2e-05	5.8038	68.496	68.3515	69.6524	44.5448	43.4605	40.2072	64.0128	48.1731
Tb927.1.4100-1	0.0273903	0.771216	6.27336	72.3152	76.2438	80.7361	78.1176	80.5683	76.5641	86.862	67.4078
Tb927.1.4140-1	0.347348	0.0360086	2.80978	5.18518	6.97172	5.81739	8.87231	8.21978	7.62519	6.35109	7.05161
Tb927.1.4160-1	0.169636	0.101694	7.06604	132.287	121.413	119.25	139.737	137.751	148.251	116.606	156.667
Tb927.1.4180-1	-0.211609	0.00530801	5.73209	56.9403	59.9057	57.4569	48.2068	50.4592	46.1249	54.1599	51.9727
Tb927.1.4220-1	-0.125258	0.07612	6.34802	80.9071	90.5209	86.3313	78.5006	78.42	77.3881	81.518	78.0917
Tb927.1.4230-1	0.111407	0.188473	6.3733	73.4766	82.2652	81.0478	84.9853	91.0192	78.8051	79.4777	92.1211
Tb927.1.4250-1	-0.113593	0.113693	5.41557	42.3884	46.4576	45.56	42.6153	43.2204	41.1702	39.3611	40.6868
Tb927.1.4280-1	-0.231505	0.022735	4.64787	27.1416	27.2161	28.517	23.8646	23.905	21.2922	27.6502	20.97
Tb927.1.4300-1	0.0855766	0.367831	4.90341	28.0837	28.6821	29.711	30.8955	32.9203	30.2183	32.1377	26.773
Tb927.1.4310-1	-0.817091	0.000222358	5.86523	89.2803	74.0519	76.3061	35.3447	36.4106	32.8607	69.1642	52.919
Tb927.1.4340-1	-0.167155	0.0576153	5.84641	58.0558	63.0388	64.1645	51.6569	51.1473	51.6621	61.7881	58.7784
Tb927.1.4370-1	-0.0127561	0.871302	6.72657	100.216	107.018	112.207	107.224	100.62	100.876	105.721	113.325
Tb927.1.4380-1	0.183082	0.0539731	5.93511	54.4508	56.8301	57.9834	68.3403	65.3671	71.6986	55.4037	59.4062
Tb927.1.4400-1	0.172939	0.0815798	6.00853	52.7054	58.7392	67.4194	65.1908	69.9329	64.2779	64.545	72.2241
Tb927.1.4410-1	0.0458219	0.60348	6.20496	63.2863	77.5487	76.0926	77.2731	76.9931	74.7132	73.52	70.7304
Tb927.1.4420-1	0.219259	0.0215781	4.7868	23.8037	26.0849	25.2262	30.7598	31.5885	31.2143	25.187	26.9674
[truncated: 7,377 more rows]

## Sheet: 3i
GeneID	logFC	PValue	Log2 Avg RPKMs	ESAP1_C1	ESAP1_C2	ESB2_C1	ESB2_C2	ESB2_C3	V2PL02_C1	V2PL02_C2
[truncated: 7,584 more rows]

[truncated: 2 more sheets: 3j, 3k]
