# Supplementary material for: Specialized RNA decay fine-tunes monogenic antigen expression in Trypanosoma brucei
Source: Nat Microbiol. 2026 Mar 30;11(4):1080–99. doi: 10.1038/s41564-026-02289-4 (PMC13056571; doi:10.1038/s41564-026-02289-4)
Supplement: Supplementary file 7 — Raw source data, statistical source data and unprocessed western blots. [file 41564_2026_2289_MOESM7_ESM.xlsx]

## Sheet: 4b
		Localisation	RNAi	Tet	Below detection		1 focus		1 focus + diffuse signal		Disperse
		ESAP1	ESB2	-Tet	0	0	100	100	0	0	0	0
				+Tet 24 h	2.32558	2.32558	97.6744	97.6744	0	0	0	0
			ESB3	-Tet	1.02041	0	97.9592	100	0	0	1.02041	0
				+Tet 24 h	4.80769	7.07547	93.2692	90.0943	0	0	1.92308	2.83019
		ESB3	ESB2	-Tet	2.66667	8.39695	97.3333	91.6031	0	0	0	0
				+Tet 24 h	1.5625	1.53846	95.3125	98.4615	2.34375	0	0.78125	0
			ESAP1	-Tet	0	0	100	100	0	0	0	0
				+Tet 24 h	59.2275	66.1017	36.0515	30.5085	0	0	4.72103	3.38983
		ESB2	ESB3	-Tet	2.98507	0	97.0149	100	0	0	0	0
				+Tet 24 h	83.8462	63.1068	4.61538	7.76699	11.5385	29.1262	0	0
			ESAP1	-Tet	2.7027	4.58716	97.2973	95.4128	0	0	0	0
				+Tet 24 h	87.7193	77.1654	1.75439	10.2362	10.5263	12.5984	0	0

## Sheet: 4c
	ESAP1			ESB3			ESB2
	VEX2 RNAi	ESB3 RNAi	ESB2 RNAi	VEX2 RNAi	ESAP1 RNAi	ESB2 RNAi	VEX2 RNAi	ESAP1 RNAi	ESB3 RNAi
	0.839509	0.462879	1.32804	0.76526	0.406427	0.167309	0.722249	0.425601	0.22158
	0.945	0.899166	0.910126	0.9678	0.949013	0.172652	1.089	0.98979	0.139826
	1.023	0.9867	0.789	1.234	0.5674	0.15789	0.89	0.5786	0.1678
	A	B	C	D	E	F	G	H	I
Table Analyzed	All (3)		Table Analyzed	All (3)		Table Analyzed	All (3)		Table Analyzed	All (3)		Table Analyzed	All (3)		Table Analyzed	All (3)		Table Analyzed	All (3)		Table Analyzed	All (3)		Table Analyzed	All (3)
Column B	ESB3 RNAi		Column C	ESB2 RNAi		Column C	ESB2 RNAi		Column E	ESAP1 RNAi		Column F	ESB2 RNAi		Column F	ESB2 RNAi		Column H	ESAP1 RNAi		Column I	ESB3 RNAi		Column I	ESB3 RNAi
vs.	vs.		vs.	vs.		vs.	vs.		vs.	vs.		vs.	vs.		vs.	vs.		vs.	vs.		vs.	vs.		vs.	vs.
Column A	VEX2 RNAi		Column A	VEX2 RNAi		Column B	ESB3 RNAi		Column D	VEX2 RNAi		Column D	VEX2 RNAi		Column E	ESAP1 RNAi		Column G	VEX2 RNAi		Column G	VEX2 RNAi		Column H	ESAP1 RNAi
Unpaired t test			Unpaired t test			Unpaired t test			Unpaired t test			Unpaired t test			Unpaired t test			Unpaired t test			Unpaired t test			Unpaired t test
P value	0.4205		P value	0.6918		P value	0.3812		P value	0.1736		P value	0.0037		P value	0.0419		P value	0.3018		P value	0.0026		P value	0.0455
P value summary	ns		P value summary	ns		P value summary	ns		P value summary	ns		P value summary	**		P value summary	*		P value summary	ns		P value summary	**		P value summary	*
Significantly different (P < 0.05)?	No		Significantly different (P < 0.05)?	No		Significantly different (P < 0.05)?	No		Significantly different (P < 0.05)?	No		Significantly different (P < 0.05)?	Yes		Significantly different (P < 0.05)?	Yes		Significantly different (P < 0.05)?	No		Significantly different (P < 0.05)?	Yes		Significantly different (P < 0.05)?	Yes
One- or two-tailed P value?	Two-tailed		One- or two-tailed P value?	Two-tailed		One- or two-tailed P value?	Two-tailed		One- or two-tailed P value?	Two-tailed		One- or two-tailed P value?	Two-tailed		One- or two-tailed P value?	Two-tailed		One- or two-tailed P value?	Two-tailed		One- or two-tailed P value?	Two-tailed		One- or two-tailed P value?	Two-tailed
t, df	t=0.8969, df=4		t, df	t=0.4264, df=4		t, df	t=0.9832, df=4		t, df	t=1.654, df=4		t, df	t=6.061, df=4		t, df	t=2.951, df=4		t, df	t=1.184, df=4		t, df	t=6.662, df=4		t, df	t=2.870, df=4
How large is the effect?			How large is the effect?			How large is the effect?			How large is the effect?			How large is the effect?			How large is the effect?			How large is the effect?			How large is the effect?			How large is the effect?
Mean of column A	0.9358		Mean of column A	0.9358		Mean of column B	0.7829		Mean of column D	0.989		Mean of column D	0.989		Mean of column E	0.6409		Mean of column G	0.9004		Mean of column G	0.9004		Mean of column H	0.6647
Mean of column B	0.7829		Mean of column C	1.009		Mean of column C	1.009		Mean of column E	0.6409		Mean of column F	0.166		Mean of column F	0.166		Mean of column H	0.6647		Mean of column I	0.1764		Mean of column I	0.1764
Difference between means (B - A) ± SEM	-0.1529 ± 0.1705		Difference between means (C - A) ± SEM	0.07322 ± 0.1717		Difference between means (C - B) ± SEM	0.2261 ± 0.2300		Difference between means (E - D) ± SEM	-0.3481 ± 0.2105		Difference between means (F - D) ± SEM	-0.8231 ± 0.1358		Difference between means (F - E) ± SEM	-0.4750 ± 0.1609		Difference between means (H - G) ± SEM	-0.2358 ± 0.1990		Difference between means (I - G) ± SEM	-0.7240 ± 0.1087		Difference between means (I - H) ± SEM	-0.4883 ± 0.1702
95% confidence interval	-0.6263 to 0.3205		95% confidence interval	-0.4035 to 0.5500		95% confidence interval	-0.4125 to 0.8648		95% confidence interval	-0.9325 to 0.2364		95% confidence interval	-1.200 to -0.4460		95% confidence interval	-0.9219 to -0.02813		95% confidence interval	-0.7884 to 0.3168		95% confidence interval	-1.026 to -0.4223		95% confidence interval	-0.9607 to -0.01583
R squared (eta squared)	0.1674		R squared (eta squared)	0.04348		R squared (eta squared)	0.1946		R squared (eta squared)	0.406		R squared (eta squared)	0.9018		R squared (eta squared)	0.6853		R squared (eta squared)	0.2597		R squared (eta squared)	0.9173		R squared (eta squared)	0.673
F test to compare variances			F test to compare variances			F test to compare variances			F test to compare variances			F test to compare variances			F test to compare variances			F test to compare variances			F test to compare variances			F test to compare variances
F, DFn, Dfd	9.284, 2, 2		F, DFn, Dfd	9.432, 2, 2		F, DFn, Dfd	1.016, 2, 2		F, DFn, Dfd	1.405, 2, 2		F, DFn, Dfd	989.3, 2, 2		F, DFn, Dfd	1390, 2, 2		F, DFn, Dfd	2.526, 2, 2		F, DFn, Dfd	19.52, 2, 2		F, DFn, Dfd	49.31, 2, 2
P value	0.1945		P value	0.1917		P value	0.9921		P value	0.8316		P value	0.002		P value	0.0014		P value	0.5673		P value	0.0974		P value	0.0398
P value summary	ns		P value summary	ns		P value summary	ns		P value summary	ns		P value summary	**		P value summary	**		P value summary	ns		P value summary	ns		P value summary	*
Significantly different (P < 0.05)?	No		Significantly different (P < 0.05)?	No		Significantly different (P < 0.05)?	No		Significantly different (P < 0.05)?	No		Significantly different (P < 0.05)?	Yes		Significantly different (P < 0.05)?	Yes		Significantly different (P < 0.05)?	No		Significantly different (P < 0.05)?	No		Significantly different (P < 0.05)?	Yes
Data analyzed			Data analyzed			Data analyzed			Data analyzed			Data analyzed			Data analyzed			Data analyzed			Data analyzed			Data analyzed
Sample size, column A	3		Sample size, column A	3		Sample size, column B	3		Sample size, column D	3		Sample size, column D	3		Sample size, column E	3		Sample size, column G	3		Sample size, column G	3		Sample size, column H	3
Sample size, column B	3		Sample size, column C	3		Sample size, column C	3		Sample size, column E	3		Sample size, column F	3		Sample size, column F	3		Sample size, column H	3		Sample size, column I	3		Sample size, column I	3

## Sheet: 4e
		No signal		No + ESB		ESB only		No only		Disperse
	VEX2 RNAi -Tet	0.442478	4.54836	93.2636	87.1639	2.7293	7.16038	0.442478	0.600996	3.12216	0.526316
	VEX2 RNAi +Tet 24 h	34.0644	24.2047	18.7452	14.8222	7.74686	15.8006	30.7911	11.9926	8.65248	33.285
	ESB1 RNAi -Tet	4.9505	4.375	90.099	91.875	2.9703	0	0.990099	3.75	0.990099	0
	ESB1 RNAi +Tet 24 h	0.980392	1	67.6471	62.5	7.84314	3	10.7843	25.5	12.7451	8
	ESB2 RNAi -Tet	0.869565	4.73373	97.3913	89.9408	0	4.14201	1.73913	1.18343	0	0
	ESB2 RNAi +Tet 24 h	9.82143	12.2807	81.25	78.0702	8.03571	6.14035	0.892857	3.50877	0	0
	ESB3 RNAi -Tet	1.86916	1.3245	97.1963	98.6755	0	0	0.934579	0	0	0
	ESB3 RNAi +Tet 24 h	0.529101	0	93.1217	83.0645	2.6455	2.41935	3.7037	10.4839	0	4.03226
	ESAP1 RNAi -Tet	0.628931	1.5748	97.4843	96.063	0.628931	0.787402	0	1.5748	1.25786	0
	ESAP1 RNAi +Tet 24 h	2.03046	3.47826	86.802	83.4783	2.03046	3.47826	8.62944	8.69565	0.507614	0.869565

## Sheet: 4g
		Localisation	VEX2 RNAi	No signal		1 focus		1 focus + diffuse signal		Disperse
		ESB1	-Tet	5.72585	7.42088	94.2741	92.5791	0	0	0	0
			+Tet 24 h	28.9846	31.7903	71.0154	68.2097	0	0	0	0
		ESB2	-Tet	7.94393		92.0561		0		0
			+Tet 24 h	10.0529		3.1746		13.7566		73.0159
		ESB3	-Tet	2.67857	5.6701	97.3214	94.3299	0	0	0	0
			+Tet 24 h	4.90798	0.869565	7.36196	2.6087	26.9939	29.5652	60.7362	66.9565
		ESAP1	-Tet	4.23729	0	92.3729	100	0.847458	0	2.54237	0
			+Tet 24 h	1.75439	0.961538	9.64912	14.4231	25.4386	20.1923	63.1579	64.4231

## Sheet: 4i
	Localisation	RNAi		No signal		1 focus		1 focus + diffuse signal		Disperse
	VEX2	ESB2	-Tet	0.72	0.92	99.3	99.1	0	0	0	0
			+Tet 24 h	0	0	98	96.1	2	2.9	0	1
		ESB3	-Tet	0	0	100	100	0	0	0	0
			+Tet 24 h	0	1.23	89.52	91.358	6.67	6.17	3.81	1.23
		ESAP1	-Tet	0	2.3	100	95.35	0	1.2	0	1.2
			+Tet 24 h	0	0	96.2	99	3.8	0	0	1

## Sheet: 4j
		WT		VEX2 RNAi		ESAP1 RNAi		ESB3 RNAi		ESB2 RNAi
	Localisation	R1	R2	R1	R2	R1	R2	R1	R2	R1	R2
	ESB	99.06	98.64	28.37	35.5	88.8	86.96	95.77	85.48	89.29	84.21
	VEX2	99.2806	99.0826	0	0	96.1905	98.9691	89.5238	91.358	97.9798	96.0784
	ESAP1	92.3729	100	9.64912	14.4231	0	0	93.2692	90.0943	97.6744	97.6744
	ESB3	97.3214	94.3299	7.36196	2.6087	36.0515	30.5085	0	0	95.3125	98.4615
	ESB2	92.0561	92.0561	3.1746	3.1746	1.75439	10.2362	4.61538	7.76699	0	0

## Sheet: 4m
	Fig. 4m							Uncropped

## Sheet: 4n
GeneID	logFC	Group
Tb427.BES40.2	0.501805	NI
Tb427.BES40.3	0.729988	NI
Tb427.BES40.4	0.588644	NI
Tb427.BES40.5	0.989639	NI
Tb427.BES40.6	0.598788	NI
Tb427.BES40.7	0.12854	NI
Tb427.BES40.8	0.0457895	NI
Tb427.BES40.9	1.39939	NI
Tb427.BES40.10	0.224944	NI
Tb427.BES40.11	0.410514	NI
Tb427.BES40.12	0.286948	NI
Tb427.BES40.13	-0.458067	NI
Tb427.BES40.14	0.658914	NI
Tb427.BES40.15	1.05651	NI
Tb427.BES40.16	0.0982711	NI
Tb427.BES40.17	0.296115	NI
Tb427.BES40.18	NA	NI
Tb427.BES40.19	NA	NI
Tb427.BES40.20	-0.0547257	NI
Tb427.BES40.21	0.0165873	NI
Tb427.BES40.2	0.501805	NI
Tb427.BES40.3	0.729988	NI
Tb427.BES40.4	0.588644	NI
Tb427.BES40.5	0.989639	NI
Tb427.BES40.6	0.598788	NI
Tb427.BES40.7	0.12854	NI
Tb427.BES40.8	0.0457895	NI
Tb427.BES40.9	1.39939	NI
Tb427.BES40.10	0.224944	NI
Tb427.BES40.11	0.410514	NI
Tb427.BES40.12	0.286948	NI
Tb427.BES40.13	-0.458067	NI
Tb427.BES40.14	0.658914	NI
Tb427.BES40.15	1.05651	NI
Tb427.BES40.16	0.0982711	NI
Tb427.BES40.17	0.296115	NI
Tb427.BES40.18	NA	NI
Tb427.BES40.19	NA	NI
Tb427.BES40.20	-0.0547257	NI
Tb427.BES40.21	0.0165873	NI
Tb427.BES40.2	0.125355	NI
Tb427.BES40.3	0.303821	NI
Tb427.BES40.4	0.381611	NI
Tb427.BES40.5	0.595442	NI
Tb427.BES40.6	0.512273	NI
Tb427.BES40.7	0.315063	NI
Tb427.BES40.8	0.117743	NI
Tb427.BES40.9	-0.0830487	NI
Tb427.BES40.10	0.331562	NI
Tb427.BES40.11	0.29876	NI
Tb427.BES40.12	0.17353	NI
Tb427.BES40.13	0.633158	NI
Tb427.BES40.14	-0.0189184	NI
Tb427.BES40.15	-2.60388	NI
Tb427.BES40.16	0.31367	NI
Tb427.BES40.17	0.2741	NI
Tb427.BES40.18	NA	NI
Tb427.BES40.19	NA	NI
Tb427.BES40.20	0.103996	NI
Tb427.BES40.21	-0.278906	NI
Tb427.BES40.2	0.125355	NI
Tb427.BES40.3	0.303821	NI
Tb427.BES40.4	0.381611	NI
Tb427.BES40.5	0.595442	NI
Tb427.BES40.6	0.512273	NI
Tb427.BES40.7	0.315063	NI
Tb427.BES40.8	0.117743	NI
Tb427.BES40.9	-0.0830487	NI
Tb427.BES40.10	0.331562	NI
Tb427.BES40.11	0.29876	NI
Tb427.BES40.12	0.17353	NI
Tb427.BES40.13	0.633158	NI
Tb427.BES40.14	-0.0189184	NI
Tb427.BES40.15	-2.60388	NI
Tb427.BES40.16	0.31367	NI
Tb427.BES40.17	0.2741	NI
Tb427.BES40.18	NA	NI
Tb427.BES40.19	NA	NI
Tb427.BES40.20	0.103996	NI
Tb427.BES40.21	-0.278906	NI
Tb427.BES40.2	0.149736	NI
Tb427.BES40.3	0.446095	NI
Tb427.BES40.4	0.32042	NI
Tb427.BES40.5	0.73061	NI
Tb427.BES40.6	0.67398	NI
Tb427.BES40.7	0.25245	NI
Tb427.BES40.8	-0.0166444	NI
Tb427.BES40.9	0.72812	NI
Tb427.BES40.10	0.374012	NI
Tb427.BES40.11	0.340349	NI
Tb427.BES40.12	0.0929483	NI
Tb427.BES40.13	-0.428749	NI
Tb427.BES40.14	0.268936	NI
Tb427.BES40.15	1.70053	NI
Tb427.BES40.16	0.376343	NI
Tb427.BES40.17	0.195168	NI
Tb427.BES40.18	NA	NI
Tb427.BES40.19	NA	NI
Tb427.BES40.20	0.121769	NI
Tb427.BES40.21	0.22029	NI
Tb427.BES40.2	0.149736	NI
Tb427.BES40.3	0.446095	NI
Tb427.BES40.4	0.32042	NI
Tb427.BES40.5	0.73061	NI
Tb427.BES40.6	0.67398	NI
Tb427.BES40.7	0.25245	NI
Tb427.BES40.8	-0.0166444	NI
Tb427.BES40.9	0.72812	NI
Tb427.BES40.10	0.374012	NI
Tb427.BES40.11	0.340349	NI
Tb427.BES40.12	0.0929483	NI
Tb427.BES40.13	-0.428749	NI
Tb427.BES40.14	0.268936	NI
Tb427.BES40.15	1.70053	NI
Tb427.BES40.16	0.376343	NI
Tb427.BES40.17	0.195168	NI
Tb427.BES40.18	NA	NI
Tb427.BES40.19	NA	NI
Tb427.BES40.20	0.121769	NI
Tb427.BES40.21	0.22029	NI
Tb427.BES40.2	-1.57214	NI
Tb427.BES40.3	-1.53403	NI
Tb427.BES40.4	0.744627	NI
Tb427.BES40.5	0.54958	NI
Tb427.BES40.6	0.628633	NI
Tb427.BES40.7	1.02421	NI
Tb427.BES40.8	0.54417	NI
Tb427.BES40.9	-0.553876	NI
Tb427.BES40.10	0.803005	NI
Tb427.BES40.11	0.730612	NI
Tb427.BES40.12	0.746145	NI
Tb427.BES40.13	0.926971	NI
Tb427.BES40.14	0.223517	NI
Tb427.BES40.15	-0.449087	NI
Tb427.BES40.16	0.865533	NI
Tb427.BES40.17	0.502298	NI
Tb427.BES40.18	-1.91018	NI
Tb427.BES40.19	0	NI
Tb427.BES40.20	0.715039	NI
Tb427.BES40.21	-0.228904	NI
Tb427.BES40.2	0.659159	NI
Tb427.BES40.3	0.803974	NI
Tb427.BES40.4	0.371805	NI
Tb427.BES40.5	0.607353	NI
Tb427.BES40.6	0.532461	NI
Tb427.BES40.7	0.660089	NI
Tb427.BES40.8	0.368171	NI
Tb427.BES40.9	-0.621489	NI
Tb427.BES40.10	0.475722	NI
Tb427.BES40.11	0.334997	NI
Tb427.BES40.12	0.632942	NI
Tb427.BES40.13	0.726045	NI
Tb427.BES40.14	0.269478	NI
Tb427.BES40.15	-0.518939	NI
Tb427.BES40.16	0.460294	NI
Tb427.BES40.17	0.386199	NI
Tb427.BES40.18	-1.83476	NI
Tb427.BES40.19	0	NI
Tb427.BES40.20	0.179981	NI
Tb427.BES40.21	0.0553427	NI
Tb427.BES40.2	0.684453	NI
Tb427.BES40.3	0.865475	NI
Tb427.BES40.4	0.520065	NI
Tb427.BES40.5	0.825487	NI
Tb427.BES40.6	0.538859	NI
Tb427.BES40.7	0.995885	NI
Tb427.BES40.8	0.444386	NI
Tb427.BES40.9	-0.0351953	NI
Tb427.BES40.10	0.804298	NI
Tb427.BES40.11	0.625819	NI
Tb427.BES40.12	0.929159	NI
Tb427.BES40.13	1.06951	NI
Tb427.BES40.14	0.691861	NI
Tb427.BES40.15	0.0990021	NI
Tb427.BES40.16	0.837211	NI
Tb427.BES40.17	0.537129	NI
Tb427.BES40.18	1.53199	NI
Tb427.BES40.19	0	NI
Tb427.BES40.20	0.441299	NI
Tb427.BES40.21	0.524227	NI
Tb427.BES40.2	0.423104	NI
Tb427.BES40.3	0.919895	NI
Tb427.BES40.4	1.54603	NI
Tb427.BES40.5	1.53679	NI
Tb427.BES40.6	1.67063	NI
Tb427.BES40.7	1.39051	NI
Tb427.BES40.8	1.316	NI
Tb427.BES40.9	0.995617	NI
Tb427.BES40.10	1.47153	NI
Tb427.BES40.11	1.37774	NI
Tb427.BES40.12	1.32089	NI
Tb427.BES40.13	1.22216	NI
Tb427.BES40.14	1.14947	NI
Tb427.BES40.15	1.35263	NI
Tb427.BES40.16	1.51265	NI
Tb427.BES40.17	1.46423	NI
Tb427.BES40.18	1.97762	NI
Tb427.BES40.19	0	NI
Tb427.BES40.20	1.28644	NI
Tb427.BES40.21	1.18503	NI
Tb427.BES40.2	0.351841	NI
Tb427.BES40.3	0.905261	NI
Tb427.BES40.4	1.69599	NI
Tb427.BES40.5	1.54309	NI
Tb427.BES40.6	1.25673	NI
Tb427.BES40.7	1.67614	NI
Tb427.BES40.8	1.24142	NI
Tb427.BES40.9	1.23547	NI
Tb427.BES40.10	1.48798	NI
Tb427.BES40.11	1.26539	NI
Tb427.BES40.12	1.43718	NI
Tb427.BES40.13	1.57133	NI
Tb427.BES40.14	1.33041	NI
Tb427.BES40.15	1.59037	NI
Tb427.BES40.16	1.54496	NI
Tb427.BES40.17	1.27803	NI
Tb427.BES40.18	1.36876	NI
Tb427.BES40.19	0	NI
Tb427.BES40.20	1.34078	NI
Tb427.BES40.21	1.13105	NI
Tb427.BES40.2	-0.0655594	NI
Tb427.BES40.3	0.162976	NI
Tb427.BES40.4	0.241436	NI
Tb427.BES40.5	0.123857	NI
Tb427.BES40.6	0.216021	NI
Tb427.BES40.7	-0.0264076	NI
Tb427.BES40.8	0.110537	NI
Tb427.BES40.9	0.168885	NI
Tb427.BES40.10	-0.00658067	NI
Tb427.BES40.11	0.0938118	NI
Tb427.BES40.12	0.259639	NI
Tb427.BES40.13	-0.16053	NI
Tb427.BES40.14	0.215344	NI
Tb427.BES40.15	0.258502	NI
Tb427.BES40.16	0.0418213	NI
Tb427.BES40.17	-0.0358734	NI
Tb427.BES40.18	-2.6723	NI
Tb427.BES40.19	0	NI
Tb427.BES40.20	-0.0233424	NI
Tb427.BES40.21	0.0376015	NI
Tb427.BES40.2	-0.129811	NI
Tb427.BES40.3	0.0647599	NI
Tb427.BES40.4	0.143452	NI
Tb427.BES40.5	-0.0164625	NI
Tb427.BES40.6	-0.0814784	NI
Tb427.BES40.7	-0.264645	NI
Tb427.BES40.8	0.109829	NI
Tb427.BES40.9	-0.0467718	NI
Tb427.BES40.10	-0.0569389	NI
Tb427.BES40.11	0.03251	NI
Tb427.BES40.12	0.054523	NI
Tb427.BES40.13	-0.407753	NI
Tb427.BES40.14	0.0765845	NI
Tb427.BES40.15	0.0568588	NI
Tb427.BES40.16	0.0233692	NI
Tb427.BES40.17	-0.0176	NI
Tb427.BES40.18	1.93996	NI
Tb427.BES40.19	0	NI
Tb427.BES40.20	-0.0370424	NI
Tb427.BES40.21	-0.10778	NI
Tb427.BES40.2	-0.0496024	NI
Tb427.BES40.3	0.297225	NI
Tb427.BES40.4	0.278977	NI
Tb427.BES40.5	0.366499	NI
Tb427.BES40.6	-0.0816859	NI
Tb427.BES40.7	-0.088605	NI
Tb427.BES40.8	-0.156206	NI
Tb427.BES40.9	-0.122444	NI
Tb427.BES40.10	0.183629	NI
Tb427.BES40.11	0.0887796	NI
Tb427.BES40.12	-0.0205399	NI
Tb427.BES40.13	-0.113612	NI
Tb427.BES40.14	0.0446517	NI
Tb427.BES40.15	0.0957497	NI
Tb427.BES40.16	0.260947	NI
Tb427.BES40.17	0.104231	NI
Tb427.BES40.18	1.35952	NI
Tb427.BES40.19	0	NI
Tb427.BES40.20	0.0294082	NI
Tb427.BES40.21	-0.0567871	NI
Tb427.BES40.2	0.157745	NI
Tb427.BES40.3	0.531139	NI
Tb427.BES40.4	0.396766	NI
Tb427.BES40.5	0.316739	NI
Tb427.BES40.6	-0.240361	NI
Tb427.BES40.7	-0.46055	NI
Tb427.BES40.8	0.857843	NI
Tb427.BES40.9	-0.956577	NI
Tb427.BES40.10	0.227074	NI
Tb427.BES40.11	-0.588928	NI
Tb427.BES40.12	-0.186621	NI
Tb427.BES40.13	-0.754203	NI
Tb427.BES40.14	-0.585754	NI
Tb427.BES40.15	-0.420762	NI
Tb427.BES40.16	0.436479	NI
Tb427.BES40.17	-0.265651	NI
Tb427.BES40.18	1.38956	NI
Tb427.BES40.19	0	NI
Tb427.BES40.20	0.226151	NI
Tb427.BES40.21	-0.1343	NI
Tb427.BES40.2	-0.287395	NI
Tb427.BES40.3	0.0804882	NI
Tb427.BES40.4	-0.313601	NI
Tb427.BES40.5	0.233865	NI
Tb427.BES40.6	-0.324853	NI
Tb427.BES40.7	-0.267874	NI
Tb427.BES40.8	-0.143508	NI
Tb427.BES40.9	-0.49488	NI
Tb427.BES40.10	0.146302	NI
Tb427.BES40.11	-0.234611	NI
Tb427.BES40.12	-0.367581	NI
Tb427.BES40.13	-0.783434	NI
Tb427.BES40.14	-0.139942	NI
Tb427.BES40.15	-0.25023	NI
Tb427.BES40.16	0.306996	NI
Tb427.BES40.17	-0.203712	NI
Tb427.BES40.18	0.431812	NI
Tb427.BES40.19	0	NI
Tb427.BES40.20	-0.108869	NI
Tb427.BES40.21	-0.846333	NI
Tb427.BES40.2	1.62594	VEX2_24
Tb427.BES40.3	2.0933	VEX2_24
Tb427.BES40.4	2.1716	VEX2_24
Tb427.BES40.5	3.39793	VEX2_24
Tb427.BES40.6	4.0057	VEX2_24
Tb427.BES40.7	3.51758	VEX2_24
Tb427.BES40.8	2.30236	VEX2_24
Tb427.BES40.9	5.42126	VEX2_24
Tb427.BES40.10	3.24259	VEX2_24
Tb427.BES40.11	4.02645	VEX2_24
Tb427.BES40.12	4.24434	VEX2_24
Tb427.BES40.13	3.72649	VEX2_24
Tb427.BES40.14	4.21436	VEX2_24
Tb427.BES40.15	5.64427	VEX2_24
Tb427.BES40.16	3.53102	VEX2_24
Tb427.BES40.17	3.94999	VEX2_24
Tb427.BES40.18	NA	VEX2_24
Tb427.BES40.19	NA	VEX2_24
Tb427.BES40.20	2.14176	VEX2_24
Tb427.BES40.21	3.10126	VEX2_24
Tb427.BES40.2	1.62594	VEX2_24
Tb427.BES40.3	2.0933	VEX2_24
Tb427.BES40.4	2.1716	VEX2_24
Tb427.BES40.5	3.39793	VEX2_24
Tb427.BES40.6	4.0057	VEX2_24
Tb427.BES40.7	3.51758	VEX2_24
Tb427.BES40.8	2.30236	VEX2_24
Tb427.BES40.9	5.42126	VEX2_24
Tb427.BES40.10	3.24259	VEX2_24
Tb427.BES40.11	4.02645	VEX2_24
Tb427.BES40.12	4.24434	VEX2_24
Tb427.BES40.13	3.72649	VEX2_24
Tb427.BES40.14	4.21436	VEX2_24
Tb427.BES40.15	5.64427	VEX2_24
Tb427.BES40.16	3.53102	VEX2_24
Tb427.BES40.17	3.94999	VEX2_24
Tb427.BES40.18	NA	VEX2_24
Tb427.BES40.19	NA	VEX2_24
Tb427.BES40.20	2.14176	VEX2_24
Tb427.BES40.21	3.10126	VEX2_24
Tb427.BES40.2	2.07031	VEX2_24
Tb427.BES40.3	2.60484	VEX2_24
Tb427.BES40.4	2.50304	VEX2_24
Tb427.BES40.5	3.78509	VEX2_24
Tb427.BES40.6	4.36424	VEX2_24
Tb427.BES40.7	3.09793	VEX2_24
Tb427.BES40.8	2.16536	VEX2_24
Tb427.BES40.9	5.32716	VEX2_24
Tb427.BES40.10	3.10465	VEX2_24
Tb427.BES40.11	4.21544	VEX2_24
Tb427.BES40.12	4.30386	VEX2_24
Tb427.BES40.13	3.80128	VEX2_24
Tb427.BES40.14	4.70784	VEX2_24
Tb427.BES40.15	5.63728	VEX2_24
Tb427.BES40.16	3.41894	VEX2_24
Tb427.BES40.17	4.25339	VEX2_24
Tb427.BES40.18	NA	VEX2_24
Tb427.BES40.19	NA	VEX2_24
Tb427.BES40.20	1.93294	VEX2_24
Tb427.BES40.21	3.12939	VEX2_24
Tb427.BES40.2	2.07031	VEX2_24
Tb427.BES40.3	2.60484	VEX2_24
Tb427.BES40.4	2.50304	VEX2_24
Tb427.BES40.5	3.78509	VEX2_24
Tb427.BES40.6	4.36424	VEX2_24
Tb427.BES40.7	3.09793	VEX2_24
Tb427.BES40.8	2.16536	VEX2_24
Tb427.BES40.9	5.32716	VEX2_24
Tb427.BES40.10	3.10465	VEX2_24
Tb427.BES40.11	4.21544	VEX2_24
Tb427.BES40.12	4.30386	VEX2_24
Tb427.BES40.13	3.80128	VEX2_24
Tb427.BES40.14	4.70784	VEX2_24
Tb427.BES40.15	5.63728	VEX2_24
Tb427.BES40.16	3.41894	VEX2_24
Tb427.BES40.17	4.25339	VEX2_24
Tb427.BES40.18	NA	VEX2_24
Tb427.BES40.19	NA	VEX2_24
Tb427.BES40.20	1.93294	VEX2_24
Tb427.BES40.21	3.12939	VEX2_24
Tb427.BES40.2	2.12718	VEX2_24
Tb427.BES40.3	2.47332	VEX2_24
Tb427.BES40.4	2.44141	VEX2_24
Tb427.BES40.5	3.44456	VEX2_24
Tb427.BES40.6	4.05987	VEX2_24
Tb427.BES40.7	2.94475	VEX2_24
Tb427.BES40.8	2.15946	VEX2_24
Tb427.BES40.9	5.20729	VEX2_24
Tb427.BES40.10	2.88404	VEX2_24
Tb427.BES40.11	4.06422	VEX2_24
Tb427.BES40.12	4.26135	VEX2_24
Tb427.BES40.13	3.97004	VEX2_24
Tb427.BES40.14	4.60579	VEX2_24
Tb427.BES40.15	4.91758	VEX2_24
Tb427.BES40.16	3.16056	VEX2_24
Tb427.BES40.17	4.25449	VEX2_24
Tb427.BES40.18	NA	VEX2_24
Tb427.BES40.19	NA	VEX2_24
Tb427.BES40.20	1.79733	VEX2_24
Tb427.BES40.21	2.89651	VEX2_24
Tb427.BES40.2	2.12718	VEX2_24
Tb427.BES40.3	2.47332	VEX2_24
Tb427.BES40.4	2.44141	VEX2_24
Tb427.BES40.5	3.44456	VEX2_24
Tb427.BES40.6	4.05987	VEX2_24
Tb427.BES40.7	2.94475	VEX2_24
Tb427.BES40.8	2.15946	VEX2_24
Tb427.BES40.9	5.20729	VEX2_24
Tb427.BES40.10	2.88404	VEX2_24
Tb427.BES40.11	4.06422	VEX2_24
Tb427.BES40.12	4.26135	VEX2_24
Tb427.BES40.13	3.97004	VEX2_24
Tb427.BES40.14	4.60579	VEX2_24
Tb427.BES40.15	4.91758	VEX2_24
Tb427.BES40.16	3.16056	VEX2_24
Tb427.BES40.17	4.25449	VEX2_24
Tb427.BES40.18	NA	VEX2_24
Tb427.BES40.19	NA	VEX2_24
Tb427.BES40.20	1.79733	VEX2_24
Tb427.BES40.21	2.89651	VEX2_24
Tb427.BES40.2	0.00184816	ESB2
Tb427.BES40.3	0.38253	ESB2
Tb427.BES40.4	3.25059	ESB2
Tb427.BES40.5	3.20888	ESB2
Tb427.BES40.6	3.10482	ESB2
Tb427.BES40.7	3.54542	ESB2
Tb427.BES40.8	2.71704	ESB2
Tb427.BES40.9	2.53866	ESB2
Tb427.BES40.10	3.31628	ESB2
Tb427.BES40.11	3.24284	ESB2
Tb427.BES40.12	3.53078	ESB2
Tb427.BES40.13	3.49147	ESB2
Tb427.BES40.14	2.86152	ESB2
Tb427.BES40.15	2.95831	ESB2
Tb427.BES40.16	3.22861	ESB2
Tb427.BES40.17	2.95885	ESB2
Tb427.BES40.18	3.3642	ESB2
Tb427.BES40.19	0	ESB2
Tb427.BES40.20	2.73013	ESB2
Tb427.BES40.21	2.05776	ESB2
Tb427.BES40.2	1.3413	ESB2
Tb427.BES40.3	1.41589	ESB2
Tb427.BES40.4	3.0244	ESB2
Tb427.BES40.5	2.9882	ESB2
Tb427.BES40.6	3.0217	ESB2
Tb427.BES40.7	3.24906	ESB2
Tb427.BES40.8	2.50509	ESB2
Tb427.BES40.9	2.24706	ESB2
Tb427.BES40.10	3.00524	ESB2
Tb427.BES40.11	3.11763	ESB2
Tb427.BES40.12	3.22562	ESB2
Tb427.BES40.13	3.22765	ESB2
Tb427.BES40.14	2.42999	ESB2
Tb427.BES40.15	2.37599	ESB2
Tb427.BES40.16	2.88847	ESB2
Tb427.BES40.17	2.71913	ESB2
Tb427.BES40.18	2.95042	ESB2
Tb427.BES40.19	0	ESB2
Tb427.BES40.20	2.38189	ESB2
Tb427.BES40.21	2.14522	ESB2
Tb427.BES40.2	1.73858	ESB2
Tb427.BES40.3	1.82625	ESB2
Tb427.BES40.4	3.10079	ESB2
Tb427.BES40.5	3.11406	ESB2
Tb427.BES40.6	2.98077	ESB2
Tb427.BES40.7	3.24494	ESB2
Tb427.BES40.8	2.52746	ESB2
Tb427.BES40.9	2.05837	ESB2
Tb427.BES40.10	3.05143	ESB2
Tb427.BES40.11	2.98498	ESB2
Tb427.BES40.12	3.2709	ESB2
Tb427.BES40.13	3.0634	ESB2
Tb427.BES40.14	2.46108	ESB2
Tb427.BES40.15	2.36799	ESB2
Tb427.BES40.16	2.95183	ESB2
Tb427.BES40.17	2.64609	ESB2
Tb427.BES40.18	3.20826	ESB2
Tb427.BES40.19	5.12548e-15	ESB2
Tb427.BES40.20	2.44632	ESB2
Tb427.BES40.21	2.07376	ESB2
Tb427.BES40.2	1.06368	ESB2
Tb427.BES40.3	1.80758	ESB2
Tb427.BES40.4	3.53123	ESB2
Tb427.BES40.5	3.44534	ESB2
Tb427.BES40.6	3.32084	ESB2
Tb427.BES40.7	2.8753	ESB2
Tb427.BES40.8	2.67891	ESB2
Tb427.BES40.9	2.09499	ESB2
Tb427.BES40.10	3.3209	ESB2
Tb427.BES40.11	3.36789	ESB2
Tb427.BES40.12	3.3662	ESB2
Tb427.BES40.13	2.4785	ESB2
Tb427.BES40.14	2.46189	ESB2
Tb427.BES40.15	2.64218	ESB2
Tb427.BES40.16	3.35941	ESB2
Tb427.BES40.17	2.98087	ESB2
Tb427.BES40.18	2.95316	ESB2
Tb427.BES40.19	0	ESB2
Tb427.BES40.20	2.74139	ESB2
Tb427.BES40.21	2.41938	ESB2
Tb427.BES40.2	1.33844	ESB2
Tb427.BES40.3	1.77612	ESB2
Tb427.BES40.4	3.0626	ESB2
Tb427.BES40.5	3.27755	ESB2
Tb427.BES40.6	2.67759	ESB2
Tb427.BES40.7	1.8737	ESB2
Tb427.BES40.8	2.62483	ESB2
Tb427.BES40.9	1.57763	ESB2
Tb427.BES40.10	2.9671	ESB2
Tb427.BES40.11	2.36867	ESB2
Tb427.BES40.12	2.39591	ESB2
Tb427.BES40.13	0.78411	ESB2
Tb427.BES40.14	1.15513	ESB2
Tb427.BES40.15	1.29315	ESB2
Tb427.BES40.16	2.77714	ESB2
Tb427.BES40.17	2.36225	ESB2
Tb427.BES40.18	1.43035	ESB2
Tb427.BES40.19	0	ESB2
Tb427.BES40.20	2.38369	ESB2
Tb427.BES40.21	1.54012	ESB2
Tb427.BES40.2	1.22392	ESB3
Tb427.BES40.3	1.82046	ESB3
Tb427.BES40.4	3.60549	ESB3
Tb427.BES40.5	3.34949	ESB3
Tb427.BES40.6	3.09086	ESB3
Tb427.BES40.7	2.68797	ESB3
Tb427.BES40.8	2.70736	ESB3
Tb427.BES40.9	1.7484	ESB3
Tb427.BES40.10	3.14014	ESB3
Tb427.BES40.11	2.84806	ESB3
Tb427.BES40.12	2.84467	ESB3
Tb427.BES40.13	2.5114	ESB3
Tb427.BES40.14	1.95605	ESB3
Tb427.BES40.15	1.98645	ESB3
Tb427.BES40.16	3.10764	ESB3
Tb427.BES40.17	2.63004	ESB3
Tb427.BES40.18	2.07427	ESB3
Tb427.BES40.19	0	ESB3
Tb427.BES40.20	2.51656	ESB3
Tb427.BES40.21	1.36411	ESB3
Tb427.BES40.2	1.11368	ESB3
Tb427.BES40.3	1.73889	ESB3
Tb427.BES40.4	3.59644	ESB3
Tb427.BES40.5	3.46858	ESB3
Tb427.BES40.6	3.25139	ESB3
Tb427.BES40.7	2.44718	ESB3
Tb427.BES40.8	2.81443	ESB3
Tb427.BES40.9	1.71172	ESB3
Tb427.BES40.10	3.17728	ESB3
Tb427.BES40.11	3.08456	ESB3
Tb427.BES40.12	2.95136	ESB3
Tb427.BES40.13	2.14911	ESB3
Tb427.BES40.14	2.11935	ESB3
Tb427.BES40.15	2.33335	ESB3
Tb427.BES40.16	3.10296	ESB3
Tb427.BES40.17	2.65702	ESB3
Tb427.BES40.18	-2.64968	ESB3
Tb427.BES40.19	-5.12548e-15	ESB3
Tb427.BES40.20	2.42187	ESB3
Tb427.BES40.21	1.31583	ESB3
Tb427.BES40.2	0.898301	ESB3
Tb427.BES40.3	1.60147	ESB3
Tb427.BES40.4	3.59249	ESB3
Tb427.BES40.5	3.3331	ESB3
Tb427.BES40.6	3.17033	ESB3
Tb427.BES40.7	2.45999	ESB3
Tb427.BES40.8	2.83509	ESB3
Tb427.BES40.9	1.48406	ESB3
Tb427.BES40.10	3.0173	ESB3
Tb427.BES40.11	3.01046	ESB3
Tb427.BES40.12	3.02865	ESB3
Tb427.BES40.13	2.0957	ESB3
Tb427.BES40.14	2.10917	ESB3
Tb427.BES40.15	2.0636	ESB3
Tb427.BES40.16	2.93932	ESB3
Tb427.BES40.17	2.51451	ESB3
Tb427.BES40.18	1.46891	ESB3
Tb427.BES40.19	0	ESB3
Tb427.BES40.20	2.36938	ESB3
Tb427.BES40.21	1.23701	ESB3
Tb427.BES40.2	1.00664	ESAP1
Tb427.BES40.3	1.82431	ESAP1
Tb427.BES40.4	3.53382	ESAP1
Tb427.BES40.5	3.53043	ESAP1
Tb427.BES40.6	2.96358	ESAP1
Tb427.BES40.7	2.4166	ESAP1
Tb427.BES40.8	3.34075	ESAP1
Tb427.BES40.9	1.46111	ESAP1
Tb427.BES40.10	3.12232	ESAP1
Tb427.BES40.11	2.74827	ESAP1
Tb427.BES40.12	2.90044	ESAP1
Tb427.BES40.13	2.01995	ESAP1
Tb427.BES40.14	1.87061	ESAP1
Tb427.BES40.15	2.0875	ESAP1
Tb427.BES40.16	3.00251	ESAP1
Tb427.BES40.17	2.39419	ESAP1
Tb427.BES40.18	1.47107	ESAP1
Tb427.BES40.19	0	ESAP1
Tb427.BES40.20	2.48184	ESAP1
Tb427.BES40.21	1.49448	ESAP1
Tb427.BES40.2	0.904277	ESAP1
Tb427.BES40.3	1.76205	ESAP1
Tb427.BES40.4	3.35234	ESAP1
Tb427.BES40.5	3.48081	ESAP1
Tb427.BES40.6	2.59035	ESAP1
Tb427.BES40.7	2.18059	ESAP1
Tb427.BES40.8	2.83199	ESAP1
Tb427.BES40.9	1.03495	ESAP1
Tb427.BES40.10	2.94809	ESAP1
Tb427.BES40.11	2.39414	ESAP1
Tb427.BES40.12	2.68342	ESAP1
Tb427.BES40.13	1.86912	ESAP1
Tb427.BES40.14	1.82921	ESAP1
Tb427.BES40.15	1.8296	ESAP1
Tb427.BES40.16	2.80466	ESAP1
Tb427.BES40.17	2.18344	ESAP1
Tb427.BES40.18	1.97796	ESAP1
Tb427.BES40.19	5.12548e-15	ESAP1
Tb427.BES40.20	2.28851	ESAP1
Tb427.BES40.21	1.08812	ESAP1
Tb427.BES40.12	0.0929483	NI
Tb427.BES40.13	-0.428749	NI
Tb427.BES40.14	0.268936	NI
Tb427.BES40.15	1.70053	NI
Tb427.BES40.16	0.376343	NI
Tb427.BES40.17	0.195168	NI
Tb427.BES40.18	NA	NI
Tb427.BES40.19	NA	NI
Tb427.BES40.20	0.121769	NI
Tb427.BES40.21	0.22029	NI
Tb427.BES40.22	-0.0712628	NI
Tb927.6.450	1.05954	NI
Tb927.6.460	NA	NI
Tb927.6.480-1	0.161827	NI
Tb927.6.490-1	NA	NI
Tb927.6.510-1	0.335075	NI
Tb927.6.540-1	-0.2868	NI
Tb927.6.550-1	0.326138	NI
Tb927.10.5680-1	-0.0264274	NI
Tb927.10.5690-1	0.0109697	NI
Tb927.10.10210-1	0.987594	NI
Tb927.10.10220-1	1.43017	NI
Tb927.10.10230-1	1.54617	NI
Tb927.10.10240-1	1.36208	NI
Tb927.10.10250-1	0.840711	NI
Tb927.10.10260-1	0.485049	NI
Tb927.1.10-1	0	NI
Tb927.1.30-1	0	NI
Tb927.1.40-1	-1.91085	NI
Tb927.1.110-1	0.016529	NI
Tb927.1.270-1	-0.0217473	NI
Tb927.1.280-1	0.290247	NI
Tb927.1.290-1	-0.200917	NI
Tb927.1.370-1	-0.0745173	NI
Tb927.1.400-1	-0.0404841	NI
Tb927.1.470-1	0.110715	NI
Tb927.1.480-1	-0.107042	NI
Tb927.1.490-1	0.012048	NI
Tb927.1.530-1	0.146694	NI
Tb927.1.540-1	0.0573532	NI
Tb927.1.560-1	-0.102764	NI
Tb927.1.570-1	0.0670593	NI
Tb927.1.580-1	-0.157679	NI
Tb927.1.600-1	0.0623809	NI
Tb927.1.610-1	0.0639497	NI
Tb927.1.630-1	-0.0371806	NI
Tb927.1.640-1	0.0716241	NI
Tb927.1.650-1	0.245498	NI
Tb927.1.670-1	-0.010815	NI
Tb927.1.690-1	0.0373173	NI
Tb927.1.700-1	0.103051	NI
Tb927.1.710-1	-0.171528	NI
Tb927.1.720-1	-0.118451	NI
Tb927.1.730-1	0.0472573	NI
Tb927.1.740-1	0.069171	NI
Tb927.1.750-1	-0.141524	NI
Tb927.1.760-1	-0.0873384	NI
Tb927.1.780-1	0.308364	NI
Tb927.1.790-1	-0.0223715	NI
Tb927.1.820-1	-0.223825	NI
Tb927.1.830-1	0.0828036	NI
Tb927.1.840-1	-0.0668992	NI
Tb927.1.860-1	0.141573	NI
Tb927.1.870-1	0.116426	NI
Tb927.1.880-1	0.0595439	NI
Tb927.1.890-1	0.0684422	NI
Tb927.1.990-1	-0.0287596	NI
Tb927.1.1000-1	-0.244334	NI
Tb927.1.1010-1	-0.0507968	NI
Tb927.1.1020-1	-0.296877	NI
Tb927.1.1030-1	0.139622	NI
Tb927.1.1040-1	0.170676	NI
Tb927.1.1050-1	0.254532	NI
Tb927.1.1060-1	0.0928224	NI
Tb927.1.1080-1	0.00859443	NI
Tb927.1.1100-1	-0.0401794	NI
Tb927.1.1120-1	-0.0270924	NI
Tb927.1.1130-1	-0.406848	NI
Tb927.1.1140-1	0.222817	NI
Tb927.1.1150-1	-0.0976217	NI
Tb927.1.1160-1	0.090247	NI
Tb927.1.1170-1	0.126455	NI
Tb927.1.1200-1	0.162051	NI
Tb927.1.1210-1	-4.13358	NI
Tb927.1.1220-1	-0.0458689	NI
Tb927.1.1230-1	-0.200734	NI
Tb927.1.1240-1	0	NI
Tb927.1.1270-1	0	NI
Tb927.1.1300-1	-2.70471	NI
Tb927.1.1310-1	0.109378	NI
Tb927.1.1330-1	0.242307	NI
Tb927.1.1340-1	0.202981	NI
Tb927.1.1350-1	0.0767569	NI
Tb927.1.1370-1	0.555856	NI
Tb927.1.1380-1	-0.217252	NI
Tb927.1.1390-1	0	NI
Tb927.1.1400-1	-0.321229	NI
Tb927.1.1420-1	0.0448465	NI
Tb927.1.1470-1	-1.08833	NI
Tb927.1.1500-1	-0.228611	NI
Tb927.1.1530-1	-0.136629	NI
Tb927.1.1540-1	0.092875	NI
Tb927.1.1550-1	-0.0952952	NI
Tb927.1.1560-1	0.0166479	NI
Tb927.1.1580-1	-0.107662	NI
Tb927.1.1600-1	0.0483511	NI
Tb927.1.1610-1	-0.89427	NI
Tb927.1.1620-1	0.193901	NI
Tb927.1.1630-1	-0.34433	NI
Tb927.1.1640-1	-2.26329	NI
Tb927.1.1660-1	2.00004	NI
Tb927.1.1670-1	0.0866938	NI
Tb927.1.1680-1	-0.076574	NI
Tb927.1.1690-1	0.0753336	NI
Tb927.1.1700-1	0.0948902	NI
Tb927.1.1710-1	0.151705	NI
Tb927.1.1720-1	-0.0801701	NI
Tb927.1.1730-1	0.0971993	NI
Tb927.1.1740-1	-0.21945	NI
Tb927.1.1750-1	-0.19905	NI
Tb927.1.1760-1	-0.253811	NI
Tb927.1.1770-1	-0.0139527	NI
Tb927.1.1790-1	-0.15518	NI
Tb927.1.1820-1	-0.413542	NI
Tb927.1.1840-1	-0.435384	NI
Tb927.1.1850-1	-0.543278	NI
Tb927.1.1880-1	0.23292	NI
Tb927.1.1890-1	0.120588	NI
Tb927.1.1910-1	0.0470387	NI
Tb927.1.1920-1	-0.268258	NI
Tb927.1.1930-1	-0.0592121	NI
Tb927.1.1960-1	0.0145331	NI
Tb927.1.1980-1	0.101587	NI
Tb927.1.1990-1	0.431845	NI
Tb927.1.2020-1	0.112016	NI
Tb927.1.2040-1	0.00625064	NI
Tb927.1.2100-1	-0.179491	NI
Tb927.1.2110-1	-0.575575	NI
Tb927.1.2120-1	-0.224663	NI
Tb927.1.2150-1	-0.368148	NI
Tb927.1.2160-1	-0.418702	NI
Tb927.1.2190-1	0.00662916	NI
Tb927.1.2200-1	-0.338129	NI
Tb927.1.2210-1	-0.096199	NI
Tb927.1.2230-1	-0.345745	NI
Tb927.1.2260-1	-0.115489	NI
Tb927.1.2310-1	-0.145032	NI
Tb927.1.2320-1	-0.0764716	NI
Tb927.1.2330-1	-0.0448138	NI
Tb927.1.2340-1	0	NI
Tb927.1.2420-1	-0.0228292	NI
Tb927.1.2430-1	0.998983	NI
Tb927.1.2570-1	0.0781215	NI
Tb927.1.2580-1	0.0673728	NI
Tb927.1.2600-1	-0.292857	NI
Tb927.1.2640-1	-0.39034	NI
Tb927.1.2670-1	-0.0776309	NI
Tb927.1.2700-1	-0.246103	NI
Tb927.1.2710-1	-0.211004	NI
Tb927.1.2730-1	-0.106145	NI
Tb927.1.2740-1	-0.0699973	NI
Tb927.1.2750-1	-0.0269327	NI
Tb927.1.2760-1	-0.0922877	NI
Tb927.1.2770-1	0.282769	NI
Tb927.1.2780-1	0.764275	NI
Tb927.1.2820-1	-0.185002	NI
Tb927.1.2970-1	0.462082	NI
Tb927.1.2980-1	0.330497	NI
Tb927.1.2985-1	0.0861074	NI
Tb927.1.2990-1	0.290625	NI
Tb927.1.3000-1	0.410819	NI
Tb927.1.3010-1	0.306309	NI
Tb927.1.3030-1	0.134203	NI
Tb927.1.3040-1	0.168123	NI
Tb927.1.3050-1	0.119702	NI
Tb927.1.3070-1	0.15126	NI
Tb927.1.3110-1	0.141315	NI
Tb927.1.3120-1	0.144128	NI
Tb927.1.3130-1	0.170548	NI
Tb927.1.3150-1	-0.0597608	NI
Tb927.1.3170-1	0.0593426	NI
Tb927.1.3180-1	0.123528	NI
Tb927.1.3200-1	0.162748	NI
Tb927.1.3220-1	0.142253	NI
Tb927.1.3230-1	0.0768204	NI
Tb927.1.3250-1	-0.0873027	NI
Tb927.1.3260-1	0.344838	NI
Tb927.1.3270-1	0.189651	NI
Tb927.1.3280-1	0.0348082	NI
Tb927.1.3290-1	0.085761	NI
Tb927.1.3300-1	-0.0968748	NI
Tb927.1.3310-1	-0.279164	NI
Tb927.1.3320-1	-0.0374004	NI
Tb927.1.3350-1	0.010431	NI
Tb927.1.3390-1	-0.0225725	NI
Tb927.1.3400-1	-0.184135	NI
Tb927.1.3410-1	-0.249946	NI
Tb927.1.3450-1	-0.34021	NI
Tb927.1.3550-1	-0.413603	NI
Tb927.1.3560-1	-0.166476	NI
Tb927.1.3610-1	-0.0400666	NI
Tb927.1.3730-1	3.04692	NI
Tb927.1.3800-1	0.0544288	NI
Tb927.1.3810-1	0.294132	NI
Tb927.1.3820-1	0.0300106	NI
Tb927.1.3830-1	0.0783176	NI
Tb927.1.3840-1	0.161444	NI
Tb927.1.3860-1	0.262167	NI
Tb927.1.3880-1	0.174435	NI
Tb927.1.3890-1	0.218813	NI
Tb927.1.3910-1	0.249065	NI
Tb927.1.3940-1	0.0344344	NI
Tb927.1.3950-1	-0.11214	NI
Tb927.1.4010-1	-0.368948	NI
Tb927.1.4020-1	-0.398962	NI
Tb927.1.4040-1	-0.282808	NI
Tb927.1.4050-1	0.0862881	NI
Tb927.1.4100-1	-0.0603092	NI
Tb927.1.4140-1	-0.224562	NI
Tb927.1.4160-1	0.161505	NI
Tb927.1.4180-1	0.00634508	NI
Tb927.1.4220-1	-0.183186	NI
Tb927.1.4230-1	-0.177682	NI
Tb927.1.4250-1	0.0386447	NI
Tb927.1.4280-1	0.09202	NI
Tb927.1.4300-1	-0.170133	NI
Tb927.1.4310-1	-0.0220333	NI
Tb927.1.4340-1	-0.0693293	NI
Tb927.1.4370-1	-0.105554	NI
Tb927.1.4380-1	0.0550707	NI
Tb927.1.4400-1	-0.0695552	NI
Tb927.1.4410-1	0.133171	NI
Tb927.1.4420-1	-0.142613	NI
Tb927.1.4440-1	-0.283338	NI
Tb927.1.4450-1	0.135604	NI
Tb927.1.4470-1	0.100903	NI
Tb927.1.4480-1	-0.0647034	NI
Tb927.1.4490-1	-0.0749847	NI
Tb927.1.4500-1	-0.0353589	NI
Tb927.1.4520-1	-0.17012	NI
Tb927.1.4540-1	-0.200692	NI
Tb927.1.4620-1	-2.7044	NI
Tb927.1.4650-1	-0.0415319	NI
Tb927.1.4680-1	-0.157289	NI
Tb927.1.4690-1	-0.085959	NI
Tb927.1.4700-1	-0.130371	NI
Tb927.1.4710-1	0.0721317	NI
Tb927.1.4720-1	0.0844287	NI
Tb927.1.4730-1	0.152508	NI
Tb927.1.4740-1	-0.0519384	NI
Tb927.1.4760-1	-0.00544833	NI
Tb927.1.4780-1	0.0178841	NI
Tb927.1.4800-1	-0.158688	NI
Tb927.1.4830-1	0.0322145	NI
Tb927.1.4890-1	-0.141871	NI
Tb927.1.4900-1	0.289346	NI
Tb927.1.4920-1	0.26349	NI
Tb927.1.4970-1	0.249851	NI
Tb927.1.5000-1	-0.0833898	NI
Tb927.1.5030-1	0.0515492	NI
Tb927.1.5100-1	0.0689498	NI
Tb927.1.5110-1	0.388531	NI
Tb927.1.5180-1	0.366597	NI
Tb927.1.5220-1	0	NI
Tb927.1.5240-1	0.413842	NI
Tb927.1.5250-1	0	NI
Tb927.1.5260-1	0	NI
Tb927.2.150-1	0.233219	NI
Tb927.2.160-1	-0.0646012	NI
Tb927.2.170-1	-0.0665254	NI
Tb927.2.690-1	-0.0318645	NI
Tb927.2.900-1	0.226441	NI
Tb927.2.950-1	-0.120597	NI
Tb927.2.960-1	-0.329166	NI
Tb927.2.1250-1	0.117829	NI
Tb927.2.1290-1	-1.1741	NI
Tb927.2.1380-1	0.187215	NI
Tb927.2.1470-1	-1.62582	NI
Tb927.2.1600-1	0.0983734	NI
Tb927.2.1700-1	0.168688	NI
Tb927.2.1720-1	-0.0513505	NI
Tb927.2.1730-1	0.00792146	NI
Tb927.2.1740-1	-0.183077	NI
Tb927.2.1760-1	-0.121594	NI
Tb927.2.1780-1	-0.0161716	NI
Tb927.2.1790-1	-0.0865615	NI
Tb927.2.1800-1	0.0741767	NI
Tb927.2.1810-1	0.245762	NI
Tb927.2.1820-1	-0.149332	NI
Tb927.2.1850-1	0.0212709	NI
Tb927.2.1860-1	0.0569007	NI
Tb927.2.1890-1	-0.243524	NI
Tb927.2.2090-1	-0.113441	NI
Tb927.2.2120-1	-0.155142	NI
Tb927.2.2130-1	-0.275753	NI
Tb927.2.2140-1	-0.0365759	NI
Tb927.2.2160-1	-0.0859665	NI
Tb927.2.2180-1	-0.0198744	NI
Tb927.2.2190-1	0.0752667	NI
Tb927.2.2200-1	0.0150671	NI
Tb927.2.2210-1	0.210543	NI
Tb927.2.2220-1	0.174689	NI
Tb927.2.2230-1	0.0959071	NI
Tb927.2.2240-1	-0.02591	NI
Tb927.2.2260-1	-0.0208274	NI
Tb927.2.2270-1	0.343004	NI
Tb927.2.2320-1	-0.875997	NI
Tb927.2.2340-1	-0.573104	NI
Tb927.2.2360-1	-0.306803	NI
Tb927.2.2370-1	-0.0481193	NI
Tb927.2.2380-1	-0.153401	NI
Tb927.2.2390-1	0.0462388	NI
Tb927.2.2400-1	0.0330048	NI
Tb927.2.2410-1	0.0340316	NI
Tb927.2.2430-1	-0.114052	NI
Tb927.2.2440-1	0.111676	NI
Tb927.2.2450-1	0.0791545	NI
Tb927.2.2460-1	-0.115333	NI
Tb927.2.2470-1	0.15107	NI
Tb927.2.2490-1	0.206131	NI
Tb927.2.2500-1	-0.0248146	NI
Tb927.2.2510-1	0.210513	NI
Tb927.2.2530-1	0.247482	NI
Tb927.2.2540-1	0.244827	NI
Tb927.2.2550-1	0.0213035	NI
Tb927.2.2570-1	-0.234484	NI
Tb927.2.2580-1	0.116662	NI
Tb927.2.2590-1	0.275876	NI
Tb927.2.2650-1	0.057789	NI
Tb927.2.2670-1	-0.07183	NI
Tb927.2.2720-1	-0.763631	NI
Tb927.2.2770-1	-0.392254	NI
Tb927.2.2830-1	-0.186465	NI
Tb927.2.2860-1	-0.139136	NI
Tb927.2.2880-1	-0.156735	NI
Tb927.2.2900-1	-0.0758197	NI
Tb927.2.2910-1	-0.0545379	NI
Tb927.2.2920-1	-0.13273	NI
Tb927.2.2940-1	-0.111782	NI
Tb927.2.2950-1	0.0983301	NI
Tb927.2.2970-1	-0.00193537	NI
Tb927.2.2990-1	0.0740174	NI
Tb927.2.3000-1	0.0784385	NI
Tb927.2.3020-1	-0.00841591	NI
Tb927.2.3030-1	0.160665	NI
Tb927.2.3080-1	-0.011101	NI
Tb927.2.3090-1	-0.147664	NI
Tb927.2.3160-1	-0.0842235	NI
Tb927.2.3180-1	-0.064778	NI
Tb927.2.3190-1	0.405439	NI
Tb927.2.3270-1	0.122624	NI
Tb927.2.3330-1	-0.365074	NI
Tb927.2.3340-1	0.244864	NI
Tb927.2.3370-1	-0.425968	NI
Tb927.2.3390-1	-0.112243	NI
Tb927.2.3400-1	-0.287333	NI
Tb927.2.3420-1	-0.0385098	NI
Tb927.2.3440-1	0.0256943	NI
Tb927.2.3460-1	-0.448662	NI
Tb927.2.3480-1	-0.130126	NI
Tb927.2.3580-1	-0.181128	NI
Tb927.2.3610-1	0.0927292	NI
Tb927.2.3620-1	0.0266087	NI
Tb927.2.3660-1	-0.0736627	NI
Tb927.2.3720-1	-0.374125	NI
Tb927.2.3730-1	-0.215601	NI
Tb927.2.3750-1	-0.0793921	NI
Tb927.2.3780-1	0.0902993	NI
Tb927.2.3800-1	-0.088883	NI
Tb927.2.3880-1	-0.145582	NI
Tb927.2.3910-1	-0.184384	NI
Tb927.2.3920-1	0.19373	NI
Tb927.2.3930-1	0.00614835	NI
Tb927.2.3960-1	0.647642	NI
Tb927.2.3970-1	-0.0148404	NI
Tb927.2.3990-1	0.0307326	NI
Tb927.2.4000-1	0.0807426	NI
Tb927.2.4020-1	0.342509	NI
Tb927.2.4050-1	-0.0776001	NI
Tb927.2.4060-1	0.110963	NI
Tb927.2.4090-1	0.0584802	NI
Tb927.2.4110-1	-0.102024	NI
Tb927.2.4130-1	-0.0131754	NI
Tb927.2.4140-1	0.0422485	NI
Tb927.2.4150-1	-0.00193778	NI
Tb927.2.4160-1	-0.057772	NI
Tb927.2.4200-1	-0.214167	NI
Tb927.2.4210-1	0.136585	NI
Tb927.2.4230-1	-0.170187	NI
Tb927.2.4240-1	-0.198982	NI
Tb927.2.4280-1	-0.0919063	NI
Tb927.2.4330-1	-0.0340308	NI
Tb927.2.4340-1	-0.312878	NI
Tb927.2.4370-1	-0.181749	NI
Tb927.2.4380-1	-0.0501667	NI
Tb927.2.4390-1	-0.0641717	NI
Tb927.2.4400-1	0.0703834	NI
Tb927.2.4410-1	0.158451	NI
Tb927.2.4420-1	-0.14457	NI
Tb927.2.4440-1	-0.0972931	NI
Tb927.2.4445-1	-0.0671046	NI
Tb927.2.4460-1	-0.270634	NI
Tb927.2.4470-1	-0.0660217	NI
Tb927.2.4480-1	-0.00188721	NI
Tb927.2.4510-1	-0.00872887	NI
Tb927.2.4520-1	-0.0891239	NI
Tb927.2.4530-1	-0.060594	NI
Tb927.2.4540-1	-0.0224824	NI
Tb927.2.4550-1	0.1564	NI
Tb927.2.4560-1	-0.114025	NI
Tb927.2.4580-1	-0.0625311	NI
Tb927.2.4590-1	0.194652	NI
Tb927.2.4620-1	0.0670607	NI
Tb927.2.4650-1	-0.151569	NI
Tb927.2.4670-1	-0.339766	NI
Tb927.2.4680-1	-0.315446	NI
Tb927.2.4700-1	-0.15668	NI
Tb927.2.4710-1	0.0342843	NI
Tb927.2.4720-1	-0.1098	NI
Tb927.2.4740-1	-1.91083	NI
Tb927.2.4750-1	-0.147179	NI
Tb927.2.4760-1	-0.0719832	NI
Tb927.2.4780-1	0.0510859	NI
Tb927.2.4800-1	-0.0314821	NI
Tb927.2.4810-1	-0.0139435	NI
Tb927.2.4830-1	0.092025	NI
Tb927.2.4840-1	-0.0580819	NI
Tb927.2.4850-1	-0.0466291	NI
Tb927.2.4870-1	-0.0434043	NI
Tb927.2.4920-1	-0.144687	NI
Tb927.2.4930-1	0.0317942	NI
Tb927.2.4950-1	0.180826	NI
Tb927.2.4970-1	0.224218	NI
Tb927.2.4980-1	0.181129	NI
Tb927.2.4990-1	0.323682	NI
Tb927.2.5000-1	-0.102384	NI
Tb927.2.5010-1	0.134426	NI
Tb927.2.5020-1	0.300785	NI
Tb927.2.5030-1	0.141799	NI
Tb927.2.5040-1	0.309986	NI
Tb927.2.5050-1	0.0100819	NI
Tb927.2.5060-1	0.0244201	NI
Tb927.2.5070-1	-0.429133	NI
Tb927.2.5080-1	-0.101517	NI
Tb927.2.5120-1	0.0330837	NI
Tb927.2.5130-1	0.106057	NI
Tb927.2.5140-1	0.0255156	NI
Tb927.2.5150-1	-0.00551605	NI
Tb927.2.5160-1	0.201208	NI
Tb927.2.5180-1	0.0922302	NI
Tb927.2.5190-1	-0.120189	NI
Tb927.2.5200-1	0.199069	NI
Tb927.2.5210-1	0.0868371	NI
Tb927.2.5220-1	0.165623	NI
Tb927.2.5230-1	0.0931884	NI
Tb927.2.5240-1	0.224448	NI
Tb927.2.5250-1	-0.0160702	NI
Tb927.2.5260-1	0.239967	NI
Tb927.2.5270-1	-0.0776813	NI
Tb927.2.5280-1	0.140876	NI
Tb927.2.5290-1	-0.0186765	NI
Tb927.2.5410-1	0.481236	NI
Tb927.2.5440-1	-0.135107	NI
Tb927.2.5480-1	1.80581	NI
Tb927.2.5530-1	-0.0885116	NI
Tb927.2.5540-1	-0.0607573	NI
Tb927.2.5610-1	0.0628485	NI
Tb927.2.5650-1	0.301676	NI
Tb927.2.5660-1	0.100037	NI
Tb927.2.5700-1	1.13577	NI
Tb927.2.5710-1	-2.7047	NI
Tb927.2.5720-1	0.0398781	NI
Tb927.2.5750-1	0.0376999	NI
Tb927.2.5760-1	-0.0190547	NI
Tb927.2.5800-1	0.150783	NI
Tb927.2.5810-1	0.209548	NI
Tb927.2.5820-1	0.374879	NI
Tb927.2.5830-1	0.23109	NI
Tb927.2.5850-1	0.152822	NI
Tb927.2.5860-1	-0.443238	NI
Tb927.2.5870-1	-0.394123	NI
Tb927.2.5890-1	-0.106501	NI
Tb927.2.5900-1	-0.0878617	NI
Tb927.2.5910-1	0.138975	NI
Tb927.2.5930-1	-0.0868459	NI
Tb927.2.5950-1	-0.0940279	NI
Tb927.2.5970-1	-0.000571317	NI
Tb927.2.5980-1	0.134156	NI
Tb927.2.6000-1	0.0672242	NI
Tb927.2.6050-1	-0.0804492	NI
Tb927.2.6070-1	-0.109415	NI
Tb927.2.6080-1	-0.249306	NI
Tb927.2.6090-1	0.00738554	NI
Tb927.2.6100-1	-0.0196205	NI
Tb927.2.6130-1	0.162708	NI
Tb927.2.6150-1	0.023031	NI
Tb927.2.6180-1	0.329356	NI
Tb927.2.6200-1	0.103429	NI
Tb927.2.6220-1	0.775902	NI
Tb927.2.6240-1	-0.0330293	NI
Tb927.3.510-1	-1.49153	NI
Tb927.3.580-1	-0.335894	NI
Tb927.3.590-1	-0.92682	NI
Tb927.3.600-1	0.108343	NI
Tb927.3.610-1	-0.281488	NI
Tb927.3.620-1	-0.0938495	NI
Tb927.3.630-1	-0.265753	NI
Tb927.3.640-1	0.166123	NI
Tb927.3.650-1	-0.385196	NI
Tb927.3.660-1	-0.148827	NI
Tb927.3.670-1	-0.222557	NI
Tb927.3.680-1	-0.158102	NI
Tb927.3.690-1	-0.224016	NI
Tb927.3.710-1	-0.354196	NI
Tb927.3.720-1	-0.0552195	NI
Tb927.3.730-1	-0.352952	NI
Tb927.3.740-1	-0.063356	NI
Tb927.3.750-1	-0.1646	NI
Tb927.3.760-1	0.228736	NI
Tb927.3.770-1	0.138559	NI
Tb927.3.780-1	0.104691	NI
Tb927.3.790-1	-0.00974902	NI
Tb927.3.800-1	0.12009	NI
Tb927.3.810-1	0.124563	NI
Tb927.3.820-1	0.0872532	NI
Tb927.3.830-1	0.145919	NI
Tb927.3.840-1	-0.0234988	NI
Tb927.3.850-1	-0.445725	NI
Tb927.3.860-1	0.0823558	NI
Tb927.3.870-1	-0.117308	NI
Tb927.3.880-1	-0.1581	NI
Tb927.3.890-1	-0.178412	NI
Tb927.3.900-1	-0.215262	NI
Tb927.3.910-1	0.0409977	NI
Tb927.3.920-1	0.089036	NI
Tb927.3.930-1	0.0194095	NI
Tb927.3.940-1	-0.0921029	NI
Tb927.3.950-1	-0.150064	NI
Tb927.3.960-1	0.138741	NI
Tb927.3.970-1	-0.0138462	NI
Tb927.3.980-1	-0.167766	NI
Tb927.3.990-1	-0.419829	NI
Tb927.3.1000-1	-0.287076	NI
Tb927.3.1010-1	-0.0641772	NI
Tb927.3.1020-1	0.0780544	NI
Tb927.3.1030-1	0.0573235	NI
Tb927.3.1070-1	-0.0651664	NI
Tb927.3.1080-1	0.0618623	NI
Tb927.3.1090-1	0.0116356	NI
Tb927.3.1100-1	-0.162196	NI
Tb927.3.1110-1	0.0816697	NI
Tb927.3.1120-1	0.0454198	NI
Tb927.3.1130-1	0.0768828	NI
Tb927.3.1140-1	0.1432	NI
Tb927.3.1150-1	0.0951431	NI
Tb927.3.1160-1	0.0431431	NI
Tb927.3.1170-1	0.0467469	NI
Tb927.3.1180-1	0.18562	NI
Tb927.3.1190-1	0.0168662	NI
Tb927.3.1200-1	0.0886695	NI
Tb927.3.1210-1	0.17027	NI
Tb927.3.1220-1	0.196309	NI
Tb927.3.1230-1	-0.0416016	NI
Tb927.3.1240-1	0.157651	NI
Tb927.3.1250-1	0.147525	NI
Tb927.3.1260-1	-0.0326023	NI
Tb927.3.1270-1	0.120983	NI
Tb927.3.1280-1	0.25292	NI
Tb927.3.1290-1	0.285156	NI
Tb927.3.1300-1	0.0418878	NI
Tb927.3.1310-1	0.192017	NI
Tb927.3.1320-1	0.215887	NI
Tb927.3.1330-1	0.0927537	NI
Tb927.3.1340-1	0.0800334	NI
Tb927.3.1350-1	0.20712	NI
Tb927.3.1360-1	0.0910738	NI
Tb927.3.1370-1	-0.0193041	NI
Tb927.3.1380-1	0.141706	NI
Tb927.3.1390-1	-0.140971	NI
Tb927.3.1400-1	-0.27509	NI
Tb927.3.1410-1	0.0598768	NI
Tb927.3.1420-1	-0.0268168	NI
Tb927.3.1430-1	0.314111	NI
Tb927.3.1440-1	0.255335	NI
Tb927.3.1450-1	0.182874	NI
Tb927.3.1460-1	-0.212147	NI
Tb927.3.1480-1	0.596938	NI
Tb927.3.1490-1	0.469831	NI
Tb927.3.1530-1	-0.150298	NI
Tb927.3.1540-1	0.160976	NI
Tb927.3.1550-1	-0.359202	NI
Tb927.3.1560-1	-0.17965	NI
Tb927.3.1570-1	-0.348136	NI
Tb927.3.1580-1	-0.0840806	NI
Tb927.3.1590-1	0.247663	NI
Tb927.3.1600-1	0.0814274	NI
Tb927.3.1610-1	-0.0802934	NI
Tb927.3.1620-1	0.0852988	NI
Tb927.3.1630-1	-0.623306	NI
Tb927.3.1640-1	-0.169833	NI
Tb927.3.1650-1	-0.236763	NI
Tb927.3.1660-1	-0.111091	NI
Tb927.3.1670-1	-0.124505	NI
Tb927.3.1680-1	0.0449471	NI
Tb927.3.1690-1	-0.032992	NI
Tb927.3.1700-1	-0.0829079	NI
Tb927.3.1710-1	0.0696963	NI
Tb927.3.1720-1	-0.224405	NI
Tb927.3.1730-1	-0.138633	NI
Tb927.3.1740-1	-0.0692176	NI
Tb927.3.1750-1	-0.0979844	NI
Tb927.3.1760-1	-0.120372	NI
Tb927.3.1770-1	-0.101181	NI
Tb927.3.1780-1	0.111655	NI
Tb927.3.1790-1	-0.0656033	NI
Tb927.3.1800-1	0.0170032	NI
Tb927.3.1810-1	-0.0143529	NI
Tb927.3.1820-1	-0.143757	NI
Tb927.3.1830-1	-0.173605	NI
Tb927.3.1840-1	-0.0706157	NI
Tb927.3.1850-1	-0.0938332	NI
Tb927.3.1860-1	-0.0618305	NI
Tb927.3.1870-1	0.000984065	NI
Tb927.3.1880-1	0.0727796	NI
Tb927.3.1890-1	-0.105881	NI
Tb927.3.1900-1	-0.058215	NI
Tb927.3.1910-1	-0.169375	NI
Tb927.3.1920-1	-0.00877831	NI
Tb927.3.1930-1	0.182048	NI
Tb927.3.1940-1	-0.0470262	NI
Tb927.3.1960-1	-0.146877	NI
Tb927.3.1970-1	-0.151158	NI
Tb927.3.1980-1	-0.0512575	NI
Tb927.3.1990-1	-0.145255	NI
Tb927.3.2000-1	0.13349	NI
Tb927.3.2010-1	0.136536	NI
Tb927.3.2020-1	-0.0311318	NI
Tb927.3.2030-1	0.098816	NI
Tb927.3.2040-1	-0.0766781	NI
Tb927.3.2050-1	-0.0850425	NI
Tb927.3.2060-1	-0.130734	NI
Tb927.3.2070-1	-0.0402023	NI
Tb927.3.2080-1	0.101717	NI
Tb927.3.2090-1	0.160865	NI
Tb927.3.2100-1	0.116091	NI
Tb927.3.2110-1	-0.00649997	NI
Tb927.3.2120-1	0.152382	NI
Tb927.3.2130-1	0.150213	NI
Tb927.3.2140-1	-0.0597154	NI
Tb927.3.2150-1	0.145529	NI
Tb927.3.2160-1	0.225347	NI
Tb927.3.2170-1	0.173289	NI
Tb927.3.2180-1	0.184896	NI
Tb927.3.2190-1	0.0309023	NI
Tb927.3.2200-1	-0.0865226	NI
Tb927.3.2210-1	0.00402737	NI
Tb927.3.2220-1	0.168588	NI
Tb927.3.2230-1	-0.0161234	NI
Tb927.3.2240-1	0.0686738	NI
Tb927.3.2250-1	0.0146987	NI
Tb927.3.2260-1	2.51831	NI
Tb927.3.2270-1	-0.00892709	NI
Tb927.3.2280-1	0.0810475	NI
Tb927.3.2290-1	-0.0618513	NI
Tb927.3.2300-1	0.0651998	NI
Tb927.3.2310-1	0.120961	NI
Tb927.3.2320-1	0.0405732	NI
Tb927.3.2330-1	-0.0190142	NI
Tb927.3.2340-1	0.116281	NI
Tb927.3.2350-1	-1.36271	NI
Tb927.3.2360-1	-0.233113	NI
Tb927.3.2370-1	-0.219862	NI
Tb927.3.2380-1	-0.209097	NI
Tb927.3.2390-1	-0.100089	NI
Tb927.3.2400-1	-0.0998696	NI
Tb927.3.2410-1	0.0779435	NI
Tb927.3.2420-1	0.138962	NI
Tb927.3.2430-1	0.0780325	NI
Tb927.3.2440-1	-0.137722	NI
Tb927.3.2450-1	-0.208909	NI
Tb927.3.2460-1	-0.120345	NI
Tb927.3.2470-1	-0.224541	NI
Tb927.3.2480-1	-0.206921	NI
Tb927.3.2490-1	-0.0418421	NI
Tb927.3.2500-1	0.0644498	NI
Tb927.3.2550-1	1.0039	NI
Tb927.3.2590-1	-0.367546	NI
Tb927.3.2600-1	0.138728	NI
Tb927.3.2610-1	-0.141185	NI
Tb927.3.2620-1	-0.0964424	NI
Tb927.3.2630-1	0.0845966	NI
Tb927.3.2640-1	0.0160066	NI
Tb927.3.2650-1	-0.0218137	NI
Tb927.3.2660-1	0.013172	NI
Tb927.3.2670-1	-0.103274	NI
Tb927.3.2680-1	0.114444	NI
Tb927.3.2690-1	-0.0760748	NI
Tb927.3.2700-1	-0.0545896	NI
Tb927.3.2710-1	-0.0171912	NI
Tb927.3.2720-1	0.0046017	NI
Tb927.3.2730-1	-0.0181641	NI
Tb927.3.2740-1	0.0333595	NI
Tb927.3.2750-1	0.213587	NI
Tb927.3.2760-1	-0.104723	NI
Tb927.3.2770-1	0.112523	NI
Tb927.3.2780-1	-0.0947026	NI
Tb927.3.2790-1	-0.0194203	NI
Tb927.3.2800-1	0.0148134	NI
Tb927.3.2810-1	0.0576012	NI
Tb927.3.2820-1	0.0952475	NI
Tb927.3.2830-1	-0.0919864	NI
Tb927.3.2840-1	-0.0156121	NI
Tb927.3.2850-1	-0.109675	NI
Tb927.3.2860-1	0.085417	NI
Tb927.3.2870-1	0.0123896	NI
Tb927.3.2880-1	-0.116312	NI
Tb927.3.2890-1	-0.0863601	NI
Tb927.3.2900-1	0.123459	NI
Tb927.3.2910-1	-0.222944	NI
Tb927.3.2920-1	-0.372905	NI
Tb927.3.2930-1	-0.414501	NI
Tb927.3.2940-1	-0.211303	NI
Tb927.3.2950-1	-0.145844	NI
Tb927.3.2960-1	0.0727516	NI
Tb927.3.2970-1	-0.146696	NI
Tb927.3.2980-1	0.0274216	NI
Tb927.3.2990-1	-0.197198	NI
Tb927.3.3000-1	0.0366873	NI
Tb927.3.3010-1	-0.0416801	NI
Tb927.3.3020-1	0.0356746	NI
Tb927.3.3030-1	0.00281318	NI
Tb927.3.3040-1	0.0161168	NI
Tb927.3.3050-1	-0.163598	NI
Tb927.3.3060-1	-0.302603	NI
Tb927.3.3070-1	-0.17724	NI
Tb927.3.3080-1	0.186562	NI
Tb927.3.3090-1	0.182391	NI
Tb927.3.3110-1	0.126871	NI
Tb927.3.3120-1	0.00189141	NI
Tb927.3.3130-1	-0.0299895	NI
Tb927.3.3140-1	0.0655531	NI
Tb927.3.3150-1	-0.16658	NI
Tb927.3.3160-1	-0.0956345	NI
Tb927.3.3170-1	0.147794	NI
Tb927.3.3180-1	0.184261	NI
Tb927.3.3190-1	-0.156112	NI
Tb927.3.3200-1	-0.126582	NI
Tb927.3.3210-1	0.0198641	NI
Tb927.3.3220-1	-0.00790152	NI
Tb927.3.3230-1	0.112594	NI
Tb927.3.3240-1	0.131166	NI
Tb927.3.3250-1	0.0634489	NI
Tb927.3.3260-1	-0.0228155	NI
Tb927.3.3270-1	-0.0519957	NI
Tb927.3.3280-1	0.149373	NI
Tb927.3.3290-1	-0.193854	NI
Tb927.3.3300-1	0.0631281	NI
Tb927.3.3310-1	0.00685992	NI
Tb927.3.3330-1	-0.0594924	NI
Tb927.3.3340-1	-0.312028	NI
Tb927.3.3350-1	0.274542	NI
Tb927.3.3360-1	0.157618	NI
Tb927.3.3370-1	0.0745441	NI
Tb927.3.3380-1	0.115243	NI
Tb927.3.3390-1	0.0314197	NI
Tb927.3.3400-1	-0.0181375	NI
Tb927.3.3410-1	0.0601473	NI
Tb927.3.3430-1	-0.733104	NI
Tb927.3.3440-1	0.00365111	NI
Tb927.3.3450-1	0.138778	NI
Tb927.3.3460-1	-0.0129552	NI
Tb927.3.3470-1	0.0914693	NI
Tb927.3.3480-1	0.12338	NI
Tb927.3.3490-1	0.0409848	NI
Tb927.3.3500-1	0.197366	NI
Tb927.3.3510-1	0.317319	NI
Tb927.3.3520-1	0.211606	NI
Tb927.3.3530-1	0.0974405	NI
Tb927.3.3540-1	0.340442	NI
Tb927.3.3550-1	0.293886	NI
Tb927.3.3560-1	0.208824	NI
Tb927.3.3570-1	-0.0492664	NI
Tb927.3.3580-1	0.227581	NI
Tb927.3.3590-1	-0.0535846	NI
Tb927.3.3600-1	-0.144405	NI
Tb927.3.3610-1	0.408745	NI
Tb927.3.3620-1	0.132983	NI
Tb927.3.3630-1	-0.000330849	NI
Tb927.3.3640-1	0.0775042	NI
Tb927.3.3650-1	-0.0461073	NI
Tb927.3.3660-1	0.0955685	NI
Tb927.3.3670-1	0.0506625	NI
Tb927.3.3680-1	0.0815357	NI
Tb927.3.3690-1	0.0818843	NI
Tb927.3.3700-1	0.0160211	NI
Tb927.3.3710-1	0.0440885	NI
Tb927.3.3720-1	0.14792	NI
Tb927.3.3730-1	-0.0308421	NI
Tb927.3.3740-1	-0.105141	NI
Tb927.3.3750-1	-0.059183	NI
Tb927.3.3760-1	-0.526176	NI
Tb927.3.3800-1	0.0921542	NI
Tb927.3.3810-1	-0.112289	NI
Tb927.3.3820-1	0.158481	NI
Tb927.3.3830-1	-0.0257201	NI
Tb927.3.3840-1	0.0443985	NI
Tb927.3.3850-1	0.26917	NI
Tb927.3.3860-1	0.0990738	NI
Tb927.3.3870-1	-0.0261687	NI
Tb927.3.3880-1	0.0583919	NI
Tb927.3.3890-1	-0.0399898	NI
Tb927.3.3900-1	-0.0465628	NI
Tb927.3.3910-1	0.0231199	NI
Tb927.3.3920-1	-0.112267	NI
Tb927.3.3930-1	-0.361034	NI
Tb927.3.3940-1	-0.316961	NI
Tb927.3.3950-1	-0.113928	NI
Tb927.3.3960-1	-0.161153	NI
Tb927.3.3970-1	-0.00877627	NI
Tb927.3.3980-1	0.0320901	NI
Tb927.3.3990-1	-0.0546051	NI
Tb927.3.4000-1	-0.0543384	NI
Tb927.3.4010-1	-0.677193	NI
Tb927.3.4020-1	0.516239	NI
Tb927.3.4030-1	0.121613	NI
Tb927.3.4040-1	0.1025	NI
Tb927.3.4050-1	0.0948308	NI
Tb927.3.4060-1	0.0234083	NI
Tb927.3.4070-1	0.268864	NI
Tb927.3.4080-1	-0.0193997	NI
Tb927.3.4090-1	0.26326	NI
Tb927.3.4100-1	0.189872	NI
Tb927.3.4110-1	0.102146	NI
Tb927.3.4120-1	0.160039	NI
Tb927.3.4130-1	-0.0433673	NI
Tb927.3.4140-1	0.161784	NI
Tb927.3.4150-1	-0.0795054	NI
Tb927.3.4160-1	0.101004	NI
Tb927.3.4170-1	-0.168012	NI
Tb927.3.4180-1	-0.102912	NI
Tb927.3.4190-1	0.254769	NI
Tb927.3.4200-1	0.0677111	NI
Tb927.3.4210-1	0.110185	NI
Tb927.3.4220-1	0.12463	NI
Tb927.3.4230-1	-2.05791e-06	NI
Tb927.3.4240-1	-0.0115369	NI
Tb927.3.4250-1	-0.0419193	NI
Tb927.3.4260-1	-0.0444993	NI
Tb927.3.4270-1	-0.154887	NI
Tb927.3.4280-1	-0.0191892	NI
Tb927.3.4290-1	0.0869749	NI
Tb927.3.4340-1	-0.0643177	NI
Tb927.3.4350-1	-0.0517102	NI
Tb927.3.4370-1	0.0619446	NI
Tb927.3.4380-1	-0.189505	NI
Tb927.3.4390-1	0.0541788	NI
Tb927.3.4400-1	0.25264	NI
Tb927.3.4410-1	0.163688	NI
Tb927.3.4420-1	0.237236	NI
Tb927.3.4430-1	0.131065	NI
Tb927.3.4440-1	-0.00383356	NI
Tb927.3.4450-1	0.0641775	NI
Tb927.3.4460-1	0.108078	NI
Tb927.3.4470-1	0.211295	NI
Tb927.3.4480-1	-0.140753	NI
Tb927.3.4490-1	0.0284353	NI
Tb927.3.4500-1	0.11405	NI
Tb927.3.4510-1	-0.0893137	NI
Tb927.3.4520-1	0.0793394	NI
Tb927.3.4530-1	-0.111384	NI
Tb927.3.4540-1	0.00734692	NI
Tb927.3.4550-1	0.120083	NI
Tb927.3.4560-1	-0.101266	NI
Tb927.3.4570-1	0.199818	NI
Tb927.3.4580-1	0.00402806	NI
Tb927.3.4590-1	-0.150357	NI
Tb927.3.4600-1	0.33226	NI
Tb927.3.4610-1	1.7888e-05	NI
Tb927.3.4620-1	0.0521493	NI
Tb927.3.4630-1	0.14661	NI
Tb927.3.4640-1	-0.403591	NI
Tb927.3.4650-1	-0.212456	NI
Tb927.3.4660-1	-0.00589993	NI
Tb927.3.4670-1	-0.126722	NI
Tb927.3.4680-1	0.0927307	NI
Tb927.3.4690-1	0.145558	NI
Tb927.3.4700-1	0.197098	NI
Tb927.3.4710-1	-0.261834	NI
Tb927.3.4720-1	0.0625335	NI
Tb927.3.4740-1	0	NI
Tb927.3.4750-1	-1.48247	NI
Tb927.3.4760-1	0.0635038	NI
Tb927.3.4800-1	-0.364894	NI
Tb927.3.4810-1	-0.0808008	NI
Tb927.3.4820-1	0.432346	NI
Tb927.3.4830-1	-0.0619282	NI
Tb927.3.4840-1	0.200686	NI
Tb927.3.4850-1	0.0454373	NI
Tb927.3.4860-1	0.022122	NI
Tb927.3.4870-1	-0.0243724	NI
Tb927.3.4880-1	0.256706	NI
Tb927.3.4890-1	0.0721101	NI
Tb927.3.4900-1	0.151069	NI
Tb927.3.4910-1	0.214513	NI
Tb927.3.4920-1	0.0227045	NI
Tb927.3.4930-1	0.0189376	NI
Tb927.3.4940-1	0.0451612	NI
Tb927.3.4950-1	0.192322	NI
Tb927.3.4960-1	-0.0112208	NI
Tb927.3.4970-1	0.104021	NI
Tb927.3.4990-1	-0.0512474	NI
Tb927.3.5000-1	0.0508731	NI
Tb927.3.5010-1	-0.0108565	NI
Tb927.3.5020-1	-0.0062306	NI
Tb927.3.5030-1	0.0388807	NI
Tb927.3.5040-1	0.010547	NI
Tb927.3.5050-1	0.0280015	NI
Tb927.3.5060-1	0.0375726	NI
Tb927.3.5070-1	-0.124466	NI
Tb927.3.5080-1	-0.119819	NI
Tb927.3.5090-1	0.0374073	NI
Tb927.3.5100-1	-0.00563428	NI
Tb927.3.5110-1	-0.0732202	NI
Tb927.3.5120-1	-0.0836788	NI
Tb927.3.5130-1	-0.055429	NI
Tb927.3.5140-1	-0.072757	NI
Tb927.3.5150-1	0.0789081	NI
Tb927.3.5160-1	-0.0534253	NI
Tb927.3.5170-1	-0.0459301	NI
Tb927.3.5180-1	0.0501216	NI
Tb927.3.5190-1	-0.151909	NI
Tb927.3.5200-1	-0.204911	NI
Tb927.3.5210-1	-0.346821	NI
Tb927.3.5220-1	-0.197901	NI
Tb927.3.5230-1	0.0351852	NI
Tb927.3.5240-1	-0.0350909	NI
Tb927.3.5250-1	-0.181685	NI
Tb927.3.5260-1	-0.0909615	NI
Tb927.3.5270-1	0.0315131	NI
Tb927.3.5280-1	0.0457333	NI
Tb927.3.5290-1	0.181066	NI
Tb927.3.5300-1	0.0611054	NI
Tb927.3.5310-1	-0.0664469	NI
Tb927.3.5320-1	-0.0126987	NI
Tb927.3.5330-1	0.0508731	NI
Tb927.3.5340-1	0.297332	NI
Tb927.3.5350-1	0.0306227	NI
Tb927.3.5360-1	0.111564	NI
Tb927.3.5370-1	-0.0155609	NI
Tb927.3.5380-1	-0.0318379	NI
Tb927.3.5390-1	-0.208757	NI
Tb927.3.5400-1	-0.0568576	NI
Tb927.3.5410-1	-0.153409	NI
Tb927.3.5420-1	0.0517404	NI
Tb927.3.5430-1	0.173038	NI
Tb927.3.5440-1	0.00577851	NI
Tb927.3.5450-1	0.119568	NI
Tb927.3.5460-1	0.0416353	NI
Tb927.3.5470-1	-0.0779195	NI
Tb927.3.5480-1	-0.222926	NI
Tb927.3.5490-1	-0.0232343	NI
Tb927.3.5500-1	-0.0747218	NI
Tb927.3.5510-1	0.00375946	NI
Tb927.3.5520-1	0.152075	NI
Tb927.3.5530-1	-0.0368065	NI
Tb927.3.5540-1	0.0471992	NI
Tb927.3.5550-1	-0.00666506	NI
Tb927.3.5560-1	0.128186	NI
Tb927.3.5570-1	0.00373724	NI
Tb927.3.5580-1	0.191588	NI
Tb927.3.5590-1	0.198622	NI
Tb927.3.5600-1	0.114694	NI
Tb927.3.5610-1	0.0196829	NI
Tb927.3.5620-1	0.135874	NI
Tb927.3.5630-1	-0.0826348	NI
Tb927.3.5640-1	0.0784739	NI
Tb927.3.5650-1	-0.763936	NI
Tb927.3.5660-1	-0.0596285	NI
Tb927.3.5670-1	-0.334726	NI
Tb927.3.5690-1	-0.831505	NI
Tb927.3.5700-1	0	NI
Tb927.3.5740-1	0.224561	NI
Tb927.3.5760-1	0	NI
Tb927.3.5770-1	-0.140679	NI
Tb927.3.5780-1	-0.175735	NI
Tb927.4.120-1	0.231908	NI
Tb927.4.140-1	-0.224857	NI
Tb927.4.150-1	0.316822	NI
Tb927.4.170-1	0.345323	NI
Tb927.4.180-1	-0.189047	NI
Tb927.4.310-1	-0.142597	NI
Tb927.4.320-1	0.000647748	NI
Tb927.4.330-1	0.0767804	NI
Tb927.4.340-1	-0.3208	NI
Tb927.4.350-1	-0.141585	NI
Tb927.4.360-1	0.0339312	NI
Tb927.4.370-1	0	NI
Tb927.4.380-1	0	NI
Tb927.4.390-1	-0.427569	NI
Tb927.4.400-1	-0.302346	NI
Tb927.4.410-1	0.289699	NI
Tb927.4.420-1	-0.0141769	NI
Tb927.4.430-1	0.0439277	NI
Tb927.4.440-1	-0.229309	NI
Tb927.4.450-1	-0.0129377	NI
Tb927.4.460-1	-0.102523	NI
Tb927.4.470-1	0.151233	NI
Tb927.4.480-1	-0.0171903	NI
Tb927.4.490-1	0.0156593	NI
Tb927.4.500-1	-0.377051	NI
Tb927.4.510-1	-0.177529	NI
Tb927.4.520-1	-0.250025	NI
Tb927.4.530-1	0.0834354	NI
Tb927.4.540-1	0.375086	NI
Tb927.4.550-1	-0.207441	NI
Tb927.4.560-1	-0.08856	NI
Tb927.4.570-1	-0.192223	NI
Tb927.4.580-1	-0.189144	NI
Tb927.4.590-1	0.275546	NI
Tb927.4.600-1	-0.0260806	NI
Tb927.4.610-1	-0.0445863	NI
Tb927.4.620-1	-0.101875	NI
Tb927.4.630-1	0.0764355	NI
Tb927.4.640-1	-0.0373728	NI
Tb927.4.650-1	0.0755215	NI
Tb927.4.660-1	-0.0234598	NI
Tb927.4.670-1	-0.0399872	NI
Tb927.4.680-1	0.622677	NI
Tb927.4.690-1	-0.0221522	NI
Tb927.4.700-1	0.0505241	NI
Tb927.4.710-1	-0.207689	NI
Tb927.4.720-1	-1.91085	NI
Tb927.4.730-1	0.124338	NI
Tb927.4.740-1	-0.00561806	NI
Tb927.4.750-1	0.0593553	NI
Tb927.4.760-1	0.125686	NI
Tb927.4.770-1	0.00441062	NI
Tb927.4.780-1	-0.231127	NI
Tb927.4.790-1	-0.140656	NI
Tb927.4.800-1	-0.120554	NI
Tb927.4.820-1	0.145474	NI
Tb927.4.830-1	0.0490548	NI
Tb927.4.840-1	-0.00408815	NI
Tb927.4.850-1	-0.104557	NI
Tb927.4.860-1	0.134132	NI
Tb927.4.870-1	-0.145476	NI
Tb927.4.880-1	0.0610613	NI
Tb927.4.890-1	-0.0332635	NI
Tb927.4.900-1	0.0241773	NI
Tb927.4.910-1	-0.0817658	NI
Tb927.4.920-1	-0.0152108	NI
Tb927.4.930-1	0.0896285	NI
Tb927.4.940-1	0.0372494	NI
Tb927.4.950-1	0.0235566	NI
Tb927.4.960-1	-0.0641835	NI
Tb927.4.970-1	0.0476828	NI
Tb927.4.980-1	0.0299659	NI
Tb927.4.990-1	-0.0120832	NI
Tb927.4.1000-1	-0.447721	NI
Tb927.4.1010-1	0.288628	NI
Tb927.4.1020-1	0.105596	NI
Tb927.4.1030-1	-0.0679443	NI
Tb927.4.1040-1	-0.256622	NI
Tb927.4.1050-1	-0.0284895	NI
Tb927.4.1060-1	0.0854525	NI
Tb927.4.1070-1	0.0275514	NI
Tb927.4.1080-1	0.122244	NI
Tb927.4.1090-1	0.0780264	NI
Tb927.4.1100-1	0.0730079	NI
Tb927.4.1110-1	0.108294	NI
Tb927.4.1120-1	0.0647156	NI
Tb927.4.1130-1	0.118354	NI
Tb927.4.1140-1	0.0925561	NI
Tb927.4.1150-1	0.207068	NI
Tb927.4.1160-1	0.165291	NI
Tb927.4.1170-1	-0.0839768	NI
Tb927.4.1180-1	0.0323758	NI
Tb927.4.1190-1	0.195505	NI
Tb927.4.1210-1	0	NI
Tb927.4.1220-1	-0.204024	NI
Tb927.4.1230-1	-0.0504697	NI
Tb927.4.1240-1	-0.184672	NI
Tb927.4.1250-1	-0.121786	NI
Tb927.4.1260-1	0.0964382	NI
Tb927.4.1270-1	0.0764464	NI
Tb927.4.1280-1	-0.0208829	NI
Tb927.4.1290-1	-0.156942	NI
Tb927.4.1300-1	0.0626797	NI
Tb927.4.1310-1	0.0825611	NI
Tb927.4.1320-1	0.0821507	NI
Tb927.4.1330-1	0.0326347	NI
Tb927.4.1340-1	0.2616	NI
Tb927.4.1350-1	0.0917239	NI
Tb927.4.1360-1	0.0597892	NI
Tb927.4.1370-1	-0.0581449	NI
Tb927.4.1380-1	-0.0419545	NI
Tb927.4.1390-1	-0.127661	NI
Tb927.4.1400-1	-0.0792333	NI
Tb927.4.1410-1	0.0149628	NI
Tb927.4.1420-1	0.0621403	NI
Tb927.4.1430-1	-0.010787	NI
Tb927.4.1440-1	0.196002	NI
Tb927.4.1450-1	0.081998	NI
Tb927.4.1460-1	0.157444	NI
Tb927.4.1470-1	-0.00112705	NI
Tb927.4.1480-1	0.104156	NI
Tb927.4.1490-1	0.131985	NI
Tb927.4.1500-1	0.0341317	NI
Tb927.4.1510-1	0.297017	NI
Tb927.4.1520-1	-0.0145995	NI
Tb927.4.1530-1	0.088665	NI
Tb927.4.1540-1	-0.0668619	NI
Tb927.4.1550-1	-0.00154392	NI
Tb927.4.1560-1	-0.103171	NI
Tb927.4.1570-1	0.0744634	NI
Tb927.4.1580-1	0.0380506	NI
Tb927.4.1600-1	0.223878	NI
Tb927.4.1610-1	0.131469	NI
Tb927.4.1620-1	-0.11173	NI
Tb927.4.1630-1	0.106412	NI
Tb927.4.1640-1	-0.1371	NI
Tb927.4.1650-1	-0.0813379	NI
Tb927.4.1660-1	-0.0293039	NI
Tb927.4.1670-1	-0.255637	NI
Tb927.4.1680-1	0.0557298	NI
Tb927.4.1690-1	-0.0257074	NI
Tb927.4.1700-1	0.0994937	NI
Tb927.4.1710-1	0.100024	NI
Tb927.4.1720-1	0.0458304	NI
Tb927.4.1730-1	-0.0588971	NI
Tb927.4.1740-1	0.0961635	NI
Tb927.4.1750-1	-0.0635895	NI
Tb927.4.1760-1	0.0412802	NI
Tb927.4.1770-1	-0.174045	NI
Tb927.4.1780-1	0.0917194	NI
Tb927.4.1790-1	-0.488777	NI
Tb927.4.1810-1	-0.0719097	NI
Tb927.4.1820-1	-0.0466417	NI
Tb927.4.1830-1	0.163937	NI
Tb927.4.1840-1	-0.107238	NI
Tb927.4.1850-1	0.148504	NI
Tb927.4.1860-1	0.000870641	NI
Tb927.4.1870-1	-0.1312	NI
Tb927.4.1880-1	-0.234602	NI
Tb927.4.1890-1	0.244058	NI
Tb927.4.1900-1	-0.0574332	NI
Tb927.4.1910-1	-0.274731	NI
Tb927.4.1920-1	0.258889	NI
Tb927.4.1930-1	0.324676	NI
Tb927.4.1940-1	0.109392	NI
Tb927.4.1950-1	0.148381	NI
Tb927.4.1960-1	0.029583	NI
Tb927.4.1970-1	-0.0619634	NI
Tb927.4.1980-1	0.147589	NI
Tb927.4.1990-1	0.113265	NI
Tb927.4.2000-1	-0.00895128	NI
Tb927.4.2010-1	-0.17876	NI
Tb927.4.2020-1	0.297899	NI
Tb927.4.2030-1	-0.0157553	NI
Tb927.4.2040-1	0.0555216	NI
Tb927.4.2050-1	0.181889	NI
Tb927.4.2060-1	0.183993	NI
Tb927.4.2070-1	-0.0923914	NI
Tb927.4.2080-1	-0.0144971	NI
Tb927.4.2090-1	0.480357	NI
Tb927.4.2100-1	-0.0762916	NI
Tb927.4.2110-1	-0.0122627	NI
Tb927.4.2120-1	0.152166	NI
Tb927.4.2130-1	0.0238843	NI
Tb927.4.2140-1	0.0505013	NI
Tb927.4.2150-1	-0.0866934	NI
Tb927.4.2160-1	0.0505493	NI
Tb927.4.2170-1	0.232343	NI
Tb927.4.2180-1	0.0229072	NI
Tb927.4.2190-1	0.151415	NI
Tb927.4.2200-1	0.246566	NI
Tb927.4.2210-1	-0.0203828	NI
Tb927.4.2220-1	-0.198144	NI
Tb927.4.2230-1	0.249336	NI
Tb927.4.2240-1	0.0060392	NI
Tb927.4.2250-1	0.021652	NI
Tb927.4.2260-1	0.159686	NI
Tb927.4.2270-1	-0.123405	NI
Tb927.4.2280-1	-0.0688335	NI
Tb927.4.2290-1	0.133154	NI
Tb927.4.2300-1	-0.0989182	NI
Tb927.4.2310-1	0.381556	NI
Tb927.4.2320-1	0.163884	NI
Tb927.4.2330-1	-0.105311	NI
Tb927.4.2340-1	0.0777183	NI
Tb927.4.2350-1	0.131595	NI
Tb927.4.2360-1	0.0385851	NI
Tb927.4.2370-1	-0.0728797	NI
Tb927.4.2380-1	-0.0953821	NI
Tb927.4.2390-1	0.00408464	NI
Tb927.4.2400-1	-0.0292779	NI
Tb927.4.2410-1	-0.27391	NI
Tb927.4.2420-1	0.100889	NI
Tb927.4.2430-1	-0.00885192	NI
Tb927.4.2440-1	-0.153391	NI
Tb927.4.2450-1	0.165638	NI
Tb927.4.2460-1	-0.415816	NI
Tb927.4.2470-1	0.202077	NI
Tb927.4.2480-1	0.0193147	NI
Tb927.4.2490-1	-0.0391297	NI
Tb927.4.2500-1	-0.115723	NI
Tb927.4.2510-1	0.174085	NI
Tb927.4.2520-1	0.11507	NI
Tb927.4.2530-1	0.170577	NI
Tb927.4.2540-1	0.0996349	NI
Tb927.4.2550-1	0.193556	NI
Tb927.4.2560-1	-0.229392	NI
Tb927.4.2570-1	-0.147239	NI
Tb927.4.2580-1	0.0858981	NI
Tb927.4.2590-1	-0.041961	NI
Tb927.4.2600-1	0.157461	NI
Tb927.4.2610-1	0.219031	NI
Tb927.4.2620-1	0.0821086	NI
Tb927.4.2630-1	-0.00496029	NI
Tb927.4.2640-1	0.0109644	NI
Tb927.4.2650-1	-0.104051	NI
Tb927.4.2660-1	-0.154683	NI
Tb927.4.2670-1	-0.1512	NI
Tb927.4.2680-1	-0.230403	NI
Tb927.4.2690-1	-0.303502	NI
Tb927.4.2700-1	-0.0413053	NI
Tb927.4.2710-1	-0.288247	NI
Tb927.4.2720-1	-0.214755	NI
Tb927.4.2730-1	-0.123507	NI
Tb927.4.2740-1	-0.122743	NI
Tb927.4.2750-1	-0.101682	NI
Tb927.4.2760-1	-0.127835	NI
Tb927.4.2770-1	0.143601	NI
Tb927.4.2780-1	-0.0462269	NI
Tb927.4.2790-1	0.147917	NI
Tb927.4.2800-1	-0.0339553	NI
Tb927.4.2810-1	-0.0504807	NI
Tb927.4.2820-1	-0.0783178	NI
Tb927.4.2830-1	-0.276903	NI
Tb927.4.2840-1	-0.140904	NI
Tb927.4.2850-1	0.0301319	NI
Tb927.4.2860-1	-0.201264	NI
Tb927.4.2870-1	-0.236537	NI
Tb927.4.2880-1	0.197664	NI
Tb927.4.2890-1	0.118897	NI
Tb927.4.2900-1	-0.0302358	NI
Tb927.4.2910-1	-0.0439762	NI
Tb927.4.2920-1	-0.0762622	NI
Tb927.4.2930-1	-0.0652534	NI
Tb927.4.2940-1	0.7418	NI
Tb927.4.2950-1	0.130828	NI
Tb927.4.2960-1	0	NI
Tb927.4.2970-1	0.388662	NI
Tb927.4.2980-1	0	NI
Tb927.4.2990-1	-1.34612	NI
Tb927.4.3000-1	3.18011	NI
Tb927.4.3010-1	0.743788	NI
Tb927.4.3020-1	0.0896552	NI
Tb927.4.3030-1	-0.0815897	NI
Tb927.4.3040-1	0.218931	NI
Tb927.4.3050-1	-0.18795	NI
Tb927.4.3060-1	0.0545895	NI
Tb927.4.3070-1	0.094488	NI
Tb927.4.3080-1	0	NI
Tb927.4.3090-1	-0.062445	NI
Tb927.4.3100-1	-0.276265	NI
Tb927.4.3110-1	-0.0879	NI
Tb927.4.3120-1	0.226025	NI
Tb927.4.3130-1	-0.166692	NI
Tb927.4.3140-1	-0.0256929	NI
Tb927.4.3150-1	0.0461241	NI
Tb927.4.3160-1	-0.0480059	NI
Tb927.4.3170-1	-0.513932	NI
Tb927.4.3180-1	0.0321165	NI
Tb927.4.3190-1	0.180255	NI
Tb927.4.3200-1	0.342212	NI
Tb927.4.3210-1	0	NI
Tb927.4.3220-1	0.366956	NI
Tb927.4.3230-1	1.13676	NI
Tb927.4.3240-1	0	NI
Tb927.4.3250-1	-1.91109	NI
Tb927.4.3260-1	0	NI
Tb927.4.3270-1	0.341262	NI
Tb927.4.3290-1	0.0730041	NI
Tb927.4.3300-1	0.0866121	NI
Tb927.4.3310-1	0.0237084	NI
Tb927.4.3320-1	-0.149703	NI
Tb927.4.3330-1	-0.0998202	NI
Tb927.4.3340-1	-0.239989	NI
Tb927.4.3350-1	0.189454	NI
Tb927.4.3360-1	-0.0033881	NI
Tb927.4.3370-1	0.20941	NI
Tb927.4.3380-1	0.0694987	NI
Tb927.4.3390-1	-0.0665008	NI
Tb927.4.3400-1	0.1775	NI
Tb927.4.3410-1	0.0926611	NI
Tb927.4.3420-1	-0.10398	NI
Tb927.4.3430-1	0.13987	NI
Tb927.4.3440-1	0.105079	NI
Tb927.4.3450-1	0.0989809	NI
Tb927.4.3460-1	0.0946729	NI
Tb927.4.3470-1	-0.000805698	NI
Tb927.4.3480-1	0.122113	NI
Tb927.4.3490-1	-0.280819	NI
Tb927.4.3500-1	-0.40133	NI
Tb927.4.3520-1	-0.292891	NI
Tb927.4.3530-1	0.0560908	NI
Tb927.4.3540-1	0.129615	NI
Tb927.4.3550-1	0.188169	NI
Tb927.4.3560-1	0.0495856	NI
Tb927.4.3570-1	1.13608	NI
Tb927.4.3620-1	0.0485971	NI
Tb927.4.3650-1	-0.0264298	NI
Tb927.4.3660-1	0.126022	NI
Tb927.4.3670-1	0.285493	NI
Tb927.4.3680-1	0.152055	NI
Tb927.4.3690-1	0.342199	NI
Tb927.4.3700-1	0.141227	NI
Tb927.4.3710-1	0.202976	NI
Tb927.4.3720-1	0.224719	NI
Tb927.4.3730-1	0.0657734	NI
Tb927.4.3740-1	0.0300044	NI
Tb927.4.3760-1	-0.167638	NI
Tb927.4.3770-1	-0.366852	NI
Tb927.4.3780-1	-0.0020429	NI
Tb927.4.3790-1	0.0172696	NI
Tb927.4.3800-1	0.0345907	NI
Tb927.4.3810-1	0.19854	NI
Tb927.4.3820-1	0.000682887	NI
Tb927.4.3830-1	0.0328085	NI
Tb927.4.3840-1	0.135488	NI
Tb927.4.3850-1	0.154827	NI
Tb927.4.3890-1	0.223865	NI
Tb927.4.3900-1	0.170086	NI
Tb927.4.3910-1	-0.0440421	NI
Tb927.4.3920-1	-0.297796	NI
Tb927.4.3930-1	-0.173091	NI
Tb927.4.3940-1	-0.267565	NI
Tb927.4.3950-1	-0.241553	NI
Tb927.4.3960-1	0.036861	NI
Tb927.4.3970-1	-0.183815	NI
Tb927.4.3980-1	0.476396	NI
Tb927.4.3990-1	0	NI
Tb927.4.4020-1	-0.256891	NI
Tb927.4.4030-1	0.12411	NI
Tb927.4.4040-1	0.00853426	NI
Tb927.4.4050-1	0.121512	NI
Tb927.4.4060-1	-0.0927728	NI
Tb927.4.4070-1	-0.16418	NI
Tb927.4.4080-1	-0.391221	NI
Tb927.4.4090-1	0.0847127	NI
Tb927.4.4100-1	0.112227	NI
Tb927.4.4110-1	0.255772	NI
Tb927.4.4120-1	-0.0444938	NI
Tb927.4.4130-1	-0.0450186	NI
Tb927.4.4140-1	-0.0985696	NI
Tb927.4.4150-1	0.0495518	NI
Tb927.4.4160-1	0.0320215	NI
Tb927.4.4170-1	-0.054619	NI
[truncated: 151,013 more rows]
