# Supplementary material for: Specialized RNA decay fine-tunes monogenic antigen expression in Trypanosoma brucei
Source: Nat Microbiol. 2026 Mar 30;11(4):1080–99. doi: 10.1038/s41564-026-02289-4 (PMC13056571; doi:10.1038/s41564-026-02289-4)
Supplement: Supplementary file 8 — Raw source data, statistical source data and unprocessed western blots and gels. [file 41564_2026_2289_MOESM8_ESM.xlsx]

## Sheet: 5c
	Fig. 5c										Uncropped

## Sheet: 5f
	overexpression	wild-type		Unpaired t test
	0.115	0.073		P value	<0.0001
	0.189	0.073		P value summary	****
	0.178	0.063		Significantly different (P < 0.05)?	Yes
	0.21	0.094		One- or two-tailed P value?	Two-tailed
	0.199	0.084		t, df	t=18.63, df=203
	0.22	0.084
	0.126	0.084		How large is the effect?
	0.293	0.094		Mean of column A	0.1945
	0.22	0.115		Mean of column B	0.09189
	0.178	0.052		Difference between means (B - A) ± SEM	-0.1026 ± 0.005510
	0.21	0.073		95% confidence interval	-0.1135 to -0.09177
	0.168	0.063		R squared (eta squared)	0.6309
	0.189	0.094
	0.21	0.073		F test to compare variances
	0.22	0.105		F, DFn, Dfd	2.555, 99, 104
	0.199	0.105		P value	<0.0001
	0.252	0.105		P value summary	****
	0.262	0.073		Significantly different (P < 0.05)?	Yes
	0.262	0.105
	0.252	0.105		Data analyzed
	0.157	0.084		Sample size, column A	100
	0.189	0.094		Sample size, column B	105
	0.231	0.084
	0.189	0.094
	0.346	0.105
	0.252	0.147
	0.178	0.147
	0.168	0.105
	0.293	0.105
	0.147	0.073
	0.199	0.094
	0.283	0.073
	0.178	0.084
	0.21	0.189
	0.147	0.115
	0.241	0.105
	0.283	0.105
	0.136	0.073
	0.136	0.063
	0.136	0.073
	0.283	0.126
	0.178	0.063
	0.283	0.094
	0.199	0.105
	0.189	0.094
	0.178	0.084
	0.115	0.052
	0.136	0.084
	0.126	0.073
	0.168	0.084
	0.189	0.105
	0.168	0.063
	0.168	0.063
	0.22	0.178
	0.189	0.084
	0.273	0.136
	0.168	0.094
	0.126	0.063
	0.22	0.136
	0.168	0.073
	0.22	0.084
	0.21	0.052
	0.22	0.094
	0.178	0.084
	0.147	0.115
	0.147	0.105
	0.199	0.168
	0.231	0.178
	0.231	0.126
	0.199	0.105
	0.157	0.042
	0.168	0.094
	0.22	0.105
	0.157	0.073
	0.157	0.084
	0.189	0.094
	0.168	0.084
	0.157	0.094
	0.147	0.105
	0.199	0.157
	0.105	0.042
	0.199	0.115
	0.147	0.063
	0.136	0.063
	0.199	0.136
	0.168	0.063
	0.283	0.147
	0.178	0.105
	0.168	0.073
	0.21	0.084
	0.189	0.042
	0.157	0.073
	0.179	0.063
	0.222	0.073
	0.2	0.126
	0.22	0.063
	0.125	0.094
	0.298	0.105
	0.2234	0.094
	0.15	0.084
		0.052
		0.084
		0.042
		0.073
		0.063

## Sheet: 5g
		No signal		Cytoplasm		ESB only		ESB + nuclear signal		Nuclear signal
	ESB2 WT -Tet	100	100	0	0	0	0	0	0	0	0
	ESB2 WT +Tet	7.89474	12.5	0	0	35.0877	25	50	61.5385	7.01754	0.961538
	ESB2 WT-NLS -Tet	100	100	0	0	0	0	0	0	0	0
	ESB2 WT-NLS +Tet	8.27068	17.094	0	0	28.5714	33.3333	57.1429	42.735	6.01504	6.83761
	ESB2 Mut -Tet	100	100	0	0	0	0	0	0	0	0
	ESB2 Mut +Tet	18.3206	20.1389	81.6794	79.8611	0	0	0	0	0	0
	ESB2 Mut-NLS -Tet	100	100	0	0	0	0	0	0	0	0
	ESB2 Mut-NLS +Tet	26.7606	36.4583	0	0	0.938967	0.520833	22.5352	24.4792	49.7653	38.5417

## Sheet: 5h
	Fig. 5h								Uncropped

## Sheet: 5i
	Fig. 5i							Uncropped

## Sheet: 5k
		Parental - Tet		Parental + Tet		ESB2 RNAi -Tet		ESB2 RNAi +Tet		WT - Tet		WT + Tet		Mut - Tet				Mut + Tet
	0	4.77815	4.77815	4.77815	4.77815	4.77815	4.77815	4.77815	4.77815	4.77815	4.77815	4.77815	4.77815	4.77815	4.77815	4.77815	4.77815	4.77815	4.77815	4.77815	4.77815
	24	6.09342	6.06819	6.12057	6.12385	6.03743	6.08279	5.62839	5.69897	6.03342	6.12385	6.03743	6.09342	6.06819	6	6.13988	6.05308	5.83251	5.76343	5.76343	5.69897
	48	7.58694	7.63727	7.64638	7.61185	7.53199	7.48582	6.2805	6.22772	7.50561	7.55687	7.40509	7.48068	7.50931	7.43355	7.53948	7.50314	6.48202	6.41005	6.38214	6.32415
	72	8.9271	8.96257	9.04378	8.95133	8.91098	8.78458	6.12658	6.11086	8.8042	8.95988	8.55831	8.75879	8.93229	8.81893	8.86278	8.91457	6.24833	6.25598	6.48041	6.34712
Table Analyzed	Cumulative all - together					Below threshold?	P value	Mean of ESB2 RNAi -Tet	Mean of ESB2 RNAi +Tet	Difference	SE of difference	t ratio	df	Adjusted P Value
								4.778	4.778	0	0
Column C	ESB2 RNAi -Tet					Yes	0.020245	6.06	5.664	0.3964	0.01261	31.43	1	0.025648
vs.	vs.					Yes	0.001679	7.509	6.254	1.255	0.003309	379.2	1	0.005028
Column D	ESB2 RNAi +Tet					Yes	0.012907	8.848	6.119	2.729	0.05534	49.32	1	0.025648
Test details
Test name	Paired t test
Variance assumption	Individual variance for each group
Multiple comparisons	Set P value threshold
Method	Holm-Šídák method
Alpha	0.05
Number of tests performed	3
Number of rows omitted	1
Number of rows with incomplete data	4
Table Analyzed	Cumulative all - together					Below threshold?	P value	Mean of WT - Tet	Mean of WT + Tet	Difference	SE of difference	t ratio	df	Adjusted P Value
								4.778	4.778	0	0
Column E	WT - Tet					No	0.9231	6.047	6.044	0.003009	0.02869	0.1049	3	0.9231
vs.	vs.					No	0.076192	7.515	7.408	0.1066	0.04005	2.662	3	0.146579
Column F	WT + Tet					No	0.034142	8.903	8.658	0.2449	0.0661	3.706	3	0.09897
Test details
Test name	Paired t test
Variance assumption	Individual variance for each group
Multiple comparisons	Set P value threshold
Method	Holm-Šídák method
Alpha	0.05
Number of tests performed	3
Number of rows omitted	1
Number of rows with incomplete data	0
Table Analyzed	Cumulative all - together excluded failed RNAi samples								Below threshold?	P value	Mean of Mut - Tet	Mean of Mut + Tet	Difference	SE of difference	t ratio	df	Adjusted P Value
											4.778	4.778	0	0
Column G	Mut - Tet								Yes	0.004069	6.065	5.765	0.3007	0.03756	8.005	3	0.004069
vs.	vs.								Yes	0.000118	7.496	6.4	1.097	0.04146	26.46	3	0.000237
Column H	Mut + Tet								Yes	3.2e-05	8.882	6.333	2.549	0.06226	40.95	3	9.6e-05
Test details
Test name	Paired t test
Variance assumption	Individual variance for each group
Multiple comparisons	Set P value threshold
Method	Holm-Šídák method
Alpha	0.05
Number of tests performed	3
Number of rows omitted	1
Number of rows with incomplete data	0

## Sheet: 5l
	Endogenous										Recoded
	ESB2 RNAi - Tet	ESB2 RNAi + Tet	WT OE RNAi - Tet	WT OE RNAi + Tet	Mut OE RNAi - Tet	Mut OE RNAi + Tet					ESB2 RNAi - Tet	ESB2 RNAi + Tet	WT OE RNAi - Tet	WT OE RNAi + Tet	Mut OE RNAi - Tet	Mut OE RNAi + Tet
	-1.44569	-4.39839	-1.47429	-4.55692	-2.0411	-4.50115					0.958217	4.09931	2.32331	21.8007	8.95414	24.7866
	-0.894538	-3.99065	-0.318557	-3.70265	0.0578836	-3.12139					0.746203	2.63374	15.1477	21.8962	1.47514	25.106
					-0.398232	-3.68252							15.1477	21.8962	1.37454	25.094
					-1.50531	-4.07166									1.68727	24.8792
One-Way ANOVA											One-Way ANOVA
Table Analyzed	ESB2 endogenous										Table Analyzed	ESB2 recoded
Data sets analyzed	A-F										Data sets analyzed	A-F
ANOVA summary											ANOVA summary
F	14.19										F	25.25
P value	0.0003										P value	<0.0001
P value summary	***										P value summary	****
Significant diff. among means (P < 0.05)?	Yes										Significant diff. among means (P < 0.05)?	Yes
R squared	0.8765										R squared	0.9266
Brown-Forsythe test											Brown-Forsythe test
F (DFn, DFd)	2.686 (5, 10)										F (DFn, DFd)	3.349 (5, 10)
P value	0.0862										P value	0.0491
P value summary	ns										P value summary	*
Are SDs significantly different (P < 0.05)?	No										Are SDs significantly different (P < 0.05)?	Yes
Bartlett's test											Bartlett's test
Bartlett's statistic (corrected)											Bartlett's statistic (corrected)
P value											P value
P value summary											P value summary
Are SDs significantly different (P < 0.05)?											Are SDs significantly different (P < 0.05)?
ANOVA table	SS	DF	MS	F (DFn, DFd)	P value						ANOVA table	SS	DF	MS	F (DFn, DFd)	P value
Treatment (between columns)	36.31	5	7.261	F (5, 10) = 14.19	P=0.0003						Treatment (between columns)	1578	5	315.6	F (5, 10) = 25.25	P<0.0001
Residual (within columns)	5.117	10	0.5117								Residual (within columns)	125	10	12.5
Total	41.42	15									Total	1703	15
Data summary											Data summary
Number of treatments (columns)	6										Number of treatments (columns)	6
Number of values (total)	16										Number of values (total)	16
Number of families	1										Number of families	1
Number of comparisons per family	15										Number of comparisons per family	15
Alpha	0.05										Alpha	0.05
Tukey's multiple comparisons test	Mean Diff.	95.00% CI of diff.	Below threshold?	Summary	Adjusted P Value						Tukey's multiple comparisons test	Mean Diff.	95.00% CI of diff.	Below threshold?	Summary	Adjusted P Value
ESB2 RNAi - Tet vs. ESB2 RNAi + Tet	3.024	0.5398 to 5.509	Yes	*	0.016	A-B					ESB2 RNAi - Tet vs. ESB2 RNAi + Tet	-2.514	-14.79 to 9.765	No	ns	0.9762	A-B
ESB2 RNAi - Tet vs. WT OE RNAi - Tet	-0.2737	-2.758 to 2.211	No	ns	0.9986	A-C					ESB2 RNAi - Tet vs. WT OE RNAi - Tet	-7.883	-20.16 to 4.397	No	ns	0.3039	A-C
ESB2 RNAi - Tet vs. WT OE RNAi + Tet	2.96	0.4751 to 5.444	Yes	*	0.0183	A-D					ESB2 RNAi - Tet vs. WT OE RNAi + Tet	-21	-33.28 to -8.716	Yes	**	0.0014	A-D
ESB2 RNAi - Tet vs. Mut OE RNAi - Tet	-0.1984	-2.350 to 1.953	No	ns	0.9994	A-E					ESB2 RNAi - Tet vs. Mut OE RNAi - Tet	-2.521	-13.16 to 8.114	No	ns	0.9563	A-E
ESB2 RNAi - Tet vs. Mut OE RNAi + Tet	2.674	0.5224 to 4.826	Yes	*	0.014	A-F					ESB2 RNAi - Tet vs. Mut OE RNAi + Tet	-24.11	-34.75 to -13.48	Yes	***	0.0001	A-F
ESB2 RNAi + Tet vs. WT OE RNAi - Tet	-3.298	-5.783 to -0.8135	Yes	**	0.0091	B-C					ESB2 RNAi + Tet vs. WT OE RNAi - Tet	-5.369	-17.65 to 6.911	No	ns	0.6617	B-C
ESB2 RNAi + Tet vs. WT OE RNAi + Tet	-0.06473	-2.549 to 2.420	No	ns	>0.9999	B-D					ESB2 RNAi + Tet vs. WT OE RNAi + Tet	-18.48	-30.76 to -6.202	Yes	**	0.0038	B-D
ESB2 RNAi + Tet vs. Mut OE RNAi - Tet	-3.223	-5.375 to -1.071	Yes	**	0.0039	B-E					ESB2 RNAi + Tet vs. Mut OE RNAi - Tet	-0.006245	-10.64 to 10.63	No	ns	>0.9999	B-E
ESB2 RNAi + Tet vs. Mut OE RNAi + Tet	-0.3503	-2.502 to 1.801	No	ns	0.9913	B-F					ESB2 RNAi + Tet vs. Mut OE RNAi + Tet	-21.6	-32.23 to -10.97	Yes	***	0.0004	B-F
WT OE RNAi - Tet vs. WT OE RNAi + Tet	3.233	0.7488 to 5.718	Yes	*	0.0104	C-D					WT OE RNAi - Tet vs. WT OE RNAi + Tet	-13.11	-25.39 to -0.8332	Yes	*	0.0349	C-D
WT OE RNAi - Tet vs. Mut OE RNAi - Tet	0.07527	-2.076 to 2.227	No	ns	>0.9999	C-E					WT OE RNAi - Tet vs. Mut OE RNAi - Tet	5.363	-5.272 to 16.00	No	ns	0.532	C-E
WT OE RNAi - Tet vs. Mut OE RNAi + Tet	2.948	0.7961 to 5.099	Yes	**	0.0073	C-F					WT OE RNAi - Tet vs. Mut OE RNAi + Tet	-16.23	-26.87 to -5.596	Yes	**	0.0034	C-F
WT OE RNAi + Tet vs. Mut OE RNAi - Tet	-3.158	-5.310 to -1.006	Yes	**	0.0045	D-E					WT OE RNAi + Tet vs. Mut OE RNAi - Tet	18.48	7.841 to 29.11	Yes	**	0.0013	D-E
WT OE RNAi + Tet vs. Mut OE RNAi + Tet	-0.2856	-2.437 to 1.866	No	ns	0.9966	D-F					WT OE RNAi + Tet vs. Mut OE RNAi + Tet	-3.118	-13.75 to 7.517	No	ns	0.9015	D-F
Mut OE RNAi - Tet vs. Mut OE RNAi + Tet	2.872	1.116 to 4.629	Yes	**	0.002	E-F					Mut OE RNAi - Tet vs. Mut OE RNAi + Tet	-21.59	-30.28 to -12.91	Yes	****	<0.0001	E-F
Test details	Mean 1	Mean 2	Mean Diff.	SE of diff.	n1	n2	q	DF			Test details	Mean 1	Mean 2	Mean Diff.	SE of diff.	n1	n2	q	DF
ESB2 RNAi - Tet vs. ESB2 RNAi + Tet	-1.17	-4.195	3.024	0.7153	2	2	5.979	10			ESB2 RNAi - Tet vs. ESB2 RNAi + Tet	0.8522	3.367	-2.514	3.535	2	2	1.006	10
ESB2 RNAi - Tet vs. WT OE RNAi - Tet	-1.17	-0.8964	-0.2737	0.7153	2	2	0.5411	10			ESB2 RNAi - Tet vs. WT OE RNAi - Tet	0.8522	8.735	-7.883	3.535	2	2	3.153	10
ESB2 RNAi - Tet vs. WT OE RNAi + Tet	-1.17	-4.13	2.96	0.7153	2	2	5.851	10			ESB2 RNAi - Tet vs. WT OE RNAi + Tet	0.8522	21.85	-21	3.535	2	2	8.399	10
ESB2 RNAi - Tet vs. Mut OE RNAi - Tet	-1.17	-0.9717	-0.1984	0.6195	2	4	0.453	10			ESB2 RNAi - Tet vs. Mut OE RNAi - Tet	0.8522	3.373	-2.521	3.062	2	4	1.164	10
ESB2 RNAi - Tet vs. Mut OE RNAi + Tet	-1.17	-3.844	2.674	0.6195	2	4	6.105	10			ESB2 RNAi - Tet vs. Mut OE RNAi + Tet	0.8522	24.97	-24.11	3.062	2	4	11.14	10
ESB2 RNAi + Tet vs. WT OE RNAi - Tet	-4.195	-0.8964	-3.298	0.7153	2	2	6.52	10			ESB2 RNAi + Tet vs. WT OE RNAi - Tet	3.367	8.735	-5.369	3.535	2	2	2.148	10
ESB2 RNAi + Tet vs. WT OE RNAi + Tet	-4.195	-4.13	-0.06473	0.7153	2	2	0.128	10			ESB2 RNAi + Tet vs. WT OE RNAi + Tet	3.367	21.85	-18.48	3.535	2	2	7.393	10
ESB2 RNAi + Tet vs. Mut OE RNAi - Tet	-4.195	-0.9717	-3.223	0.6195	2	4	7.357	10			ESB2 RNAi + Tet vs. Mut OE RNAi - Tet	3.367	3.373	-0.006245	3.062	2	4	0.002884	10
ESB2 RNAi + Tet vs. Mut OE RNAi + Tet	-4.195	-3.844	-0.3503	0.6195	2	4	0.7998	10			ESB2 RNAi + Tet vs. Mut OE RNAi + Tet	3.367	24.97	-21.6	3.062	2	4	9.977	10
WT OE RNAi - Tet vs. WT OE RNAi + Tet	-0.8964	-4.13	3.233	0.7153	2	2	6.392	10			WT OE RNAi - Tet vs. WT OE RNAi + Tet	8.735	21.85	-13.11	3.535	2	2	5.245	10
WT OE RNAi - Tet vs. Mut OE RNAi - Tet	-0.8964	-0.9717	0.07527	0.6195	2	4	0.1718	10			WT OE RNAi - Tet vs. Mut OE RNAi - Tet	8.735	3.373	5.363	3.062	2	4	2.477	10
WT OE RNAi - Tet vs. Mut OE RNAi + Tet	-0.8964	-3.844	2.948	0.6195	2	4	6.729	10			WT OE RNAi - Tet vs. Mut OE RNAi + Tet	8.735	24.97	-16.23	3.062	2	4	7.497	10
WT OE RNAi + Tet vs. Mut OE RNAi - Tet	-4.13	-0.9717	-3.158	0.6195	2	4	7.209	10			WT OE RNAi + Tet vs. Mut OE RNAi - Tet	21.85	3.373	18.48	3.062	2	4	8.534	10
WT OE RNAi + Tet vs. Mut OE RNAi + Tet	-4.13	-3.844	-0.2856	0.6195	2	4	0.652	10			WT OE RNAi + Tet vs. Mut OE RNAi + Tet	21.85	24.97	-3.118	3.062	2	4	1.44	10
Mut OE RNAi - Tet vs. Mut OE RNAi + Tet	-0.9717	-3.844	2.872	0.5058	4	4	8.031	10			Mut OE RNAi - Tet vs. Mut OE RNAi + Tet	3.373	24.97	-21.59	2.5	4	4	12.22	10
Compact letter display											Compact letter display
WT OE RNAi - Tet	A										Mut OE RNAi + Tet	A
Mut OE RNAi - Tet	A										WT OE RNAi + Tet	A
ESB2 RNAi - Tet	A										WT OE RNAi - Tet	B
Mut OE RNAi + Tet	B										Mut OE RNAi - Tet	B
WT OE RNAi + Tet	B										ESB2 RNAi + Tet	B
ESB2 RNAi + Tet	B										ESB2 RNAi - Tet	B

## Sheet: 5m
	Fig. 5m										Uncropped
