# Supplementary material for: Specialized RNA decay fine-tunes monogenic antigen expression in Trypanosoma brucei
Source: Nat Microbiol. 2026 Mar 30;11(4):1080–99. doi: 10.1038/s41564-026-02289-4 (PMC13056571; doi:10.1038/s41564-026-02289-4)
Supplement: Supplementary file 9 — Raw source data and statistical source data. [file 41564_2026_2289_MOESM9_ESM.xlsx]

## Sheet: 6a
GeneID	logFC	PValue	Log2 Avg RPKMs	2T1_S1	2T1_S2	2T1_S3	WT_I_1	WT_I_2	WT_I_3
Tb927.1.10-1	2.64937	0.502217	-5.97731	0	0	0	0	0	0.0952361
Tb927.1.30-1	0	1	#NUM!	0	0	0	0	0	0
Tb927.1.40-1	1.86262	1	-6.96732	0	0	0	0.0479488	0	0
Tb927.1.110-1	-0.0803474	0.310468	8.80034	500.354	412.477	461.909	448.082	413.242	438.899
Tb927.1.270-1	-0.167105	0.133857	4.98427	32.5432	31.0373	36.8654	30.7685	31.381	27.3232
Tb927.1.280-1	0.149564	0.78602	-1.52485	0.368509	0.356379	0.263271	0.302355	0.40143	0.393144
Tb927.1.290-1	0.216024	0.000521289	4.35554	18.6243	19.2718	18.9291	23.2677	21.2938	21.442
Tb927.1.370-1	-0.00531702	0.93084	3.85843	13.9592	15.2965	14.3377	14.9615	14.2021	14.27
Tb927.1.400-1	0.0670675	0.647091	4.13367	15.6616	17.5517	18.2096	15.3337	20.7406	17.8225
Tb927.1.470-1	-0.170671	0.109295	5.04175	31.5075	37.9989	35.1467	32.2656	29.6166	31.1021
Tb927.1.480-1	0.0164203	0.825611	2.87861	7.17588	7.80135	6.96108	7.47435	7.04126	7.67265
Tb927.1.490-1	-0.0776582	0.478313	5.47901	44.9925	45.5248	46.8882	44.0153	41.2904	44.8958
Tb927.1.530-1	0.0388611	0.653952	5.84814	54.6181	61.8697	54.0037	62.1067	55.7625	57.2736
Tb927.1.540-1	0.253188	0.000135791	4.42542	20.9778	17.9977	19.8464	22.9546	23.0352	24.1126
Tb927.1.560-1	0.130269	0.0386931	5.79668	49.9493	54.8393	54.4473	60.7468	55.0178	58.5234
Tb927.1.570-1	0.153687	0.0098927	6.44582	84.8575	81.2441	81.5054	87.8455	91.2603	96.3282
Tb927.1.580-1	0.00153616	0.983395	5.7154	49.3762	57.1031	51.0596	52.3653	54.7112	50.6375
Tb927.1.600-1	0.0951169	0.263071	6.0766	68.9474	68.3808	58.4743	71.1847	67.2325	70.7206
Tb927.1.610-1	-0.21919	0.00111195	6.22553	78.7307	86.2438	76.538	74.0151	66.67	66.7765
Tb927.1.630-1	-0.162001	0.031747	6.58311	94.7528	112.725	96.2774	90.0342	92.6905	88.7797
Tb927.1.640-1	0.0634644	0.302836	5.26124	36.9371	38.3266	37.2617	37.9351	40.6854	38.9673
Tb927.1.650-1	-0.0961841	0.366432	5.85461	57.5762	65.3297	56.4644	48.4489	65.0069	54.3624
Tb927.1.670-1	0.0843558	0.332418	5.50407	42.7588	46.9871	42.4226	42.8652	45.3612	51.902
Tb927.1.690-1	0.0115348	0.865412	5.85876	59.1862	59.2926	54.9208	55.113	59.345	60.3295
Tb927.1.700-1	-0.180737	0.000190716	9.4073	730.242	720.079	714.167	651.975	624.291	633.35
Tb927.1.710-1	-0.16213	0.0115434	5.97855	62.2771	71.5583	65.9438	58.2355	61.0849	59.2339
Tb927.1.720-1	-0.0624533	0.26217	6.26228	76.9279	79.7543	78.5776	74.3484	78.4048	72.5475
Tb927.1.730-1	-0.0104118	0.875754	6.18455	69.7201	76.513	72.756	78.543	68.1348	70.7344
Tb927.1.740-1	0.105086	0.0540657	5.84798	55.085	57.7101	53.714	59.936	58.4387	60.7117
Tb927.1.750-1	0.0310575	0.656243	5.60722	47.3856	51.2294	46.0503	50.4934	47.3747	49.9437
Tb927.1.760-1	-0.171618	0.0463654	5.19472	35.5122	44.9611	35.9249	33.5396	35.5338	34.2732
Tb927.1.780-1	0.0216084	0.877941	1.96836	3.73042	4.07451	3.84611	3.89581	3.89548	4.03704
Tb927.1.790-1	-0.0900828	0.294263	3.16647	8.59683	10.0344	9.14232	8.57602	9.4414	8.07999
Tb927.1.820-1	-0.266122	0.00368747	5.44425	42.8796	55.7328	44.0162	38.7881	40.3196	39.4997
Tb927.1.830-1	-0.134986	0.193971	2.30289	4.60461	5.38456	5.50511	4.90149	4.5212	4.68965
Tb927.1.840-1	-0.102006	0.0700695	6.19395	73.7818	77.0354	76.5645	69.5114	71.6453	70.717
Tb927.1.860-1	-0.0464399	0.431601	8.16296	308.708	274.882	290.097	281.314	282.049	282.632
Tb927.1.870-1	0.0622929	0.309504	6.48641	86.1891	84.3423	92.6419	94.0451	92.0795	88.6687
Tb927.1.880-1	0.0514036	0.564669	3.79037	15.0294	12.1313	13.6091	15.7089	12.8715	13.6668
Tb927.1.890-1	0.532371	0.521382	-3.83931	0.0867501	0.0419474	0.0413175	0.0203363	0.126	0.102833
Tb927.1.990-1	-0.0581326	0.369215	6.81344	120.213	109.846	114.157	102.452	116.906	111.265
Tb927.1.1000-1	-0.140755	0.0245736	6.30624	78.2038	88.2411	82.5275	77.1797	76.3657	72.291
Tb927.1.1010-1	0.090616	0.272838	3.66824	13.8336	11.3869	11.7247	12.8918	13.4625	12.9791
Tb927.1.1020-1	2.04226	0.00768811	-4.44875	0	0.025247	0.0248679	0	0.0884755	0.136163
Tb927.1.1030-1	-0.159395	0.478024	-0.110902	0.912723	0.88268	1.13605	1.07267	0.82487	0.727059
Tb927.1.1040-1	0.337729	0.166578	0.926719	1.63932	1.45853	1.93633	1.56793	2.25404	2.54953
Tb927.1.1050-1	0.0910444	0.217097	4.5779	25.1787	20.5831	23.6285	24.4507	24.3082	25.1479
Tb927.1.1060-1	-0.0613332	0.496625	3.78193	13.8796	13.7398	14.5225	13.8517	13.7394	12.7995
Tb927.1.1080-1	-0.126764	0.0386764	4.83882	29.2447	29.4356	30.9381	26.7989	27.6958	27.5917
Tb927.1.1100-1	-0.0286009	0.621979	4.75987	27.438	27.9504	26.6996	28.016	25.451	27.005
Tb927.1.1120-1	0.0767527	0.467545	3.04853	7.74291	7.57547	8.83927	8.46115	8.76649	8.25697
Tb927.1.1130-1	1.33138	0.0620979	-4.97431	0.00901892	0.0348883	0.0085911	0.00845699	0.0785972	0.0513165
Tb927.1.1140-1	2.88856	0.013693	-5.20264	0	0	0.0148304	0.0145989	0.0301509	0.10335
Tb927.1.1150-1	-0.0360535	0.608997	4.10269	17.7756	16.5293	17.8816	17.32	16.752	16.8238
Tb927.1.1160-1	-0.0888348	0.141947	5.05831	32.8764	34.3273	35.8278	31.889	32.8183	32.1806
Tb927.1.1170-1	-0.0336375	0.645139	7.1736	138.134	153.849	146.166	145.71	134.86	147.487
Tb927.1.1200-1	-0.0849345	0.457105	2.80357	6.98656	7.67168	6.90209	6.42971	7.02866	6.87128
Tb927.1.1210-1	-0.910585	0.691643	-4.738	0.115318	0	0.0366159	0	0	0.0729049
Tb927.1.1220-1	0.0255864	0.711804	6.28752	74.4626	78.3475	79.4532	78.0296	74.7296	83.6655
Tb927.1.1230-1	-0.078319	0.237848	5.12016	32.8628	37.7653	36.5359	34.314	34.1324	33.0652
Tb927.1.1240-1	0	1	#NUM!	0	0	0	0	0	0
Tb927.1.1270-1	0	1	#NUM!	0	0	0	0	0	0
Tb927.1.1300-1	1.26942	0.627908	-6.43902	0	0.0175008	0	0.0169689	0.0175227	0.0171611
Tb927.1.1310-1	2.57938	0.0426725	-5.75976	0	0.0125063	0	0.0121263	0.0125221	0.0735815
Tb927.1.1330-1	-0.0429256	0.667905	3.58454	11.6404	11.6546	13.2276	12.6744	12.1068	10.6751
Tb927.1.1340-1	0.0963137	0.123695	4.85796	29.8639	26.6465	27.5898	30.9224	28.9826	29.9921
Tb927.1.1350-1	0.0296972	0.640079	4.38666	20.3594	20.9289	20.8182	20.2281	21.0587	22.1137
Tb927.1.1370-1	1.49737	0.0281742	-4.99431	0.00819661	0.00792682	0.0312312	0.0153718	0.0555574	0.0699565
Tb927.1.1380-1	0.181379	0.181131	2.16959	4.03947	4.77984	3.82936	4.671	5.16195	4.5121
Tb927.1.1390-1	0	1	#NUM!	0	0	0	0	0	0
Tb927.1.1400-1	0.191778	0.260116	3.25117	9.50975	9.14117	8.01868	8.99807	10.1263	11.3341
Tb927.1.1420-1	-0.00793884	0.932797	5.1687	35.9688	32.106	40.1316	39.3477	31.7968	36.4659
Tb927.1.1470-1	1.26951	0.627468	-7.36298	0	0.00919835	0	0	0.00920991	0.0180396
Tb927.1.1500-1	0.201787	0.154606	0.619881	1.43324	1.41038	1.44509	1.76834	1.542	1.62145
Tb927.1.1530-1	-0.0645059	0.322701	2.90897	7.31008	8.03433	7.69133	7.60425	7.16814	7.25671
Tb927.1.1540-1	-0.112784	0.0558577	5.53233	46.077	51.4635	46.7251	45.6911	43.3416	44.3845
Tb927.1.1550-1	-0.156335	0.066272	6.07489	63.5772	81.2202	68.3755	61.1741	67.7945	62.3181
Tb927.1.1560-1	0.335329	0.0556821	2.00065	3.27051	4.02412	3.32014	3.17473	5.27063	4.9507
Tb927.1.1580-1	-0.021728	0.80379	5.1221	32.1502	39.2131	33.8951	33.3314	36.9034	33.4638
Tb927.1.1600-1	0.0774065	0.377798	3.61203	12.9797	10.3207	12.3988	12.9392	12.1149	12.6105
Tb927.1.1610-1	1.7899	0.11698	-4.93055	0	0.0198902	0.0195915	0	0.0597455	0.0975204
Tb927.1.1620-1	0.248217	0.0224813	4.68282	27.409	19.1718	23.8632	28.6323	26.088	28.9422
Tb927.1.1630-1	-0.00366301	1	1.23571	2.35411	2.24314	2.47328	1.85035	2.64822	2.56073
Tb927.1.1640-1	1.94026	0.224237	-6.02522	0.0158795	0	0	0	0.0461283	0.0301174
Tb927.1.1660-1	-0.263915	0.845676	-3.78478	0.0564901	0.0910513	0.0896841	0.0176568	0.0911657	0.0892838
Tb927.1.1670-1	0.133318	0.0296161	4.42032	21.2388	20.1162	19.9172	23.7701	21.0294	22.3979
Tb927.1.1680-1	-0.115828	0.0656614	6.58638	93.3476	104.317	102.171	89.6178	94.9465	92.1649
Tb927.1.1690-1	0.00576698	0.916596	5.7339	51.7645	55.4179	52.1584	54.2066	53.3895	52.3843
Tb927.1.1700-1	0.0581276	0.409492	5.24121	39.422	34.851	36.9179	40.1715	36.1184	39.4601
Tb927.1.1710-1	0.0115055	0.812996	5.84751	58.0949	56.2099	57.7487	58.76	57.3949	57.275
Tb927.1.1720-1	-0.250898	0.000126974	6.19617	73.9162	86.5073	78.614	65.1194	70.2535	65.5208
Tb927.1.1730-1	-0.0236571	0.712421	6.14056	73.8715	67.4634	72.0504	72.1984	68.0614	69.6496
Tb927.1.1740-1	-0.0290781	0.642357	3.3181	9.99681	10.0573	10.1682	10.3367	9.00331	10.2787
Tb927.1.1750-1	-0.0521172	0.635634	5.06881	29.5489	38.3725	34.5837	32.8233	33.0581	32.9929
Tb927.1.1760-1	-0.0348038	0.762667	5.17024	33.8213	41.7652	33.7339	33.7762	38.1095	34.8418
Tb927.1.1770-1	0.0455497	0.556258	6.34633	80.4057	83.7982	76.0508	86.5747	78.2066	83.1504
Tb927.1.1790-1	-0.0513632	0.388427	6.84039	116.167	122.935	110.797	112.231	117.125	108.309
Tb927.1.1820-1	1.67785	7.41e-34	7.53289	75.8285	103.84	84.921	341.852	233.399	271.323
Tb927.1.1840-1	-0.0888045	0.282274	4.25058	17.6856	21.5413	19.6318	18.5828	18.6782	18.0904
Tb927.1.1850-1	-0.134404	0.137594	4.20526	18.008	21.4665	18.4388	17.5019	18.2278	17.0351
Tb927.1.1880-1	0.15278	0.0133849	5.2742	38.792	33.9577	37.2055	41.1961	40.713	40.3265
Tb927.1.1890-1	0.0640498	0.366233	5.14598	37.9343	31.8322	34.1015	37.5413	34.2882	36.7473
Tb927.1.1910-1	-0.0126791	0.837361	5.31877	38.0286	42.5054	39.7291	41.2551	39.0265	38.9304
Tb927.1.1920-1	-0.190217	0.000548571	5.53028	49.621	50.4389	47.7116	42.4735	43.9453	43.098
Tb927.1.1930-1	0.0854016	0.163457	4.09653	16.6693	16.1095	17.0249	18.5948	16.3676	17.8771
Tb927.1.1960-1	0.00154892	0.97902	6.28223	76.8476	74.8907	81.6214	79.3798	75.9266	78.3055
Tb927.1.1980-1	0.215144	0.000622325	6.13666	68.3472	61.6206	65.4049	74.7673	74.6437	77.37
Tb927.1.1990-1	0.401445	0.00126957	5.3442	40.5563	27.2491	37.2185	45.1206	47.0543	46.5346
Tb927.1.2020-1	0.607685	0.0931989	0.470264	0.983593	1.1626	1.14514	1.9471	0.793677	2.28006
Tb927.1.2040-1	0.0349001	0.848303	2.71221	7.24217	5.16808	7.0138	7.56187	5.39701	6.93664
Tb927.1.2100-1	-0.155179	0.0191789	7.02543	134.867	137.627	139.333	125.261	128.342	116.228
Tb927.1.2110-1	0.0642544	0.367159	4.14258	17.986	16.0681	17.7547	18.7937	17.4237	17.9463
Tb927.1.2120-1	0.0866605	0.243234	4.60587	24.7584	21.0535	25.0471	25.7756	24.489	24.9786
Tb927.1.2150-1	0.032066	0.768317	4.89835	26.643	32.265	29.5589	31.5439	30.7744	28.1524
Tb927.1.2160-1	0.0177555	0.869967	4.68565	24.2945	25.8402	26.587	24.5363	26.0375	27.1139
Tb927.1.2190-1	0.187664	0.0102016	5.25603	38.0752	33.8863	35.2364	42.6545	36.7108	42.7203
Tb927.1.2200-1	0.277319	0.125586	3.79112	13.1565	13.4129	10.989	15.6185	12.5512	17.3319
Tb927.1.2210-1	0.0874461	0.228343	7.45105	181.835	171.71	155.501	174.209	175.817	190.812
Tb927.1.2230-1	-0.0732846	0.504833	8.20175	263.492	343.541	298.648	250.152	320.556	290.154
Tb927.1.2260-1	0.0682919	0.335705	7.72736	196.623	214.034	210.044	212.434	208.407	229.964
Tb927.1.2310-1	0.210228	0.00918422	7.06034	122.188	132.121	116.982	148.198	133.726	147.586
Tb927.1.2320-1	0.0956078	0.178582	6.06056	65.5591	59.7261	68.3155	68.2359	65.3491	73.2777
Tb927.1.2330-1	1.78707	0.000604541	0.497461	0.729739	0.547541	0.623214	0.554496	2.9848	3.03057
Tb927.1.2340-1	-1.50365	0.155089	-5.40168	0.0246624	0.0238506	0.0587312	0.0346886	0	0
Tb927.1.2420-1	-0.0288251	0.753618	5.80561	60.6493	52.6233	56.2126	59.2918	52.1101	54.7075
Tb927.1.2430-1	-0.371018	0.0111766	3.99315	16.9291	17.0557	19.8901	11.779	14.9022	14.989
Tb927.1.2570-1	-0.013758	0.780639	7.10404	141.083	136.538	137.064	141.395	135.15	134.199
Tb927.1.2580-1	0.00230487	0.969714	7.29159	158.668	159.581	151.395	162.768	148.621	158.993
Tb927.1.2600-1	0.010958	0.897186	4.36704	18.9823	22.1984	20.4901	21.6098	18.534	21.997
Tb927.1.2640-1	-0.108121	0.214511	5.54429	43.4538	54.8148	46.9682	44.4	43.5652	46.7917
Tb927.1.2670-1	-0.075564	0.252228	6.7292	105.282	114.653	106.682	105.881	97.3876	106.679
Tb927.1.2700-1	-0.0584353	0.499104	5.73423	49.2139	61.8107	51.9045	54.0827	49.2034	53.1775
Tb927.1.2710-1	-0.0490005	0.607808	5.01164	28.6959	38.3884	31.3353	32.5517	30.1446	32.4391
Tb927.1.2730-1	-0.269329	0.000386845	5.6525	51.9217	61.0539	51.9713	47.9211	44.0882	44.8457
Tb927.1.2740-1	-0.160561	0.0245523	6.06189	63.5711	77.809	70.1712	63.1332	64.7841	61.3619
Tb927.1.2750-1	0.0443755	0.658396	8.17057	324.659	291.998	234.457	294.102	281.155	302.405
Tb927.1.2760-1	0.129557	0.247813	8.65615	362.143	411.502	382.27	337.654	467.267	459.708
Tb927.1.2770-1	0.276588	0.0477714	4.62166	25.3437	16.8645	24.5884	24.5021	30.258	26.1533
Tb927.1.2780-1	0.442528	0.0432111	2.9257	7.58022	4.74341	7.00828	10.4528	7.77169	8.03412
Tb927.1.2820-1	-0.219376	0.00958534	5.81663	56.0015	69.2641	56.6461	50.8636	55.8462	49.5454
Tb927.1.2970-1	0.398634	0.00200833	5.62658	47.9518	32.9088	47.0099	59.9028	52.4187	56.2371
Tb927.1.2980-1	0.384378	0.0104227	4.15454	18.8008	11.3768	16.175	19.7631	19.7401	20.9986
Tb927.1.2985-1	0.0290743	0.752414	6.8589	121.72	100.781	122.221	121.791	112.737	117.191
Tb927.1.2990-1	0.224889	0.0276076	5.38087	43.763	31.4895	40.0295	44.8249	45.1769	44.7239
Tb927.1.3000-1	0.0800047	0.365875	6.30745	86.1502	67.1706	77.7029	88.3823	77.5133	78.2873
Tb927.1.3010-1	0.307008	0.00622559	5.17391	37.7905	25.8963	33.1369	41.2509	38.6183	39.9042
Tb927.1.3030-1	0.0474751	0.528588	6.46786	93.5231	80.1167	87.5462	94.8777	82.7929	92.2382
Tb927.1.3040-1	0.0681407	0.379839	5.71269	53.1455	46.3043	54.1705	56.9699	50.8633	53.2071
Tb927.1.3050-1	0.00344249	0.962556	6.10351	73.3538	62.623	70.0638	72.6006	64.8412	69.0809
Tb927.1.3070-1	0.00702428	0.939514	6.78715	104.729	114.992	110.803	123.742	94.7866	113.602
Tb927.1.3110-1	-0.0652596	0.186156	7.00599	129.203	133.303	131.81	128.177	125.222	123.481
Tb927.1.3120-1	0.0343324	0.634167	3.13939	9.2014	8.16435	8.75577	9.21382	8.83527	8.69846
Tb927.1.3130-1	-0.010715	0.840578	6.49519	92.6125	89.3054	89.7165	90.3335	88.4246	90.8595
Tb927.1.3150-1	-0.0809014	0.143046	6.72898	110.108	110.641	106.412	105.468	99.4037	104.434
Tb927.1.3170-1	0.00751084	0.910608	6.81468	119.525	108.774	108.546	117.714	104.924	115.938
Tb927.1.3180-1	-0.243245	1.31e-06	11.4348	2886.98	3060.45	3055.91	2635.91	2464.95	2505.56
Tb927.1.3200-1	0.162742	0.0115374	6.87813	119.332	105.765	107.932	125.481	117.64	129.64
Tb927.1.3220-1	-0.00149705	0.978291	5.95235	64.3897	61.907	59.5656	61.9439	62.864	60.8537
Tb927.1.3230-1	-0.0183581	0.736998	5.87405	57.0369	60.2261	59.8038	58.8702	58.0932	57.8685
Tb927.1.3250-1	-0.0737189	0.232679	5.108	35.3106	36.4092	34.3859	34.3307	33.8221	32.6668
Tb927.1.3260-1	0.147984	0.0157889	5.4052	41.7658	37.7688	41.0817	45.3289	43.1389	45.1755
Tb927.1.3270-1	0.288393	0.00568654	4.69785	27.6423	19.8529	22.6111	28.5791	28.3461	28.6883
Tb927.1.3280-1	0.245442	0.00161948	5.60308	47.8409	41.5176	44.0967	53.9649	49.6011	54.6179
Tb927.1.3290-1	0.0532051	0.37575	5.65211	51.5665	48.5285	47.9877	52.8297	49.3752	51.4344
Tb927.1.3300-1	-0.088182	0.218593	5.63585	47.3923	56.4092	49.9244	49.3487	46.7493	48.5149
Tb927.1.3310-1	-0.0151671	0.809123	7.51658	183.623	185.484	183.118	179.578	171.318	195.546
Tb927.1.3320-1	0.40615	0.0880808	2.29369	5.2552	2.71052	4.68735	5.25629	5.19655	6.31252
Tb927.1.3350-1	0.796394	0.00146768	0.299979	1.02954	0.926983	0.743978	1.73104	1.27191	1.68331
Tb927.1.3390-1	-0.0258003	0.800651	6.7676	109.764	104.531	115.502	118.54	92.8749	112.522
Tb927.1.3400-1	-0.149377	0.0218295	6.06765	65.7855	75.4325	70.4013	64.061	64.6561	62.0983
Tb927.1.3410-1	-0.107407	0.117479	5.44815	44.6277	47.1953	44.026	44.1263	38.8511	43.1175
Tb927.1.3450-1	-0.122037	0.107727	3.7327	12.9631	14.2515	14.3525	13.0331	11.8094	13.3542
Tb927.1.3550-1	-0.187902	0.103097	4.05051	15.4195	19.6655	17.8532	14.7747	16.5765	15.1308
Tb927.1.3560-1	-0.209729	0.0018113	5.54224	45.7287	53.392	50.8185	44.4065	43.631	41.6195
Tb927.1.3610-1	0.000776077	1	3.44067	10.697	11.7333	10.1359	11.931	11.0666	9.58349
Tb927.1.3730-1	0.72267	0.558659	-2.56768	0.192196	0	0.183079	0.270332	0.0930518	0.273393
Tb927.1.3800-1	0.115326	0.216573	5.12337	35.0959	29.9721	35.3273	37.59	36.7708	34.3855
Tb927.1.3810-1	0.103923	0.370283	7.05499	136.579	118.407	129.573	119.776	135.371	158.131
Tb927.1.3820-1	-0.0314028	0.687911	7.68263	188.798	218.264	215.978	211.085	199.488	199.078
Tb927.1.3830-1	-0.0351652	0.525708	9.69641	884.677	788.694	846.004	847.592	817.007	794.101
Tb927.1.3840-1	0.0706956	0.38551	4.9631	31.8388	26.8281	32.6154	29.7039	34.066	32.0998
Tb927.1.3860-1	0.237902	0.0292075	4.40743	22.5869	15.7971	20.0434	22.5933	22.7194	23.5864
Tb927.1.3880-1	0.312897	0.00440444	5.14215	36.7261	25.5555	32.2163	40.8461	37.3629	39.1737
Tb927.1.3890-1	0.187669	0.0457405	6.16425	75.6577	59.6586	65.8746	74.9766	74.592	79.5451
Tb927.1.3910-1	0.0440314	0.548011	5.76622	56.2955	48.7911	55.7009	58.3022	53.3103	54.1541
Tb927.1.3940-1	0.0253403	0.677522	5.77374	56.2253	52.3201	54.1456	57.0556	55.572	52.9429
Tb927.1.3950-1	-0.0295174	0.5733	7.83236	234.305	223.23	233.21	235.531	219.065	222.152
Tb927.1.4010-1	-0.0525538	0.498403	3.16918	8.69496	9.94822	8.83467	9.22777	8.26821	8.99821
Tb927.1.4020-1	0.157338	0.268874	3.7402	12.2684	14.3639	11.2711	12.7011	15.1357	14.4394
Tb927.1.4040-1	-0.0226875	0.719602	5.07113	34.5053	35.1563	31.9836	31.9296	34.8007	33.3287
Tb927.1.4050-1	0.0544572	0.331079	5.56698	46.5337	46.6145	46.3847	47.6248	47.8329	49.4427
Tb927.1.4100-1	-0.0380698	0.553413	6.35712	86.4395	86.4265	76.3099	76.8756	82.0985	83.7037
Tb927.1.4140-1	-0.274965	0.0235312	2.58433	6.97465	6.78878	5.94068	5.28292	5.41159	5.5856
Tb927.1.4160-1	0.013606	0.820066	6.92342	114.311	122.878	125.23	124.276	120.253	121.347
Tb927.1.4180-1	-0.163489	0.0114223	5.63911	51.0236	55.8414	51.1047	50.0754	46.733	44.2359
Tb927.1.4220-1	-0.175055	0.0427947	6.21853	70.4375	90.7581	75.7372	66.5454	72.5493	70.7742
Tb927.1.4230-1	-0.149226	0.0517011	6.31418	77.9795	93.3129	79.7514	72.1418	80.0703	74.1717
Tb927.1.4250-1	-0.0800561	0.358804	5.57423	45.6055	57.157	44.1344	47.1569	46.1342	45.677
Tb927.1.4280-1	0.130235	0.0609907	4.71425	26.2578	24.738	24.2071	28.5995	25.4331	28.2655
Tb927.1.4300-1	-0.153094	0.0560539	4.97438	31.5616	37.3592	30.3882	30.0732	30.221	29.0171
Tb927.1.4310-1	-0.0298836	0.617682	5.4991	45.5587	45.4404	46.0863	46.1322	42.2639	45.8774
Tb927.1.4340-1	-0.151205	0.0608317	5.77825	54.4854	65.4797	53.3003	55.107	51.2829	49.6345
Tb927.1.4370-1	-0.0666765	0.442956	6.66313	95.2907	120.173	95.5939	96.7801	102.866	97.3659
Tb927.1.4380-1	-0.00607907	0.926318	5.91186	56.5347	65.3325	59.1322	61.2702	59.9159	59.0574
Tb927.1.4400-1	-0.0571092	0.43991	6.21361	68.9865	83.6326	74.4221	74.0922	71.3002	72.8462
Tb927.1.4410-1	0.0378546	0.54012	6.32103	80.3141	79.006	77.3836	76.4641	85.8533	80.6818
Tb927.1.4420-1	-0.142177	0.0502906	4.87708	28.6756	33.5551	30.2675	28.7343	29.016	26.0704
Tb927.1.4440-1	0.035053	0.775127	3.31196	9.30702	10.933	9.1911	10.4528	9.97937	9.72352
Tb927.1.4450-1	0.13255	0.0241958	4.99043	32.168	28.8525	29.9694	32.956	32.1972	34.5872
Tb927.1.4470-1	-0.0481924	0.394498	6.27897	76.814	81.327	78.7068	78.514	77.2963	73.2604
Tb927.1.4480-1	-0.0200112	0.710012	5.59056	48.1777	50.3306	47.0543	48.9876	46.934	47.6345
Tb927.1.4490-1	-0.113719	0.109667	7.54012	181.967	213.21	185.181	170.931	179.692	185.76
Tb927.1.4500-1	-0.0924721	0.124377	7.25068	151.168	168.609	151.728	142.491	149.931	149.818
Tb927.1.4520-1	-0.116674	0.0670206	5.3124	37.5615	42.8126	43.6494	39.1053	37.7717	37.5191
Tb927.1.4540-1	-0.196162	0.201524	2.27644	4.98254	6.07422	4.46464	4.26626	4.42595	4.85515
Tb927.1.4620-1	1.86263	1	-7.26523	0	0	0	0.0390031	0	0
Tb927.1.4650-1	0.124696	0.0428305	6.74073	95.8161	107.511	103.648	112.374	107.646	114.677
Tb927.1.4680-1	-0.0148611	0.785766	6.37042	81.8426	87.1367	80.5031	82.5051	81.3778	83.0413
Tb927.1.4690-1	0.0411483	0.458697	7.24859	151.279	149.119	149.305	150.796	158.104	153.817
Tb927.1.4700-1	-0.110786	0.222317	5.93849	58.8895	71.8754	60.2771	55.7594	62.3354	58.8354
Tb927.1.4710-1	-0.00367913	0.969536	5.92891	63.5837	59.1119	60.3006	53.5197	67.7792	61.2421
Tb927.1.4720-1	0.068303	0.234074	6.1927	72.1317	73.024	69.0881	71.6235	75.3702	77.6365
Tb927.1.4730-1	-0.0455197	0.539334	7.07067	125.005	147.774	136.84	124.941	140.22	131.774
Tb927.1.4740-1	-0.0454363	0.590052	5.41176	40.1148	48.8477	40.7564	40.5985	44.8766	40.2254
Tb927.1.4760-1	-0.135941	0.070688	5.69688	50.7591	61.147	51.0343	49.4859	50.5556	48.2485
Tb927.1.4780-1	-0.0583902	0.501953	5.97515	58.3369	74.0093	60.1905	60.3492	64.5389	60.0164
Tb927.1.4800-1	-0.303655	0.00251156	5.16573	34.3235	46.7269	37.9252	33.7037	31.7247	30.9682
Tb927.1.4830-1	0.0183385	0.801401	5.6086	47.4412	52.2907	45.72	49.5729	46.4752	51.2581
Tb927.1.4890-1	0.195784	0.0597715	4.60097	25.2347	20.3407	22.2991	25.8909	25.1346	26.7068
Tb927.1.4900-1	-0.0292576	0.702121	8.27553	336.588	290.899	311.555	286.949	322.012	311.227
Tb927.1.4920-1	0.175164	0.183519	2.41658	4.97651	4.75771	5.3093	5.51974	5.6999	5.77102
Tb927.1.4970-1	-0.0285239	0.8486	3.45856	9.92047	11.3907	11.9877	10.1241	11.2013	11.3358
Tb927.1.5000-1	0.0393932	0.457553	6.47089	85.6545	86.0456	90.7656	89.9444	90.003	89.797
Tb927.1.5030-1	0.00335437	0.959694	4.70226	26.1494	24.9665	26.8928	27.5665	25.3425	25.279
Tb927.1.5100-1	0.144788	0.0463831	6.8593	118.938	104.029	107.893	127	117.498	121.278
Tb927.1.5110-1	0.0737412	0.516956	6.03028	70.4881	55.5563	65.0207	66.6405	63.6107	70.8271
Tb927.1.5180-1	0.275795	0.0674132	6.32367	86.9728	61.6508	68.7997	91.8979	81.4049	89.8553
Tb927.1.5220-1	0	1	#NUM!	0	0	0	0	0	0
Tb927.1.5240-1	0.154703	0.404929	3.59407	12.8923	9.63361	11.7644	15.155	10.3347	12.6758
Tb927.1.5250-1	-1.88603	1	-6.05908	0	0	0.0899881	0	0	0
Tb927.1.5260-1	-0.535141	1	-5.33345	0.030965	0.0299458	0.0294961	0.0290357	0	0.0293645
Tb927.2.150-1	-0.11912	0.0914939	6.80418	111.887	120.781	116.411	106.142	108.806	106.495
Tb927.2.160-1	-0.155546	0.499227	1.74685	2.99413	4.14291	3.4664	2.46203	4.0143	3.05779
Tb927.2.170-1	0.0197395	0.727747	4.1543	17.7247	18.2626	17.0667	18.4237	17.519	17.8399
Tb927.2.690-1	-0.0249101	0.750708	2.93602	7.23928	8.14115	7.77519	7.44212	7.64131	7.67864
Tb927.2.900-1	-0.0953485	0.238946	6.99874	135.881	116.933	143.522	124.043	124.784	122.166
Tb927.2.950-1	0.0371003	0.597236	3.22554	8.94987	9.30444	9.44637	10.2281	8.94472	9.24886
Tb927.2.960-1	0.436688	0.101815	1.55317	2.59465	2.60218	2.28849	4.14509	2.60545	3.37185
Tb927.2.1250-1	-0.0259038	0.775592	6.42644	91.1119	78.6801	90.5578	84.4236	87.7014	83.5893
Tb927.2.1290-1	-0.248153	0.470971	0.0730478	0.987743	1.50108	0.940889	1.05852	0.819799	1.0036
Tb927.2.1380-1	0.318578	0.0265627	1.69095	2.67697	3.39385	2.54999	3.55297	3.33364	3.86474
Tb927.2.1470-1	0.13131	0.580906	1.4039	3.15843	1.88658	2.53667	2.81646	2.24875	3.23009
Tb927.2.1600-1	-0.157637	0.0354742	5.74818	53.9089	57.0221	59.1193	54.6001	47.1153	50.7316
Tb927.2.1700-1	0.234474	0.0010063	6.13909	69.9086	58.466	65.9174	77.5812	74.3203	76.6724
Tb927.2.1720-1	-0.097303	0.32247	5.98342	59.5887	65.6469	70.9633	66.4988	57.6558	59.2589
Tb927.2.1730-1	-0.0217228	0.78599	5.31426	39.4272	40.2577	40.574	37.0285	40.2485	41.1926
Tb927.2.1740-1	-0.143546	0.162204	5.08285	31.6023	40.5576	34.562	31.3839	33.299	31.9445
Tb927.2.1760-1	-0.14183	0.00981249	6.09543	70.5145	74.7048	69.9862	66.6092	64.3071	64.1381
Tb927.2.1780-1	0.0204252	0.801359	4.07126	15.841	17.0809	17.1504	17.0546	15.8833	17.8505
Tb927.2.1790-1	-0.00345897	0.978996	5.44722	38.1029	47.0252	45.9071	44.6048	40.5241	45.6111
Tb927.2.1800-1	-0.0390218	0.477288	6.11707	71.8176	69.8316	69.3983	71.7552	66.4352	67.2203
Tb927.2.1810-1	0.0709742	0.427034	6.51661	99.4815	80.7746	87.6652	98.3432	86.8588	96.2244
Tb927.2.1820-1	-0.0201757	0.788982	3.70475	12.393	13.4669	13.5293	13.5198	12.4079	12.9166
Tb927.2.1850-1	0.0695387	0.238283	6.07189	68.896	64.5913	63.4636	66.512	68.6486	71.5071
Tb927.2.1860-1	-0.0315674	0.623708	5.1566	34.6105	39.0715	34.4952	36.7705	35.2876	33.7782
Tb927.2.1890-1	-0.0748001	0.387428	5.50868	41.5839	52.633	45.8992	43.1849	45.9759	43.8904
Tb927.2.2090-1	-0.0278669	0.614261	6.28216	80.2976	78.018	77.416	80.2541	75.1667	75.7963
Tb927.2.2120-1	-0.167428	0.0467642	4.4713	21.5582	26.1794	22.6639	21.8151	20.1972	20.6767
Tb927.2.2130-1	0.018028	0.838678	5.82906	51.2973	62.4427	55.7362	55.7259	55.3252	60.5671
Tb927.2.2140-1	-0.0350821	0.787817	3.92987	14.42	16.2696	15.5869	15.1518	14.1114	15.9053
Tb927.2.2160-1	0.133182	0.0644008	7.18488	130.492	147.382	138.492	155.494	140.747	160.394
Tb927.2.2180-1	-0.00802593	0.919273	6.28852	70.029	86.6003	78.5239	80.6537	75.0541	78.1529
Tb927.2.2190-1	0.100919	0.163404	4.07527	16.8267	16.4693	15.51	18.0334	16.7968	17.5057
Tb927.2.2200-1	0.247381	0.00112383	5.38262	39.9205	35.8973	38.6384	45.1497	45.267	45.4396
Tb927.2.2210-1	0.386486	5.21e-08	4.52821	21.7803	18.0936	20.1345	26.4588	25.1895	26.7889
Tb927.2.2220-1	0.0760215	0.329054	5.12176	34.2409	30.9509	36.5057	33.9385	37.3493	35.9219
Tb927.2.2230-1	-0.134278	0.0405961	7.25535	166.48	153.546	159.648	149.161	134.87	152.997
Tb927.2.2240-1	-0.108501	0.130406	5.47492	42.625	51.4679	44.3457	43.6663	41.8135	42.9304
Tb927.2.2260-1	0.219199	0.0122154	2.91881	7.52931	6.33397	7.10389	8.96604	7.23259	8.20764
Tb927.2.2270-1	0.382999	0.00156595	4.67789	25.6875	18.5846	22.3914	29.7224	27.6186	29.5764
Tb927.2.2320-1	-0.0682833	0.714012	1.64257	2.89403	3.62804	3.06306	2.81423	3.18285	3.15103
Tb927.2.2340-1	-0.137683	0.189894	1.79575	3.19288	3.85973	3.85891	3.55206	3.2659	3.10223
Tb927.2.2360-1	-0.178355	0.113804	3.95684	13.7501	19.3764	16.3333	15.9632	14.289	13.4585
Tb927.2.2370-1	-0.000175688	0.998194	5.28466	38.4187	39.445	39.084	41.4231	38.2686	37.2409
Tb927.2.2380-1	-0.0268985	0.626061	5.48448	44.4176	47.4587	43.688	45.1443	43.8237	44.091
Tb927.2.2390-1	-0.0584323	0.348753	7.62057	189.334	213.713	199.295	201.604	189.428	187.411
Tb927.2.2400-1	0.166325	0.002121	4.92874	29.3176	27.8711	28.9251	32.5083	31.7488	32.3761
Tb927.2.2410-1	0.152993	0.0307609	4.88703	28.6082	26.0195	29.4388	30.2052	30.9662	32.3009
Tb927.2.2430-1	0.00383632	0.957397	5.41755	42.2136	44.7982	41.0368	40.0739	45.9541	42.3699
Tb927.2.2440-1	-0.114412	0.071373	7.29796	172.795	150.602	167.408	154.617	144.417	154.342
Tb927.2.2450-1	-0.116601	0.0337625	5.79976	56.7796	57.1265	59.9595	54.6541	52.7984	52.9171
Tb927.2.2460-1	0.0106271	0.883775	6.00653	66.2681	64.2224	61.6839	67.2344	59.6383	66.6942
Tb927.2.2470-1	0.105162	0.0912941	5.28686	40.2577	35.7889	36.8102	42.3799	38.2176	40.7816
Tb927.2.2490-1	-0.0581568	0.512594	8.00552	268.644	251.823	266.021	266.566	221.043	267.791
Tb927.2.2500-1	-0.0427616	0.500522	5.78414	53.7604	56.5592	57.4421	53.3021	54.4677	55.1052
Tb927.2.2510-1	0.143538	0.0500245	5.88616	59.2333	52.6493	56.737	62.2156	58.69	65.3386
Tb927.2.2530-1	0.107462	0.12807	5.15228	35.5632	30.5684	36.5851	37.4947	35.1356	38.0272
Tb927.2.2540-1	0.33097	0.00834519	5.52943	45.8591	32.5211	44.3621	53.2224	49.8024	51.3584
Tb927.2.2550-1	0.120841	0.252075	4.47308	22.6411	17.322	23.8764	24.2648	22.4893	22.6614
Tb927.2.2570-1	0.0154276	0.889406	4.57066	22.7287	21.6255	26.5465	23.6284	24.7875	23.263
Tb927.2.2580-1	0.0310331	0.613547	4.90506	30.7449	28.1026	30.0743	31.6253	28.2552	30.9692
Tb927.2.2590-1	0.0359347	0.735265	5.76369	51.1097	49.6308	60.2055	50.785	56.1594	58.0918
Tb927.2.2650-1	0.106343	0.210707	3.9494	16.3815	13.3577	14.9001	17.3081	14.8426	15.9015
Tb927.2.2670-1	-0.123351	0.0594259	10.0722	1100.94	1196.31	1070.38	969.217	1047.23	1075.23
Tb927.2.2720-1	0.0938724	0.16012	3.31658	9.20661	9.35934	10.35	10.7382	9.97835	10.1454
Tb927.2.2770-1	0.152523	0.149558	6.41276	77.8548	85.9443	78.2911	77.4423	91.1494	100.51
Tb927.2.2830-1	0.131463	0.0727741	5.11657	32.7026	34.6615	31.9761	35.1303	35.4561	38.2308
Tb927.2.2860-1	-0.185115	0.0155408	5.78069	53.3201	62.8715	59.2944	52.8591	50.7085	50.7934
Tb927.2.2880-1	-0.136882	0.121924	5.73209	49.646	63.0195	54.3495	48.3717	51.3029	52.2306
Tb927.2.2900-1	-0.135688	0.0542191	6.10282	69.5634	77.2799	69.0209	62.7171	68.3422	65.4422
Tb927.2.2910-1	-0.116519	0.060771	6.17887	73.1444	80.3623	72.604	67.0295	73.4977	68.0489
Tb927.2.2920-1	-0.146098	0.107649	5.01592	31.5801	39.5324	30.8625	30.1596	30.4588	31.537
Tb927.2.2940-1	-0.18239	0.073037	5.89482	55.997	74.8524	58.9155	53.8844	56.8485	56.5031
Tb927.2.2950-1	-0.219688	0.0043881	5.26032	38.2521	46.0764	39.3921	36.082	34.4031	35.7608
Tb927.2.2970-1	-0.0817034	0.38536	4.25465	18.6087	21.9398	18.3366	18.2841	19.2602	18.1028
Tb927.2.2990-1	-0.0819037	0.288041	5.84651	52.7228	66.3075	58.487	57.852	55.4437	54.4305
Tb927.2.3000-1	-0.0237082	0.717357	5.91662	58.5703	62.4959	61.6335	54.8961	63.154	61.6864
Tb927.2.3020-1	-0.0970877	0.125067	5.15338	35.1688	39.798	35.3919	34.804	35.1615	33.2128
Tb927.2.3030-1	0.168778	0.0207254	6.45586	90.3308	74.7804	82.8525	97.0263	89.9368	91.7667
Tb927.2.3080-1	0.110569	0.0746532	7.1122	134.995	137.141	127.021	141.369	152.132	137.452
Tb927.2.3090-1	0.168401	0.0295534	6.55972	87.9541	96.4319	82.1191	96.8898	103.64	98.9744
Tb927.2.3160-1	-0.0910814	0.206334	5.30913	38.4714	45.0649	39.153	37.1562	39.486	38.548
Tb927.2.3180-1	-0.0551477	0.347614	4.88162	30.0224	31.0529	29.0531	30.3018	29.2481	27.1966
Tb927.2.3190-1	0.448457	0.00015212	5.39439	38.9801	31.063	36.6886	47.9089	44.5945	53.1271
Tb927.2.3270-1	0.0709569	0.456075	5.64551	55.2395	43.6893	47.5529	49.1666	56.7982	47.897
Tb927.2.3330-1	0.224895	0.173041	3.92028	12.3029	16.6966	12.8848	17.0496	15.5328	16.3725
Tb927.2.3340-1	-0.0182849	0.817865	6.70981	107.423	104.411	104.195	103.899	99.2949	108.844
Tb927.2.3370-1	-0.203108	0.0877921	5.27446	36.9368	49.5816	37.755	33.2389	39.0355	35.6848
Tb927.2.3390-1	0.0242545	0.639794	5.21621	36.6167	38.0287	35.9388	38.1213	37.1841	37.1518
Tb927.2.3400-1	-0.0182978	0.777945	5.44403	43.1254	46.0664	42.2367	44.0112	42.2416	43.5155
Tb927.2.3420-1	0.169894	0.0485843	7.63029	195.322	190.182	173.937	199.911	207.022	222.398
Tb927.2.3440-1	0.211886	0.000666073	6.32228	75.9975	73.5944	72.8769	85.6065	80.7581	91.2828
Tb927.2.3460-1	-0.0709404	0.41006	5.64211	48.1202	56.8756	48.5017	47.6888	51.0507	47.4011
Tb927.2.3480-1	-0.0816861	0.197943	6.81695	117.879	121.534	108.41	115.611	104.973	108.078
Tb927.2.3580-1	0.12217	0.0650045	6.15124	67.2773	73.632	63.2918	76.4085	70.138	75.6926
Tb927.2.3610-1	0.111523	0.0829459	7.33456	161.676	144.756	159.096	175.5	162.357	165.057
Tb927.2.3620-1	-0.0912169	0.144902	6.10363	69.0557	73.7981	69.9629	68.2547	69.679	61.8468
Tb927.2.3660-1	-0.00298471	0.959506	4.28844	19.4347	19.9294	19.32	20.7406	19.0841	18.7374
Tb927.2.3720-1	-0.168458	0.0768545	5.06249	33.3758	39.8065	32.9092	30.5704	34.0954	29.742
Tb927.2.3730-1	-0.0953915	0.139823	5.00549	31.698	35.1832	32.6684	31.0297	30.6014	31.5518
Tb927.2.3750-1	-0.144986	0.0136002	4.56663	24.5801	25.7258	24.3552	23.19	22.1942	22.1366
Tb927.2.3780-1	0.112961	0.17908	6.85903	122.922	102.498	109.21	130.322	110.606	120.948
Tb927.2.3800-1	-0.0828717	0.177434	6.82261	111.474	122.324	115.523	115.692	108.805	105.326
Tb927.2.3880-1	0.17129	0.0309319	4.4322	21.5067	18.413	21.0087	23.4546	22.2737	22.8754
Tb927.2.3910-1	0.175005	0.0107844	4.83192	25.9772	25.7892	28.4964	30.1589	30.1629	30.2999
Tb927.2.3920-1	0.13898	0.238534	5.32015	35.2312	36.6669	42.1794	43.8439	40.4109	41.3713
Tb927.2.3930-1	0.0561949	0.463988	4.47397	22.6581	19.3399	23.3727	23.0914	22.4842	22.3907
Tb927.2.3960-1	-0.518248	0.309903	-2.28445	0.193028	0.233344	0.298792	0.158376	0.233637	0.114407
Tb927.2.3970-1	-0.138089	0.0158518	6.096	69.1945	75.286	70.5403	65.3303	65.6873	64.3835
Tb927.2.3990-1	-0.025045	0.658432	5.46501	45.8001	45.1477	42.715	43.7904	45.0005	42.5693
Tb927.2.4000-1	0.11615	0.17255	5.20199	39.2031	30.7841	35.9998	39.283	36.0929	39.4911
Tb927.2.4020-1	0.353738	0.000169973	5.20637	37.6962	27.8882	31.6712	41.2316	41.1388	41.8998
Tb927.2.4050-1	0.165484	0.0412686	4.72679	27.3241	21.5914	25.9723	28.5323	28.1524	27.3026
Tb927.2.4060-1	-0.0822872	0.15556	5.98624	64.8095	65.4805	65.3075	59.696	65.0012	60.0603
Tb927.2.4090-1	-0.0880285	0.132072	7.24508	159.498	158.187	151.305	156.041	142.672	142.497
Tb927.2.4110-1	-0.0908483	0.11256	6.55391	98.4528	100.878	91.4103	89.3496	91.8869	91.7558
Tb927.2.4130-1	-0.144046	0.0217631	6.0715	66.6278	76.2008	68.9879	62.5741	64.8245	64.295
Tb927.2.4140-1	-0.0423368	0.435654	6.10146	68.083	72.0593	68.8682	68.6809	67.8692	66.4176
Tb927.2.4150-1	-0.126363	0.233922	6.42388	81.8636	105.463	81.5143	74.5255	91.9178	79.8622
Tb927.2.4160-1	-0.128948	0.0706048	5.26872	38.9825	44.8499	36.9873	36.2911	38.2245	35.975
Tb927.2.4200-1	0.0285777	0.741471	3.00056	7.61416	8.82794	7.3297	8.27769	7.91353	8.05571
Tb927.2.4210-1	-0.100588	0.0707533	8.1863	314.522	295.838	293.96	293.961	274.067	275.374
Tb927.2.4230-1	-0.188781	0.00139885	3.5003	12.0656	12.3851	11.716	11.1864	10.362	10.1815
Tb927.2.4240-1	-0.149459	0.0307228	5.31613	40.2275	44.5134	40.9595	35.6476	38.263	39.4266
Tb927.2.4280-1	-0.0959608	0.0931599	5.16578	35.8469	36.7342	38.6871	34.5555	34.457	35.0988
Tb927.2.4330-1	-0.159634	0.0172038	5.00622	32.6459	36.4742	32.6212	28.6186	31.8303	30.6399
Tb927.2.4340-1	-0.235323	0.00623748	4.67827	25.4114	30.9032	26.7436	24.301	24.5182	21.7433
Tb927.2.4370-1	0.118224	0.230292	6.10582	57.7871	76.1585	64.2019	71.7468	77.6636	65.666
Tb927.2.4380-1	0.0161201	0.845632	4.81511	28.0984	28.495	27.3841	26.5127	31.2686	27.1464
Tb927.2.4390-1	-0.0164987	0.767643	5.41587	42.5762	42.8356	43.391	39.9582	44.3013	43.085
Tb927.2.4400-1	0.0488192	0.370204	5.12805	35.3566	33.7369	34.0433	35.6608	34.9892	36.0333
Tb927.2.4410-1	-0.0350171	0.637675	7.75835	207.019	236.859	213.552	197.768	229.889	214.032
Tb927.2.4420-1	-0.14671	0.0652853	6.14122	68.2851	84.4898	69.7232	66.7268	69.0331	65.2311
Tb927.2.4440-1	0.213087	0.0290386	6.66002	89.5772	107.578	83.8557	97.0402	115.378	113.33
Tb927.2.4445-1	0.0835892	0.223461	6.98159	126.448	127.918	113.793	126.604	132.146	131.351
Tb927.2.4460-1	-0.14255	0.0905689	5.90799	58.1363	71.6531	59.2383	56.6152	59.4123	55.2199
Tb927.2.4470-1	-0.145992	0.240836	5.35647	37.3052	53.3667	38.4473	35.9604	43.9092	36.8264
Tb927.2.4480-1	-0.132144	0.0436088	7.21038	147.066	164.689	152.865	146.711	131.199	146.038
Tb927.2.4510-1	0.0684083	0.295544	5.71038	53.8886	51.8645	47.6056	55.1168	53.6985	51.9831
Tb927.2.4520-1	0.0895285	0.0985298	5.99912	65.1745	60.7915	59.9676	65.6447	67.0433	65.1456
Tb927.2.4530-1	-0.127684	0.0629901	6.90617	122.574	135.73	117.429	118.671	117.215	108.022
Tb927.2.4540-1	-0.119648	0.0412795	7.9476	243.368	255.35	272.56	240.938	233.641	235.354
Tb927.2.4550-1	0.00490081	0.941986	5.92977	61.3168	60.4646	60.7874	64.5861	56.2337	62.3655
Tb927.2.4560-1	-0.094582	0.24223	5.17834	34.1154	41.9826	36.09	32.9738	35.9289	36.1731
Tb927.2.4580-1	-0.102681	0.147039	8.01124	262.275	283.822	255.439	229.087	254.481	262.912
Tb927.2.4590-1	-0.00459431	0.96079	8.42063	327.364	366.609	335.64	329.336	328.205	368.8
Tb927.2.4620-1	0.168149	0.00766804	5.65997	46.997	47.1203	48.7309	52.436	54.9076	53.1786
Tb927.2.4650-1	-0.0257075	0.779051	5.8647	52.577	65.2134	58.5695	52.2848	61.2369	59.744
Tb927.2.4670-1	0.188033	0.0120674	5.00285	27.5668	31.7857	30.5695	32.3553	35.6369	34.4654
Tb927.2.4680-1	0.00172817	0.986948	4.87047	26.2721	30.6014	30.8249	27.3245	30.4826	30.0073
Tb927.2.4700-1	0.127292	0.204069	4.91864	29.2252	28.9016	28.6073	28.7453	31.6364	34.3564
Tb927.2.4710-1	-0.0567688	0.386343	8.97895	524.255	495.731	523.543	506.478	464.423	513.062
Tb927.2.4720-1	0.057753	0.418872	4.5413	20.9069	24.7567	22.7901	24.1283	22.9746	24.1508
Tb927.2.4740-1	-3.55861	0.127921	-6.58755	0	0.0314299	0.030958	0	0	0
Tb927.2.4750-1	-0.145553	0.222248	4.61861	22.5334	30.0172	24.8579	20.2824	25.219	24.4883
Tb927.2.4760-1	-0.113123	0.0740431	5.88951	61.7066	65.213	57.8946	57.1622	58.7477	54.9645
Tb927.2.4780-1	-0.0981382	0.0938443	5.66582	54.884	50.7289	51.8686	51.1367	48.6992	47.284
Tb927.2.4800-1	-0.157578	0.0267932	6.79816	111.131	127.393	113.557	113.624	101.865	100.161
Tb927.2.4810-1	-0.0985394	0.0482383	6.10415	70.039	72.2878	71.0916	67.998	65.9755	65.3547
Tb927.2.4830-1	-0.00612344	0.913382	6.77175	113.872	111.036	103.602	105.568	110.134	111.405
Tb927.2.4840-1	-0.0527638	0.404414	6.26115	80.5342	76.49	77.2918	74.8409	74.3832	76.6592
Tb927.2.4850-1	-0.0683718	0.276452	8.43927	368.987	340.288	356.751	353.042	315.48	348.14
Tb927.2.4870-1	0.0290195	0.68371	5.74566	50.9726	55.3433	53.0229	49.9184	58.5477	54.1295
Tb927.2.4920-1	0.0407256	0.66734	4.39348	19.4446	22.8319	19.8797	20.0891	23.0139	20.8421
Tb927.2.4930-1	0.234448	0.000545746	6.184	72.458	63.4339	64.5533	77.2703	77.8178	80.7021
Tb927.2.4950-1	0.196633	0.0308017	4.6084	25.4825	19.2725	23.4466	26.7813	24.7884	26.5875
Tb927.2.4970-1	0.106885	0.115473	5.67577	52.1856	44.6753	50.8163	50.5402	55.6098	52.8836
Tb927.2.4980-1	0.112923	0.124638	6.3723	79.3057	71.3629	88.1344	87.6359	84.3668	86.2497
Tb927.2.4990-1	0.199656	0.0332996	5.54219	48.6894	36.381	45.0677	50.7253	48.8161	49.9081
Tb927.2.5000-1	-0.151745	0.0199398	5.84608	63.2279	55.7565	62.655	54.5885	55.0176	53.895
Tb927.2.5010-1	0.0337503	0.699819	5.65156	52.544	42.7884	53.7076	53.297	51.7725	47.4966
Tb927.2.5020-1	0.250496	0.022765	5.78188	58.497	39.9572	52.3137	60.2795	58.5083	60.5633
Tb927.2.5030-1	0.221569	0.00574531	5.32689	40.5027	32.2661	38.4183	43.483	43.6434	42.5137
Tb927.2.5040-1	0.314879	0.00346814	6.49341	91.5226	65.0197	84.3756	97.9063	99.1393	102.619
Tb927.2.5050-1	0.164576	0.0664075	5.62151	50.9993	39.6856	48.5967	50.827	53.4641	51.8154
Tb927.2.5060-1	-0.157655	0.0269438	8.33786	345.414	336.46	341.771	313.427	292.381	311.864
Tb927.2.5070-1	-0.373076	0.00575558	4.94202	28.4806	41.2213	34.3723	28.3677	24.8949	27.1002
Tb927.2.5080-1	0.0848578	0.257209	4.92122	28.4496	30.1853	29.5852	28.9344	34.3571	30.2854
Tb927.2.5120-1	0.0967605	0.248083	5.81848	55.9127	55.1407	52.5669	51.4638	64.3751	59.1416
Tb927.2.5130-1	-0.115742	0.0239019	6.36745	85.4443	85.6648	86.5104	78.7572	82.2802	76.7291
Tb927.2.5140-1	-0.214889	0.00628294	6.4987	88.2501	102.594	100.594	82.7168	84.4452	83.9706
Tb927.2.5150-1	-0.0821265	0.204417	6.57115	97.4941	90.809	105.07	95.4302	90.0529	91.6567
Tb927.2.5160-1	0.0107336	0.90325	9.27775	680.366	545.032	629.781	672.801	575.259	620.96
Tb927.2.5180-1	0.0913736	0.0986118	6.34855	77.6874	78.0157	81.0293	87.85	80.1614	84.1966
Tb927.2.5190-1	-0.268981	0.000488861	6.10406	71.5088	73.5802	80.451	66.8708	60.899	59.4111
Tb927.2.5200-1	0.0495715	0.499978	5.98146	67.3625	56.5098	62.4235	66.5286	63.4707	62.8017
Tb927.2.5210-1	-0.0462312	0.551566	6.68713	111.888	94.1509	108.051	93.1253	102.788	108.268
Tb927.2.5220-1	0.177817	0.00512053	6.55158	83.447	84.2684	96.3668	99.6435	99.7833	99.3153
Tb927.2.5230-1	0.162607	0.0557174	5.82485	59.0413	46.356	55.084	58.5546	60.5621	60.5013
Tb927.2.5240-1	0.124406	0.12533	6.45796	90.6654	73.5186	88.1864	94.2293	87.4209	93.4412
Tb927.2.5250-1	-0.00302632	0.966521	6.61769	88.8254	104.412	101.672	100.032	99.1871	95.0872
Tb927.2.5260-1	-0.112482	0.167347	7.14857	147.235	143.51	151.506	151.733	125.945	131.379
Tb927.2.5270-1	0.11686	0.0268058	4.63355	24.6098	23.5003	23.3424	26.6342	24.9226	25.9227
Tb927.2.5280-1	-0.0310581	0.618477	6.40136	91.0661	80.7002	84.5485	80.2326	87.043	83.5772
Tb927.2.5290-1	0.116129	0.267346	3.99098	16.8422	15.6288	13.3165	17.2699	16.6457	15.6988
Tb927.2.5410-1	0.450693	9.88e-05	3.58485	12.0213	7.96763	10.4322	13.9466	13.5262	14.1004
Tb927.2.5440-1	0.0327453	0.565034	5.15006	35.5489	35.6698	34.0976	36.7748	35.0897	35.8653
Tb927.2.5480-1	0.610673	0.588414	-6.0472	0	0.00704606	0.027761	0.00683192	0.0352746	0.0138186
Tb927.2.5530-1	-0.143465	0.133457	2.20867	5.26994	4.51605	4.77244	4.97934	3.85905	4.33815
Tb927.2.5540-1	0.0401259	0.734515	0.744687	1.87412	1.38875	1.69506	1.94755	1.56071	1.58748
Tb927.2.5610-1	0.591712	0.178733	-5.06534	0.0182984	0.0247746	0.0278886	0.0137266	0.0389804	0.0555283
Tb927.2.5650-1	0.0532768	0.637651	1.94751	3.73765	3.55121	4.06699	3.53894	4.25411	3.99357
Tb927.2.5660-1	-0.178311	0.0225337	7.41103	174.066	181.575	186.456	169.268	144.789	165.008
Tb927.2.5700-1	-0.0287324	1	-4.81517	0.0369119	0.0356969	0.0351609	0.0346121	0.0357418	0.035004
Tb927.2.5710-1	0.313075	0.811109	-3.79154	0.1126	0.0816702	0	0.158376	0.0272576	0.0533899
Tb927.2.5720-1	0.136126	0.498304	1.65641	2.78685	2.60675	3.61206	3.29864	3.27359	3.336
Tb927.2.5750-1	0.0766905	0.381001	5.53893	47.2154	38.6462	49.9113	51.0661	46.2642	45.8531
Tb927.2.5760-1	0.103563	0.252324	3.52938	11.7091	9.91656	11.7716	13.2903	11.0081	11.5833
Tb927.2.5800-1	0.171724	0.0239942	7.09928	120.83	130.531	135.539	146.387	135.525	153.902
Tb927.2.5810-1	0.190149	0.0370086	5.34646	43.0301	31.9679	39.0289	42.292	43.3928	44.4039
Tb927.2.5820-1	0.260432	0.0405159	5.13126	38.6192	24.7991	32.2631	39.174	37.0807	38.3524
Tb927.2.5830-1	0.0524791	0.439103	6.16235	74.0686	65.0328	71.8652	75.868	72.4741	70.4289
Tb927.2.5850-1	-0.0659469	0.345724	8.0578	253.752	275.335	288.551	260.901	260.165	260.08
Tb927.2.5860-1	0.0206381	0.84957	1.78804	2.95051	3.75539	3.5794	3.79262	3.33025	3.31254
Tb927.2.5870-1	-0.0212511	0.800419	3.84794	12.9848	15.9002	14.6305	15.3095	14.6718	12.8997
Tb927.2.5890-1	0.1423	0.0215434	5.69056	52.0827	48.9405	46.2835	54.4332	55.0304	53.1011
Tb927.2.5900-1	-0.093595	0.17352	5.36041	40.8808	46.8614	39.4986	40.5715	38.7789	39.8968
Tb927.2.5910-1	-0.177459	0.0251047	10.8083	1723.85	2049.71	1936.25	1797.13	1652.69	1599.14
Tb927.2.5930-1	-0.168904	0.0227392	6.65952	101.656	120.025	99.3265	97.3271	95.8793	92.3367
Tb927.2.5950-1	-0.201078	0.0116151	6.63416	98.2901	121.153	99.2769	91.2606	93.8632	92.1347
Tb927.2.5970-1	-0.127755	0.152955	7.04512	130.75	161.041	121.937	124.615	128.592	125.461
Tb927.2.5980-1	-0.0670131	0.263719	5.54792	46.9572	50.6781	45.9733	46.6958	45.8157	44.5787
Tb927.2.6000-1	-0.054929	0.469956	7.75208	208.369	236.885	213.792	201.647	212.498	220.287
Tb927.2.6050-1	-0.112148	0.0617197	6.82131	112.691	127.107	112.648	109.97	108.985	107.133
Tb927.2.6070-1	-0.175495	0.0631126	7.14851	135.698	176.672	139.119	131.446	137.454	130.883
Tb927.2.6080-1	-0.235368	0.0338878	5.81049	49.4468	73.3235	59.2955	51.0391	52.8682	50.7578
Tb927.2.6090-1	-0.201705	0.000963897	10.91	2041.48	2163.05	1970.84	1840.34	1822.52	1706.76
Tb927.2.6100-1	-0.138902	0.00928973	6.66866	106.266	106.866	106.752	97.8026	98.7276	93.9928
Tb927.2.6130-1	-0.0348988	0.589917	5.03312	33.1211	30.6125	35.6836	33.0505	31.6532	32.3382
Tb927.2.6150-1	0.621474	4.46e-07	6.04135	60.2031	42.5398	52.9325	76.7934	72.2709	90.4261
Tb927.2.6180-1	-0.0058191	0.941273	5.63764	53.2113	47.7204	48.7294	49.4713	50.1247	49.4534
Tb927.2.6200-1	0.475138	0.000827839	3.68487	12.2501	9.08805	10.9497	16.4098	12.2216	16.2433
Tb927.2.6220-1	0.193848	0.319711	4.67833	30.9382	16.357	24.3677	26.4482	26.0059	29.5103
Tb927.2.6240-1	0.292235	0.130654	1.87494	3.87996	2.72997	3.28399	3.5819	3.82676	4.70464
Tb927.3.510-1	-0.73114	0.03154	-0.85281	0.486785	0.776759	0.811465	0.57057	0.353516	0.323137
Tb927.3.580-1	0.232988	0.0962292	4.61116	26.487	18.0912	22.8364	28.7858	23.0093	27.4287
Tb927.3.590-1	-0.146038	0.222048	2.77767	6.94605	7.74191	6.92617	6.93094	5.9099	6.68977
Tb927.3.600-1	-0.0476987	0.510063	5.55616	47.2927	49.53	46.6672	48.4285	45.6777	44.7121
Tb927.3.610-1	-0.0534887	0.435325	6.26274	78.9557	76.991	78.6742	71.9681	76.0199	78.0969
Tb927.3.620-1	-0.0304574	0.629504	5.20289	36.2393	38.7044	36.7188	37.8835	35.5442	35.9016
Tb927.3.630-1	-0.113495	0.246062	6.79656	116.379	129.006	101.231	103.065	107.652	109.659
Tb927.3.640-1	-0.126998	0.028243	7.79414	227.94	235.791	231.428	217.257	214.808	204.519
Tb927.3.650-1	-0.143764	0.480822	3.73832	13.7131	17.283	11.04	11.6972	12.079	14.2627
Tb927.3.660-1	-0.28857	0.0272746	3.81659	13.2504	18.8587	14.3729	13.3763	12.6595	12.0216
Tb927.3.670-1	-0.196206	0.0714518	4.86816	26.4606	35.5108	31.592	30.0384	25.9906	25.6401
Tb927.3.680-1	-0.0865247	0.210273	4.67311	24.7815	27.4119	26.6373	26.2751	23.1287	24.8378
Tb927.3.690-1	-0.138353	0.0536085	5.87433	59.001	68.4301	56.9841	56.5152	54.885	56.1505
Tb927.3.710-1	-0.113451	0.295697	4.36157	18.8551	25.3406	19.8979	19.6815	19.8458	19.7218
Tb927.3.720-1	-0.0905055	0.201447	9.39261	690.244	740.931	648.464	618.154	648.341	686.685
Tb927.3.730-1	-0.0821032	0.22631	5.53837	44.6995	48.1752	50.5082	45.353	44.401	45.71
Tb927.3.740-1	-0.0561097	0.429406	7.72953	204.782	233.526	210.781	209.671	199.493	215.169
Tb927.3.750-1	-0.138688	0.236999	4.03003	14.8909	18.9704	17.4969	14.556	16.6743	15.4308
Tb927.3.760-1	0.0307738	0.57148	5.44207	42.7991	42.4958	43.7367	44.5716	41.9419	45.2969
Tb927.3.770-1	-0.0740274	0.2349	6.5046	96.4984	89.9755	92.9127	84.714	89.8216	90.8717
Tb927.3.780-1	0.00406661	0.961086	7.79507	241.542	205.123	218.707	221.398	200.936	244.892
Tb927.3.790-1	-0.0836285	0.170976	5.46047	45.4326	46.051	44.4375	41.7675	44.0982	42.4033
Tb927.3.800-1	0.128423	0.0282272	7.15647	135.785	141.599	131.565	141.966	154.197	150.865
Tb927.3.810-1	0.0859737	0.220327	5.57916	45.2218	43.6529	50.2719	51.8742	48.3153	47.5073
Tb927.3.820-1	0.033684	0.692999	5.82136	57.0345	50.6796	59.9473	62.1087	55.1123	54.3942
Tb927.3.830-1	0.173419	0.0261305	5.90816	61.155	49.1141	59.0761	61.8283	65.3668	63.776
Tb927.3.840-1	-0.105106	0.199673	5.76507	53.3441	56.3688	59.3713	52.9629	53.5122	50.7364
Tb927.3.850-1	-0.0608618	0.300257	4.34339	20.9216	20.9969	20.2668	20.1719	19.6222	19.8193
Tb927.3.860-1	-0.125218	0.0973238	9.18766	615.051	620.89	589.297	513.207	581.863	578.437
Tb927.3.870-1	-0.148197	0.00599034	6.60556	102.592	102.178	102.36	90.4304	94.1547	92.5652
Tb927.3.880-1	0.146248	0.0447972	6.19289	70.7518	65.9369	71.6647	78.3537	75.2056	77.0188
Tb927.3.890-1	0.0014187	0.985949	5.2767	38.3965	39.8807	37.9632	40.7012	39.0842	36.5674
Tb927.3.900-1	-0.0691487	0.207217	5.96958	62.825	64.6375	65.0352	63.2734	60.7881	59.4297
Tb927.3.910-1	0.164825	0.0543286	5.23242	38.7173	30.6449	36.9873	41.5664	38.3934	39.2527
Tb927.3.920-1	0.0283352	0.691324	5.08755	35.2854	30.7795	34.941	36.5479	32.9302	33.5282
Tb927.3.930-1	-0.0907664	0.135349	6.24138	77.3794	75.3506	81.3753	78.1936	69.6726	71.9639
Tb927.3.940-1	-0.207049	0.00494867	6.20657	77.0608	81.6186	78.7489	72.3269	68.9772	64.3821
Tb927.3.950-1	-0.178235	0.0200224	5.83522	56.3592	67.4228	58.0618	57.4534	51.3293	51.927
Tb927.3.960-1	-0.120722	0.0609698	9.84894	892.746	1007.59	981.917	893.793	888.656	868.5
Tb927.3.970-1	-0.195103	0.0391034	6.64402	91.2523	122.29	106.744	98.1891	91.8219	89.7698
Tb927.3.980-1	-0.220383	0.00937748	5.86627	57.5259	72.1107	58.7053	53.2931	54.6322	53.7382
Tb927.3.990-1	-0.198854	0.0503173	6.15679	71.7961	91.1848	65.7911	69.8381	65.1014	64.3742
Tb927.3.1000-1	-0.192835	0.00410499	6.79918	111.135	127.102	118.154	108.196	102.692	100.923
Tb927.3.1010-1	-0.0426813	0.463105	7.69149	216.586	211.394	201.338	215.153	194.876	200.932
Tb927.3.1020-1	-0.0370237	0.494101	5.7091	52.7019	53.084	53.1682	54.158	51.1842	49.582
Tb927.3.1030-1	-0.03044	0.597141	7.60826	197.43	199.966	194.16	195.801	185.157	198.24
Tb927.3.1070-1	0.18127	0.00413816	5.72858	50.9774	47.422	50.6949	57.7843	56.2259	55.0415
Tb927.3.1080-1	0.162143	0.0107834	6.87996	111.673	108.211	113.623	122.717	122.075	128.386
Tb927.3.1090-1	0.143879	0.0983	5.71088	53.8529	43.9317	51.5226	54.2763	56.8586	53.8238
Tb927.3.1100-1	0.0457913	0.48741	4.88503	29.4509	27.52	30.2683	29.6514	29.7242	30.6777
Tb927.3.1110-1	-0.199846	0.00725364	4.12639	18.2952	18.5726	19.149	15.5153	15.8749	17.3828
Tb927.3.1120-1	-0.189024	0.000253495	9.81388	941.775	949.225	985.825	836.851	825.247	861.456
Tb927.3.1130-1	0.068599	0.336094	5.75089	56.4447	47.5329	53.7391	57.4446	51.5904	56.3518
Tb927.3.1140-1	0.167556	0.0115703	5.84437	55.9508	50.001	56.4198	61.1799	57.8763	63.3056
Tb927.3.1150-1	0.0939497	0.129049	6.14033	70.653	65.7379	68.3407	75.1972	72.1778	71.1205
Tb927.3.1160-1	0.0388174	0.583872	5.60123	47.5562	45.0563	51.0592	49.3349	47.8114	50.4477
Tb927.3.1170-1	0.00318862	0.961496	5.7986	58.7618	53.5773	54.467	58.7644	55.421	52.9756
Tb927.3.1180-1	-0.0414158	0.404891	5.27082	39.2838	38.1657	40.0367	38.7145	37.8439	37.6027
Tb927.3.1190-1	-0.0603571	0.228749	5.23961	38.458	38.8106	38.4468	36.9419	36.606	37.4261
Tb927.3.1200-1	-0.000590361	0.991449	5.60363	49.0615	48.5818	48.2639	49.7996	48.071	47.9733
Tb927.3.1210-1	0.082982	0.149867	5.9155	59.6683	56.282	59.9231	63.2751	58.9127	64.0947
Tb927.3.1220-1	-0.0782193	0.808568	-1.61264	0.381014	0.294779	0.331831	0.265404	0.368936	0.320027
Tb927.3.1230-1	0.013452	0.797423	5.30714	39.7206	40.5546	37.9483	39.267	39.8548	40.2073
Tb927.3.1240-1	0.00209538	0.973589	6.49642	93.9098	86.6597	90.0942	86.4941	89.3005	95.2551
Tb927.3.1250-1	0.113396	0.144317	7.5523	172.457	182.38	186.138	193.747	192.133	199.361
Tb927.3.1260-1	-0.0275901	0.696901	6.33429	82.4562	77.5749	84.3467	78.6388	81.122	79.9924
Tb927.3.1270-1	0.0221349	0.682115	5.66115	51.7395	48.4424	50.4629	49.4336	51.8651	51.6739
Tb927.3.1280-1	0.116584	0.0424751	5.78342	55.4922	49.6526	53.4215	56.7708	56.7386	58.3948
Tb927.3.1290-1	0.0517846	0.504374	5.4664	47.1471	38.1012	45.0114	43.4047	46.2958	45.3179
Tb927.3.1300-1	0.0605762	0.276995	6.26078	79.1844	70.9518	75.0794	76.4126	79.1298	79.3226
Tb927.3.1310-1	0.245841	0.00463225	4.33552	20.5924	16.1578	18.6715	22.6603	21.3298	21.7241
Tb927.3.1320-1	0.125023	0.162552	5.59304	51.0954	39.8915	47.5525	52.9517	48.4461	49.6791
Tb927.3.1330-1	0.0688647	0.246422	4.76555	26.1213	25.511	28.0209	28.9102	27.0721	27.5659
Tb927.3.1340-1	0.104905	0.0817213	6.11197	68.1947	62.277	69.4822	69.929	71.9999	73.107
Tb927.3.1350-1	0.259478	0.0274641	3.6887	13.5978	9.69831	11.9206	15.0085	13.1325	14.0099
Tb927.3.1360-1	0.162653	0.00919677	5.74072	51.5074	48.3041	51.5736	59.4905	56.2868	53.6718
Tb927.3.1370-1	-0.243958	1.33e-05	11.7589	3929.8	3579.21	3765.18	3280.45	3143.28	3096.44
Tb927.3.1380-1	-0.0329383	0.56676	8.12039	294.741	275.659	273.97	278.468	273.13	273.703
Tb927.3.1390-1	0.054995	0.479109	5.99481	57.3893	70.0506	60.2201	62.2806	69.0006	63.681
Tb927.3.1400-1	0.0366162	0.651638	5.57923	45.305	49.7511	46.5475	44.4636	51.3118	49.4796
Tb927.3.1410-1	-0.0397208	0.560123	7.43217	176.142	174.338	174.759	157.107	177.483	176.399
Tb927.3.1420-1	0.143962	0.0412314	4.32544	20.7233	17.7594	18.666	22.161	20.2286	20.754
Tb927.3.1430-1	0.405305	4.4e-05	5.74218	52.9791	39.5284	45.6683	59.5458	60.5477	62.8904
Tb927.3.1440-1	0.309975	6.62e-05	5.39237	39.9665	33.0623	39.4908	43.53	48.4406	47.5185
Tb927.3.1450-1	0.282908	0.00285981	3.86507	14.1966	11.6171	13.6313	16.5038	15.3945	16.0854
Tb927.3.1460-1	0.38988	0.263149	-0.0982267	0.490485	1.20741	0.722065	0.752605	1.0794	1.35311
Tb927.3.1480-1	0.463874	0.000327569	4.6088	24.3661	18.4106	18.7619	29.3633	26.748	28.7494
Tb927.3.1490-1	0.332723	0.155075	2.76663	7.75678	4.08391	6.23209	8.54011	5.86602	8.35216
Tb927.3.1530-1	0.322445	4.04e-05	3.90973	13.231	12.7074	14.1292	16.302	17.0989	16.7089
Tb927.3.1540-1	0.364529	0.00163419	3.58692	11.0738	9.07267	11.3721	13.0402	13.2699	14.2694
Tb927.3.1550-1	0.10824	0.0350468	4.73994	25.9646	25.5796	25.6161	27.5344	26.8782	28.7568
Tb927.3.1560-1	-0.0524648	0.375126	5.90284	60.3744	62.3626	60.0188	55.2821	59.5229	61.4295
Tb927.3.1570-1	-0.0921685	0.457522	4.29527	17.7052	24.693	18.3823	17.6004	20.3839	19.0384
Tb927.3.1580-1	0.0686283	0.254339	5.58563	47.3509	44.6788	48.6087	46.5696	50.4082	50.5176
Tb927.3.1590-1	0.182382	0.0712252	6.26934	82.8556	60.4609	73.489	86.7399	76.2842	82.9895
Tb927.3.1600-1	0.0510271	0.435038	7.32501	160.934	154.799	156.805	171.406	156.356	161.75
Tb927.3.1610-1	-0.0539879	0.551407	4.81862	28.8903	31.9412	25.4122	27.1774	27.3857	28.5102
Tb927.3.1620-1	0.117451	0.0409767	5.40136	42.1267	38.0618	41.4457	43.4479	44.5489	43.9531
Tb927.3.1630-1	-0.245711	0.189111	2.2809	4.03085	6.27741	5.5079	4.39228	4.49526	4.4552
Tb927.3.1640-1	0.0767125	0.565127	4.88093	28.0044	34.3135	23.73	29.8607	29.6835	31.198
Tb927.3.1650-1	0.0959502	0.456467	5.22722	33.3155	41.6212	33.696	32.5464	41.8268	41.7443
Tb927.3.1660-1	-0.0777469	0.193671	5.29476	39.1993	42.8831	38.852	39.0658	37.212	38.3106
Tb927.3.1670-1	-0.148559	0.0385733	5.35568	40.0297	47.5526	41.5757	38.5271	39.4695	38.5263
Tb927.3.1680-1	-0.0584134	0.344412	8.4115	336.78	361.399	343.989	354.61	314.481	331.717
Tb927.3.1690-1	-0.195626	0.0046007	7.49525	190.918	207.856	179.134	159.406	177.14	168.089
Tb927.3.1700-1	-0.10796	0.161938	5.44505	41.7403	47.9413	45.8914	39.7783	43.6157	42.414
Tb927.3.1710-1	-0.0196637	0.709908	6.25311	75.9728	79.3175	75.0867	74.4937	78.6197	74.1519
Tb927.3.1720-1	-0.137022	0.170313	6.45481	79.0291	103.039	93.5555	83.7878	85.6136	81.287
Tb927.3.1730-1	-0.135726	0.0770927	6.57723	96.1462	111.94	91.8372	91.2146	93.7497	88.0326
Tb927.3.1740-1	-0.102154	0.119403	6.22396	74.2589	84.6834	73.2357	72.5433	73.1358	70.6293
Tb927.3.1750-1	-0.243368	0.00417364	5.59428	48.7284	57.5581	50.8326	41.5268	47.1036	44.1165
Tb927.3.1760-1	-0.0928405	0.393046	7.46797	187.263	209.125	151.834	178.179	168.548	167.317
Tb927.3.1770-1	-0.124534	0.0344909	5.39836	41.9517	47.1976	42.8351	40.2923	41.1206	39.6597
Tb927.3.1780-1	0.096779	0.123514	6.91059	115.547	122.11	111.169	121.936	123.052	128.034
Tb927.3.1790-1	-0.0135481	0.821537	7.80752	218.588	233.093	223.553	237.51	221.958	209.455
Tb927.3.1800-1	0.127272	0.0786128	5.48481	45.1347	38.9631	44.3228	47.4561	48.274	44.5336
Tb927.3.1810-1	0.215316	0.00966205	5.57238	41.0442	43.8307	47.2317	46.0469	54.8778	52.4681
Tb927.3.1820-1	0.10089	0.126401	6.60745	94.7301	95.7315	91.8336	92.291	106.448	104.015
Tb927.3.1830-1	-3.68e-05	1	5.47298	42.517	47.493	43.2329	42.4153	45.7045	45.1275
Tb927.3.1840-1	-0.096957	0.125848	8.75209	430.722	482.706	423.501	409.654	439.089	401.299
Tb927.3.1850-1	-0.073804	0.221894	6.18313	69.9517	79.5693	74.0362	68.9344	70.8131	72.6682
Tb927.3.1860-1	-0.120709	0.0703089	5.17633	36.2579	41.2507	35.5077	35.082	34.4793	34.3838
Tb927.3.1870-1	-0.0670379	0.328489	5.57864	48.9332	49.869	47.8935	43.4874	50.1177	46.4404
Tb927.3.1880-1	0.122771	0.0178527	5.46954	44.3669	41.2162	41.6969	46.3884	46.0023	46.1865
Tb927.3.1890-1	0.0400208	0.52065	5.6433	48.4618	48.0015	51.3977	52.3926	49.482	50.1483
Tb927.3.1900-1	-0.136875	0.0242718	5.33039	41.4559	43.1716	41.8016	38.8971	35.6153	40.4702
Tb927.3.1910-1	-0.0780179	0.37172	3.11874	9.00076	8.85929	8.90563	9.02264	7.74908	8.58018
Tb927.3.1920-1	-0.0704438	0.198581	7.56969	198.875	187.063	197.91	193.671	178.529	183.817
Tb927.3.1930-1	-0.0234991	0.659807	5.45103	44.9379	43.8406	43.5252	42.8567	44.0756	43.2318
Tb927.3.1940-1	-0.0919825	0.29421	3.88625	14.5246	15.9129	15.3353	13.7744	14.0642	15.1103
Tb927.3.1960-1	-0.064827	0.531998	6.04841	58.0657	73.9127	71.021	63.4688	63.9139	66.7217
Tb927.3.1970-1	-0.0311792	0.652213	5.35243	38.7398	42.6046	42.5401	42.0217	39.8343	39.3884
Tb927.3.1980-1	0.0160471	0.825952	5.38588	37.796	44.3197	42.6174	41.829	42.0494	42.267
Tb927.3.1990-1	-0.00819638	0.893606	5.55354	45.8269	46.8235	48.6429	45.1619	47.3414	47.9981
Tb927.3.2000-1	0.118097	0.0503367	6.0073	62.4356	63.3229	59.3278	68.0394	65.8781	66.9429
Tb927.3.2010-1	0.193744	0.0060313	5.39368	40.693	35.0608	41.91	45.4934	44.6153	44.4657
Tb927.3.2020-1	-0.0265903	0.610173	5.4551	43.9553	45.1856	43.6756	42.8609	43.3495	44.1811
Tb927.3.2030-1	0.0777128	0.306496	6.54215	96.1085	87.5063	88.4405	92.3805	102.154	92.5695
Tb927.3.2040-1	-0.0394851	0.439589	5.00419	32.0916	33.7128	31.7915	31.6216	32.0702	31.2703
Tb927.3.2050-1	-0.0776384	0.168991	5.62859	50.5211	53.5768	48.317	48.3934	47.2041	48.8305
Tb927.3.2060-1	-0.0474101	0.498184	5.40834	40.9845	46.633	41.8777	39.1982	43.3989	42.7213
Tb927.3.2070-1	-0.0745531	0.222764	5.01572	31.6749	35.2497	32.6328	31.1886	31.9911	31.3659
Tb927.3.2080-1	-0.0330115	0.593701	6.64312	96.9524	102.063	104.253	93.555	98.7797	104.092
Tb927.3.2090-1	0.135236	0.1131	3.49673	11.5455	10.2029	10.5324	12.26	11.784	11.4035
Tb927.3.2100-1	0.0148575	0.814719	7.45957	175.472	172.714	177.148	182.011	171.15	177.607
Tb927.3.2110-1	0.0170345	0.791416	5.45361	41.8947	45.2704	43.5262	46.668	43.367	42.21
Tb927.3.2120-1	0.00552517	0.926231	5.72117	54.1636	53.2063	50.5898	52.5938	52.8518	53.11
Tb927.3.2130-1	0.0656345	0.217086	5.28065	37.1505	36.8946	39.9157	40.3771	39.672	39.221
Tb927.3.2140-1	-0.0286755	0.625722	6.3317	83.2236	77.3888	83.4215	82.1798	78.5893	78.4597
Tb927.3.2150-1	-0.0054544	0.942212	5.50634	48.075	40.9094	47.6374	45.2813	46.1199	44.7019
Tb927.3.2160-1	0.00274342	0.965575	5.97016	62.1443	58.2215	67.5234	63.6216	61.8119	62.8174
Tb927.3.2170-1	0.0521371	0.44511	5.7897	58.7333	50.1939	54.0345	58.4644	53.6975	56.7891
Tb927.3.2180-1	-0.15548	0.00824399	8.29794	338.859	327.362	328.771	285.689	313.92	293.738
Tb927.3.2190-1	-0.0419114	0.434594	6.67646	103.245	101.969	106.102	104.199	97.1249	101.072
Tb927.3.2200-1	-0.053086	0.407636	5.71935	53.7246	51.9718	55.2684	52.2492	52.4855	50.4177
Tb927.3.2210-1	0.0218823	0.69845	5.51485	45.0767	43.8104	47.2394	45.281	47.0492	45.8826
Tb927.3.2220-1	0.0157228	0.833355	7.09558	143.352	120	144.72	141.066	133.851	137.617
Tb927.3.2230-1	-0.279135	1.07e-06	7.71807	220.456	240.544	231.587	195.074	191.862	183.823
Tb927.3.2240-1	-0.00603971	0.921734	5.40887	42.3183	41.8282	43.5761	44.3985	41.0442	41.7431
Tb927.3.2250-1	-0.0851046	0.486871	2.67194	6.87857	6.2195	6.58779	6.3626	5.55946	6.6291
Tb927.3.2260-1	0.361943	0.796775	-4.18799	0.0973571	0.0235381	0.0231847	0.0456456	0.0471354	0.092325
Tb927.3.2270-1	-0.0351056	0.540437	5.66519	49.2679	51.6707	53.141	48.4922	51.589	50.3089
Tb927.3.2280-1	-0.0607407	0.237965	5.66842	52.3815	51.2613	52.143	49.2839	51.8492	48.2333
Tb927.3.2290-1	0.0564977	0.330902	5.86295	56.8994	56.0786	58.2036	61.669	60.103	56.2479
Tb927.3.2300-1	-0.195519	0.00402225	5.59004	50.8255	50.887	52.5673	43.312	45.5539	45.8696
Tb927.3.2310-1	-0.0534769	0.35716	8.2156	311.479	298.361	298.485	284.449	288.552	302.263
Tb927.3.2320-1	0.0852594	0.285157	5.2049	38.4471	31.2047	37.7309	37.059	38.6724	38.1858
Tb927.3.2330-1	0.0703652	0.386108	4.58025	25.7704	20.3941	23.8533	24.1057	24.8315	24.5751
Tb927.3.2340-1	0.203332	0.0366287	3.62216	11.683	10.9262	11.7347	14.0156	12.1878	13.3331
Tb927.3.2350-1	-1.36786	0.0126724	-1.01305	0.448458	1.30109	0.396672	0.210258	0.434242	0.182262
Tb927.3.2360-1	-0.12145	0.170911	4.53005	21.2058	26.6454	24.3715	22.7393	22.5064	21.1535
Tb927.3.2370-1	-0.12976	0.0777832	6.71098	102.762	118.465	107.169	97.3276	104.302	98.5471
Tb927.3.2380-1	0.0385829	0.711227	5.71181	48.861	52.0384	54.2342	58.0279	47.4634	53.844
Tb927.3.2390-1	0.0489743	0.380173	5.95057	60.5935	61.2637	60.5236	59.0951	64.9346	64.6562
Tb927.3.2400-1	-0.107341	0.141808	5.6005	46.6887	55.3549	48.9214	45.6633	48.2577	46.2319
Tb927.3.2410-1	0.162526	0.0329883	5.91526	53.0526	55.7592	62.0425	66.4402	61.515	63.2858
Tb927.3.2420-1	-0.0717956	0.213615	8.46721	372.779	354.779	360.573	343.668	342.476	349.141
Tb927.3.2430-1	0.0644719	0.250461	5.67689	51.537	51.2804	47.2303	51.5889	52.6281	52.6839
Tb927.3.2440-1	-0.106633	0.292807	3.36799	10.5311	10.1448	11.4404	10.119	9.93208	9.77902
Tb927.3.2450-1	0.0127935	0.88761	5.43604	44.0859	46.0118	39.2121	43.9838	42.2657	44.1953
Tb927.3.2460-1	-0.168935	0.0386087	5.74944	55.5876	61.9075	53.33	50.1332	55.3836	46.4378
Tb927.3.2470-1	0.0492273	0.39275	4.72517	26.201	26.4344	25.3618	27.0651	26.316	27.3191
Tb927.3.2480-1	-0.102011	0.233366	6.09703	65.2981	80.6831	66.6286	63.1509	67.5372	67.4176
Tb927.3.2490-1	-0.0501656	0.353643	6.78961	111.283	111.221	115.158	113.593	106.636	105.893
Tb927.3.2500-1	-0.0226783	0.879491	1.3021	2.60387	2.68151	2.17199	2.40204	2.45318	2.48263
Tb927.3.2550-1	0.538157	0.352716	-2.81541	0.152704	0.0738388	0.121217	0.286379	0.0492877	0.168946
Tb927.3.2590-1	0.282346	0.00695196	3.68754	11.8395	11.7493	11.2953	13.9713	13.4572	14.9931
Tb927.3.2600-1	-0.0612998	0.337013	6.22645	77.4643	71.4039	80.5346	78.861	70.6657	70.3319
Tb927.3.2610-1	0.0355154	0.597188	5.5663	44.7036	51.4071	44.2872	46.443	49.7118	47.7462
Tb927.3.2620-1	0.0421858	0.427554	5.06009	32.376	33.888	32.3557	34.8005	34.1284	32.6173
Tb927.3.2630-1	0.0683832	0.219079	5.43388	41.1798	44.1751	41.2539	45.0287	44.3961	43.3311
Tb927.3.2640-1	0.090504	0.201268	5.12746	31.4958	35.6925	34.384	35.6862	37.3793	35.0975
Tb927.3.2650-1	-0.23623	0.00265899	8.37253	322.521	378.336	374.593	298.047	321.049	293.994
Tb927.3.2660-1	-0.0320441	0.5746	5.81219	55.4773	58.2219	56.7368	58.0706	54.6502	53.9711
Tb927.3.2670-1	-0.0922279	0.212772	6.0103	65.5012	69.2146	64.8324	56.1163	66.6031	64.4844
Tb927.3.2680-1	-0.111407	0.0471572	6.15699	73.5371	77.51	71.2863	68.6115	69.8973	67.302
Tb927.3.2690-1	-0.0586195	0.342043	4.84926	28.4514	31.5641	28.2167	29.1305	28.0841	27.5044
Tb927.3.2700-1	-0.251081	0.0218295	6.03966	60.4796	86.3962	67.6014	60.4196	61.9754	57.8291
Tb927.3.2710-1	-0.107387	0.099525	5.4218	42.6627	47.8541	42.8684	43.0771	41.2998	39.4407
Tb927.3.2720-1	-0.163175	0.0472152	6.11228	65.9435	79.4974	73.8229	71.3556	60.1749	64.2857
Tb927.3.2730-1	-0.0650146	0.246039	5.51728	47.8713	46.2702	46.3554	45.5423	45.0929	43.6694
Tb927.3.2740-1	-0.107563	0.101292	6.88945	113.652	133.088	122.183	118.437	113.32	110.671
Tb927.3.2750-1	-0.0604866	0.251025	4.94786	32.2277	31.8531	30.4554	31.1188	29.9868	29.5436
Tb927.3.2760-1	-0.181491	0.00432123	5.30536	40.4316	45.1687	40.4821	38.3483	35.8404	36.9891
Tb927.3.2770-1	0.101733	0.0940785	5.51269	45.5798	40.9174	45.6404	47.6124	47.0399	47.1381
Tb927.3.2780-1	0.182745	0.000937287	4.99658	29.9504	30.0153	29.7475	32.202	35.8365	33.7934
Tb927.3.2790-1	0.0479647	0.495196	4.88342	31.7774	26.278	29.0226	30.2813	30.0488	29.6871
Tb927.3.2800-1	-0.0742104	0.270852	3.70972	12.872	13.6005	13.7851	12.3981	13.2303	12.6175
Tb927.3.2810-1	-0.090273	0.12464	4.89464	30.775	31.2029	30.0533	30.0987	27.2201	29.1276
Tb927.3.2820-1	0.0602563	0.254121	6.1555	72.7524	68.9722	67.6655	72.5902	73.2872	72.4351
Tb927.3.2830-1	-0.167408	0.00525704	5.94135	61.5549	66.9423	66.5335	59.438	57.8737	56.3605
Tb927.3.2840-1	-0.139347	0.0576144	5.55681	46.1425	53.676	48.2093	44.7637	44.4326	45.2101
Tb927.3.2850-1	-0.196491	0.147075	5.35718	38.916	53.2455	39.1632	32.445	43.2728	38.8937
Tb927.3.2860-1	-0.0634794	0.436647	5.58836	44.5895	55.1738	47.7484	48.288	45.2739	47.6056
Tb927.3.2870-1	-0.0855134	0.134921	6.22836	76.5255	81.1745	73.8925	71.8134	73.2427	73.2076
Tb927.3.2880-1	-0.0752436	0.369432	7.00534	128.991	148.976	117.513	125.633	124.645	125.093
Tb927.3.2890-1	-0.00250899	0.972711	7.65741	199.134	215.326	191.727	184.316	203.833	216.988
Tb927.3.2900-1	-0.0624459	0.355643	8.08528	276.716	275.738	279.948	284.285	240.985	271.862
Tb927.3.2910-1	-0.143698	0.15111	6.35909	78.5199	99.1882	80.8021	75.4207	79.8127	78.7825
Tb927.3.2920-1	-0.253152	0.0336474	4.73567	24.8494	34.844	27.226	23.27	25.3627	24.3043
Tb927.3.2930-1	-0.156147	0.258371	3.20094	8.91791	10.6457	9.5125	8.38405	8.86009	8.85339
Tb927.3.2940-1	-0.0923972	0.246471	4.9617	29.6344	34.2805	32.5567	28.9437	30.1377	31.4171
Tb927.3.2950-1	-0.168422	0.0067806	5.85213	57.1083	65.9098	60.3793	54.2104	54.4032	54.5808
Tb927.3.2960-1	-0.046244	0.552548	9.82099	928.683	950.686	877.637	891.519	947.323	831.193
Tb927.3.2970-1	0.121271	0.265061	4.93075	25.2938	31.4658	30.8856	28.9178	32.793	33.6454
Tb927.3.2980-1	-0.074557	0.465065	5.94531	52.7963	74.125	62.7047	58.1394	61.7678	60.183
Tb927.3.2990-1	-0.0779826	0.301736	6.4342	81.0245	96.7853	88.6104	81.3829	87.2029	83.8406
Tb927.3.3000-1	-0.0368352	0.577167	6.93851	128.824	124.023	119.829	112.88	121.904	128.495
Tb927.3.3010-1	0.0776012	0.321034	6.69872	102.482	94.5088	106.257	106.201	105.206	108.602
Tb927.3.3020-1	-0.0182858	0.795186	5.46773	43.1407	45.611	44.8449	42.0032	46.3945	43.5294
Tb927.3.3030-1	0.0113881	0.869387	6.56513	97.8861	95.8879	89.1819	100.022	87.3878	97.7694
Tb927.3.3040-1	-0.152235	0.00736572	7.38901	171.037	186.969	171.344	160.283	159.957	156.103
Tb927.3.3050-1	-0.208456	0.0212996	3.86882	13.9728	18.1361	14.8786	13.505	14.1378	13.026
Tb927.3.3060-1	-0.249425	0.0502804	5.70372	51.0587	70.0731	48.7063	48.6314	46.2373	48.0037
Tb927.3.3070-1	-0.106057	0.190509	3.8473	13.7199	16.2596	14.7844	13.2556	13.7831	14.5557
Tb927.3.3080-1	0.0298629	0.592364	5.63322	50.4636	46.6831	50.2105	48.8008	50.5013	51.1364
Tb927.3.3090-1	0.115043	0.0505942	5.33106	40.9643	36.3841	38.6026	40.5481	42.4762	42.548
Tb927.3.3110-1	0.00764053	0.907029	5.6877	54.4721	47.1113	52.6381	53.3764	50.0875	51.572
Tb927.3.3120-1	-0.127124	0.0147551	5.95622	64.868	65.6019	63.993	58.0687	58.6458	61.3447
Tb927.3.3130-1	0.0757502	0.232402	6.10476	68.1904	67.1729	65.6796	76.844	65.0236	70.0093
Tb927.3.3140-1	0.183473	0.00889641	6.16589	68.7	65.2137	67.8142	78.9902	73.5547	76.5211
Tb927.3.3150-1	0.0812514	0.227271	4.52215	22.8266	22.3222	21.8451	24.4166	23.1604	23.2943
Tb927.3.3160-1	0.164955	0.0879028	4.89969	30.0157	24.1677	30.2565	31.5727	28.832	34.2589
Tb927.3.3170-1	0.240251	0.0198672	5.84427	60.6128	42.8339	54.5926	63.0761	60.1581	63.4353
Tb927.3.3180-1	0.193842	0.0233169	3.79108	14.4815	11.4644	12.8001	15.3635	14.0442	14.904
Tb927.3.3190-1	0.00160798	0.978243	7.47956	179.707	180.391	175.028	188.224	169.845	177.645
Tb927.3.3200-1	-0.0227196	0.70268	6.81352	110.997	121.687	107.411	111.884	113.076	109.823
Tb927.3.3210-1	0.255256	0.00496091	5.4287	40.3783	42.1936	35.2479	44.4246	48.0633	48.1284
Tb927.3.3220-1	0.196544	0.00272596	5.31479	37.8233	38.6878	34.7753	39.3836	44.3308	43.8143
Tb927.3.3230-1	0.0596899	0.354738	5.15225	36.5031	31.8731	36.1032	35.6253	36.2396	37.0252
Tb927.3.3240-1	-0.146297	0.281589	8.01901	279.205	262.181	276.225	248.917	261.935	227.915
Tb927.3.3250-1	0.0611336	0.269288	5.85989	58.1234	55.3119	57.1055	58.617	59.4136	59.8883
Tb927.3.3260-1	0.171121	0.006395	6.46412	85.8487	79.652	83.6667	88.3476	100.287	91.9171
Tb927.3.3270-1	-0.116881	0.0237069	10.5954	1609.54	1655.97	1563.93	1533.49	1464.9	1455.21
Tb927.3.3280-1	-0.0341663	0.617851	4.7619	28.0563	28.2351	26.0693	26.0264	26.5484	27.8533
Tb927.3.3290-1	-0.237462	0.0997413	3.02921	8.34286	10.1537	8.00324	6.74021	9.03685	6.70478
Tb927.3.3300-1	-0.0709008	0.172234	7.44285	177.038	179.961	177.793	175.396	162.778	170.968
Tb927.3.3310-1	-0.189614	0.0153929	9.21928	559.151	692.805	653.505	580.348	565.01	525.447
Tb927.3.3330-1	0.00791084	0.906642	7.54339	200.928	185.546	171.655	185.059	185.399	190.691
Tb927.3.3340-1	-0.091633	0.2556	4.25301	17.9231	21.7759	19.3158	18.6206	18.6225	18.1444
Tb927.3.3350-1	0.167252	0.0104181	5.88551	60.3276	52.1948	54.5658	60.1396	61.7236	65.7533
Tb927.3.3360-1	0.211964	0.00470192	5.57185	46.6662	41.2751	44.2934	50.2498	52.8722	50.0378
Tb927.3.3370-1	0.0771912	0.205068	6.67778	102.907	92.9988	103.022	110.102	100.776	104.468
Tb927.3.3380-1	-0.0257594	0.670001	5.9254	61.8298	57.5795	64.5407	60.5979	60.7422	59.358
Tb927.3.3390-1	-0.057194	0.407296	4.55625	25.3829	22.0435	24.5555	23.2717	23.2928	22.6156
Tb927.3.3400-1	0.363167	0.794883	-5.52219	0.0288792	0.0186191	0.00916977	0.00902663	0.0466063	0.0182577
Tb927.3.3410-1	-0.0965441	0.119377	6.28825	79.6594	82.7377	79.9097	81.5299	74.973	70.1161
Tb927.3.3430-1	0.994021	0.000806291	-0.498525	0.388862	0.407402	0.61736	0.941971	0.815827	1.07556
Tb927.3.3440-1	0.00238219	0.97672	5.58153	49.1162	43.2154	51.2056	45.3007	49.197	49.2814
Tb927.3.3450-1	-0.193312	0.00112532	9.88492	989.253	1046.31	990.644	821.045	912.305	913.376
Tb927.3.3460-1	0.0212823	0.78477	5.72884	59.399	50.7618	47.7727	52.2318	55.4643	52.5721
Tb927.3.3470-1	0.153559	0.0637375	5.66239	48.2848	43.3303	52.2423	54.3721	53.5824	52.0676
Tb927.3.3480-1	0.0647976	0.353504	6.40747	87.148	78.3868	83.419	88.1405	86.5808	85.6447
Tb927.3.3490-1	-0.12762	0.0692864	8.06147	300.426	262.853	273.585	271.716	247.35	246.927
Tb927.3.3500-1	0.0312898	0.579403	6.55029	93.6442	89.9961	94.4674	91.4335	98.3537	94.4254
Tb927.3.3510-1	0.193019	0.0303134	4.45675	21.5697	18.1975	21.712	23.7845	21.61	24.881
Tb927.3.3520-1	0.263357	0.06443	2.82241	7.51407	5.32727	6.45055	8.31587	7.22543	7.60732
Tb927.3.3530-1	0.150771	0.0649959	5.139	36.0169	29.2714	34.9076	38.5603	35.4701	37.1934
Tb927.3.3540-1	0.253546	0.00163009	5.89331	57.2066	47.5646	57.9149	64.2482	63.4992	66.1939
Tb927.3.3550-1	0.235675	0.00745085	4.54162	24.1527	18.1527	21.8712	25.4002	24.9727	25.1884
Tb927.3.3560-1	-0.0565109	0.288975	7.27154	157.294	154.316	160.995	158.791	146.695	148.961
Tb927.3.3570-1	-0.182882	0.0593191	5.78181	52.933	64.0214	58.5326	48.128	54.8972	51.5914
Tb927.3.3580-1	-0.0170968	0.824946	8.03656	281.299	247.324	263.757	288.014	240.174	254.849
Tb927.3.3590-1	-0.00439404	0.940042	5.81683	58.0558	58.7159	52.596	55.9685	55.6621	57.2149
Tb927.3.3600-1	-0.0371445	0.714325	5.64461	46.4825	55.7669	49.7538	45.4271	48.607	54.1193
Tb927.3.3610-1	0.121506	0.10301	6.75144	113.368	92.3785	103.883	109.784	109.968	117.072
Tb927.3.3620-1	-0.102839	0.0724734	6.56031	96.7053	98.2946	98.2051	91.3792	91.0616	90.5959
Tb927.3.3630-1	0.0218882	0.796083	4.9781	31.9221	28.0488	33.8637	30.7124	31.597	32.9629
Tb927.3.3640-1	0.267194	0.00459596	5.03222	33.4496	24.937	30.7191	34.7015	35.0734	37.4561
Tb927.3.3650-1	0.133958	0.0424341	5.48456	44.7993	39.0068	44.2822	45.3612	48.2539	46.9358
Tb927.3.3660-1	0.00883455	0.900901	5.97156	65.412	57.9908	64.2726	61.7309	65.8842	61.2133
Tb927.3.3670-1	0.0798827	0.280141	5.85433	60.3102	52.2697	56.1816	65.1293	54.7398	58.4889
Tb927.3.3680-1	-0.0354364	0.621659	6.77602	111.676	112.062	109.071	98.5446	115.058	111.151
Tb927.3.3690-1	-0.00784095	0.882621	7.90246	238.034	246.164	235.543	233.123	234.303	248.414
Tb927.3.3700-1	-0.0255346	0.858008	3.99305	16.6139	18.1057	13.4775	16.7178	16.1564	14.4676
Tb927.3.3710-1	-0.104125	0.207356	5.80578	51.9064	60.0626	61.8872	49.7822	57.1999	54.7948
Tb927.3.3720-1	-0.00533092	0.962574	5.79989	49.6059	62.4369	55.3937	57.3164	51.8562	57.6571
Tb927.3.3730-1	0.171463	0.0103406	4.90721	30.0514	26.4752	28.1514	31.9871	31.0226	32.3521
Tb927.3.3740-1	-0.103128	0.215858	5.47432	41.1396	51.7185	45.2742	45.1724	41.7097	41.724
Tb927.3.3750-1	-0.117625	0.0609986	8.60328	400.676	414.835	398.737	349.609	374.619	394.957
Tb927.3.3760-1	-0.0818921	0.807819	0.0759012	0.999421	1.18957	1.06186	0.973196	1.0794	1.02067
Tb927.3.3800-1	0.0308168	0.601468	5.7699	56.123	54.5755	51.249	53.2075	57.4242	54.8104
Tb927.3.3810-1	-0.157563	0.0630489	5.33307	38.488	48.6172	40.4187	37.6768	38.3503	38.3096
Tb927.3.3820-1	0.0531131	0.416083	6.47649	86.18	92.3889	83.6573	89.1317	85.835	97.0889
Tb927.3.3830-1	-0.107127	0.0937391	5.61578	52.6339	50.0339	49.899	44.1143	49.8262	47.7099
Tb927.3.3840-1	0.14954	0.191954	3.48276	11.0203	11.1183	9.66565	11.4803	10.8709	12.9204
Tb927.3.3850-1	0.141035	0.062345	5.0314	33.7514	28.1395	31.4312	35.3424	32.6814	34.8781
Tb927.3.3860-1	0.32703	0.00233802	4.8439	29.5629	20.6295	26.2407	32.0735	31.5315	32.2718
Tb927.3.3870-1	0.0725213	0.17007	5.91878	61.2383	57.286	58.4066	63.3063	62.4661	60.2765
Tb927.3.3880-1	0.126886	0.0517687	7.27595	158.244	143.427	142.851	152.892	165.978	166.497
Tb927.3.3890-1	-0.0141523	0.850251	5.97056	61.1023	68.4107	59.527	57.2464	64.9154	65.0409
Tb927.3.3900-1	0.0208517	0.732384	5.95753	60.7371	65.7401	58.6072	62.4818	60.686	64.6084
Tb927.3.3910-1	0.00154531	0.981433	5.74977	51.6506	53.221	56.4635	54.7013	53.5001	53.3163
Tb927.3.3920-1	-0.0670222	0.291519	5.60108	47.8079	51.6812	49.5117	48.4919	44.5359	49.2074
Tb927.3.3930-1	-0.165693	0.0598851	4.3404	20.3107	23.3787	20.5658	17.503	20.5642	19.2238
Tb927.3.3940-1	0.13459	0.124141	3.82455	13.587	12.913	14.0241	15.864	13.4653	15.1538
Tb927.3.3950-1	0.103711	0.147148	5.66025	52.6314	45.3523	48.2848	53.8578	50.5516	52.7505
Tb927.3.3960-1	-0.0885111	0.34056	4.70669	23.5334	30.4163	26.7853	24.0028	26.0427	25.8967
Tb927.3.3970-1	0.0421698	0.544882	7.42543	167.847	174.061	166.263	179.049	158.94	185.244
Tb927.3.3980-1	0.0323875	0.64036	5.83687	51.6978	61.4178	56.4259	56.4891	58.7489	58.1649
Tb927.3.3990-1	-0.195165	0.00729662	5.50168	46.2274	49.8996	48.9689	39.3708	46.2987	41.0808
Tb927.3.4000-1	0.00418082	0.953912	8.15426	281.158	295.318	276.946	257.63	295.486	302.799
Tb927.3.4010-1	0.561984	0.0230631	0.461471	1.13171	1.4228	0.781572	1.61833	1.64376	1.66349
Tb927.3.4020-1	0.345114	0.0180618	2.42851	5.73273	3.52824	4.96728	6.47145	5.47634	6.12426
Tb927.3.4030-1	0.0801754	0.17148	5.59757	49.8556	44.3829	46.9921	50.5379	48.9332	49.8257
Tb927.3.4040-1	0.0318435	0.592959	6.18707	75.8292	69.0906	71.2559	76.7863	70.605	73.5978
Tb927.3.4050-1	0.0122112	0.90603	5.44175	48.1151	41.8555	39.8837	44.8969	41.5505	44.4819
Tb927.3.4060-1	0.153957	0.0225424	4.70757	26.0799	22.5987	25.5305	27.114	27.3566	28.0933
Tb927.3.4070-1	-0.230465	9.85e-07	10.4257	1476.36	1508.35	1470.66	1235.85	1263.84	1297.89
Tb927.3.4080-1	-0.251018	0.000717794	7.48776	184.838	218.06	182.298	161.983	169.845	159.917
Tb927.3.4090-1	-0.317598	1.48e-05	5.54431	52.3584	51.2349	51.7566	45.9281	40.6439	38.0763
Tb927.3.4100-1	-0.222932	3.81e-06	8.64942	422.449	435.991	439.086	379.251	359.304	373.195
Tb927.3.4110-1	0.00303644	0.957971	8.05488	264.507	267.459	264.975	272.23	247.302	279.082
Tb927.3.4120-1	0.300277	1.61e-05	5.26646	36.1304	32.0473	35.3249	43.091	40.5731	43.7816
Tb927.3.4130-1	-0.0955474	0.169352	6.59642	95.9882	97.3854	106.514	86.3976	98.5649	95.7403
Tb927.3.4140-1	0.0561098	0.314384	6.32717	79.7375	76.6814	79.7718	80.5818	81.6849	83.2906
Tb927.3.4150-1	0.183271	0.00293548	5.44443	40.0787	41.5801	40.685	43.5381	48.3098	47.0782
Tb927.3.4160-1	0.179908	0.00100371	6.43156	79.8492	83.398	79.5735	87.4858	92.3693	95.2229
Tb927.3.4170-1	-0.180682	0.0424699	6.92312	128.52	133.184	125.122	98.039	126.29	116.988
Tb927.3.4180-1	-0.227672	0.0264457	5.80007	53.6928	68.3202	58.2984	50.6541	57.3745	45.9679
Tb927.3.4190-1	0.181573	0.000998153	6.64718	95.3654	92.7604	93.6689	101.09	108.149	110.351
Tb927.3.4200-1	0.168224	0.0166513	6.75771	108.662	92.7995	104.273	109.308	112.681	121.545
Tb927.3.4210-1	0.169526	0.0759802	4.66674	26.8425	20.0239	24.8617	27.0971	26.6254	26.9473
Tb927.3.4220-1	0.181568	0.0227382	5.71184	52.574	45.5776	49.2044	50.926	60.6183	55.575
Tb927.3.4230-1	0.0577136	0.29778	6.47215	88.0916	90.8423	82.0782	87.5548	91.0536	93.0555
Tb927.3.4240-1	-0.271191	0.000536402	5.4445	46.7247	49.6921	46.463	39.8352	41.6456	36.9203
Tb927.3.4250-1	-0.17871	0.00687801	6.77164	110.949	123.057	114.043	98.2942	109.368	99.8576
Tb927.3.4260-1	-0.16534	0.0155451	6.57834	92.487	111.018	99.5817	91.6819	88.8678	89.7263
Tb927.3.4270-1	-0.112249	0.106507	6.65275	97.725	114.67	101.195	93.1181	100.842	96.1611
Tb927.3.4280-1	-0.172339	0.0201313	6.24527	74.4198	87.9792	78.7558	72.9489	74.2696	66.7875
Tb927.3.4290-1	-0.0981109	0.279142	3.60017	12.2905	12.8543	12.4724	10.5591	11.4801	13.1065
Tb927.3.4340-1	0.00136345	0.980277	6.24642	74.8245	77.255	75.576	76.5423	74.0656	77.2613
Tb927.3.4350-1	-0.0549616	0.395132	5.22673	35.3769	40.1701	38.9282	38.9558	35.9733	35.2705
Tb927.3.4370-1	-0.167426	0.0956365	3.01747	8.11885	8.61484	8.96473	7.64075	8.01432	7.23145
Tb927.3.4380-1	-0.241989	0.00981357	5.20886	34.5801	43.8743	41.7776	33.0462	36.531	32.099
Tb927.3.4390-1	-0.0295214	0.6701	5.20623	38.9277	34.3867	38.5711	35.3971	37.6617	36.5605
Tb927.3.4400-1	0.463596	0.00711605	3.68384	12.7994	7.4657	12.1481	15.3318	14.4867	14.8758
Tb927.3.4410-1	0.104563	0.265029	5.83621	60.8819	46.2926	58.0179	59.5481	57.7065	60.342
Tb927.3.4420-1	0.226621	0.00417028	5.68461	52.0965	42.0657	48.0468	55.466	53.338	57.5821
Tb927.3.4430-1	0.216015	0.000657744	5.56221	46.9234	40.1391	44.096	50.3161	50.2391	51.7798
Tb927.3.4440-1	0.0966493	0.0932432	6.59945	97.13	88.8068	95.2308	96.7415	99.7902	104.113
Tb927.3.4450-1	0.197364	0.0522016	6.6155	93.5721	88.2352	92.272	119.564	89.3564	105.322
Tb927.3.4460-1	-0.167919	0.0256338	5.73635	54.1895	52.9047	62.1284	51.1491	52.7769	46.7144
Tb927.3.4470-1	0.0923678	0.209411	5.13422	36.1103	31.0403	34.8389	34.7721	37.0127	36.9456
Tb927.3.4480-1	0.119687	0.111443	5.95079	59.5899	55.0238	63.2484	64.05	66.0681	63.1434
Tb927.3.4490-1	-0.0521541	0.380863	5.73963	52.0272	56.7162	54.4441	50.3118	55.1498	51.942
Tb927.3.4500-1	0.0170149	0.893429	3.09517	6.80463	9.45672	9.22092	8.85537	8.37204	8.56342
Tb927.3.4510-1	-0.153975	0.0176346	5.75678	53.9753	62.2143	54.6714	52.9077	49.821	50.8362
Tb927.3.4520-1	-0.00213403	0.97885	6.17171	73.5336	69.1841	73.7154	80.0468	67.4152	68.6387
Tb927.3.4530-1	-0.0353925	0.601334	5.44642	42.1946	44.5537	45.6683	44.7512	41.8057	42.6565
Tb927.3.4540-1	0.0517589	0.434063	5.23437	38.7691	35.6276	36.5135	37.9625	39.56	37.4353
Tb927.3.4550-1	0.135493	0.0572059	4.65331	25.5351	22.0394	24.3788	27.2532	26.2745	25.5054
Tb927.3.4560-1	0.0399745	0.509687	5.22181	37.0492	37.1176	36.241	40.6371	35.8491	37.016
Tb927.3.4570-1	0.000894609	0.989256	4.93466	30.5046	31.0854	30.1327	30.9236	29.3953	31.457
Tb927.3.4580-1	0.15876	0.0101404	5.7433	53.4415	49.5939	48.8369	54.5985	58.0585	56.8785
Tb927.3.4590-1	0.0149558	0.889059	4.72267	24.2984	30.1219	24.3777	24.9194	26.8087	27.8962
Tb927.3.4600-1	0.00397629	0.951435	5.78243	58.467	51.9758	54.4547	56.726	53.4454	55.1758
Tb927.3.4610-1	0.0823224	0.220065	4.76546	28.7148	24.7443	25.8105	29.5001	27.0668	27.355
Tb927.3.4620-1	0.0636813	0.288279	5.43913	45.4443	40.7029	41.1386	44.3821	43.3362	45.3068
Tb927.3.4630-1	0.0950392	0.11574	5.98815	61.0945	62.2354	60.8289	64.7596	68.8762	63.0646
Tb927.3.4640-1	-0.0386181	0.711725	6.08743	60.1919	82.2639	64.2635	62.8669	71.3024	67.1025
Tb927.3.4650-1	-0.24563	0.00114138	6.03684	66.1813	75.7547	71.7473	59.9626	63.5972	56.6893
Tb927.3.4660-1	-0.0386896	0.502578	6.37911	82.3543	85.8375	84.8599	85.0585	79.8612	81.4355
Tb927.3.4670-1	-0.208194	0.00183966	6.46833	89.8287	102.025	92.9066	78.64	88.1511	79.7153
Tb927.3.4680-1	-0.138109	0.0117593	8.26151	315.414	337.687	311.558	292.914	291.136	292.545
Tb927.3.4690-1	-0.0763335	0.216817	5.62955	49.4357	53.924	49.0844	45.5265	50.4371	48.6318
Tb927.3.4700-1	0.154426	0.0188642	5.67714	50.1052	50.4633	44.7281	52.727	56.2469	52.7322
Tb927.3.4710-1	-0.163084	0.0299934	5.23232	39.2204	43.4384	36.4832	36.9398	36.4719	32.9938
Tb927.3.4720-1	-0.22347	1.21e-05	7.58542	210.586	212.388	197.745	177.509	177.383	176.752
Tb927.3.4740-1	0	1	#NUM!	0	0	0	0	0	0
Tb927.3.4750-1	-0.0305475	1	-6.33524	0.0191755	0.0123629	0.00608865	0.0059936	0.0185677	0.0121229
Tb927.3.4760-1	-0.0857308	0.196659	6.543	101.591	94.6349	91.8324	96.3132	87.3401	87.7762
Tb927.3.4800-1	-0.0190405	0.77106	4.76465	28.0483	26.0818	27.9595	27.346	26.7935	26.8713
Tb927.3.4810-1	-0.136828	0.112254	5.12583	37.8579	31.9239	39.9319	33.9901	32.6101	33.1839
Tb927.3.4820-1	0.0143338	0.855178	6.58338	102.002	87.6706	96.5911	103.504	88.6626	96.9373
Tb927.3.4830-1	0.0801045	0.431885	5.08852	30.0236	35.0006	34.2155	36.3062	31.1347	37.4691
Tb927.3.4840-1	0.0495258	0.509196	6.75447	114.725	97.6207	106.005	116.923	103.229	109.308
Tb927.3.4850-1	0.114096	0.245114	5.23086	34.8148	33.508	39.8792	38.0086	39.2693	39.8392
Tb927.3.4860-1	0.165697	0.194792	2.55051	6.27601	5.02896	5.2666	6.69767	5.80214	6.07915
Tb927.3.4870-1	-0.213814	0.0176909	5.1161	34.4702	37.8404	39.4296	35.3951	30.78	30.1752
Tb927.3.4880-1	0.093406	0.241918	7.37257	168.277	145.271	167.519	171.729	158.755	182.743
Tb927.3.4890-1	-0.12517	0.176752	4.94713	30.3155	31.5526	34.6788	28.6051	32.1188	27.8203
Tb927.3.4900-1	-0.0184532	0.816325	5.48126	43.2417	42.4408	49.1833	44.9313	44.4107	43.8164
Tb927.3.4910-1	0.0900901	0.305916	7.28048	163.295	132.282	156.271	148.413	167.108	165.441
Tb927.3.4920-1	0.00584137	0.927095	6.28197	77.5023	72.7468	82.7214	82.2162	76.7115	74.9886
Tb927.3.4930-1	-0.0189143	0.762993	5.94788	60.5639	61.2785	64.5499	60.3664	62.44	61.1764
Tb927.3.4940-1	0.0860172	0.111471	5.07739	31.9558	31.8599	34.4538	34.9961	34.3178	34.9977
Tb927.3.4950-1	-0.0417271	0.474958	6.02043	65.5701	62.4586	69.5239	65.8419	65.0595	61.0237
Tb927.3.4960-1	-0.0149952	0.820922	4.89465	31.4538	27.8366	30.4145	31.6108	28.5382	28.6251
Tb927.3.4970-1	-0.0931241	0.113842	6.10871	67.1148	74.7895	71.8003	69.1126	64.9518	66.2837
Tb927.3.4990-1	-0.217461	0.0056851	5.97505	61.8188	75.6852	65.3981	61.6257	56.9702	55.9186
Tb927.3.5000-1	-0.0883759	0.286142	6.01335	58.2731	75.5108	65.9308	63.5467	63.6409	60.6679
Tb927.3.5010-1	-0.150279	0.0171483	8.15026	311.954	296.963	287.742	255.448	267.291	285.205
Tb927.3.5020-1	-0.0319011	0.535649	6.26466	75.2488	77.9259	80.0338	78.5146	74.7146	74.8806
Tb927.3.5030-1	0.0529573	0.328156	5.66629	51.1602	48.0593	50.3376	52.7812	50.4233	51.9393
Tb927.3.5040-1	-0.0545771	0.369519	6.50748	95.9859	94.2671	87.8525	88.0444	90.2876	89.4436
Tb927.3.5050-1	-0.161759	0.00131558	11.7202	3549.05	3473.07	3666.72	3307.21	3075.59	3172.31
Tb927.3.5060-1	-0.18402	0.000486621	7.9016	250.736	260.203	252.115	226.538	223.355	221.783
Tb927.3.5070-1	-0.15855	0.0258849	6.22197	74.8376	87.0138	74.3738	70.7069	71.6411	69.2943
Tb927.3.5080-1	-0.139246	0.0555862	6.26315	78.2727	88.7464	74.5098	69.928	74.7262	74.6542
Tb927.3.5090-1	-0.0392877	0.578281	7.63421	185.948	213.145	205.008	188.992	205.656	193.257
Tb927.3.5100-1	-0.0238081	0.718395	5.72544	50.8458	57.714	51.4759	52.6316	53.6539	51.1336
Tb927.3.5110-1	-0.173075	0.0017744	6.42716	88.2272	93.5528	91.8421	80.859	84.1866	77.6527
Tb927.3.5120-1	-0.203699	0.0203208	5.23738	36.8873	46.9187	37.3378	33.4949	36.8172	34.8835
Tb927.3.5130-1	-0.0460057	0.575728	6.05925	61.6783	74.3255	67.2278	60.7175	68.5377	67.6111
Tb927.3.5140-1	-0.116492	0.142931	5.03324	31.4552	38.8337	31.9115	31.2215	31.9081	31.1456
Tb927.3.5150-1	0.0878364	0.22421	6.45903	91.336	77.3831	87.1852	94.7915	85.0583	92.0998
Tb927.3.5160-1	0.013739	0.841347	5.12429	36.2177	33.8409	34.082	35.4532	34.2248	35.456
Tb927.3.5170-1	-0.0295887	0.68559	6.06642	64.0975	70.8543	68.1488	60.7351	69.9004	68.3554
Tb927.3.5180-1	-0.0696362	0.337595	9.78724	853.833	1001.25	859.642	804.907	903.506	878.413
Tb927.3.5190-1	-0.04785	0.488363	5.54231	44.9311	51.0946	46.0977	47.5619	44.048	45.8773
Tb927.3.5200-1	-0.211987	0.0344601	6.91952	115.589	150.836	123.368	108.388	116.662	111.488
Tb927.3.5210-1	-0.158958	0.238547	5.03145	29.1614	43.4598	30.8905	28.5078	33.1772	31.0343
Tb927.3.5220-1	-0.131503	0.0975978	5.167	33.5557	41.8681	37.2643	35.9727	33.1151	33.7866
Tb927.3.5230-1	0.05951	0.322037	5.99902	58.7686	64.8069	64.3336	68.4027	64.177	63.2503
Tb927.3.5240-1	-0.128895	0.0457113	5.9005	60.8222	67.9429	58.4388	57.4368	57.6052	56.1618
Tb927.3.5250-1	-0.134147	0.167105	3.23187	8.93713	10.6318	9.9229	9.1192	9.10047	8.65745
Tb927.3.5260-1	-0.164379	0.0190866	6.31824	76.9525	91.6799	84.3727	71.8911	76.3045	77.5747
Tb927.3.5270-1	-0.14233	0.0568822	6.60742	98.9245	106.978	101.04	96.1277	84.1006	97.8647
Tb927.3.5280-1	-0.236738	0.00134614	6.83642	111.216	137.399	122.278	102.611	109.315	102.855
Tb927.3.5290-1	-0.0369021	0.516723	5.72665	56.6688	52.8072	51.4187	52.4135	52.4452	51.9667
Tb927.3.5300-1	0.0380591	0.633416	6.42416	87.1494	77.3016	89.7671	80.5413	93.9641	86.525
Tb927.3.5310-1	-0.11078	0.12384	4.12117	17.3049	18.462	18.4416	17.9549	17.0935	15.1542
Tb927.3.5320-1	-0.0646119	0.309683	6.22085	71.3715	83.0779	74.3168	72.0585	72.4702	74.2259
Tb927.3.5330-1	-0.158404	0.00437217	6.72129	112.16	115.597	106.148	97.0297	100.92	101.231
Tb927.3.5340-1	0.00619498	0.926325	8.53712	395.906	355.448	360.688	382.058	358.389	376.362
Tb927.3.5350-1	-0.0340979	0.530799	8.55346	384.795	375.232	380.416	362.349	361.701	389.738
Tb927.3.5360-1	-0.120864	0.147947	6.74046	102.049	126.445	105.703	97.4395	108.45	101.464
Tb927.3.5370-1	-0.11294	0.0664396	8.43652	340.102	382.569	357.346	326.052	326.949	345.702
Tb927.3.5380-1	-0.152879	0.0558137	6.12265	65.3671	83.4862	71.2451	66.6823	67.7335	63.5599
Tb927.3.5390-1	-0.219753	0.0402741	4.57733	21.7738	30.8299	24.4584	22.1224	22.5875	21.4687
Tb927.3.5400-1	-0.12099	0.0701095	5.90532	58.4119	69.1324	59.7922	57.2626	58.0013	57.007
Tb927.3.5410-1	-0.104699	0.326097	5.10251	32.9504	38.9999	34.8488	28.4891	35.7684	35.0819
Tb927.3.5420-1	0.0884217	0.137431	5.03339	33.6333	29.9683	31.6385	33.7116	33.6955	33.8477
Tb927.3.5430-1	0.171291	0.070928	6.0805	69.0564	60.6005	61.3302	68.4046	65.3395	81.305
Tb927.3.5440-1	0.06155	0.276041	5.35683	40.3181	38.9191	41.078	41.309	43.4174	40.8346
Tb927.3.5450-1	0.213914	0.00092035	4.57673	21.9418	20.7225	23.6264	25.2552	26.2115	25.4238
Tb927.3.5460-1	0.098754	0.113849	5.87106	59.6236	53.4377	56.5206	61.5356	59.4394	60.6123
Tb927.3.5470-1	-0.0351346	0.585389	6.78213	104.285	118.401	111.495	105.538	111.559	109.076
Tb927.3.5480-1	-0.159238	0.0666343	5.36505	38.1592	48.6005	43.6929	38.4592	39.637	38.7322
Tb927.3.5490-1	-0.041528	0.558777	6.77217	106.23	117.78	108.613	110.497	104.403	108.284
Tb927.3.5500-1	0.0069136	0.892988	6.75339	109.495	107.199	106.202	110.389	104.108	109.934
Tb927.3.5510-1	-0.0747118	0.213938	5.54835	46.6764	49.0323	48.3146	45.6461	48.4789	42.6352
Tb927.3.5520-1	-0.0689432	0.287892	7.58494	209.564	182.884	197.306	194.69	181.463	186.074
Tb927.3.5530-1	0.0325364	0.503633	5.39501	40.9635	42.1943	41.6534	42.8825	42.5299	42.2462
Tb927.3.5540-1	-0.00526075	0.925851	6.54703	96.6176	92.2385	92.1833	90.1582	93.6961	96.1585
Tb927.3.5550-1	-0.167814	0.00686977	8.38154	361.109	365.306	332.206	302.394	330.743	309.237
Tb927.3.5560-1	0.0853158	0.150307	7.50137	171.73	181.326	174.442	180.712	186.756	192.186
Tb927.3.5570-1	-0.0712797	0.318673	6.62971	99.1306	108.404	96.8693	89.8304	104.57	95.3434
Tb927.3.5580-1	0.112252	0.10707	7.34463	160.136	140.837	167.679	168.559	164.429	173.585
Tb927.3.5590-1	0.0644339	0.224544	5.69816	50.5156	50.5489	51.2088	51.8587	55.5752	51.8004
Tb927.3.5600-1	0.0254437	0.697965	5.84446	53.3189	58.4999	59.0269	56.2801	59.5457	58.0833
Tb927.3.5610-1	-0.0437387	0.493403	5.69837	51.7272	53.3906	53.0146	47.2473	54.2319	51.9416
Tb927.3.5620-1	7.2e-05	0.999963	5.68606	55.1372	48.7888	50.5248	51.5367	52.6861	50.2315
Tb927.3.5630-1	-0.0841863	0.301258	5.64242	47.43	56.8393	49.9449	45.0444	51.704	48.7394
Tb927.3.5640-1	-0.0207258	0.716584	6.61174	95.8144	101.95	97.7358	97.2631	98.9352	95.0925
Tb927.3.5650-1	-0.353546	0.0101124	4.31103	17.0867	26.702	23.0184	17.6012	18.2918	16.3967
Tb927.3.5660-1	0.160437	0.00535001	5.67796	48.1429	46.8355	50.0767	53.863	53.5816	54.6768
Tb927.3.5670-1	0.426492	0.0108109	4.37346	19.8812	13.8847	19.2936	23.9389	19.781	27.5842
Tb927.3.5690-1	0.273965	0.148355	3.46493	11.602	8.04464	10.3459	13.1529	10.0603	13.0463
Tb927.3.5700-1	0	1	#NUM!	0	0	0	0	0	0
Tb927.3.5740-1	-0.00843892	0.96601	2.88132	7.84646	6.38455	7.93818	6.59645	7.33574	8.10801
Tb927.3.5760-1	0	1	#NUM!	0	0	0	0	0	0
Tb927.3.5770-1	-0.12023	0.472549	4.35424	21.4827	20.5257	21.9053	16.8215	19.3006	22.6826
Tb927.3.5780-1	0.0799002	0.378285	5.4402	46.1096	40.4268	40.1214	46.9784	44.4026	42.465
Tb927.4.120-1	-0.0507779	0.554753	6.22576	77.0878	70.0731	81.3094	73.6757	74.9052	71.995
Tb927.4.140-1	0.0592926	0.805546	2.59465	6.38783	6.4804	4.89171	7.16431	4.54804	6.77032
Tb927.4.150-1	-0.0851667	0.417575	5.09723	33.7954	36.8965	35.0339	37.2475	32.002	30.4108
Tb927.4.170-1	0.256845	0.460098	0.987958	1.82586	1.8587	1.73925	2.34288	1.58188	2.55167
Tb927.4.180-1	-0.0551054	0.503568	7.528	187.491	193.334	183.459	189.348	176.736	177.036
Tb927.4.310-1	0.108823	0.0694984	3.31564	9.72573	9.59957	9.41851	11.1364	9.93722	9.92149
Tb927.4.320-1	0.0969637	0.163133	6.30839	75.7969	78.2292	75.7494	86.2921	75.7513	83.6992
Tb927.4.330-1	0.135456	0.136258	4.89146	29.0859	26.6249	29.1592	33.3391	26.7436	33.1324
Tb927.4.340-1	0.119314	0.261222	3.97796	14.4189	14.6474	16.2511	17.7471	15.4167	16.0636
Tb927.4.350-1	0.126783	0.133007	3.57183	11.9687	10.7063	11.4322	11.8082	13.1267	12.3054
Tb927.4.360-1	-0.0371094	0.544327	7.82949	236.852	223.34	230.983	227.34	215.189	231.081
Tb927.4.370-1	0	1	#NUM!	0	0	0	0	0	0
Tb927.4.380-1	0	1	#NUM!	0	0	0	0	0	0
Tb927.4.390-1	-0.240557	0.0520411	6.069	62.3587	87.9484	67.8411	59.2775	66.7937	58.5934
Tb927.4.400-1	-0.117345	0.0888315	6.37445	78.4081	93.7901	86.8105	80.1882	79.2869	79.3115
Tb927.4.410-1	-0.041828	0.460168	6.47331	92.8187	92.5182	85.0828	84.4141	89.3656	88.9048
Tb927.4.420-1	0.0722155	0.243307	3.4574	10.2558	11.1535	10.7198	12.0968	10.7202	10.9611
Tb927.4.430-1	0.0143482	0.786475	8.15386	282.451	287.725	280.011	289.315	285.031	284.336
Tb927.4.440-1	-0.0756271	0.423368	6.75766	105.16	124.071	103.884	95.5094	117.063	103.56
Tb927.4.450-1	-0.070684	0.176976	5.67925	51.5555	53.8075	52.1273	50.2709	50.1881	49.5021
Tb927.4.460-1	-0.0508015	0.386078	6.06717	66.3682	69.6571	68.6604	64.5882	68.3288	64.6997
Tb927.4.470-1	0.188777	0.0524375	7.53137	176.953	170.8	170.983	178.107	191.218	221.926
Tb927.4.480-1	-0.0684276	0.35621	6.21656	71.1184	84.4162	72.8491	75.099	71.3424	71.367
Tb927.4.490-1	-0.0839903	0.243235	5.96233	60.8335	71.4869	60.1721	59.4898	62.6308	59.4895
Tb927.4.500-1	-0.236819	0.066451	5.83323	52.1936	75.1131	57.7371	50.9425	57.7142	48.3798
Tb927.4.510-1	-0.138596	0.100901	6.54217	91.2824	107.245	94.4655	91.4624	91.0872	83.6222
Tb927.4.520-1	-0.343597	0.00174427	6.98144	121.31	171.378	131.327	108.371	117.544	108.251
Tb927.4.530-1	-0.167733	0.0135715	6.19711	72.9379	86.2332	73.7172	69.3754	69.7386	68.2163
Tb927.4.540-1	0.0552131	0.328041	5.42441	43.4986	40.6984	42.176	44.6272	43.1238	43.5448
Tb927.4.550-1	-0.00514021	0.943202	6.87464	111.935	122.972	117.757	119.667	116.091	115.664
Tb927.4.560-1	-0.0150236	0.777097	5.43969	43.8522	42.4355	44.5966	45.4426	42.5972	41.4882
Tb927.4.570-1	0.0566319	0.474156	5.26791	34.931	39.8733	38.5124	37.2132	41.8065	38.8434
Tb927.4.580-1	-0.187951	0.0106815	5.43572	42.1486	49.0423	47.0998	42.7906	40.7619	37.8533
Tb927.4.590-1	0.118341	0.173494	7.24474	158.357	128.148	149.84	169.76	144.144	159.736
Tb927.4.600-1	0.0268778	0.610202	6.85643	113.858	116.093	114.434	112.878	117.801	120.189
Tb927.4.610-1	-0.0152134	0.817295	5.85313	58.878	58.1392	57.3112	55.9515	61.2995	55.2525
Tb927.4.620-1	0.140575	0.0186515	3.79245	13.7784	12.4681	13.2987	14.4687	14.7987	14.3243
Tb927.4.630-1	-0.0550701	0.334738	6.26852	77.5703	82.1029	76.0179	74.364	75.7547	76.7463
Tb927.4.640-1	-0.155047	0.00779981	6.12562	71.2421	75.0209	74.4449	66.1148	69.5083	62.6053
Tb927.4.650-1	-0.178888	0.0120191	6.53081	90.9464	106.227	97.3803	81.8169	92.1001	86.31
Tb927.4.660-1	-0.0846863	0.144023	6.30707	80.6484	82.6007	81.2601	74.4613	79.7941	76.3186
Tb927.4.670-1	-0.0514094	0.336443	5.83725	56.6075	60.473	57.4917	57.0264	56.5901	54.8472
Tb927.4.680-1	1.21627	0.190892	-4.55896	0	0.0367934	0.036241	0.0356752	0.0736793	0.0721584
Tb927.4.690-1	-0.0509827	0.485243	5.77205	54.264	59.6649	52.9017	49.6745	57.406	53.9671
Tb927.4.700-1	0.160478	0.0117968	5.47842	42.2801	40.6737	43.3628	46.7879	46.3799	48.0127
Tb927.4.710-1	0.152044	0.152038	3.75447	13.1134	12.4269	12.8195	15.0141	13.1294	14.4729
Tb927.4.720-1	-0.027102	1	-4.9061	0	0.0508513	0.0500877	0.0493059	0	0.0498642
Tb927.4.730-1	-0.123059	0.47246	2.72384	6.80601	6.86626	6.98932	4.41012	7.58646	6.97957
Tb927.4.740-1	-0.00178288	0.976484	6.74472	101.591	110.65	109.676	106.646	109.702	105.186
Tb927.4.750-1	0.0389925	0.569894	8.30081	323.465	288.71	321.104	332.88	299.534	326.404
Tb927.4.760-1	-0.0355032	0.462293	7.4124	175.085	171.896	170.374	172.863	164.986	166.925
Tb927.4.770-1	0.0407915	0.510433	5.47203	42.6364	46.552	42.0866	45.2835	44.9625	44.7942
Tb927.4.780-1	0.0116349	0.902209	6.34268	81.0778	84.9275	76.491	75.6616	81.7082	87.0895
Tb927.4.790-1	-0.00219844	0.975449	6.14291	69.5577	72.9511	69.6455	71.5854	70.6495	69.5978
Tb927.4.800-1	0.136672	0.0142792	4.38532	19.9889	19.8396	19.8996	22.9008	21.4072	21.3542
Tb927.4.820-1	0.323334	0.00504129	4.61514	23.9435	17.4548	23.9196	25.5164	27.0415	29.1677
Tb927.4.830-1	0.250919	0.0231166	5.7503	50.1632	42.7885	54.5161	54.15	60.8137	60.5392
Tb927.4.840-1	-0.106507	0.207682	6.27122	69.8938	91.5818	78.7782	72.2967	77.2569	73.6145
Tb927.4.850-1	-0.147461	0.0295599	6.87364	120.439	127.426	121.889	111.22	115.536	107.082
Tb927.4.860-1	8.2e-05	0.999955	6.38764	83.8276	84.9007	82.4441	79.5597	86.89	84.7453
Tb927.4.870-1	0.0211782	0.684874	4.54126	23.0169	23.5776	22.7446	24.0836	22.6088	23.6715
Tb927.4.880-1	-0.0536307	0.336862	5.46385	45.0606	46.1586	43.6459	42.7193	44.9328	42.2931
Tb927.4.890-1	-0.0766515	0.293842	7.70384	202.142	237.077	202.852	198.694	214.205	195.977
Tb927.4.900-1	-0.117756	0.20248	6.63848	91.3173	121.118	98.634	98.4685	97.0531	91.1767
Tb927.4.910-1	-0.328121	0.000122111	6.17743	70.8005	91.3874	79.518	65.6206	65.3637	61.5617
Tb927.4.920-1	-0.0538626	0.309102	7.63237	204.405	207.1	194.855	195.147	191.976	197.003
Tb927.4.930-1	0.0388238	0.551454	5.9383	59.4918	60.3139	61.6717	59.3061	63.6563	63.4829
Tb927.4.940-1	0.117835	0.0514342	6.42295	85.0692	79.329	82.5087	90.0634	89.3504	88.4938
Tb927.4.950-1	-0.0442859	0.603594	5.62025	49.0828	51.1658	49.5807	50.4953	49.9846	44.8219
Tb927.4.960-1	-0.00837714	0.896832	4.15998	18.3331	17.6291	17.8238	18.206	17.2347	18.0311
Tb927.4.970-1	-0.0353889	0.67842	5.01729	31.7226	31.854	34.7646	31.8033	33.3007	30.8702
Tb927.4.980-1	0.13857	0.0168755	6.33548	77.2098	78.5269	74.8996	79.5173	88.2765	86.1001
Tb927.4.990-1	0.0142951	0.800894	5.81355	54.6254	57.1426	56.1182	57.8331	55.7691	55.9581
Tb927.4.1000-1	0.126941	0.309988	4.74952	23.3241	29.3549	24.4658	26.0144	31.2637	26.9756
Tb927.4.1010-1	0.214781	0.0195584	6.02736	64.2792	58.5895	58.2869	70.4431	65.4094	74.3432
Tb927.4.1020-1	0.0393925	0.508724	6.92168	124.994	115.039	118.719	129.17	117.833	121.666
Tb927.4.1030-1	-0.0743375	0.320987	5.26824	40.4093	38.8644	39.3196	36.9447	39.4803	36.214
Tb927.4.1040-1	-0.102379	0.25577	6.42149	77.0304	99.3159	89.9084	78.5841	82.8941	86.5636
Tb927.4.1050-1	0.000845898	0.989903	5.58684	47.7021	47.7421	48.7031	50.2958	46.7857	47.1471
Tb927.4.1060-1	0.0585713	0.251881	4.5122	22.3959	21.9718	22.7018	24.0121	23.072	22.7636
Tb927.4.1070-1	-0.0423	0.568589	5.54179	44.3699	50.6364	46.7898	44.7464	46.074	46.8935
Tb927.4.1080-1	-0.111287	0.0202329	7.74638	225.812	224.89	218.324	208.467	203.373	207.514
Tb927.4.1090-1	0.104685	0.127866	5.6161	51.1024	42.1287	48.578	50.6839	50.3919	51.3994
Tb927.4.1100-1	-0.109285	0.0425093	10.4471	1409.48	1480.56	1456.67	1416.03	1338.83	1274.76
Tb927.4.1110-1	0.057296	0.375586	6.56263	93.1776	86.1852	98.5798	95.439	97.6858	96.0831
Tb927.4.1120-1	0.0243053	0.637078	6.37875	81.1635	82.8021	83.5719	84.2491	82.3759	85.12
Tb927.4.1130-1	-0.068301	0.314411	6.85594	124.031	111.247	120.451	106.732	119.644	112.908
Tb927.4.1140-1	0.211592	0.00184562	5.67276	51.1688	43.6868	46.9809	54.1051	55.6022	54.5271
Tb927.4.1150-1	0.0733854	0.363193	5.68006	54.8806	43.3108	51.712	53.68	52.239	51.8018
Tb927.4.1160-1	0.284871	0.00162136	3.00117	7.91599	6.51098	7.23093	9.36616	8.49034	8.52442
Tb927.4.1170-1	0.0451209	0.510253	5.09281	33.1963	31.8341	35.7441	34.8633	34.7631	34.3564
Tb927.4.1180-1	0.0983298	0.157721	5.85308	58.5072	51.3677	57.628	59.4194	63.1096	56.7888
Tb927.4.1190-1	0.233695	0.012304	5.92291	62.8407	48.5385	55.9298	63.8699	65.3197	67.521
Tb927.4.1210-1	1.34792	0.129184	-3.79326	0.0602561	0	0.0573978	0.0847528	0.087519	0.142854
Tb927.4.1220-1	-0.0603306	0.346427	7.37632	160.42	173.086	175.349	160.197	163.172	164.664
Tb927.4.1230-1	0.0192406	0.771087	8.97002	497.457	517.524	479.391	469.146	543.23	502.072
Tb927.4.1240-1	0.18622	0.0164586	7.37737	150.301	166.96	149.38	160.646	189.673	180.651
Tb927.4.1250-1	0.0758921	0.199424	5.58132	48.9287	45.4447	45.49	50.7284	47.715	48.9672
Tb927.4.1260-1	-0.173566	0.0026774	6.4872	89.046	100.982	95.2663	85.5417	84.3866	83.0392
Tb927.4.1270-1	-0.150232	0.0230542	8.2052	321.287	303.705	306.462	303.666	260.323	275.334
Tb927.4.1280-1	0.0315169	0.711979	6.86863	99.8934	128.542	118.308	119.775	115.745	118.893
Tb927.4.1290-1	-0.413377	0.00269424	3.52829	12.3165	14.1461	13.079	10.7078	8.76685	10.2102
Tb927.4.1300-1	-0.201293	0.000525399	9.48013	802.181	738.778	750.792	646.585	675.547	671.159
Tb927.4.1310-1	0.0652515	0.354081	6.62473	106.221	87.3425	95.7966	98.5876	101.948	102.201
Tb927.4.1320-1	0.0329311	0.593495	5.42629	45.2947	41.1472	41.0901	42.8291	44.6663	42.9768
Tb927.4.1330-1	-0.0352262	0.512466	7.96318	261.788	239.815	256.187	244.037	250.81	244.662
Tb927.4.1340-1	0.143809	0.0713203	6.57961	96.8998	81.9232	93.8252	109.965	95.0111	96.2446
Tb927.4.1350-1	0.202215	0.00292831	6.28625	78.2766	65.709	73.7748	84.5084	81.7793	84.2269
Tb927.4.1360-1	0.220182	0.0308075	6.13906	75.0363	56.8175	63.4768	68.0501	77.9629	81.5134
Tb927.4.1370-1	-0.0180722	0.856102	6.74046	91.4159	115.074	116.281	111.405	105.419	101.957
Tb927.4.1380-1	-0.086573	0.350096	5.55931	46.0463	52.9836	46.6675	42.4053	48.5424	46.2791
Tb927.4.1390-1	-0.0484157	0.460825	5.45015	44.5538	45.1166	43.6839	45.4727	43.5743	39.9049
Tb927.4.1400-1	-0.240776	0.0019407	5.53222	46.524	54.5922	49.2694	43.1605	44.0892	40.0261
Tb927.4.1410-1	-0.00978929	0.868063	6.07686	68.4722	67.3466	67.3746	67.6295	67.9751	66.2135
Tb927.4.1420-1	0.122501	0.047981	6.57341	91.904	89.8373	91.8312	96.5533	104.222	97.0593
Tb927.4.1430-1	-0.0584851	0.265243	6.54355	95.1458	97.5425	92.8333	89.24	92.441	92.4981
Tb927.4.1440-1	-0.0541571	0.448148	6.08067	69.7794	65.8865	71.1859	66.8779	67.5936	64.7615
Tb927.4.1450-1	0.0287018	0.705596	5.69961	49.4236	56.4059	48.526	49.329	56.7965	51.3405
Tb927.4.1460-1	-0.042423	0.518993	6.27717	85.2988	73.1315	77.6632	75.4413	78.805	74.9981
Tb927.4.1470-1	-0.138923	0.0780202	6.1483	70.3292	78.383	74.2933	63.5881	73.4218	65.5562
Tb927.4.1480-1	0.0632576	0.215682	6.48197	85.6772	89.8622	86.7382	90.1467	92.4153	91.4754
Tb927.4.1490-1	0.0404063	0.513437	5.18877	36.3397	36.4376	35.1082	34.9236	39.5215	36.5092
Tb927.4.1500-1	0.00511274	0.925539	5.38011	41.9081	40.0165	42.7928	43.1156	40.8659	41.178
Tb927.4.1510-1	0.195432	0.00998125	6.36557	84.5489	67.5998	78.4951	87.0651	88.4939	88.54
Tb927.4.1520-1	0.107425	0.189857	6.24095	76.3708	64.1111	77.977	80.3232	77.6024	77.4154
Tb927.4.1530-1	0.114081	0.054091	5.60281	48.688	43.9435	47.4009	50.0789	51.291	50.1833
Tb927.4.1540-1	-0.133865	0.0286814	5.82221	57.4671	60.4363	59.7062	57.8706	51.2239	52.773
Tb927.4.1550-1	-0.0735355	0.225887	7.4292	178.123	181.711	170.393	169.522	172.356	161.998
Tb927.4.1560-1	0.14222	0.0398212	5.39805	42.0003	37.5004	40.7707	42.1527	46.5593	44.0204
Tb927.4.1570-1	0.0397686	0.566538	5.96629	62.8804	57.331	64.7701	66.6369	63.3636	60.1488
Tb927.4.1580-1	-0.0560052	0.309446	6.95646	123.126	125.695	130.988	125.583	121.176	118.599
Tb927.4.1600-1	0.190457	0.010148	7.77483	221.857	181.433	210.429	226.048	240.063	234.208
Tb927.4.1610-1	0.202267	0.00265552	6.79221	112.124	94.0746	103.03	117.319	117.88	120.556
Tb927.4.1620-1	0.194387	0.00100187	5.33125	35.963	38.7269	37.9582	41.2258	43.4784	44.2039
Tb927.4.1630-1	0.110779	0.0556414	6.83829	116.652	105.217	108.245	120.794	115.844	119.812
Tb927.4.1640-1	-0.023604	0.738949	7.58796	182.722	208.038	191.15	182.603	204.311	185.57
Tb927.4.1650-1	-0.0202257	0.725288	6.13394	68.2629	75.6168	68.2746	69.9894	70.2475	68.9668
Tb927.4.1660-1	0.0213247	0.745706	6.13943	65.758	75.7286	68.4294	72.1273	69.7836	71.1366
Tb927.4.1670-1	-0.0614037	0.479483	6.16742	70.6484	80.2935	69.2622	63.3958	74.6469	73.0031
Tb927.4.1680-1	-0.00451231	0.941197	7.26726	157.344	157.911	147.621	145.283	151.84	164.304
Tb927.4.1690-1	-0.118908	0.0163542	7.06021	139.751	137.88	139.225	126.533	128.806	128.538
Tb927.4.1700-1	-0.147863	0.0524157	4.02092	16.2948	18.4341	16.4642	15.4455	16.0586	14.7051
Tb927.4.1710-1	-0.127803	0.0279157	7.0359	134.78	139.277	137.036	123.601	133.946	118.713
Tb927.4.1720-1	-0.0430663	0.455576	6.32741	80.3886	81.5466	82.5672	75.9474	82.6667	78.7102
Tb927.4.1730-1	-0.0170976	0.853199	6.13734	62.8782	77.8889	71.6424	65.0363	75.9966	68.9111
Tb927.4.1740-1	-0.0827745	0.172461	7.36034	164.668	176.871	165.555	162.625	149.623	166.565
Tb927.4.1750-1	-0.138834	0.104862	6.11608	67.6068	83.2891	67.1921	63.472	67.7025	66.9118
Tb927.4.1760-1	-0.154747	0.0451096	7.35389	159.873	192.002	165.16	148.225	162.662	153.584
Tb927.4.1770-1	-0.200953	0.00619503	8.5359	381.41	427.33	382.135	320.863	372.325	342.895
Tb927.4.1780-1	-0.195925	0.0321154	6.11512	63.6366	85.5788	72.8252	64.3632	67.2855	62.2064
Tb927.4.1790-1	-0.200799	0.446247	-1.00201	0.557369	0.551559	0.493888	0.401097	0.414189	0.577729
Tb927.4.1810-1	-0.179907	0.0032774	7.68378	208.65	230.14	216.435	185.97	200.863	191.615
Tb927.4.1820-1	-0.194656	0.0111433	5.56046	45.881	57.0576	48.1722	45.4284	42.6907	43.9205
Tb927.4.1830-1	0.121682	0.0810341	7.09441	133.173	128.685	130.825	130.305	145.719	151.23
Tb927.4.1840-1	-0.0528861	0.427006	5.42806	41.5002	48.0316	41.9942	42.3381	42.4857	41.9707
Tb927.4.1850-1	-0.000626366	0.991549	7.34495	166.219	163.82	157.793	169.511	152.785	165.314
Tb927.4.1860-1	-0.186941	0.000585493	11.7903	3620.84	3849.11	3843.36	3426.98	3168.94	3342.45
Tb927.4.1870-1	0.016336	0.773727	5.97791	60.8407	64.2158	62.9531	63.9655	62.5016	63.6872
Tb927.4.1880-1	-0.135217	0.188338	4.35965	20.3703	22.0877	22.0154	20.7354	18.6698	19.3002
Tb927.4.1890-1	0.095362	0.101282	6.97742	126.411	120.07	119.07	124.853	130.919	134.748
Tb927.4.1900-1	0.0152629	0.778638	6.08476	68.6444	67.3779	66.5199	65.4265	68.3574	70.9105
Tb927.4.1910-1	0.162494	0.194312	3.33877	10.3936	10.1177	8.13803	10.3243	10.6613	11.0694
Tb927.4.1920-1	0.155423	0.0492444	7.21883	157.8	124.674	140.376	160.924	154.848	155.167
Tb927.4.1930-1	0.073036	0.455383	8.41929	369.701	305.565	325.773	387.732	313.224	352.044
Tb927.4.1940-1	0.043461	0.462328	6.16143	70.5153	69.4356	71.5434	68.6808	75.9052	73.3844
Tb927.4.1950-1	0.119919	0.020091	6.5603	91.7607	91.1135	88.4854	97.7195	99.2396	97.9177
Tb927.4.1960-1	0.00216344	0.971099	6.0649	66.9644	67.7032	66.0153	66.0061	68.4396	66.5409
Tb927.4.1970-1	-0.0694558	0.191507	6.16557	71.3671	76.902	72.2613	69.1617	70.0651	70.9418
Tb927.4.1980-1	0.0786719	0.140862	6.36984	83.0695	80.6527	77.623	87.1343	84.4061	83.3245
Tb927.4.1990-1	0.199513	0.000962386	5.51266	41.2027	44.8327	41.4667	47.4129	51.2759	47.7306
Tb927.4.2000-1	-0.0908197	0.131046	8.12287	284.329	284.116	294.146	288.377	252.137	269.443
Tb927.4.2010-1	-0.163625	0.00487443	7.87467	245.361	254.717	243.889	211.503	229.717	223.007
Tb927.4.2020-1	0.0103634	0.851202	6.3999	80.6684	86.6603	85.0856	87.4171	85.164	81.6607
Tb927.4.2030-1	-0.120259	0.115525	8.70019	383.843	475.231	440.672	393.876	402.226	399.718
Tb927.4.2040-1	-0.193936	0.00119753	10.5949	1665.78	1675.38	1610.14	1360.65	1485.7	1482.16
Tb927.4.2050-1	0.102678	0.165424	8.40947	367.74	299.537	316.513	345.215	361	350.103
Tb927.4.2060-1	0.0679425	0.305169	7.7357	229.082	191.248	204.06	217.213	215.494	221.779
Tb927.4.2070-1	-0.0938891	0.292703	4.25246	18.7699	20.171	20.0981	19.985	19.1742	16.1605
Tb927.4.2080-1	-0.113559	0.030289	7.46258	180.03	181.776	188.161	175.29	164.106	168.941
Tb927.4.2090-1	0.377061	0.343927	-1.19886	0.453673	0.376063	0.30868	0.607723	0.345157	0.522414
Tb927.4.2100-1	0.0712592	0.463289	5.12717	37.6767	30.9414	33.6485	35.6347	36.0618	35.7293
Tb927.4.2110-1	0.0782751	0.158094	6.16722	72.4403	68.1565	69.1557	74.9286	75.0612	71.4479
Tb927.4.2120-1	0.0332868	0.569976	5.2325	36.7128	36.3215	38.4502	38.719	37.6867	37.6842
Tb927.4.2130-1	-0.0776621	0.236761	5.8999	58.6024	61.7258	63.6117	54.05	60.6698	59.5997
Tb927.4.2140-1	-0.104384	0.0812032	5.96261	68.6995	60.9188	64.2367	60.9627	61.459	57.8987
Tb927.4.2150-1	-0.0755425	0.261532	5.95236	64.8141	62.3111	63.4992	59.2228	62.3894	59.2894
Tb927.4.2160-1	0.0323212	0.70123	5.9088	56.3608	61.5452	60.3041	56.9836	59.5282	65.7545
Tb927.4.2170-1	-0.129621	0.0333584	7.38156	169.238	176.04	177.419	157.189	167.225	153.403
Tb927.4.2180-1	-0.163618	0.000792463	11.8448	3926.74	3807.2	3925.98	3386.27	3475.82	3547.7
Tb927.4.2190-1	0.145221	0.0740924	5.60276	50.5493	39.4616	48.4474	50.3396	52.0465	50.7311
Tb927.4.2200-1	0.2721	0.0016498	4.20563	18.4045	14.4073	17.3378	20.2211	19.9773	20.3584
Tb927.4.2210-1	-0.00669284	0.909417	7.52309	174.457	185.491	193.126	178.482	189.199	182.882
Tb927.4.2220-1	-0.0881935	0.131013	5.4398	42.0869	47.8937	44.2116	42.5517	42.1517	41.5362
Tb927.4.2230-1	0.230488	4.83e-05	5.8501	55.3326	52.0316	51.8958	59.0688	62.6476	65.1269
Tb927.4.2240-1	0.018637	0.782779	6.64222	99.3001	103.559	94.8613	95.3989	109.707	96.4927
Tb927.4.2250-1	-0.0637531	0.442398	6.02444	64.3812	73.9624	61.2477	57.9444	67.4303	65.5953
Tb927.4.2260-1	-0.162256	0.0044431	7.0227	140.53	135.698	135.779	121.236	122.332	124.602
Tb927.4.2270-1	-0.235724	0.0012065	6.11624	72.5827	83.4712	69.0209	63.769	62.8501	64.5249
Tb927.4.2280-1	-0.129426	0.0973674	6.11359	65.6037	82.0076	69.4229	64.068	67.0751	67.2776
Tb927.4.2290-1	-0.0564879	0.363032	6.22378	72.2766	79.3232	76.9992	69.7581	76.5828	73.4919
Tb927.4.2300-1	0.0187342	0.750687	5.54696	46.5999	47.0102	45.7336	44.8423	49.4662	46.8602
Tb927.4.2310-1	-0.0215738	0.831929	8.09149	291.326	246.022	287.052	290.09	242.114	279.955
Tb927.4.2320-1	-0.182297	0.00692239	7.54142	193.311	196.056	204.756	158.054	179.851	185.725
Tb927.4.2330-1	-0.207214	0.00270557	7.57598	193.428	208.223	211.782	173.311	182.765	175.338
Tb927.4.2340-1	-0.00464941	0.937017	6.19047	69.1625	77.892	72.3922	72.4346	74.8296	71.4863
Tb927.4.2350-1	0.0618554	0.321034	5.97468	61.2933	65.3041	58.0219	63.9545	62.9146	65.8313
Tb927.4.2360-1	-0.0587132	0.368557	6.12123	75.1667	71.0302	66.8873	66.4944	70.9177	67.165
Tb927.4.2370-1	-0.167214	0.0490045	6.02624	58.9469	77.721	70.1699	59.6341	62.5977	61.979
Tb927.4.2380-1	-0.17751	0.0223533	6.17416	68.3468	85.8384	75.7573	69.3149	67.7432	66.2688
Tb927.4.2390-1	-0.00878224	0.894663	6.28421	75.7737	84.8001	73.9443	77.3412	78.4128	77.342
Tb927.4.2400-1	-0.164323	0.00672438	5.48776	45.8767	49.9644	46.435	44.5142	41.3066	41.1382
Tb927.4.2410-1	-0.090612	0.284491	3.98278	14.9165	18.643	15.3595	15.6975	14.8476	15.3968
Tb927.4.2420-1	0.110508	0.159779	5.96081	60.1247	59.1397	60.4356	62.9395	64.343	66.7261
Tb927.4.2430-1	-0.0267528	0.615739	5.49851	45.6702	46.1256	45.0845	43.0721	46.3978	44.8994
Tb927.4.2440-1	-0.141005	0.0185144	5.94352	60.8618	67.987	64.7872	57.4635	60.867	57.2904
Tb927.4.2450-1	-0.0752918	0.174097	8.56143	390.713	389.693	382.527	380.349	360.827	362.615
Tb927.4.2460-1	-0.0596735	0.473145	2.53474	5.49141	6.5755	5.67645	5.88835	5.50604	5.63058
Tb927.4.2470-1	0.130042	0.0310505	5.18585	37.0972	32.6059	34.5795	37.9994	37.6466	38.469
Tb927.4.2480-1	-0.0328817	0.6251	5.42797	41.9863	46.4572	42.1777	41.2585	44.4257	42
Tb927.4.2490-1	-0.185982	0.0074865	5.37204	43.0755	44.301	44.861	40.8565	39.6862	35.7032
Tb927.4.2500-1	0.124835	0.0224824	5.10618	33.4311	33.4259	32.0084	35.9686	36.0728	35.7577
Tb927.4.2510-1	0.184954	0.0121222	3.76149	13.7415	11.3181	13.0226	13.9661	14.7951	14.5284
Tb927.4.2520-1	0.213402	0.00691277	5.85174	57.1474	48.3361	54.9783	58.8772	61.7462	65.412
Tb927.4.2530-1	-0.0225553	0.684785	10.4636	1396.05	1448.07	1425.33	1355.09	1385.33	1462.82
Tb927.4.2540-1	0.147111	0.0633313	7.01619	131.44	113.536	123.592	134.233	133.627	140.236
Tb927.4.2550-1	0.0518639	0.490111	6.20914	72.9684	70.2113	74.7775	70.3174	78.9189	76.709
Tb927.4.2560-1	-0.127822	0.381355	0.756095	1.60244	2.02976	1.65916	1.75575	1.48418	1.6022
Tb927.4.2570-1	-0.132912	0.122221	3.42329	10.6736	11.5402	11.45	10.4762	10.0817	10.1455
Tb927.4.2580-1	0.192635	0.0783444	2.53747	6.24342	4.6355	5.37784	5.76619	6.80119	6.00995
Tb927.4.2590-1	0.137383	0.333029	1.03285	1.82378	2.15069	1.87022	1.89338	2.27053	2.26778
Tb927.4.2600-1	0.273853	0.00266021	2.68246	6.32643	4.96669	6.14366	7.0231	6.80838	7.24864
Tb927.4.2610-1	0.300478	0.00484605	5.48104	44.9491	36.0624	39.0833	45.7565	51.289	50.8441
Tb927.4.2620-1	0.222765	0.0103635	5.4987	45.2748	42.3045	37.622	50.0794	47.0247	48.9785
Tb927.4.2630-1	0.0484166	0.468281	5.3536	42.8395	37.6359	40.1343	44.7404	39.3393	40.6378
Tb927.4.2640-1	-0.0948009	0.0595381	5.92426	62.3467	64.0867	61.7295	57.8473	59.7438	58.6059
Tb927.4.2650-1	-0.213281	0.0120781	4.64948	24.2245	30.5447	26.0772	23.6873	23.1286	22.9237
Tb927.4.2660-1	-0.141722	0.0796929	6.40477	86.8877	92.4725	87.3085	86.7586	77.597	77.346
Tb927.4.2670-1	-0.100411	0.100399	6.68581	103.276	105.146	111.162	96.9349	103.39	97.7955
Tb927.4.2680-1	-0.141456	0.0306015	5.3436	39.7908	46.5892	41.4006	38.0237	39.5149	38.3132
Tb927.4.2690-1	-0.00984261	0.947975	4.42878	18.7778	25.4594	20.5907	17.8971	23.7588	22.7417
Tb927.4.2700-1	-0.0822523	0.124366	6.17294	73.9546	76.5364	72.1303	70.9196	70.7233	68.6394
Tb927.4.2710-1	-0.0736328	0.373088	6.58988	89.0092	110.927	96.4091	91.9085	95.8627	93.8517
Tb927.4.2720-1	-0.201559	0.0089554	4.57878	26.2641	27.6577	22.7726	22.9398	22.5507	21.1996
Tb927.4.2730-1	-0.20783	0.0115938	5.73793	52.4648	64.9309	54.2222	49.5405	49.8149	49.2403
Tb927.4.2740-1	-0.0279154	0.676214	9.81009	945.571	911.021	862.568	843.946	863.307	959.775
Tb927.4.2750-1	-0.0832743	0.223015	5.30737	39.7404	42.0079	40.4746	40.6616	38.5706	36.1359
Tb927.4.2760-1	-0.169869	0.0329262	6.88729	115.284	141.932	118.808	115.09	113.834	105.335
Tb927.4.2770-1	-0.0719696	0.171214	7.2919	159.323	161.218	161.297	158.321	150.943	149.125
Tb927.4.2780-1	0.0804507	0.217158	5.43064	45.9636	39.7487	40.0782	45.2604	43.1897	44.5434
Tb927.4.2790-1	0.151	0.0114892	5.165	34.1364	32.8615	35.0041	36.5299	38.5081	38.2233
Tb927.4.2800-1	0.0898487	0.0844616	6.14695	71.6912	66.9961	67.2875	72.6226	73.2198	73.3581
Tb927.4.2810-1	0.106786	0.105426	6.50109	87.2094	91.8164	82.6534	87.5917	97.2273	96.969
Tb927.4.2820-1	-0.0591699	0.354304	5.20388	37.3526	40.4106	35.0774	36.7675	35.5922	35.9442
Tb927.4.2830-1	-0.144383	0.0714804	5.94362	60.4938	71.5368	61.835	55.711	60.9257	58.7796
Tb927.4.2840-1	-0.0661793	0.422411	7.23064	142.53	156.921	161.445	151.399	138.897	149.942
Tb927.4.2850-1	0.0885216	0.163024	5.93989	58.3195	62.454	57.7406	59.3222	65.508	64.985
Tb927.4.2860-1	-0.156278	0.0245421	6.13705	72.7303	79.7073	70.1194	66.5017	69.4787	63.731
Tb927.4.2870-1	-0.139765	0.08844	6.16619	65.9227	83.7384	76.1997	69.3237	69.61	66.0887
Tb927.4.2880-1	0.0499451	0.439695	5.75842	55.6535	49.0717	54.8619	57.3619	52.7426	55.102
Tb927.4.2890-1	0.142889	0.0413249	5.76228	54.8462	48.3842	51.5473	59.5994	57.3432	53.9433
Tb927.4.2900-1	0.0460246	0.478528	5.1103	36.424	31.3987	34.1554	36.5312	34.02	34.7262
Tb927.4.2910-1	-0.0154604	0.766402	6.19337	71.4385	75.2974	73.9762	72.6249	72.2738	73.4654
Tb927.4.2920-1	-0.12468	0.0280563	5.94421	60.9878	64.9114	66.7918	60.4741	58.8257	57.442
Tb927.4.2930-1	0.000307693	0.997246	6.12471	69.4662	67.8734	71.9683	68.5776	71.431	69.3541
Tb927.4.2940-1	1.64367	0.379977	-6.21555	0	0	0.0161377	0	0.0164043	0.048197
Tb927.4.2950-1	2.38921	0.000537187	-5.31766	0	0.00562068	0.0166089	0.00544987	0.0731607	0.0496042
Tb927.4.2960-1	1.86277	1	-7.11363	0	0	0	0	0	0.0433246
Tb927.4.2970-1	2.66556	0.00317143	-4.47269	0.0165884	0.0160424	0	0.0311097	0.0963751	0.110117
Tb927.4.2980-1	2.64987	0.502078	-7.25609	0	0	0	0	0.039251	0
Tb927.4.2990-1	1.90395	0.00191053	-5.59303	0.0129621	0.00417848	0.00823147	0.016206	0.0376535	0.045071
Tb927.4.3000-1	4.07281	0.0330263	-6.34768	0	0	0	0	0.0372207	0.0364524
Tb927.4.3010-1	1.94006	0.224491	-5.27029	0	0.0262938	0	0.0254947	0.0263269	0.0773503
Tb927.4.3020-1	0.199351	0.0698128	0.775382	1.80633	1.36907	1.60642	1.8715	1.77154	1.84501
Tb927.4.3030-1	2.39632	0.074209	-6.06117	0	0	0.0112485	0.0221459	0.0228687	0.0335949
Tb927.4.3040-1	1.95341	0.0722816	-4.39376	0	0	0.0515466	0.025371	0.157194	0.0513165
Tb927.4.3050-1	1.87582	0.00093514	-2.15757	0.0719186	0.139103	0.0685071	0.168594	0.487472	0.409208
Tb927.4.3060-1	2.93514	0.00659318	-1.0473	0.0374073	0.108528	0.178164	0.0350767	1.23153	1.31253
Tb927.4.3070-1	1.82458	0.014535	-4.39148	0	0.02401	0.0354742	0	0.132221	0.0941756
Tb927.4.3080-1	3.15566	0.253098	-5.96823	0	0	0	0.0314845	0.0325121	0.031841
Tb927.4.3090-1	-0.0287323	1	-5.44095	0.0239214	0.0231341	0.0227867	0.022431	0.0231631	0.022685
Tb927.4.3100-1	2.35375	0.0157151	-4.86969	0	0.0147678	0.014546	0	0.103504	0.0724055
Tb927.4.3110-1	1.59039	0.0996098	-5.1824	0.0132707	0.0128339	0.0126412	0.0373316	0.0514001	0.0377543
Tb927.4.3120-1	1.36333	0.0350132	-5.33663	0.00596755	0.0115423	0.0227379	0.0111915	0.0404487	0.056591
Tb927.4.3130-1	-0.160606	0.00701245	6.37156	88.6136	90.3841	83.2175	76.8625	79.7036	78.0201
Tb927.4.3140-1	0.187051	0.00209182	6.42361	85.0909	76.1874	79.5829	94.2762	87.9056	92.0078
Tb927.4.3150-1	0.179037	0.00690171	6.12714	68.4722	61.8937	66.3354	79.551	70.6318	72.4927
Tb927.4.3160-1	0.175027	0.000974773	4.63292	24.214	22.4933	23.2191	26.6114	25.5956	26.7342
Tb927.4.3170-1	-0.0294863	0.698692	4.21737	17.6469	20.8458	17.8812	18.0274	19.0249	18.1844
Tb927.4.3180-1	0.208206	0.00836378	5.49089	42.2414	41.7993	41.1471	45.1021	51.4215	48.1088
Tb927.4.3190-1	0.103679	0.226151	5.56186	40.6299	44.878	51.099	47.7473	50.136	48.9337
Tb927.4.3200-1	0.641025	0.73132	-5.42611	0.053939	0	0	0	0.0174097	0.0682013
Tb927.4.3210-1	0	1	#NUM!	0	0	0	0	0	0
Tb927.4.3220-1	-0.439013	0.526601	-3.30397	0.143837	0.139103	0.0685071	0.0674377	0.0522291	0.136403
Tb927.4.3230-1	0.276382	0.821043	-4.61575	0.0842372	0.0135774	0.0133736	0.0394944	0.0407834	0.0532555
Tb927.4.3240-1	0	1	#NUM!	0	0	0	0	0	0
Tb927.4.3250-1	-2.67638	0.501882	-7.79484	0	0.0136117	0.0134073	0	0	0
Tb927.4.3260-1	1.86264	1	-8.4706	0	0	0	0.016914	0	0
Tb927.4.3270-1	0.68177	0.327504	-4.11825	0.0451921	0.0291364	0.0573978	0.0988783	0.029173	0.0857125
Tb927.4.3290-1	0.716358	0.0157359	-1.72422	0.261063	0.164106	0.261113	0.403916	0.379181	0.346597
Tb927.4.3300-1	0.0885893	0.276051	5.78023	56.1008	46.8426	56.8685	59.4288	53.0631	57.4369
Tb927.4.3310-1	0.0282599	0.60508	6.04453	63.2126	68.0257	64.8381	65.8033	66.9101	67.2464
Tb927.4.3320-1	0.3024	0.0191752	4.09128	13.1132	18.0718	14.6061	18.737	17.9154	19.8265
Tb927.4.3330-1	-0.172545	0.0214711	6.00241	63.7643	71.4792	68.5592	63.1999	60.071	57.5671
Tb927.4.3340-1	-0.303771	0.000468748	5.31144	39.6791	50.1033	41.8426	36.9796	35.1608	34.4955
Tb927.4.3350-1	0.18222	0.0150214	6.87882	122.021	106.051	102.731	122.433	121.975	130.914
Tb927.4.3360-1	0.0618252	0.332133	5.80687	57.6032	53.0908	53.6538	54.5897	58.7607	58.1891
Tb927.4.3370-1	0.0448563	0.467969	6.37055	86.8294	77.8061	79.7436	85.1258	80.426	86.5215
Tb927.4.3380-1	0.00424258	0.942617	6.26911	76.6812	82.1134	72.2392	77.7654	76.6948	77.2522
Tb927.4.3390-1	-0.049564	0.527281	5.82329	54.5826	63.5107	54.6874	52.4807	59.91	54.5606
Tb927.4.3400-1	-0.0713985	0.208724	6.8693	117.406	123.815	118.198	116.525	112.09	113.449
Tb927.4.3410-1	0.120098	0.0690589	5.63758	50.2704	43.6264	49.2404	52.3044	52.6969	50.5588
Tb927.4.3420-1	0.171987	0.0641308	5.24626	39.3942	30.03	37.6661	38.2204	41.1477	41.2785
Tb927.4.3430-1	0.0182251	0.724032	8.23292	306.502	297.394	292.977	298.334	302.87	307.046
Tb927.4.3440-1	0.0635767	0.265237	5.88531	57.5042	60.8463	55.0707	58.58	61.1262	61.5286
Tb927.4.3450-1	-0.153063	0.0755853	8.51046	383.082	398.034	370.866	303.587	390.603	341.864
Tb927.4.3460-1	0.0156145	0.791662	7.47475	185.458	164.563	180.737	179.44	177.394	179.679
Tb927.4.3470-1	-0.0010458	0.987711	5.44911	45.5617	41.0535	44.494	43.4609	42.6471	44.9013
Tb927.4.3480-1	0.0957262	0.230649	7.79082	210.165	228.939	203.196	200.99	245.212	240.179
Tb927.4.3490-1	-0.501684	0.01658	2.5868	6.49623	8.36416	6.26131	3.89278	6.40197	4.62946
Tb927.4.3500-1	-0.13512	0.245188	6.75132	97.02	136.218	105.076	92.4811	112.849	102.756
Tb927.4.3520-1	-0.0491749	0.582071	6.7006	101.821	119.187	96.3386	93.4916	107.548	105.683
Tb927.4.3530-1	0.0983693	0.0987473	5.53779	48.5013	42.8414	43.2809	48.6329	47.7153	47.7637
Tb927.4.3540-1	0.255563	0.00101052	6.20662	70.9619	59.6188	71.4101	76.2232	81.6936	83.2204
Tb927.4.3550-1	-0.125191	0.0571617	10.7542	1721.25	1829.54	1855.4	1691.86	1644.2	1620.78
Tb927.4.3560-1	0.1617	0.0278538	6.08624	69.7308	60.2651	62.4289	70.5647	68.7912	75.8735
Tb927.4.3570-1	0.319286	0.462407	-2.15518	0.245537	0.166219	0.187112	0.207215	0.261529	0.279415
Tb927.4.3620-1	0.0320452	0.594533	6.20772	74.9331	71.6079	72.7284	73.6483	78.4487	72.0992
Tb927.4.3650-1	-0.0447975	0.553272	6.38104	77.3104	86.3389	90.2581	83.2231	79.463	83.4814
Tb927.4.3660-1	0.030634	0.639627	5.95244	63.7737	56.3291	63.7006	61.958	61.3938	64.3922
Tb927.4.3670-1	0.147795	0.105957	6.04549	69.0505	53.4434	65.52	74.2198	64.2338	69.8323
Tb927.4.3680-1	0.104055	0.175381	5.86727	58.5039	49.8982	60.4122	62.7357	58.4804	60.2181
Tb927.4.3690-1	0.119205	0.172862	5.74145	57.4724	43.6364	52.7672	57.6213	54.2399	55.2586
Tb927.4.3700-1	-0.0243555	0.682013	5.55217	47.7252	44.7923	49.4353	48.2899	44.5012	46.7829
Tb927.4.3710-1	0.0925046	0.342791	5.6764	53.139	44.2182	51.1583	54.5231	50.9057	52.9008
Tb927.4.3720-1	-0.0276183	0.78865	5.44482	39.7913	40.9189	51.2001	41.7432	44.0912	43.5947
Tb927.4.3730-1	-0.0665356	0.330466	6.21322	74.3159	72.6579	80.7262	70.9999	75.3687	71.0929
Tb927.4.3740-1	-0.0398102	0.457031	6.64304	98.7693	99.6636	105.534	102.016	95.4406	98.2379
Tb927.4.3760-1	0.17674	0.267326	2.79497	6.91859	5.53773	7.09227	8.03465	5.84004	8.21767
Tb927.4.3770-1	-0.0925033	0.260294	4.92104	28.2469	33.7278	31.823	30.2616	27.7957	29.9191
Tb927.4.3780-1	-0.0896106	0.360955	6.17137	65.6958	83.8261	73.3933	67.8666	72.8596	68.7906
Tb927.4.3790-1	-0.123579	0.0370981	7.07353	141.722	141.673	137.985	136.291	122.51	127.977
Tb927.4.3800-1	-0.00836753	0.919167	5.1776	33.5112	37.9987	37.3788	38.7694	34.7046	34.7901
Tb927.4.3810-1	0.0228688	0.741928	5.98507	64.5959	58.392	65.5304	68.8431	59.8293	62.8547
Tb927.4.3820-1	0.233851	7.54e-05	4.8879	26.6806	27.1532	27.8023	31.5666	32.4579	31.9859
Tb927.4.3830-1	-0.0839389	0.351437	6.48777	95.1384	98.3803	83.5463	81.9463	97.4856	81.9767
Tb927.4.3840-1	0.133776	0.163645	6.26051	79.8861	69.7144	69.7476	89.1373	68.9606	82.5499
Tb927.4.3850-1	0.0495925	0.533381	5.69747	53.4043	46.933	52.672	57.4561	47.4437	53.4498
Tb927.4.3890-1	0.10039	0.158675	6.16766	74.664	61.9631	71.5348	75.6923	73.3283	74.1386
Tb927.4.3900-1	0.170324	0.00820152	6.27497	77.906	67.3036	73.412	82.1426	80.644	83.2184
Tb927.4.3910-1	-0.063222	0.247816	4.90031	30.139	31.4864	29.9288	30.2708	28.8891	28.4671
Tb927.4.3920-1	-0.157365	0.0936084	4.94436	29.2154	37.1876	30.9955	27.5839	31.8473	27.906
Tb927.4.3930-1	0.0861857	0.237055	6.94229	115.513	131.61	110.805	131.593	118.948	129.416
Tb927.4.3940-1	-0.186299	0.0857367	5.3708	40.9698	51.6117	39.5553	36.4465	43.0195	36.666
Tb927.4.3950-1	-0.114783	0.0686843	5.41136	43.7672	47.9946	40.9885	39.8469	41.3939	41.3564
Tb927.4.3960-1	0.0619494	0.38858	5.16822	34.516	35.2591	35.7769	36.2733	37.2839	36.6355
Tb927.4.3970-1	0.0215042	0.852684	2.38734	5.05973	5.65533	4.86323	5.13003	5.43019	5.25311
Tb927.4.3980-1	0.111038	0.1639	7.16674	150.591	126.301	137.582	154.369	136.111	157.14
Tb927.4.3990-1	0	1	#NUM!	0	0	0	0	0	0
Tb927.4.4020-1	0.0497308	0.624973	7.30446	138.28	177.912	149.853	151.976	182.046	148.378
Tb927.4.4030-1	-0.0312178	0.644601	4.89902	30.7301	29.6566	30.0962	31.1983	27.8742	29.4657
Tb927.4.4040-1	-0.0418227	0.403432	8.83752	462.938	469.033	460.316	451.985	444.776	455.741
Tb927.4.4050-1	-0.0428735	0.536104	7.11524	140.646	132.51	148.955	145.285	127.942	136.522
Tb927.4.4060-1	0.258575	0.00316038	4.02833	15.7705	13.1159	15.6917	18.2205	16.4654	18.6396
Tb927.4.4070-1	0.0528504	0.401521	6.25234	77.0352	71.5105	75.9713	81.6906	72.3362	78.8516
Tb927.4.4080-1	0.346913	0.006329	3.22578	8.75544	7.39793	8.55507	10.5163	10.357	10.5498
Tb927.4.4090-1	0.400348	0.00121698	4.25575	18.0047	13.8676	17.5368	19.9554	22.095	23.1606
Tb927.4.4100-1	0.291928	0.0023974	4.9304	30.614	23.208	28.4343	31.6586	34.9406	34.1019
Tb927.4.4110-1	0.371195	0.00191528	4.75224	28.4008	19.1233	22.9863	28.8829	31.7193	30.5906
Tb927.4.4120-1	0.123016	0.0969675	6.16285	70.2369	65.696	69.8592	74.113	71.1756	78.8072
Tb927.4.4130-1	-0.053887	0.372904	4.75461	28.779	26.4732	27.2466	25.443	26.286	27.7417
Tb927.4.4140-1	0.0333036	0.591957	5.10874	34.1567	33.6666	34.4984	37.46	34.5067	32.742
Tb927.4.4150-1	0.163421	0.049413	3.93974	16.1071	12.9884	14.3379	15.9364	16.9818	15.7211
Tb927.4.4160-1	0.048452	0.375115	5.43901	43.5064	42.6923	41.7615	43.563	44.5017	44.264
Tb927.4.4170-1	-0.0279763	0.744854	4.82843	28.3769	27.9725	29.7134	29.3413	27.1744	27.8931
Tb927.4.4180-1	0.0721011	0.323426	4.79815	29.8223	24.4987	27.0628	28.7798	28.1318	28.6362
Tb927.4.4190-1	0.122239	0.0736669	7.20685	155.887	135.029	133.539	151.566	155.523	154.855
Tb927.4.4200-1	0.0894734	0.170093	5.82386	54.4488	54.645	55.5707	60.4174	58.2157	56.5677
Tb927.4.4210-1	0.171574	0.0271644	5.41775	44.507	35.8592	40.2612	47.4366	45.2906	43.1276
Tb927.4.4220-1	-0.25995	0.0072261	4.55595	22.4134	29.7992	24.692	21.0632	21.789	21.3767
Tb927.4.4230-1	0.293116	0.0157866	2.37902	4.18764	4.99096	4.84579	5.53061	5.13287	6.52311
Tb927.4.4240-1	0.180986	0.709577	-2.77645	0.117873	0.146562	0.144362	0.078949	0.228272	0.159686
Tb927.4.4250-1	0.153538	0.682114	-1.05557	0.448791	0.406018	0.510244	0.244352	0.686892	0.59034
Tb927.4.4300-1	0.291197	0.00234109	4.45388	21.6228	16.8397	20.6724	23.1853	24.5066	24.6661
Tb927.4.4310-1	0.13811	0.0753048	6.58647	99.8352	84.1274	90.5559	106.312	91.628	104.145
Tb927.4.4320-1	0.083277	0.264289	6.59596	89.8937	91.0812	100.831	92.8248	102.774	103.002
Tb927.4.4330-1	0.207538	0.00278615	5.8163	53.8272	49.8436	53.2411	61.4053	57.8619	61.9111
Tb927.4.4340-1	0.190119	0.00419772	5.07051	32.696	29.2487	32.233	35.771	36.157	35.5117
Tb927.4.4350-1	-0.0940317	0.127102	7.20957	144.506	161.998	151.992	150.132	142.068	137.374
Tb927.4.4360-1	0.114878	0.0788978	6.02775	65.2176	61.0951	61.6288	65.3219	70.1437	68.05
Tb927.4.4370-1	0.0310151	0.591952	4.93985	30.7543	30.6176	29.7177	30.5626	32.1081	30.3989
Tb927.4.4380-1	-0.141054	0.0191407	7.74791	221.964	217.565	236.845	212.368	200.792	200.214
Tb927.4.4390-1	-0.153911	0.032586	6.28482	87.7932	82.0773	76.5113	74.0457	75.4706	71.9128
Tb927.4.4400-1	0.109137	0.0610286	4.81259	27.8428	27.8821	25.3942	29.2704	29.188	29.0328
Tb927.4.4480-1	0.00598107	0.916922	5.06835	33.0247	32.7906	34.6337	34.9972	32.6667	33.2023
Tb927.4.4490-1	0.19544	0.00659314	4.8539	29.0655	24.302	27.5209	32.5285	30.165	29.9267
Tb927.4.4500-1	0.0836508	0.138479	4.99404	31.3479	31.4484	30.0377	32.269	32.8752	33.2302
Tb927.4.4510-1	0.0837427	0.1604	4.68566	25.4262	24.7687	24.7719	28.3761	25.0235	26.0438
Tb927.4.4520-1	-0.00675009	0.98669	0.828958	1.39066	1.83588	2.11321	2.00777	1.68857	1.62231
Tb927.4.4530-1	-0.0386855	0.458741	5.07875	34.6282	34.0501	34.0688	34.0816	32.2119	33.7316
Tb927.4.4540-1	0.033021	0.589544	7.58452	183.795	196.037	189.394	187.894	189.47	205.055
Tb927.4.4550-1	-0.0659151	0.429239	5.68598	55.9196	48.4729	53.5827	52.2452	44.4205	54.248
Tb927.4.4560-1	0.116812	0.0777612	4.97996	31.1632	27.6892	31.9933	33.8194	31.3586	33.3272
Tb927.4.4570-1	-0.0864696	0.211867	6.12583	66.5078	74.3411	74.924	73.1757	64.1664	65.8798
Tb927.4.4580-1	-0.0418382	0.461497	6.43543	83.7751	90.2666	89.3667	87.5763	81.9061	86.3982
Tb927.4.4590-1	0.0624212	0.335124	4.80736	28.4646	26.1537	27.5686	29.4394	27.5719	28.8023
Tb927.4.4600-1	-0.115529	0.0653228	6.30212	83.0502	77.7557	85.3963	78.3963	76.0337	72.8239
Tb927.4.4610-1	-0.106545	0.120918	5.57121	46.6274	49.2701	51.998	48.7854	44.1374	44.4486
Tb927.4.4620-1	-0.0605001	0.343448	7.29813	157.157	165.596	159.279	145.05	162.559	154.654
Tb927.4.4630-1	-0.0537278	0.455546	5.60283	48.7194	48.5771	51.206	47.3212	48.8006	46.9655
Tb927.4.4640-1	-0.0448396	0.631357	5.21668	34.0447	39.7712	39.461	34.4096	38.8001	36.6278
Tb927.4.4650-1	-0.0533341	0.520234	6.1171	68.0403	68.2564	75.7853	72.3569	63.8446	68.1843
Tb927.4.4660-1	-0.0564569	0.387582	6.37186	83.5135	80.9424	88.8578	85.116	78.4938	79.9811
Tb927.4.4670-1	0.357449	0.00765459	4.87133	29.8492	20.7145	26.4258	34.5765	28.1447	35.9072
Tb927.4.4680-1	0.183965	0.0713781	5.06886	31.3559	28.1557	34.7626	33.198	37.3871	36.5268
Tb927.4.4690-1	-0.0581317	0.426657	7.87716	221.31	251.428	246.778	217.711	222.573	250.829
Tb927.4.4700-1	-0.189008	0.00246281	8.74044	451.283	479.092	436.641	377.386	400.178	421.595
Tb927.4.4710-1	-0.00990598	0.877419	4.8293	26.8511	30.6825	28.0465	29.7703	26.985	28.2395
Tb927.4.4720-1	0.0636296	0.3339	4.51589	22.1048	21.8366	23.1779	23.5882	23.3359	23.2246
Tb927.4.4730-1	-0.192073	0.0141895	7.33759	160.732	192.729	164.028	148.92	156.718	147.35
Tb927.4.4740-1	0.0303158	0.618706	6.90735	116.665	120.876	118.791	118.944	118.006	126.949
Tb927.4.4750-1	0.0558838	0.379913	5.03381	32.2854	31.5786	32.5069	32.8624	34.5332	32.7857
Tb927.4.4760-1	-0.0149288	0.777708	5.6705	49.5907	52.6932	51.301	50.8508	50.638	50.518
Tb927.4.4770-1	-0.176429	0.0175868	5.4277	41.6837	49.6132	45.7118	40.7119	40.3295	40.206
Tb927.4.4780-1	0.0629802	0.426495	5.68876	49.122	54.1985	48.0462	51.9196	50.2633	55.9345
Tb04.3I12.100-1	0.0677954	0.477519	5.90593	55.4802	63.3353	56.8305	54.1897	62.8467	67.0785
Tb927.4.4790-1	-0.0238244	0.800228	6.63207	101.811	111.571	86.6413	103.867	93.8938	97.3336
Tb927.4.4800-1	0.152038	0.207343	5.62977	44.547	50.6518	45.5141	42.7689	55.8652	57.7382
Tb927.4.4810-1	0.237918	0.00178916	5.78473	47.2924	51.953	52.5257	54.7844	61.585	62.6308
Tb927.4.4820-1	0.0582458	0.574176	3.05041	7.91215	8.80442	7.63415	7.82367	8.68358	8.84881
Tb927.4.4860-1	-0.0236651	0.811954	6.39896	85.722	84.5721	84.9488	92.3445	70.9126	87.8258
Tb927.4.4870-1	0.00392599	0.971059	6.18634	64.603	79.0767	74.4946	81.3333	62.2208	75.2146
Tb927.4.4880-1	0.0322346	0.610974	5.88715	58.0933	62.9737	54.5051	59.8944	58.3203	61.3216
Tb927.4.4890-1	0.102053	0.134364	5.26575	39.4601	35.2611	36.6169	37.2951	41.1131	41.0879
Tb927.4.4900-1	-0.154764	0.0186105	6.19113	76.835	81.7001	72.4091	68.8163	72.9508	65.6865
Tb927.4.4910-1	0.13717	0.138486	6.89692	123.122	103.503	113.918	131.039	110.094	133.366
Tb927.4.4920-1	-0.13623	0.0365041	5.64381	51.0881	50.8659	55.1101	47.1747	48.5966	47.155
Tb927.4.4930-1	0.0349613	0.639317	3.09307	9.1276	7.58212	8.5808	8.95287	8.58072	8.37435
Tb927.4.4940-1	-0.0248183	0.700099	4.25741	19.0837	19.9278	18.8599	19.7746	18.1726	18.9335
Tb927.4.4950-1	-0.00288473	0.968183	4.32384	20.3718	19.267	20.5026	20.7409	19.2912	19.9853
Tb927.4.4960-1	-0.0348815	0.767344	5.88499	59.0597	68.2648	52.106	56.0724	65.1331	53.9403
Tb927.4.4970-1	-0.127386	0.0655709	6.18836	70.164	81.9382	76.3212	70.5408	71.2964	67.2948
Tb927.4.4980-1	-0.134815	0.0222531	7.27014	158.154	169.054	157.478	139.278	152.176	150.01
Tb927.4.4990-1	0.0141451	0.913721	8.33465	280.155	377.99	305.58	264.225	375.692	333.36
Tb927.4.5000-1	-0.203341	7.59e-05	4.81629	30.4479	29.5899	30.4297	25.7371	26.8532	25.9855
Tb927.4.5010-1	-0.0619681	0.223617	9.16188	604.309	570.616	580.376	564.454	551.558	565.479
Tb927.4.5020-1	0.0239553	0.640829	4.32901	19.8425	19.6441	20.3082	20.4588	19.9011	20.4361
Tb927.4.5030-1	-0.0822249	0.280746	5.67709	55.0944	47.1451	55.6329	52.7462	47.8265	48.5453
Tb927.4.5040-1	-0.159478	0.00362757	5.2947	40.4323	41.2629	42.562	38.3875	36.9419	35.9264
Tb927.4.5060-1	-0.399466	0.000494339	5.68196	52.5403	62.2057	60.4518	45.8465	47.323	39.6615
Tb927.4.5070-1	-0.162926	0.00954245	6.42863	84.9676	93.6402	94.3889	85.2633	79.5514	79.0352
Tb927.4.5080-1	0.0845808	0.456505	5.89005	66.1983	48.6365	57.8714	60.1441	64.0583	58.9141
Tb927.4.5090-1	0.352868	0.236362	-0.459486	0.636128	0.61519	0.663662	0.738516	0.733289	0.976688
Tb927.4.5100-1	0.0497526	0.590652	6.07351	68.6964	60.4742	69.3871	76.3495	61.5604	67.6063
Tb927.4.5110-1	-0.126973	0.05207	6.94318	127.22	129.433	128.751	109.794	115.415	127.727
Tb927.4.5120-1	-0.027142	0.704994	5.51084	49.0679	46.0769	42.9326	47.4282	44.495	43.5765
Tb927.4.5130-1	0.193387	0.0169613	5.74501	54.8988	48.269	46.9653	53.7378	59.9758	57.9429
Tb927.4.5140-1	0	1	#NUM!	0	0	0	0	0	0
Tb927.4.5150-1	-0.273475	0.0370723	2.47953	5.8115	6.61202	5.88978	5.37973	4.87889	4.89094
Tb927.4.5160-1	0.114128	0.0917591	6.10003	70.0056	61.4487	66.2021	69.882	69.5331	74.4982
Tb927.4.5170-1	0.0266905	0.690914	6.06398	67.4483	63.2711	68.136	67.9746	65.0532	69.5309
Tb927.4.5180-1	0.00658286	0.924542	5.03628	35.4291	29.979	32.8144	32.891	33.9395	31.836
Tb927.4.5190-1	-0.151893	0.0957997	5.68723	49.3458	60.3347	53.0222	49.9994	48.2852	48.1695
Tb927.4.5200-1	-0.107898	0.231429	5.97099	62.0486	64.8675	68.2931	62.0739	61.2754	57.7958
Tb927.4.5210-1	0.140191	0.119591	7.33446	166.03	160.756	133.919	165.032	169.022	173.617
Tb927.4.5220-1	-0.0407587	0.464424	7.01583	131.928	131.129	130.665	123.138	124.064	135.549
Tb927.4.5230-1	-0.123161	0.136718	6.64988	99.9181	116.262	97.9245	101.082	100.659	86.6657
Tb927.4.5240-1	-0.229036	0.0587752	4.21985	18.1036	23.9535	18.2706	16.6754	17.7833	17.0161
Tb927.4.5310-1	0.0999686	0.147385	5.211	36.7409	36.5949	33.9386	37.9479	36.9836	40.0316
Tb927.4.5320-1	0.236593	0.000109703	4.81705	27.5424	23.871	26.2359	29.9005	31.0586	30.5245
Tb927.4.5330-1	-0.262035	5.99e-06	4.81395	29.8861	29.7317	32.4084	26.2208	25.1168	25.4056
Tb927.4.5340-1	-0.0205433	0.789644	5.20866	41.9094	33.1345	36.6888	37.8666	36.4556	35.8232
Tb04.24M18.150-1	0.201976	0.0393856	4.47494	21.3715	19.5437	21.1395	24.8816	23.078	23.4123
Tb927.4.5370-1	0.0472667	0.608433	6.46798	97.8493	77.0297	86.3555	86.1243	89.9501	93.8308
Tb927.4.5380-1	0.14373	0.0347256	3.9015	15.1875	12.7875	14.6269	15.9833	15.8918	15.1875
Tb927.4.5390-1	0.059564	0.440784	3.92741	15.2373	14.2991	15.1659	15.3163	15.8912	15.3796
Tb927.4.5440-1	-0.206381	0.256776	1.70088	3.52851	3.41237	3.51099	3.22437	2.61145	3.21825
Tb927.5.140-1	0.363217	0.795966	-4.15244	0.0499883	0.0725144	0.0238085	0.0468737	0.0968073	0.0474045
Tb927.5.300-1	0.21918	0.0185313	5.56046	49.1561	37.4798	44.2111	50.5872	49.6659	52.0492
Tb927.5.310-1	-0.0196479	0.822977	5.50232	43.4284	49.252	44.2312	49.4204	40.2659	45.3681
Tb927.5.350-1	3.15598	0.252655	-7.60847	0	0	0	0	0.0206386	0.0101063
Tb927.5.410-1	0.546412	0.0113407	1.00731	1.7683	1.25863	1.87308	1.91016	2.86288	2.38791
Tb927.5.420-1	0.16788	0.00424678	6.61647	93.4413	90.2072	93.6084	111.278	99.7436	100.441
Tb927.5.430-1	1.33094	0.0626711	-4.26592	0.0294904	0.0285198	0.0280915	0.027653	0.114222	0.0838985
Tb927.5.440-1	-0.0646196	0.649733	2.76139	5.67425	8.22428	6.89662	6.58017	7.17746	6.13021
Tb927.5.450-1	-0.0694117	0.393738	5.01139	31.0198	36.7339	31.3323	31.6214	32.6535	30.1609
Tb927.5.460-1	0.307855	0.288645	0.451293	1.15491	1.3597	1.14796	1.13004	1.45865	1.95234
Tb927.5.470-1	0.00397101	0.978567	2.42202	5.25839	5.4886	5.3093	5.79866	5.10155	5.1988
Tb927.5.480-1	-0.227793	0.28021	1.99382	3.60797	3.92236	5.3567	3.26651	3.63816	4.10578
Tb927.5.490-1	0.200728	0.0344676	2.55973	5.56165	4.79649	6.10053	6.29315	6.25377	6.37012
Tb927.5.500-1	0.0443582	0.803843	-1.66747	0.269951	0.345528	0.313869	0.301524	0.322898	0.335056
Tb927.5.510-1	-0.0358382	0.645348	6.86642	111.125	131.134	112.117	112.45	121.517	111.741
Tb927.5.520-1	-0.117213	0.0467193	6.14712	72.7199	74.6527	73.8711	67.521	66.7525	69.7064
Tb927.5.530-1	-0.0912109	0.0984668	6.6855	103.459	111.208	103.876	102.31	98.638	98.0791
Tb927.5.540-1	0.174795	0.0394466	6.95293	121.071	120.505	107.61	114.191	136.847	143.124
Tb927.5.550-1	0.150479	0.0122065	6.7572	108.15	101.039	98.4294	112.109	108.952	120.358
Tb927.5.560-1	-0.0987945	0.0668113	6.45688	92.2931	86.8112	93.4501	85.6752	83.8393	84.9976
Tb927.5.570-1	0.0214847	0.715519	5.16574	36.2526	33.6256	37.0079	37.7688	35.5168	35.2034
Tb927.5.580-1	-0.00961263	0.906764	8.22813	298.193	304.667	299.702	280.69	299.216	316.67
Tb927.5.590-1	-0.0555253	0.339143	6.75071	109.86	113.969	105.45	105.227	109.65	101.97
Tb927.5.600-1	-0.0773186	0.203726	8.03017	256.433	283.324	265.465	246.948	257.496	258.788
Tb927.5.610-1	0.121452	0.0664125	8.85647	453.197	439.876	438.976	499.312	447.587	502.132
Tb927.5.620-1	0.0997896	0.178862	5.6074	50.0708	45.9703	45.1668	52.3757	47.0384	51.8916
Tb927.5.630-1	-0.180374	0.000390907	9.77854	926.827	968.499	904.021	821.861	852.418	796.075
Tb927.5.640-1	0.347327	4.91e-05	5.8899	57.9473	46.9485	51.6893	69.6963	64.1233	65.381
Tb927.5.660-1	0.094058	0.397846	5.00006	33.0817	25.9455	33.8501	33.4257	30.0594	35.645
Tb05.30F7.410-1	0.0659343	1	-2.71714	0.131146	0.0951218	0.218618	0.184462	0.158735	0.124367
Tb927.5.670-1	0.0657642	0.347435	4.55887	24.3668	21.1188	23.6134	23.5759	24.7041	24.0404
Tb927.5.680-1	-0.152786	0.00339122	5.60838	51.181	49.5239	53.392	46.4581	46.8692	45.2884
Tb927.5.690-1	0.0880752	0.317459	5.44224	41.2527	39.6821	45.5133	42.5678	44.7739	47.0836
Tb927.5.700-1	-0.232439	2.22e-05	7.36379	173.125	184.287	176.442	154.263	146.951	153.198
Tb927.5.710-1	-0.0189261	0.771941	5.36481	43.4183	38.0999	42.9141	42.0061	41.7626	39.0401
Tb927.5.720-1	-0.0974865	0.194289	5.99146	71.4216	59.4262	66.4759	63.5809	59.3894	61.4397
Tb927.5.730-1	0.0533585	0.448787	6.05371	69.9913	60.0954	65.519	66.7648	66.7392	69.4551
Tb927.5.740-1	-0.108679	0.048711	7.22308	151.976	162.22	150.885	137.579	147.004	146.764
Tb927.5.750-1	-0.242278	0.00631946	5.28816	39.5016	43.7648	43.7652	32.4134	39.2397	35.7627
Tb927.5.760-1	-0.139807	0.00724024	5.58839	48.8093	51.8146	50.707	47.2847	44.6109	45.459
Tb927.5.770-1	-0.0665319	0.222263	5.53451	48.9212	45.9319	47.4039	43.623	46.7097	45.5129
Tb927.5.780-1	-0.0920294	0.131829	6.72037	108.971	103.097	114.359	106.133	99.1143	101.005
Tb927.5.790-1	-0.0941034	0.122968	5.92368	64.2406	61.7679	62.0434	60.6328	55.5354	59.994
Tb927.5.810-1	-0.314212	8.45e-07	6.82651	118.025	136.351	123.045	101.049	102.957	99.5576
Tb927.5.820-1	-0.105285	0.089444	6.20118	75.5515	79.3835	73.8475	71.4944	70.5226	70.6602
Tb927.5.830-1	-0.339539	2.62e-05	5.1033	35.0106	43.4289	36.7649	31.2885	29.8598	29.8986
Tb927.5.840-1	-0.07178	0.256595	4.98662	32.0249	34.1454	31.3115	32.7557	28.8401	31.1505
Tb927.5.850-1	-0.205749	0.000412465	6.72113	113.095	117.361	108.583	95.9822	97.2012	100.791
Tb927.5.860-1	-0.351689	6.55e-08	8.66632	427.867	477.679	461.113	384.343	338.641	348.016
Tb927.5.880-1	0.0126081	0.907494	5.61909	50.1013	47.9731	48.7276	48.9542	51.3315	47.8053
Tb927.5.890-1	-0.0678591	0.622477	7.84932	273.048	174.988	260.07	241.263	207.63	226.675
Tb927.5.900-1	-0.0372582	0.700083	5.87423	66.6673	48.9711	62.6071	59.875	56.465	57.3572
Tb927.5.910-1	-0.140473	0.162227	6.03899	77.496	57.2663	72.0954	62.7489	62.361	62.5527
Tb927.5.920-1	-0.215091	4.25e-05	5.72276	57.1242	55.5673	57.5292	48.8032	48.8129	49.0269
Tb927.5.930-1	-0.0869013	0.212121	4.09512	18.2132	16.9017	17.7023	18.2033	16.0588	15.4637
Tb927.5.940-1	-0.201741	0.01854	5.50959	46.4978	51.1807	48.5291	39.9512	47.7024	39.4793
Tb927.5.950-1	0.253005	0.0200325	6.76174	112.574	81.6512	102.853	115.966	110.264	127.779
Tb927.5.960-1	0.109468	0.0988965	7.27579	156.71	139.905	150.651	158.768	154.843	168.903
Tb927.5.970-1	0.00441601	0.949626	7.51967	189.827	169.186	190.662	189.766	179.768	181.814
Tb927.5.980-1	-0.0598994	0.369158	6.14854	68.0683	74.0541	75.111	71.3424	68.8207	68.2465
Tb927.5.990-1	0.0153532	0.813003	7.02666	121.857	134.263	132.948	135.462	134.131	123.662
Tb927.5.1000-1	-0.0589751	0.254628	10.3493	1315.58	1377.01	1300.85	1247.47	1270.47	1315.55
Tb927.5.1010-1	-0.0442006	0.419378	5.6784	49.8286	54.6232	51.5357	50.1514	49.9223	51.2093
Tb927.5.1020-1	0.208921	0.0111904	6.42956	87.7998	74.0655	78.0377	92.3836	86.5259	98.366
Tb927.5.1030-1	0.0151947	0.824252	6.40217	88.4423	77.7557	86.1998	84.7942	83.7467	86.5138
Tb927.5.1040-1	-0.176613	0.0275873	5.67738	51.8804	57.7136	53.3075	44.0286	51.1898	48.9319
Tb927.5.1050-1	-0.124126	0.0921574	5.42793	42.9236	48.8503	42.925	41.2521	41.5828	40.7635
Tb927.5.1060-1	-0.24805	0.000617347	6.19992	77.1786	87.5308	74.7419	68.8928	67.9142	64.8188
Tb927.5.1070-1	-0.0480034	0.386844	5.65653	50.9117	52.9608	49.9689	50.6666	48.7616	49.3765
Tb927.5.1080-1	0.229003	0.093938	3.3642	11.0303	8.87804	8.54396	11.2873	10.3405	11.7038
Tb927.5.1090-1	0.0252221	0.727554	7.80256	244.204	199.573	220.143	230.818	217.034	227.77
Tb927.5.1100-1	0.138802	0.0607638	7.14535	149.598	125.832	128.864	148.18	141.063	155.869
Tb927.5.1110-1	-0.0993685	0.092731	11.3626	2671.12	2615.28	2885.19	2707.53	2406.59	2513.58
Tb927.5.1120-1	0.0568426	0.440157	3.35327	10.6859	9.39713	9.97234	11.1899	9.8638	10.2085
Tb927.5.1130-1	0.178221	0.00408307	5.88172	56.467	57.8116	51.7021	63.1679	62.1432	62.4816
Tb927.5.1140-1	-0.0250099	0.656718	6.75579	109.19	112.541	105.284	108.605	108.014	104.774
Tb927.5.1150-1	-0.0268003	0.691025	6.21068	74.1998	77.0379	73.0173	80.0154	68.2912	71.8153
Tb927.5.1160-1	-0.00619331	0.905887	10.2591	1232.91	1183.29	1268.13	1200.64	1215.2	1252.71
Tb927.5.1170-1	-0.0838907	0.28762	6.53254	86.8777	97.7893	101.116	95.7953	90.2867	83.5807
Tb927.5.1180-1	-0.276713	0.000103691	6.29711	83.3341	93.8576	81.2698	73.5696	72.6376	67.1449
Tb927.5.1200-1	-0.150439	0.0423331	7.17601	143.657	169.827	142.94	144.536	134.977	131.714
Tb927.5.1210-1	-0.0928333	0.0608787	10.5237	1494.91	1582.47	1481.01	1434.49	1407.77	1432.04
Tb927.5.1220-1	-0.23425	0.0192411	6.16672	66.6484	91.1206	75.201	64.6804	68.7333	64.6578
Tb927.5.1230-1	-0.0539611	0.887123	-1.93918	0.322445	0.256148	0.219393	0.215968	0.223017	0.32762
Tb927.5.1240-1	-0.101706	0.190783	6.62878	94.7528	115.302	97.282	92.1212	97.6507	96.6532
Tb927.5.1250-1	-0.0188049	0.72944	6.97558	125.625	130.879	123.513	125.969	125.497	123.63
Tb927.5.1260-1	0.0789309	0.31457	5.12919	32.4226	37.7692	31.9298	35.8019	34.7044	37.3583
Tb927.5.1270-1	0.0697823	0.161045	6.95875	122.879	121.006	120.27	127.999	127.929	126.267
Tb927.5.1280-1	0.064945	0.269506	6.91782	120.828	117.332	116.414	118.567	130.072	122.265
Tb927.5.1290-1	-0.0268038	0.687652	6.24622	70.1602	81.1498	78.5282	71.3909	76.2655	77.9654
Tb927.5.1300-1	0.118495	0.106915	7.37844	176.545	143.247	158.9	178.932	168.333	172.396
Tb927.5.1310-1	-0.0393627	0.434579	6.32517	81.2081	79.2596	83.3503	78.6071	79.867	78.7867
Tb927.5.1320-1	0.114947	0.0780931	5.90065	61.6886	53.4332	56.9675	61.2465	62.1967	62.9137
Tb927.5.1330-1	0.027867	0.612799	5.55817	47.6025	47.222	45.1614	46.2162	48.6497	47.8492
Tb927.5.1340-1	-0.0157751	0.839719	4.57175	21.8195	26.7017	23.2096	22.669	24.7697	23.518
Tb927.5.1350-1	0.0028446	0.965649	6.35489	77.5686	88.451	79.2771	79.6525	86.5923	79.5507
Tb927.5.1360-1	0.121191	0.125443	8.62937	393.199	375.706	369.238	360.827	428.571	448.487
Tb927.5.1370-1	-0.103945	0.152805	5.75263	52.9267	58.9755	55.6584	48.3115	54.8545	52.7672
Tb927.5.1380-1	-0.132245	0.0295565	6.22091	77.7704	76.0248	80.2202	70.965	71.2574	71.3006
Tb927.5.1400-1	-2.31539	6.86e-14	0.759569	2.54797	2.3717	3.54965	0.866093	0.33924	0.483255
Tb927.5.1410-1	-0.0292274	0.847487	6.93043	144.609	102.105	122.918	132.746	98.1612	131.304
Tb927.5.1420-1	-0.555274	6.02e-07	5.48521	57.5842	49.7134	52.6379	37.9886	34.0474	36.7878
Tb927.5.1440-1	0.169615	0.134292	4.65511	25.8634	21.9523	23.3399	30.2546	23.4583	26.3059
Tb927.5.1460-1	-0.217425	2.02e-05	9.00705	542.642	566.008	550.966	468.348	465.958	493.129
Tb927.5.1470-1	-0.187162	0.00463175	6.28602	82.9441	87.9065	78.4157	71.8943	72.5394	74.5001
Tb927.5.1480-1	0.118236	0.383534	3.67738	13.6053	12.9232	10.2888	13.2121	13.2076	13.5259
Tb927.5.1490-1	-0.0619252	0.368164	3.06609	8.62702	8.16965	8.86781	8.19694	7.90982	8.47869
Tb927.5.1500-1	-0.0889035	0.697569	-0.500684	0.788526	0.553648	0.843726	0.648238	0.648478	0.758013
Tb927.5.1510-1	-0.233114	3.62e-05	5.80975	61.186	59.1548	61.5065	52.5147	51.4009	50.7958
Tb927.5.1520-1	0.0569542	0.578633	6.86247	128.499	103.4	110.302	131.737	103.45	120.78
Tb927.5.1530-1	-0.124997	0.049803	5.583	51.28	50.3222	48.4338	48.8123	42.4051	46.3544
Tb927.5.1540-1	-0.146247	0.0344342	4.49966	22.3251	24.1023	24.8729	20.9767	21.5954	21.8606
Tb927.5.1550-1	-0.277791	5.27e-05	6.59118	96.9751	115.067	104.957	83.9925	87.081	90.4161
Tb927.5.1560-1	-0.353908	5.45e-07	4.75819	28.4377	32.4415	30.2151	25.6053	22.4398	23.2314
Tb927.5.1570-1	0.0475898	0.583598	6.61384	101.056	89.8373	98.0956	99.7375	87.7656	111.155
Tb927.5.1580-1	-0.258645	1.12e-05	5.56747	49.888	51.8679	53.2241	43.8946	44.4611	41.1941
Tb927.5.1590-1	-0.1758	0.0206896	5.82549	55.6932	57.9397	66.8347	53.3095	53.9701	52.5037
Tb927.5.1600-1	-0.256006	0.000147776	5.43963	42.7166	50.454	48.5471	39.7765	40.4819	38.4252
Tb927.5.1610-1	-0.28258	5.18e-07	11.8151	3865.72	3915.68	4083.92	3477.49	3083.14	3194.07
Tb927.5.1620-1	-0.0960792	0.100829	6.71876	111.54	102.691	112.272	98.3724	104.207	102.892
Tb927.5.1630-1	-0.041931	0.543356	7.3754	180.831	153.487	171.059	166.331	158.605	165.935
Tb927.5.1640-1	-0.191296	0.000341708	6.18411	76.4872	76.1127	79.9753	69.3839	66.5685	67.7417
Tb927.5.1650-1	-0.194097	0.00087918	4.93045	31.3316	33.4289	32.8649	29.1809	28.1686	27.989
Tb927.5.1660-1	-0.327792	1.4e-08	7.64247	219.481	218.342	229.409	187.403	173.388	170.827
Tb927.5.1670-1	-0.162392	0.00825942	6.15345	73.8315	80.2821	71.4397	67.4343	68.9549	65.1538
Tb927.5.1680-1	-0.186144	0.000322386	5.39295	43.4124	46.3769	44.3866	39.7262	38.8048	39.4037
Tb927.5.1690-1	-0.0818587	0.236853	6.14846	69.8578	79.9455	69.0438	70.5849	65.58	70.6079
Tb927.5.1700-1	-0.153576	0.0226198	7.324	163.945	182.236	160.067	142.849	149.893	162.388
Tb927.5.1710-1	-0.30993	1.5e-05	8.33546	373.85	358.237	340.666	299.427	277.446	288.471
Tb927.5.1720-1	-0.179828	0.00130082	6.80027	112.898	125.173	117.091	105.69	105.105	102.75
Tb927.5.1730-1	-0.0207586	0.765332	8.65542	407.115	431.121	380.127	377.877	405.198	417.881
Tb927.5.1740-1	0.0293495	0.662998	7.88528	229.585	253.731	218.764	226.215	236.865	253.431
Tb927.5.1750-1	-0.1593	0.00602748	6.33884	82.6671	87.648	85.9064	76.0397	75.4608	77.9388
Tb927.5.1760-1	-0.13906	0.0284191	5.76105	54.2383	61.2468	55.0419	53.0221	51.6955	50.1414
Tb927.5.1770-1	-0.284984	2.37e-06	7.2397	165.843	174.933	157.272	144.625	133.601	130.542
Tb927.5.1780-1	-0.00317214	0.961783	6.8822	123.824	115.418	115.046	123.871	109.705	119.92
Tb927.5.1790-1	-0.233006	0.000706942	6.96838	127.948	148.752	129.246	111.095	117.411	116.902
Tb927.5.1800-1	-0.184983	0.000750858	7.71985	212.564	230.606	229.756	199.616	195.685	196.676
Tb927.5.1810-1	-0.205423	0.00155997	8.66451	439.291	466.46	398.069	358.992	390.097	381.693
Tb927.5.1820-1	-0.145485	0.00845316	10.6574	1635.52	1783.67	1670.17	1567.68	1487.87	1545.6
Tb927.5.1830-1	-0.0383672	0.548006	5.63826	51.022	54.4316	45.9551	48.8378	49.266	49.327
Tb927.5.1840-1	-0.165295	0.00250888	7.41153	173.943	188.483	177.551	160.322	160.964	160.25
Tb927.5.1850-1	-0.162673	0.0105719	4.52212	23.59	25.713	23.5106	23.0719	20.8664	21.1102
Tb927.5.1860-1	-0.284051	0.000986429	6.28384	77.8568	94.4137	84.4075	63.2909	76.4893	71.0344
Tb927.5.1870-1	-0.182961	0.000763112	6.40185	90.108	93.2547	86.3718	77.4841	81.417	78.7067
Tb927.5.1880-1	-0.0423997	0.522281	8.93167	527.199	480.879	478.419	480.662	449.832	512.908
Tb927.5.1890-1	-0.211071	0.0135513	5.40155	40.6957	52.2562	43.1155	39.5007	39.6158	38.434
Tb927.5.1900-1	-0.282453	1.29e-07	7.49116	187.727	204.935	199.746	166.108	158.368	162.599
Tb927.5.1910-1	-0.0742759	0.15634	5.31901	40.6097	40.7083	41.5198	38.1869	39.997	38.4926
Tb927.5.1920-1	-0.0778404	0.230973	6.04171	62.9044	73.2067	66.8485	62.9482	64.2099	65.1474
Tb927.5.1930-1	-0.0906856	0.186324	9.45102	705.304	718.249	742.147	723.666	652.863	657.226
Tb927.5.1940-1	-0.133775	0.11044	7.5507	190.493	203.341	194.702	158.045	182.543	195.843
Tb927.5.1950-1	-0.199532	0.00520243	5.36801	42.3218	46.0108	44.114	37.9343	39.7103	37.6988
Tb927.5.1960-1	-0.0723657	0.195721	6.43869	84.2783	91.3369	91.136	83.1975	83.4765	87.039
Tb927.5.1970-1	-0.333826	0.0185217	4.74377	25.1422	36.5794	27.9123	24.9012	25.5771	20.6445
Tb927.5.1980-1	-0.245557	0.000165158	5.717	53.0085	62.44	55.7476	48.7647	47.9975	47.6444
Tb927.5.1990-1	-0.0447113	0.668821	6.79097	107.281	132.648	97.4217	98.5064	114.368	114.185
Tb927.5.2000-1	-0.187389	0.0022331	5.92582	64.3592	63.849	65.9996	60.1616	55.2224	55.163
Tb927.5.2010-1	-0.165237	0.0240652	6.94651	128.599	131.712	130.889	126.869	103.829	118.146
Tb927.5.2020-1	0.36315	0.00961921	3.28942	10.3722	6.64176	8.64745	12.0748	9.8697	11.0572
Tb927.5.2030-1	-0.0049322	0.954735	5.20867	38.5204	34.9766	37.637	38.3271	33.4881	38.9308
Tb927.5.2040-1	0.0092816	0.926916	5.3982	45.51	34.814	45.7866	41.4438	40.7829	44.6933
Tb927.5.2050-1	-0.048526	0.445247	6.32431	87.9405	76.8802	79.6251	79.7844	79.7558	76.806
Tb927.5.2060-1	0.116257	0.166141	6.07272	71.7613	58.5522	63.4855	75.9985	65.6611	68.3934
Tb927.5.2070-1	-0.0348961	0.621762	6.08029	73.8185	62.8917	68.7366	68.6925	65.9795	65.8578
Tb927.5.2080-1	0.130571	0.227873	6.65281	114.113	81.478	92.6322	108.469	95.402	111.642
Tb927.5.2090-1	-0.155167	0.00400782	6.80357	121.818	117.056	114.255	110.734	102.885	103.494
Tb927.5.2100-1	-0.247878	7.82e-06	6.90909	124.427	135.219	131.798	110.809	110.662	108.185
Tb927.5.2110-1	-0.23666	0.000133094	7.1568	149.698	161.501	151.91	125.52	140.204	127.345
Tb927.5.2120-1	-0.0344945	0.608114	5.72733	51.2241	56.3371	53.274	52.4127	49.079	55.5439
Tb927.5.2130-1	0.0499913	0.548566	5.40585	46.5329	36.3479	42.1082	44.8852	41.7803	42.7202
Tb927.5.2140-1	0.243742	0.00772658	5.39981	42.3019	34.0486	39.634	49.0961	43.4385	44.7928
Tb927.5.2150-1	-0.166955	0.00160771	6.13915	72.7735	76.1142	74.771	66.3361	68.6133	64.2749
Tb927.5.2160-1	-0.00284504	0.983675	5.19786	34.6808	37.9159	37.6189	36.8083	35.7033	37.4962
Tb927.5.2170-1	-0.27983	0.0032021	5.84109	64.7406	59.1083	64.7553	50.2094	50.8333	54.3017
Tb927.5.2180-1	3.52982	0.127708	-7.06962	0	0	0	0.0109569	0.022629	0.0110809
Tb927.5.2270-1	-0.000945962	0.989166	5.80436	57.9943	51.8093	57.9035	54.4574	56.708	56.4313
Tb927.5.2280-1	-0.0312787	0.660957	6.16096	74.3287	68.0904	74.5743	74.5636	66.6251	71.143
Tb927.5.2290-1	0.070163	0.44252	4.96436	33.6265	26.2383	31.5166	34.4084	30.3781	31.1468
Tb927.5.2300-1	-0.0244043	0.725812	5.59005	50.0097	45.1832	50.5396	51.5279	46.5721	45.1852
Tb927.5.2310-1	-0.100208	0.0852629	5.20981	39.6578	36.3614	38.8653	37.2603	35.7324	34.1783
Tb927.5.2320-1	-0.0354775	0.616606	7.21579	159.822	139.261	152.356	147.815	139.7	152.953
Tb927.5.2330-1	-0.00621632	0.935128	3.80161	14.2976	13.7208	13.9054	15.3693	12.9929	13.3803
Tb927.5.2340-1	-0.158355	0.0197791	5.54654	45.5083	51.1381	51.2552	47.1622	42.4248	42.9431
Tb927.5.2350-1	-0.270476	0.00223256	4.63233	24.5977	31.0181	25.7411	23.5241	21.7173	22.208
Tb927.5.2360-1	-0.101047	0.50964	1.54645	2.65981	3.77777	2.63196	3.03013	2.79845	2.62774
Tb927.5.2370-1	-0.100882	0.136218	5.93771	58.3713	69.2149	62.7211	57.2696	59.6222	60.5741
Tb927.5.2380-1	-0.0641256	0.379346	7.01213	131.4	133.533	130.917	137.006	119.855	121.772
Tb927.5.2390-1	-0.0352014	0.574684	6.17031	69.3705	78.8577	70.4604	70.9148	72.4112	70.0997
Tb927.5.2400-1	-0.201684	0.00253812	5.03185	32.3297	38.5508	34.1097	30.2306	30.8783	30.1874
Tb927.5.2410-1	-0.136794	0.0341786	6.26981	76.788	87.8649	77.7971	74.0553	74.2008	72.2629
Tb927.5.2420-1	-0.220522	0.00489387	5.46602	42.5351	53.4992	46.6833	41.9566	40.3219	40.2124
Tb927.5.2430-1	0.0217075	0.684891	7.50611	177.72	187.938	175.602	180.272	180.254	188.94
Tb927.5.2440-1	-0.185273	0.0200844	4.3508	19.4559	24.4254	21.2552	19.202	19.4576	18.6297
Tb927.5.2460-1	-0.188539	0.00633557	5.7217	54.3802	59.5003	54.7623	49.8789	52.3937	45.7156
Tb927.5.2470-1	-0.279037	0.00048076	5.26977	37.8462	45.7766	43.2702	36.5626	35.641	32.3814
Tb927.5.2480-1	-0.130707	0.306092	3.26482	8.77251	11.7179	9.64908	9.25607	8.82293	9.4528
Tb927.5.2500-1	-0.0189015	0.787325	4.94086	32.3931	29.7237	30.6353	32.9955	28.5204	30.0201
Tb927.5.2510-1	-0.00571497	0.923899	5.22514	39.7325	35.487	37.2182	37.8617	37.3704	36.7576
Tb927.5.2520-1	-0.2596	0.000117329	5.07325	35.2635	39.4106	35.3895	32.8208	29.2559	29.8593
Tb927.5.2530-1	-0.240808	0.00107077	5.57187	49.1396	55.8304	49.6113	47.3795	41.3701	42.0663
Tb927.5.2540-1	1.3964	0.297094	-5.83384	0.0135613	0.0131149	0	0	0.065657	0.0128603
Tb927.5.2550-1	-0.0737958	0.404977	4.05512	17.9117	16.3376	16.8977	15.8411	16.1409	16.6096
Tb927.5.2560-1	-0.23098	0.00231774	6.92712	130.379	132.862	131.011	114.487	111.003	110.426
Tb927.5.2570-1	-0.122535	0.264076	5.7295	61.1907	47.9321	56.8103	57.3332	43.7878	51.2939
Tb927.5.2580-1	-0.166824	0.0178182	5.65571	52.1027	52.136	55.7297	49.2449	49.1565	44.1062
Tb927.5.2590-1	0.158259	0.149639	5.23207	40.2731	29.3221	36.9855	40.1413	39.4225	39.3638
Tb927.5.2600-1	0.293417	0.00659694	4.45865	22.5163	16.2691	20.4958	26.076	22.8228	23.7483
Tb927.5.2610-1	0.0686281	0.373194	5.36759	42.3856	35.8292	42.7	42.2213	42.4	42.1812
Tb927.5.2620-1	-0.175456	0.0224013	4.15516	19.145	18.134	19.4206	17.9406	15.7264	16.5336
Tb927.5.2630-1	-0.141937	0.0598778	5.78963	53.4378	63.9192	56.7431	51.5456	51.7663	54.4858
Tb927.5.2640-1	0.0809893	0.281819	5.51002	47.8977	40.291	44.6898	45.8534	48.1071	46.5818
Tb927.5.2650-1	-0.13676	0.0717097	5.22216	35.8385	38.7249	42.719	37.6583	34.1741	34.8485
Tb927.5.2660-1	-0.0486176	0.438516	5.88512	63.7706	58.2033	58.3221	59.081	55.2551	59.9772
Tb927.5.2670-1	-0.208046	0.0132821	6.77398	107.773	126.334	117.842	111.715	96.2185	96.7513
Tb927.5.2680-1	-0.23432	1.28e-05	5.52332	48.8736	51.6875	48.5956	42.3813	42.9536	41.4625
Tb927.5.2690-1	-0.133001	0.0541486	5.74163	56.6005	55.4587	55.8598	55.5031	48.5921	49.0221
Tb927.5.2700-1	-0.0349897	0.615227	6.54239	100.492	85.5825	96.949	92.5018	89.8632	93.8637
Tb927.5.2710-1	-0.113881	0.0615283	4.6492	26.3199	27.295	24.6352	25.3693	23.8577	23.0795
Tb927.5.2720-1	-0.14783	0.0227494	7.23268	158.248	160.988	155.072	144.158	133.633	150.315
Tb927.5.2730-1	-0.250203	0.000399098	6.21711	77.9693	88.6573	75.8556	66.9294	70.584	66.3659
Tb927.5.2740-1	-0.13911	0.11588	5.73807	51.8818	64.8064	51.1463	51.1209	53.5653	47.7246
Tb927.5.2750-1	-0.153933	0.0157022	6.52021	92.5468	105.974	91.5139	86.4379	87.3506	86.8968
Tb927.5.2760-1	0.324465	0.062745	5.02943	36.1494	20.2869	30.5733	36.4356	33.7418	38.7702
Tb927.5.2770-1	-0.0206403	0.777657	6.87433	122.252	109.641	122.595	122.232	106.472	120.74
Tb927.5.2780-1	-0.0854811	0.139268	6.26687	83.6191	77.7489	76.4904	71.6583	77.4232	75.0867
Tb927.5.2790-1	-0.0917084	0.123254	5.88443	63.1662	57.2663	62.4201	57.2723	55.3027	59.0117
Tb927.5.2800-1	0.0254716	0.759864	5.5771	50.9876	41.1417	49.8253	49.3318	47.2959	47.8529
Tb927.5.2810-1	0.0534431	0.536614	6.31541	86.5488	67.8927	80.0571	78.2789	84.1994	80.8579
Tb927.5.2820-1	-0.230738	0.00231936	5.38457	41.2053	50.3367	43.7824	38.8002	37.4493	39.0755
Tb927.5.2830-1	-0.386654	1.31e-06	5.43518	46.7286	51.7171	48.6447	39.3253	36.6121	36.5707
Tb927.5.2840-1	-0.217742	0.0109304	5.98035	62.0725	70.6935	70.8925	61.4011	59.4836	54.263
Tb927.5.2850-1	-0.158398	0.0202391	7.62815	194.811	213.127	218.111	182.965	184.403	193.592
Tb927.5.2860-1	-0.131447	0.0222798	6.05615	69.6261	70.8947	68.1871	62.1135	63.3307	65.0874
Tb927.5.2870-1	-0.197039	0.0208186	3.65331	14.195	12.6183	13.5106	12.3652	11.2877	11.5162
Tb927.5.2880-1	-0.495093	1.87e-05	4.44578	27.9569	21.9602	26.5746	18.4446	18.761	17.0594
Tb927.5.2890-1	-0.0168765	0.809022	4.96841	33.7074	28.6948	32.0693	33.0491	29.6112	30.7097
Tb927.5.2900-1	-0.0240038	0.758067	4.48782	24.1273	20.3029	23.4441	22.0632	21.2203	23.4656
Tb927.5.2910-1	-0.0156117	0.846172	5.49585	43.258	46.1764	46.6628	42.8857	45.6047	46.1609
Tb927.5.2920-1	-0.366194	3.64e-05	5.21559	37.5013	46.7076	41.3317	31.3017	34.4822	31.6217
Tb927.5.2930-1	-0.304056	1.04e-07	7.50427	202.456	195.167	204.229	166.823	164.456	156.203
Tb927.5.2940-1	0.00630084	0.953117	8.22542	316.507	275.489	303.931	353.661	268.518	277.662
Tb927.5.2950-1	-0.265463	0.000137596	6.41564	89.0933	91.1779	99.3316	80.9224	71.7802	79.9075
Tb927.5.2960-1	-0.149116	0.0117503	7.41534	187.158	176.22	175.179	166.57	153.32	165.766
Tb927.5.2970-1	-0.207612	3.26e-05	5.28225	41.7121	41.1111	42.3083	37.0441	35.415	35.8989
Tb927.5.2980-1	-0.207164	0.000187447	5.6015	49.9726	52.906	53.2206	46.149	44.4081	44.6638
Tb927.5.2990-1	-0.226539	0.00448806	6.09166	66.4472	76.8373	77.3284	57.9415	65.6953	64.9404
Tb927.5.3000-1	-0.321448	0.112158	0.834017	2.01228	2.44028	1.49086	1.55744	1.43817	1.75682
Tb927.5.3010-1	-0.1692	0.00697307	4.80679	29.5287	30.7045	28.6517	26.1321	27.2565	25.6612
Tb927.5.3020-1	-0.247624	0.000198881	6.54785	97.4933	111.313	95.9079	84.6283	87.1213	84.9086
Tb927.5.3030-1	-0.0927441	0.0858247	5.77793	58.9238	55.9242	55.0508	51.7047	53.097	54.5159
Tb927.5.3040-1	-0.311127	6.85e-06	6.36748	84.6137	98.8932	90.7917	74.9558	73.6597	72.4845
Tb927.5.3050-1	-0.148112	0.0132567	6.24408	77.6627	84.159	77.2346	73.2974	69.4465	72.9855
Tb927.5.3060-1	-0.048692	0.435621	5.27772	39.2987	39.2763	39.7643	37.8175	39.7123	36.8888
Tb927.5.3070-1	0.052921	0.476797	5.74918	50.308	52.6823	55.4078	56.7343	54.7411	52.8462
Tb927.5.3080-1	-0.208459	0.000991993	6.20173	72.6577	82.9935	81.0817	70.2057	68.5178	66.1726
Tb927.5.3100-1	0.109501	0.0267706	7.08113	131.648	131.712	127.444	136.912	142.1	142.608
Tb927.5.3110-1	0.0745393	0.28793	6.01155	64.1356	59.1941	65.2147	63.6478	65.6759	69.2197
Tb927.5.3120-1	-0.0434532	0.477316	7.89509	242.26	242.44	240.187	232.659	231.435	239.283
Tb927.5.3130-1	-0.079502	0.462097	3.98704	15.4909	17.5807	15.8122	17.6018	13.7499	14.9063
Tb927.5.3140-1	-0.0740194	0.240514	6.48337	85.7373	96.8752	92.6803	89.2827	86.1283	86.1285
Tb927.5.3150-1	0.139283	0.0196514	5.17261	36.0339	32.0626	34.8869	38.5826	36.8396	37.9965
Tb927.5.3160-1	0.180803	0.00119608	5.53645	45.3483	42.5507	42.6272	48.8276	50.0766	49.0467
Tb927.5.3170-1	-0.00577393	0.945175	6.55041	100.622	91.5286	89.6056	103.244	85.4174	91.9518
Tb927.5.3180-1	-0.105829	0.248401	5.23936	36.0854	43.5664	37.8219	35.8576	37.0001	36.3181
Tb927.5.3190-1	-0.114984	0.150083	5.9945	59.9239	69.2736	69.6814	59.3662	58.5149	65.7792
Tb927.5.3200-1	-0.0864065	0.288038	6.41815	80.9472	95.8218	87.4605	84.1253	80.8928	83.8581
Tb927.5.3210-1	-0.00220577	0.97788	8.66021	405.28	443.124	366.203	388.664	420.403	403.682
Tb927.5.3220-1	-0.0845265	0.184077	8.06659	266.577	289.113	272.146	272.649	251.103	256.971
Tb927.5.3230-1	-0.0104425	0.859199	5.02921	31.9427	32.5613	33.8145	34.6448	30.846	32.1182
Tb927.5.3240-1	-0.111495	0.07614	5.98278	60.7449	69.2963	67.005	60.8439	61.5381	60.0161
Tb927.5.3250-1	0.0516141	0.367269	5.5449	46.9292	43.8069	46.8159	47.9905	45.4589	49.1107
Tb927.5.3260-1	0.0417598	0.452596	5.18706	36.7426	34.64	36.327	36.5775	36.2563	38.0375
Tb927.5.3270-1	-0.0629253	0.397485	6.17366	72.0503	81.2866	67.945	66.5773	72.9049	72.357
Tb927.5.3280-1	-0.111203	0.03554	6.00488	66.5937	69.384	64.0956	62.8797	61.278	61.0712
Tb927.5.3290-1	-0.0469416	0.599605	4.04697	14.693	18.9972	16.7042	16.9266	15.0799	16.7762
Tb927.5.3300-1	0.0093738	0.879035	7.02353	130.642	131.075	127.326	121.674	134.004	135.911
Tb927.5.3310-1	-0.16166	0.00361156	6.68668	109.761	112.909	103.665	94.134	100.297	97.3112
Tb927.5.3320-1	-0.0945406	0.105217	5.7463	53.0656	58.218	55.0279	52.4934	52.4637	50.8075
Tb927.5.3330-1	0.174447	0.0244517	3.45293	10.9502	9.34017	10.5779	12.5621	10.886	11.3866
Tb927.5.3340-1	0.0784266	0.450652	5.9005	59.3366	52.6671	62.329	61.0294	60.885	62.1609
Tb927.5.3350-1	-0.157002	0.00390911	7.2607	163.783	159.362	161.923	140.938	143.235	150.872
Tb927.5.3360-1	-0.163645	0.0173858	6.13837	67.6284	80.1732	75.49	66.1041	69.7026	63.5555
Tb927.5.3370-1	-0.20037	0.00187979	5.98536	63.4438	73.0201	66.7736	61.5925	59.1101	56.184
Tb927.5.3400-1	0.0454082	0.575982	7.34115	170.119	146.367	162.301	174.119	147.223	172.748
Tb927.5.3410-1	-0.145931	0.0404504	5.32039	42.1194	41.0189	42.7962	40.0494	36.0005	37.76
Tb927.5.3420-1	-0.140553	0.0275284	4.8628	30.3445	30.8436	30.3503	27.2189	28.6378	27.1874
Tb927.5.3430-1	0.0161244	0.772074	5.65103	51.2122	48.1807	50.515	52.5396	49.5482	49.5003
Tb927.5.3450-1	6.43e-05	0.999936	6.87365	120.246	109.959	121.591	125.296	106.581	119.927
Tb927.5.3460-1	-0.227884	0.00048082	5.36364	43.0873	45.3862	44.7836	40.4319	36.2643	37.0876
Tb927.5.3470-1	-0.0797151	0.205166	5.17004	37.7377	35.4379	37.8178	35.51	34.5383	34.9749
Tb927.5.3480-1	0.0777026	0.283842	4.54289	21.2841	22.6932	24.0682	25.5128	23.1771	23.1257
Tb927.5.3490-1	-0.0265354	0.78022	4.50093	22.4775	21.5256	24.5446	22.0709	22.7913	22.4422
Tb927.5.3500-1	-0.0474563	0.488103	4.87908	29.9764	29.3846	30.3725	29.1237	29.0813	28.6251
Tb927.5.3510-1	-0.0666687	0.225364	6.03274	68.0223	64.8131	68.1095	62.6517	64.6067	64.6121
Tb927.5.3520-1	-0.201573	0.0200042	4.68108	24.8162	27.7854	29.7226	25.5099	23.387	22.6998
Tb927.5.3530-1	0.15746	0.0688028	4.63081	21.7479	23.4526	25.0639	25.5404	26.4962	26.3482
Tb927.5.3540-1	-0.021274	0.677744	4.81809	28.6758	28.8442	27.7316	28.1179	28.6127	27.2722
Tb927.5.3550-1	-0.0861648	0.202071	6.26784	76.6547	87.436	73.9804	77.7323	74.3517	72.1827
Tb927.5.3560-1	0.0125023	0.909624	7.39938	175.379	188.832	140.073	161.995	176.41	170.26
Tb927.5.3570-1	0.171921	0.012138	6.46986	90.7454	77.3322	82.0229	93.1028	91.8082	96.8191
Tb927.5.3580-1	0.183154	0.0584278	5.57079	47.0168	39.0357	47.4983	45.5204	52.4902	53.6233
Tb927.5.3590-1	0.130075	0.0843239	6.06997	68.971	56.4691	67.0245	71.6509	70.0991	68.8691
Tb927.5.3600-1	0.23317	0.0145886	5.1316	36.138	26.5138	34.0377	37.1247	39.2179	37.3056
Tb927.5.3610-1	0.113202	0.0549649	5.24831	37.9831	34.487	37.0898	39.643	39.7407	39.1172
Tb927.5.3620-1	0.165324	0.0915997	3.18977	8.34804	9.22141	8.23775	10.1013	9.57182	9.26758
Tb927.5.3630-1	-0.0241208	0.645721	5.72938	53.1936	53.4837	53.8147	53.685	52.1099	52.035
Tb927.5.3640-1	1.27105	0.00431456	-2.44103	0.102836	0.119341	0.0979576	0.173571	0.318642	0.292561
Tb927.5.3650-1	-0.0375448	0.471115	5.63524	50.3917	51.1771	49.4787	48.8557	49.2502	49.0609
Tb927.5.3660-1	-0.132682	0.0571196	6.02611	62.3424	73.9775	68.1663	63.3375	63.5913	59.5986
Tb927.5.3670-1	0.123907	0.0441737	4.96432	28.5411	30.3466	30.7452	31.2618	33.9234	32.4918
Tb927.5.3680-1	0.269805	0.00132934	4.40515	17.5083	19.9926	20.1273	21.7915	23.9359	23.7703
Tb927.5.3690-1	0.0965964	0.283071	4.71309	24.8103	25.2339	26.0062	25.6927	26.794	28.8369
Tb927.5.3700-1	-0.0275559	0.610036	6.39272	81.6841	87.4947	85.2931	83.1055	83.2207	83.343
Tb927.5.3710-1	0.161954	0.00953006	6.72699	106.351	94.909	98.7201	111.761	109.111	114.737
Tb927.5.3720-1	-0.0517595	0.628009	4.86438	25.5919	32.6451	30.7092	29.5673	29.0374	27.2221
Tb927.5.3730-1	0.123626	0.200689	5.04018	35.7758	28.7044	30.0095	37.661	32.2046	33.067
Tb927.5.3740-1	0.126561	0.190656	5.29491	39.2249	37.3948	36.0037	42.8893	36.3961	43.6393
Tb927.5.3750-1	0.224605	0.000919587	5.2889	38.16	32.9104	37.104	41.6208	42.7721	42.0008
Tb927.5.3760-1	0.0805837	0.450937	3.84138	16.1018	12.7769	12.9291	15.0502	13.7549	15.3919
Tb927.5.3770-1	0.0328873	0.846061	1.34887	2.14485	2.83622	2.57126	2.80476	2.67025	2.25538
Tb927.5.3780-1	-0.0123976	0.889472	5.18193	32.6377	41.3714	35.3588	37.1103	34.9136	36.4134
Tb927.5.3790-1	0.0078528	0.941591	6.00603	57.4259	75.5654	59.2872	67.6069	60.5937	65.129
Tb927.5.3800-1	-0.0417961	0.565407	5.7455	54.8009	53.197	55.2845	58.659	47.8256	52.1326
Tb927.5.3810-1	-0.0243625	0.819864	7.88681	249.08	223.654	243.314	259.693	198.466	245.89
Tb927.5.3820-1	0.0308703	0.769267	7.20977	155.69	134.97	148.693	161.222	131.486	156.135
Tb927.5.3830-1	0.039279	0.520394	8.1478	294.696	270.696	273.885	291.365	276.107	294.95
Tb927.5.3840-1	0.0288912	0.666092	5.07102	32.5326	34.7277	32.5748	34.3256	32.3539	35.1731
Tb927.5.3850-1	0.0734207	0.387429	5.92716	63.6913	55.4312	58.7832	68.1954	55.4161	63.5754
Tb927.5.3860-1	0.0142335	0.812781	5.39675	41.946	42.7625	41.0586	42.6277	40.0921	44.2883
Tb927.5.3870-1	0.299584	0.000356715	4.97725	31.9117	25.3901	27.4241	35.3854	33.8861	34.9991
Tb927.5.3880-1	0.1799	0.000478922	5.29317	38.1207	36.3786	35.8109	41.501	41.2168	42.2349
Tb927.5.3890-1	-0.0792222	0.220237	5.35322	39.9296	44.1999	41.8651	40.4234	39.177	39.668
Tb927.5.3900-1	0.0875782	0.247564	6.34948	89.209	72.7573	75.2424	84.5909	82.9763	84.4774
Tb927.5.3910-1	0.0241681	0.672536	5.74815	51.8219	55.4486	52.6233	55.4589	54.0135	53.1253
Tb927.5.3920-1	0.266996	0.000323722	4.45692	22.3345	18.5231	18.9525	25.0049	23.3504	23.6051
Tb927.5.3930-1	0.0661558	0.498764	3.28799	8.69056	10.2722	9.66386	9.46716	10.4153	10.096
Tb927.5.3940-1	0.000294269	0.997732	5.63704	52.2783	50.9425	46.0613	48.6011	48.822	51.8807
Tb927.5.3950-1	0.102505	0.0792923	6.53709	92.0271	85.1623	91.523	101.17	94.9129	92.4069
Tb927.5.3960-1	0.157962	0.00338181	5.88088	54.7853	55.48	56.8484	62.5613	60.5079	63.3843
Tb927.5.3970-1	0.211398	0.0355345	5.70381	51.893	40.2306	52.8082	56.2491	54.2182	57.3316
Tb927.5.3980-1	0.270554	0.00133596	5.07696	32.476	28.0005	31.3178	36.9194	37.7934	36.0126
Tb927.5.4000-1	0.522971	0.0984361	-0.136514	1.09357	0.511731	0.63846	1.29007	0.853957	1.0705
Tb927.5.4010-1	-0.105207	0.209694	7.83116	254.544	222.007	231.538	242.455	219.561	196.261
Tb927.5.4020-1	-0.308137	0.00701965	3.98029	16.0269	18.6388	17.7171	14.7795	15.1828	12.3524
Tb927.5.4030-1	0.0416069	0.600289	6.58115	93.0747	89.5475	100.477	101.213	90.7626	99.4034
Tb927.5.4040-1	0.123146	0.0836593	5.34266	42.4023	35.1617	38.9825	41.6133	43.9018	41.4125
Tb927.5.4050-1	0.202876	0.0274829	6.59123	83.8198	95.9877	89.135	105.885	100.052	103.628
Tb927.5.4060-1	0.172311	0.0653453	5.62911	53.9437	39.7136	45.9646	53.327	50.4071	53.5922
Tb927.5.4070-1	0.216032	0.00194827	5.51133	44.9922	38.3247	43.2939	49.9471	50.053	47.0584
Tb927.5.4080-1	0.0313557	0.596811	6.17576	75.3597	66.5906	72.5704	72.4261	74.5373	72.2663
Tb927.5.4090-1	0.00799563	0.897473	6.63829	104.012	92.0349	101.974	100.101	100.625	98.9413
Tb927.5.4100-1	0.0655101	0.43418	5.09809	35.6902	29.1476	35.5867	35.9547	32.9206	36.208
Tb927.5.4110-1	0.0873351	0.382584	5.31222	44.874	31.7474	38.9698	40.908	39.5697	42.3216
Tb927.5.4120-1	-0.0144337	0.842896	6.35305	89.3242	75.6317	81.5199	84.1944	78.1723	81.624
Tb927.5.4130-1	0.133761	0.0664998	5.25451	38.1733	33.1917	37.8531	42.9548	37.8855	38.9844
Tb927.5.4140-1	-0.0236106	1	-7.64508	0.0152287	0	0	0	0.0147459	0
Tb927.5.4150-1	-0.0880233	0.121282	6.81998	114.225	118.084	116.983	111.538	103.742	113.333
Tb927.5.4160-1	0.350177	4.73e-05	4.76718	27.1117	21.3639	23.3581	30.7445	30.212	30.5958
Tb927.5.4170-1	0.306891	0.295712	0.863075	1.21407	1.97464	1.68215	1.5524	2.03056	2.45964
Tb927.5.4270-1	0.0982387	0.235695	5.18845	38.4242	30.5598	36.6912	39.3148	35.8715	37.9301
Tb927.5.4280-1	0.0805271	0.191623	6.55964	98.9092	86.3228	89.8687	93.7306	96.6447	100.504
Tb927.5.4290-1	0.0959325	0.205565	5.33812	39.8627	36.1384	41.3157	38.9816	44.6073	41.803
Tb927.5.4300-1	0.0515998	0.347967	5.24649	38.9617	36.4064	36.484	37.7938	38.2458	39.8809
Tb927.5.4310-1	-0.163239	0.00907601	5.65206	49.6503	57.5664	52.1614	46.9865	47.6062	47.7391
Tb927.5.4320-1	-0.0123557	0.819957	7.35841	158.384	170.819	165.193	163.805	162.909	163.478
Tb927.5.4330-1	-0.0638346	0.412748	5.86054	55.1542	66.7287	56.2786	54.0697	58.0056	58.3819
Tb927.5.4340-1	-0.131312	0.0384137	5.93468	60.9207	68.9969	61.9267	58.5252	58.3908	58.2409
Tb927.5.4350-1	0.0138638	0.878563	6.19822	68.0251	83.659	67.5306	71.5806	74.99	74.7712
Tb927.5.4360-1	0.00956328	0.929088	5.3042	33.8908	46.0757	38.1678	36.0995	42.7917	40.0429
Tb927.5.4370-1	-0.0220345	0.77624	6.11333	70.6298	68.6932	69.9553	69.6996	69.2544	67.1483
Tb927.5.4380-1	0.0325572	0.600618	5.45367	41.0896	44.3658	44.5331	44.8389	42.1424	45.9773
Tb927.5.4390-1	-0.0888778	0.280819	8.75044	393.97	478.621	459.176	379.607	445.015	427.629
Tb927.5.4400-1	-0.210119	0.0156259	5.59401	47.3056	54.363	53.7674	47.8706	47.0649	39.4406
Tb927.5.4410-1	-0.177199	0.00192389	6.81866	116.869	125.108	117.435	103.073	105.254	109.55
Tb927.5.4420-1	0.0215789	0.803512	7.68784	221.486	187.943	204.521	217.991	188.46	216.743
Tb927.5.4430-1	-0.0304188	0.555236	6.45147	86.8989	90.7765	87.6336	84.0682	88.7133	87.0022
Tb927.5.4440-1	-0.10207	0.138782	8.41103	329.338	365.707	362.199	314.906	320.558	349.605
Tb927.5.4450-1	-0.127767	0.0325634	6.964	123.9	131.775	135.418	117.656	122.83	117.496
Tb927.5.4460-1	-0.0678173	0.316411	5.45336	48.6818	41.9205	43.9362	45.169	42.1147	41.0689
Tb927.5.4470-1	0.0746059	0.260518	5.33176	41.0253	35.6163	41.0561	41.1442	41.9576	40.8416
Tb927.5.4480-1	-0.193679	0.00113473	8.46628	380.568	381.926	369.646	343.151	315.111	331.644
Tb927.5.4490-1	-0.236017	0.022733	5.81713	56.4485	65.2945	61.1887	44.7026	57.6063	53.0435
Tb927.5.4500-1	-0.0316996	0.574187	8.34976	339.709	329.772	319.974	316.587	329.882	321.473
Tb927.5.4510-1	-0.152974	0.0794542	6.11781	68.1583	78.5434	72.6616	64.733	66.9229	65.6547
Tb927.5.4520-1	-0.219131	0.00235715	5.61071	49.8867	56.4027	51.4149	47.4437	46.5295	41.5094
Tb927.5.4530-1	0.0615086	0.464261	7.17174	139.959	138.612	144.757	154.644	133.645	153.471
Tb927.5.4560-1	2.86904	0.000125759	-3.45407	0.0215617	0.010426	0.0308083	0.0303274	0.219221	0.235143
Tb927.5.4570-1	-0.357728	0.00826905	0.728444	2.00762	1.61905	1.95776	1.44221	1.43657	1.4779
Tb927.5.4580-1	0.159542	0.305251	0.173757	1.23179	0.97406	0.991847	1.07209	1.27841	1.21975
Tb927.5.4640-1	-2.67674	0.502059	-6.98016	0.0243393	0	0.0231847	0	0	0
Tb927.6.120-1	-0.103659	0.399762	4.96935	30.4983	35.492	31.3697	34.4134	28.0872	28.103
Tb927.6.220-1	-0.272072	0.0465292	3.53445	10.3906	15.4969	12.1404	11.1174	10.3869	9.99025
Tb927.6.240-1	0.068217	0.712094	2.98932	7.39586	9.17377	6.68768	7.58836	8.77014	8.03005
Tb927.6.350-1	0.162314	0.107966	5.52304	44.5701	37.8824	47.7466	50.0713	45.1763	50.4535
Tb927.6.370-1	0.0535277	0.704294	3.0666	7.45503	8.26389	8.94374	7.76544	9.6363	8.20352
Tb927.6.400-1	0.0125846	0.876865	7.64544	215.735	177.889	204.419	207.333	193.578	202.363
Tb927.6.410-1	0.139678	0.0441955	4.43484	20.5493	19.0509	22.1458	23.3637	21.431	23.2284
Tb927.6.420-1	-0.0696921	0.47641	5.81519	52.105	63.8134	57.0664	53.5455	55.92	55.3795
Tb927.6.440-1	0.121996	0.0851871	7.56027	183.408	175.409	183.486	211.036	177.981	201.128
Tb927.6.450-1	0.0501677	0.704208	4.99168	30.1763	29.52	34.0957	37.8916	27.8705	31.342
Tb927.6.460-1	1.86263	1	-7.86447	0	0	0	0.0257459	0	0
Tb927.6.490-1	0	1	#NUM!	0	0	0	0	0	0
Tb927.6.510-1	0.225665	0.121858	7.0813	108.566	126.225	139.75	155.793	152.9	129.29
Tb927.6.540-1	0.267941	0.105183	0.661331	1.54348	1.37421	1.38859	1.74597	1.61317	1.82382
Tb927.6.550-1	0.0663114	0.795377	0.615222	1.61817	1.24613	1.62704	1.65784	1.42179	1.61978
Tb927.6.560-1	-0.141621	0.00919903	9.28863	653.838	674.491	639.872	598.065	600.429	585.679
Tb927.6.570-1	-0.0508352	0.487286	7.28124	151.764	166.738	156.346	138.973	162.321	157.159
Tb927.6.580-1	0.0624586	0.224243	6.20993	71.459	72.9623	72.845	75.6212	74.4009	76.8582
Tb927.6.590-1	0.0219894	0.70839	8.29135	311.845	305.773	315.072	294.475	319.786	332.779
Tb927.6.600-1	-0.0592507	0.552643	4.04635	15.5652	17.8398	17.1798	17.8322	15.0258	15.6916
Tb927.6.610-1	0.0503845	0.416844	5.66895	48.1163	52.3968	49.4497	48.813	53.9608	52.528
Tb927.6.620-1	0.00502827	0.928217	4.65414	25.9731	24.3242	25.1088	25.5595	24.0284	26.0794
Tb927.6.630-1	0.127882	0.0677336	5.81454	51.2307	56.5422	53.5869	61.7733	56.1776	58.3658
Tb927.6.640-1	0.294999	0.00158166	3.23428	8.28091	8.59504	8.48043	11.2706	9.20061	10.6359
Tb927.6.650-1	-0.000652962	0.993072	5.22385	35.5091	41.2952	35.3341	37.5488	37.1251	37.4145
Tb927.6.660-1	-0.13453	0.022757	6.66318	102.237	112.936	103.039	97.8483	94.5548	97.4774
Tb927.6.670-1	-0.0610022	0.33488	5.69506	54.1598	51.3405	53.2097	50.7422	47.9503	53.4369
Tb927.6.680-1	-0.0216817	0.729105	5.77625	56.3982	51.6336	57.6224	55.1432	52.4912	55.5436
Tb927.6.690-1	0.0219531	0.870898	2.81215	6.57696	6.8995	7.43302	7.96507	6.58435	6.681
Tb927.6.700-1	0.0512495	0.542677	7.43884	178.802	153.056	179.418	192.043	162.189	175.529
Tb927.6.710-1	0.0363893	0.588634	5.84114	56.5661	55.3947	57.8538	61.4213	56.1556	56.5691
Tb927.6.720-1	-0.205516	0.00865883	10.8621	1847.44	2106.67	2026.84	1588.78	1882.99	1715.12
Tb927.6.730-1	0.0545278	0.450385	5.34938	42.8659	35.5212	41.6088	40.3708	41.4345	42.8089
Tb927.6.740-1	0.175622	0.0625897	5.2212	39.0426	29.2244	36.8386	40.7427	38.8265	39.1396
Tb927.6.750-1	0.0876438	0.271884	6.01775	68.5639	55.311	64.6036	65.8111	66.1313	68.3323
Tb927.6.810-1	0.141139	0.667846	-0.494683	0.746715	0.515812	0.7621	0.55015	0.697221	0.986309
Tb927.6.820-1	-0.155916	0.118727	1.968	3.98443	4.00044	4.38594	4.05325	3.37245	3.67694
Tb927.6.830-1	0.129011	0.200823	5.39112	41.7037	43.888	34.6856	41.7848	41.998	47.7314
Tb927.6.840-1	-0.0173789	0.844663	5.91877	57.9221	68.0517	56.6074	57.0749	57.9718	65.3493
Tb927.6.850-1	-0.111635	0.10814	5.39373	43.8823	46.33	40.7902	39.0955	40.5346	41.6141
Tb927.6.860-1	-0.04838	0.646082	3.82595	12.8359	16.9941	13.4266	13.6867	14.2096	13.9366
Tb927.6.870-1	0.0376883	0.525407	3.61254	11.8358	12.86	11.52	12.7875	12.2886	12.0976
Tb927.6.880-1	0.21767	0.00267457	5.71921	51.0862	44.3159	50.7409	56.1306	58.1136	55.6978
Tb927.6.890-1	0.326746	0.00126084	4.4947	22.9216	16.6805	20.406	25.0902	25.9056	24.2631
Tb927.6.900-1	0.127291	0.206782	3.98755	17.2438	12.6981	15.5491	16.3772	16.6201	16.6866
Tb927.6.910-1	0.36766	0.000132928	4.20143	17.1608	14.2421	16.7949	19.8892	20.8057	21.4916
Tb06.3A7.270-1	0.337594	0.000731361	4.4099	20.6953	15.5491	20.1015	24.6415	23.2983	23.2594
Tb927.6.920-1	0.535069	3e-06	2.62792	5.72022	4.15304	5.27172	7.29797	7.31788	7.32716
Tb927.6.930-1	-0.0837762	0.209402	6.07796	66.6508	75.7343	66.1586	68.3669	64.6736	63.7373
Tb927.6.950-1	-0.0186554	0.768446	7.42838	188.229	159.314	172.559	173.376	169.498	170.538
Tb927.6.960-1	-0.480828	0.000451438	1.39118	2.92897	3.17916	3.06079	2.17864	2.03435	2.35567
Tb927.6.1000-1	-0.0233122	1	-7.99345	0	0	0.0117984	0	0	0.0117458
Tb927.6.1070-1	0.152503	0.121586	5.24152	40.1835	29.6026	37.7182	41.0371	37.1919	41.2571
Tb927.6.1080-1	0.446101	5.33e-05	6.75031	105.056	81.525	86.8616	124.941	111.011	136.554
Tb927.6.1090-1	-0.0172961	0.779809	7.4191	180.717	160.813	174.997	172.187	165.424	172.75
Tb927.6.1100-1	-0.0353865	0.588793	4.95507	30.4575	30.9966	32.7389	30.3726	32.0317	29.5158
Tb927.6.1110-1	0.157888	0.0277548	5.01929	33.5082	27.8356	30.6313	33.8645	35.3733	33.3711
Tb927.6.1120-1	0.248278	0.000113044	5.24748	36.824	31.7587	35.601	41.2393	42.2352	40.2706
Tb927.6.1130-1	-0.133266	0.022284	5.76677	55.8677	59.7868	55.2212	50.6261	53.8205	51.3571
Tb927.6.1140-1	0.287712	0.000499163	5.99473	64.9438	50.7161	56.6325	72.6047	66.5151	71.1873
Tb927.6.1150-1	0.0906584	0.184024	6.38958	84.7146	82.9184	75.9943	81.2046	89.3057	88.9086
Tb927.6.1160-1	0.048553	0.351561	6.29217	78.7453	76.6256	75.7756	78.1709	80.1259	80.7586
Tb927.6.1170-1	-0.0179864	0.774182	6.85101	118.629	111.214	118.644	122.991	108.831	112.338
Tb927.6.1180-1	-0.10991	0.10122	5.43971	46.8111	44.8466	43.5095	44.2849	41.3177	39.6462
Tb927.6.1190-1	-0.116617	0.0478193	6.17606	71.0221	78.0031	76.6519	70.5656	68.2218	69.3758
Tb927.6.1200-1	-0.0288527	0.600365	5.86789	59.5755	57.718	59.6589	58.3264	57.7906	57.3302
Tb927.6.1210-1	-0.117521	0.0612917	6.16593	74.4061	73.6317	76.1343	69.9985	67.2792	69.3543
Tb927.6.1220-1	-0.0943772	0.0773324	5.81693	57.3913	60.7401	56.5168	55.2283	55.5243	52.8374
Tb927.6.1230-1	-0.0885485	0.326274	5.11883	31.0897	39.076	37.267	32.6745	36.5625	31.815
Tb927.6.1240-1	-0.07999	0.407066	6.31636	74.8542	88.7626	82.0709	72.6326	77.8783	81.9516
Tb927.6.1250-1	-0.0784284	0.201614	5.56242	46.332	50.5105	48.7732	44.3984	46.1936	47.3268
Tb927.6.1260-1	0.0240611	0.733747	5.95241	60.1486	66.6637	57.408	60.2978	63.3529	63.67
Tb927.6.1270-1	0.0861293	0.219971	6.01846	59.9172	63.8593	64.8914	68.0645	61.6408	70.5726
Tb927.6.1280-1	0.0666429	0.285858	6.03803	63.5401	62.8501	66.1893	71.0445	63.6127	67.0215
Tb927.6.1290-1	0.0823998	0.176577	4.856	29.3796	26.2385	28.7823	29.5235	30.9248	28.9123
Tb06.3A7.960-1	-0.00511745	0.944641	7.06428	140.22	125.535	136.454	125.686	134.595	140.502
Tb927.6.1300-1	0.468436	0.0572363	0.822928	1.76943	1.14079	1.54503	2.26755	1.542	2.34916
Tb927.6.1310-1	0.107374	0.387572	3.31033	9.7698	9.01946	9.86444	10.7795	9.95073	10.1357
Tb927.6.1320-1	0	1	#NUM!	0	0	0	0	0	0
Tb927.6.1330-1	0.174195	0.106622	3.02169	7.83902	7.10818	7.94843	8.8788	8.15863	8.79388
Tb927.6.1350-1	0.180812	0.143756	2.64159	6.3147	5.3435	5.8924	6.23847	6.42649	7.22569
Tb927.6.1390-1	0.0626728	0.608904	3.05327	8.32851	6.97013	9.06243	8.21509	8.35916	8.87009
Tb927.6.1410-1	-0.0252294	0.699096	6.15887	72.2884	73.3306	70.6137	74.4197	68.1431	69.9078
Tb927.6.1420-1	0.0611579	0.393323	6.05847	62.1234	65.5438	68.0254	69.3227	68.0623	66.8042
Tb927.6.1430-1	0.119707	0.114754	5.47896	46.0373	37.5006	44.7153	48.117	45.8605	45.367
Tb927.6.1440-1	-0.0134576	0.864738	5.68391	50.7012	47.5964	56.6394	50.3674	51.4904	51.652
Tb927.6.1450-1	0.0790184	0.256074	6.3568	75.6118	82.2538	81.2644	80.9072	88.8297	82.8768
Tb927.6.1460-1	0.0664306	0.207935	6.47602	88.2927	87.9583	84.6545	87.5646	94.6232	91.0143
Tb927.6.1470-1	-0.0516511	0.474659	8.35852	361.967	334.387	305.948	327.468	307.196	332.356
Tb927.6.1480-1	0.0959721	0.0738698	5.61895	48.6955	46.8123	47.0242	52.6176	50.8364	48.8798
Tb927.6.1490-1	0.0104645	0.855699	5.89702	61.9597	56.1949	59.9749	60.3089	59.0255	60.0819
Tb927.6.1500-1	0.0129844	0.877667	6.66252	109.404	89.7378	103.402	108.623	95.7397	100.909
Tb927.6.1510-1	-0.0376238	0.452155	5.59489	49.0573	49.2506	48.578	47.3917	47.4257	48.2863
Tb927.6.1520-1	-0.095753	0.125712	7.17141	141.731	159.079	145.973	134.183	142.803	141.119
Tb927.6.1530-1	-0.0883023	0.161765	6.67458	102.397	111.655	101.787	105.856	93.4967	97.7249
Tb927.6.1540-1	0.019432	0.750118	7.56833	193.625	186.458	185.483	177.428	195.213	200.593
Tb927.6.1550-1	-0.074226	0.204243	6.49773	92.8791	93.1262	92.0729	86.9742	83.6536	93.4984
Tb927.6.1560-1	0.11625	0.171204	5.73657	57.3021	44.3218	51.893	53.0518	58.8218	54.5214
Tb927.6.1570-1	0.073185	0.360328	7.95892	270.704	212.852	243.963	260.696	248.442	256.22
Tb927.6.1580-1	0.0612004	0.246938	5.67926	51.4252	48.433	50.6109	52.9764	52.1824	51.8255
Tb927.6.1590-1	0.0817305	0.251511	4.96263	32.2155	27.9878	30.6986	33.3464	30.214	32.6284
Tb927.6.1600-1	0.00118398	0.990493	6.51818	95.0016	89.6608	90.2107	94.7756	90.0144	90.28
Tb927.6.1610-1	0.046142	0.418698	5.753	54.2021	52.4493	52.5544	55.1728	53.8606	55.338
Tb927.6.1620-1	-0.133002	0.148282	5.50253	41.834	53.3573	47.0678	41.968	45.1368	42.6412
Tb927.6.1630-1	0.0607161	0.350453	5.815	52.3609	59.0154	53.9577	56.9083	59.2746	56.269
Tb927.6.1640-1	-0.0453801	0.626943	4.70279	26.0481	27.1871	26.1175	23.4397	26.767	26.695
Tb927.6.1660-1	-0.155442	0.0034758	5.89188	62.6382	63.0686	62.0193	57.2252	55.6809	55.6423
Tb927.6.1680-1	0.0278595	0.624091	5.73299	50.5242	53.3787	54.1144	56.5449	52.8393	51.7184
Tb927.6.1690-1	-0.0189285	0.806318	5.56405	45.2863	48.8079	48.7549	42.7834	50.9096	47.3126
Tb927.6.1700-1	-0.0532443	0.494656	6.17401	66.038	79.6965	74.8583	67.9435	74.3713	70.3179
Tb927.6.1710-1	-0.0805119	0.333334	6.56094	91.4086	105.943	93.7815	90.227	97.2933	87.8371
Tb927.6.1720-1	-0.227453	0.000822741	5.22579	37.6388	44.2422	39.2125	35.3279	35.2252	32.8813
Tb927.6.1730-1	0.0561113	0.326429	5.23736	35.8995	37.795	37.2732	39.8837	36.7056	38.779
Tb927.6.1740-1	-0.0136126	0.858933	6.04302	61.6165	74.1267	62.9994	63.6625	65.7952	67.4237
Tb927.6.1750-1	-0.132184	0.0683178	5.79553	52.299	63.462	58.4931	55.138	52.4017	51.4631
Tb927.6.1760-1	-0.144464	0.0679713	5.40788	41.1367	48.0799	44.5196	41.9429	40.3757	38.678
Tb927.6.1770-1	-0.0690326	0.223198	7.41521	175.567	174.356	174.388	164.221	165.377	170.215
Tb927.6.1780-1	-0.230415	0.0234774	5.4731	43.629	55.7863	44.4589	42.1919	40.7788	39.6677
Tb927.6.1790-1	0.0298052	0.837088	3.79892	12.5725	16.232	12.5191	13.7787	13.0019	15.4063
Tb927.6.1800-1	0.0885766	0.201624	4.99936	30.9245	32.4962	29.5962	34.347	31.0293	33.5215
Tb927.6.1810-1	-0.059619	0.428787	5.37799	40.2679	46.7024	40.3584	40.1324	43.0196	39.0292
Tb927.6.1820-1	-0.109977	0.0661904	7.08299	132.216	146.019	143.985	128.268	129.609	133.376
Tb927.6.1830-1	0.0224001	0.712449	6.73236	103.032	109.313	104.161	112.775	101.057	107.621
Tb927.6.1840-1	0.0834049	0.271061	5.92373	53.0712	63.3079	60.4645	64.641	63.5595	59.1834
Tb927.6.1850-1	0.116008	0.059284	5.91842	60.4116	55.7741	57.9691	59.7518	62.7364	66.2456
Tb927.6.1860-1	0.190967	0.0541044	4.22577	18.7276	15.8179	17.8779	19.9554	20.5479	19.3357
Tb927.6.1870-1	0.0547019	0.451365	7.19609	145.411	140.008	146.155	161.103	133.324	153.814
Tb927.6.1880-1	0.00520428	0.943222	6.84585	124.201	106.757	113.511	116.388	109.537	119.779
Tb927.6.1890-1	-0.146927	0.100784	5.70403	50.2834	63.4582	50.6012	46.9338	51.1597	50.3403
Tb927.6.1900-1	-0.0694615	0.30247	6.37463	84.2143	88.3614	82.3499	87.4657	74.0841	81.3827
Tb927.6.1910-1	-0.13274	0.0963791	5.42832	40.2581	49.873	44.9877	41.9763	41.26	40.0121
Tb927.6.1920-1	-0.187432	0.0352633	5.86957	55.8937	71.2724	59.6108	53.5875	57.5865	52.856
Tb927.6.1930-1	0.195618	0.00934363	6.44215	86.0585	76.0927	81.0543	91.6032	86.3683	100.537
Tb927.6.1940-1	-0.0115194	0.824377	5.82926	56.5925	57.8065	56.8514	57.2881	57.501	55.101
Tb927.6.1950-1	0.156732	0.0166011	5.58064	49.1557	41.5916	45.0337	51.1257	50.7619	49.4691
Tb927.6.1960-1	0.189782	0.00443725	5.86273	54.7431	50.2786	58.0825	60.9665	64.439	60.638
Tb927.6.1970-1	0.221647	0.0546615	6.01998	68.3963	51.0065	60.3509	59.4088	76.3619	73.8298
Tb927.6.1980-1	-0.0788088	0.134204	6.10102	71.3604	71.4852	68.7027	64.4085	68.3036	67.5906
Tb927.6.1990-1	-0.223523	0.00102463	6.89986	119.123	135.983	130.837	117.104	110.929	102.524
Tb927.6.2000-1	-0.0160468	0.760751	6.34999	81.0284	82.8608	82.1831	78.2323	81.8922	83.2317
Tb927.6.2010-1	0.0175708	0.768068	6.1582	75.2342	67.9334	69.7808	68.5719	74.971	72.0113
Tb927.6.2020-1	-0.0131677	0.790147	5.42883	44.0375	42.1345	43.6486	42.8184	42.8978	42.9231
Tb927.6.2030-1	-0.0484949	0.700719	2.17068	4.57217	4.16059	5.00236	5.04676	3.92126	4.31107
Tb927.6.2040-1	-0.113537	0.133249	5.53979	45.0411	50.4089	49.5983	46.9055	42.2469	44.9209
Tb927.6.2050-1	0.0254753	0.635213	7.36544	158.225	161.531	170.567	169.834	161.381	167.855
Tb927.6.2060-1	0.103248	0.180258	6.61807	102.017	84.7214	97.4112	105.261	95.4638	104.496
Tb927.6.2070-1	0.137166	0.0994881	5.08269	30.8607	32.767	33.1971	33.5316	36.444	36.5263
Tb927.6.2080-1	0.044576	0.480677	5.45755	41.206	43.2984	45.2828	45.0894	43.2984	45.4802
Tb927.6.2090-1	0.203625	0.00188664	6.15232	71.4154	61.5139	65.4216	78.1243	74.4574	75.8272
Tb927.6.2100-1	-0.169105	0.0131555	11.3127	2506.91	2838.8	2732.15	2564.38	2367.84	2252.22
Tb927.6.2120-1	-0.139259	0.0530104	5.8615	58.0908	62.5353	62.2098	57.9071	52.723	55.383
Tb927.6.2130-1	-0.0958741	0.183793	6.27579	83.447	75.2795	81.4495	79.8514	73.7489	71.1154
Tb927.6.2140-1	0.0504406	0.404773	5.71603	49.8513	51.529	53.5486	51.9912	54.252	54.2169
Tb927.6.2150-1	0.106914	0.114224	4.91376	30.1569	26.7545	30.17	31.0915	31.4169	31.2699
Tb927.6.2160-1	0.0286401	0.736609	4.48989	22.3513	22.0708	22.3134	20.6938	23.9948	23.3924
Tb927.6.2170-1	-0.132806	0.0541522	7.41696	182.357	173.164	180.754	171.699	149.156	168.239
Tb927.6.2180-1	-0.0375215	0.68794	4.75367	27.4174	26.2346	28.3265	25.2862	28.1705	26.428
Tb927.6.2190-1	-0.107134	0.250457	4.67796	25.7783	24.3309	29.533	26.4225	24.4177	23.1062
Tb927.6.2200-1	-0.0323638	0.656867	6.96154	136.33	113.249	128.523	121.633	120.888	127.175
Tb927.6.2210-1	0.0712984	0.362266	4.78876	28.9299	23.5948	28.3523	30.1549	27.3675	27.4486
Tb927.6.2220-1	0.0891141	0.33577	5.99477	55.3939	61.9462	68.0407	64.0036	64.3904	68.8348
Tb927.6.2230-1	-0.0751964	0.188968	5.61948	52.8854	47.755	50.6915	48.8428	47.7385	47.0596
Tb927.6.2240-1	-0.048835	0.438286	4.7507	27.9371	26.5662	27.6319	27.0976	25.9482	26.3499
Tb927.6.2250-1	-0.0175066	0.778098	5.75057	57.5948	51.9882	52.9195	55.2361	52.1828	53.1094
Tb927.6.2260-1	1.86302	1	-7.71505	0	0	0	0	0.0285556	0
Tb927.6.2270-1	0	1	#NUM!	0	0	0	0	0	0
Tb927.6.2280-1	0	1	#NUM!	0	0	0	0	0	0
Tb927.6.2290-1	0	1	#NUM!	0	0	0	0	0	0
Tb927.6.2300-1	1.08783	0.0801562	-3.73929	0.0644358	0.0778936	0	0.0453158	0.0935897	0.168039
Tb927.6.2370-1	-0.0416483	0.467672	4.3903	20.7927	22.7193	20.3078	20.7291	20.7509	20.5241
Tb927.6.2380-1	-0.0511346	0.40969	4.15843	17.8945	19.0226	17.6045	17.9088	17.26	17.4527
Tb927.6.2390-1	-0.175843	0.00274541	5.57248	48.8695	53.4038	49.1736	45.3413	46.0771	42.6538
Tb927.6.2400-1	-0.13166	0.0183232	5.48371	45.6876	48.4558	46.2147	41.2497	44.7065	42.1665
[truncated: 5,585 more rows]

## Sheet: 6b
GeneID	logFC	PValue	Log2 Avg RPKMs	2T1_S1	2T1_S2	2T1_S3	Mut_I_1	Mut_I_2	Mut_I_3
Tb927.1.10-1	1.93016	1	-6.69593	0	0	0	0	0	0.0578731
Tb927.1.30-1	0	1	#NUM!	0	0	0	0	0	0
Tb927.1.40-1	1.92964	1	-6.7398	0	0	0	0	0.0561397	0
Tb927.1.110-1	0.0918093	0.215048	8.87978	496.875	411.807	459.616	506.013	478.535	473.543
Tb927.1.270-1	-0.182933	0.152239	4.96985	32.3169	30.9869	36.6824	30.2904	32.4714	25.2812
Tb927.1.280-1	0.324079	0.581605	-1.4402	0.365946	0.3558	0.261964	0.451183	0.404577	0.371632
Tb927.1.290-1	-0.0291036	0.693465	4.22261	18.4948	19.2405	18.8352	17.5293	19.7009	18.2165
Tb927.1.370-1	0.0910448	0.293398	3.90106	13.8622	15.2717	14.2665	14.0043	16.5207	15.7118
Tb927.1.400-1	0.0420656	0.721767	4.11445	15.5527	17.5232	18.1192	17.5059	17.5991	17.626
Tb927.1.470-1	-0.34334	0.00285939	4.95603	31.2884	37.9372	34.9722	30.7255	27.1572	24.1561
Tb927.1.480-1	0.0537513	0.499726	2.89131	7.12599	7.78868	6.92653	7.16559	7.94403	7.56595
Tb927.1.490-1	0.00529649	0.966679	5.51356	44.6796	45.4508	46.6554	44.99	46.9632	45.3544
Tb927.1.530-1	0.123949	0.176739	5.88559	54.2384	61.7692	53.7357	61.6265	59.1153	64.2392
Tb927.1.540-1	0.449138	2.16e-07	4.52868	20.8319	17.9684	19.7479	24.9244	26.0528	28.9645
Tb927.1.560-1	0.10698	0.1056	5.77814	49.6021	54.7502	54.177	57.2673	57.4213	56.0461
Tb927.1.570-1	0.0986437	0.156474	6.41051	84.2675	81.1122	81.1009	85.9248	94.7372	83.2549
Tb927.1.580-1	-0.0946079	0.196675	5.66179	49.0329	57.0104	50.8062	48.0145	50.2795	48.6081
Tb927.1.600-1	0.0295866	0.691019	6.03661	68.4681	68.2697	58.1841	67.5537	63.9554	67.4387
Tb927.1.610-1	-0.22348	0.000989239	6.21717	78.1833	86.1037	76.1581	69.2954	66.8268	69.815
Tb927.1.630-1	-0.230613	0.00337244	6.54491	94.094	112.542	95.7995	83.318	87.3413	87.1337
Tb927.1.640-1	-0.0251501	0.67412	5.21017	36.6803	38.2643	37.0767	36.4109	36.4	37.2774
Tb927.1.650-1	-0.000722976	0.998303	5.89542	57.1759	65.2235	56.1841	53.7469	59.9379	64.8816
Tb927.1.670-1	0.168425	0.00951564	5.5415	42.4615	46.9108	42.212	49.9594	50.2374	47.6728
Tb927.1.690-1	-0.0306944	0.657308	5.83125	58.7747	59.1963	54.6482	54.4365	59.6374	54.9192
Tb927.1.700-1	-0.0703041	0.194262	9.45359	725.165	718.91	710.622	679.418	671.797	701.008
Tb927.1.710-1	-0.242208	0.000286197	5.93501	61.8441	71.442	65.6164	54.3078	57.6167	56.2589
Tb927.1.720-1	-0.104153	0.069565	6.23558	76.393	79.6248	78.1876	71.1637	73.8387	72.9052
Tb927.1.730-1	-0.117956	0.0607854	6.12549	69.2353	76.3887	72.3949	70.5017	65.7656	64.6111
Tb927.1.740-1	0.23255	0.000349417	5.90915	54.702	57.6164	53.4474	60.8037	67.0589	66.9355
Tb927.1.750-1	-0.0959958	0.151613	5.53795	47.0561	51.1462	45.8217	46.889	44.46	43.3931
Tb927.1.760-1	-0.147182	0.0969923	5.20008	35.2653	44.888	35.7465	34.504	35.2056	34.9522
Tb927.1.780-1	-0.225612	0.0610598	1.84172	3.70449	4.06789	3.82702	3.53924	3.16401	3.20353
Tb927.1.790-1	-0.206444	0.0098942	3.10493	8.53706	10.0181	9.09694	7.85542	8.24799	7.86569
Tb927.1.820-1	-0.519028	1.47e-07	5.32862	42.5814	55.6422	43.7977	34.4947	32.9321	31.6683
Tb927.1.830-1	0.0461666	0.622447	2.38577	4.5726	5.37581	5.47779	5.39028	5.13912	5.40178
Tb927.1.840-1	-0.104652	0.0692617	6.18625	73.2688	76.9103	76.1845	69.5152	69.7847	71.2519
Tb927.1.860-1	0.0245502	0.692087	8.19165	306.562	274.435	288.657	293.808	301.344	289.411
Tb927.1.870-1	0.0967161	0.1292	6.49751	85.5899	84.2053	92.182	94.6387	91.8241	93.6806
Tb927.1.880-1	-0.0816814	0.299336	3.71736	14.9249	12.1116	13.5415	13.2531	12.7194	12.3695
Tb927.1.890-1	-1.17479	0.238698	-4.62629	0.0861469	0.0418792	0.0411124	0	0.0238102	0.0499916
Tb927.1.990-1	0.0642758	0.332537	6.86809	119.378	109.667	113.59	116.509	119.986	121.763
Tb927.1.1000-1	-0.148365	0.0275004	6.29619	77.6601	88.0978	82.1178	77.6752	70.829	75.1339
Tb927.1.1010-1	0.113787	0.216422	3.67348	13.7374	11.3684	11.6665	13.3905	13.0544	13.3386
Tb927.1.1020-1	-0.209507	1	-5.97963	0	0.025206	0.0247445	0	0	0.0451329
Tb927.1.1030-1	-0.21566	0.261754	-0.144258	0.906377	0.881247	1.13041	0.905912	0.721481	0.883639
Tb927.1.1040-1	0.157077	0.510977	0.822214	1.62792	1.45617	1.92672	1.73413	2.08774	1.77602
Tb927.1.1050-1	0.17588	0.0193268	4.6155	25.0037	20.5497	23.5112	26.2574	25.6089	26.1492
Tb927.1.1060-1	-0.0564813	0.619158	3.77808	13.7831	13.7175	14.4504	12.1496	15.2381	12.9738
Tb927.1.1080-1	-0.0780698	0.209652	4.85562	29.0414	29.3878	30.7846	28.8355	28.3046	27.3611
Tb927.1.1100-1	-0.0162733	0.779226	4.75951	27.2472	27.905	26.5671	26.8974	27.1364	26.7674
Tb927.1.1120-1	0.144868	0.128418	3.07708	7.68908	7.56316	8.79539	9.10377	8.73231	8.75042
Tb927.1.1130-1	-0.783729	0.512533	-6.20261	0.00895621	0.0348316	0.00854846	0.00883384	0.00990167	0.0103947
Tb927.1.1140-1	0.903328	1	-6.96728	0	0	0.0147568	0.0152495	0	0.0179439
Tb927.1.1150-1	-0.00481761	0.948755	4.11146	17.652	16.5025	17.7929	17.7286	16.7802	17.2551
Tb927.1.1160-1	-0.178347	0.00364372	5.00903	32.6478	34.2715	35.65	30.8677	29.883	29.8857
Tb927.1.1170-1	0.0446044	0.567298	7.20666	137.173	153.599	145.44	142.929	148.631	158.508
Tb927.1.1200-1	-0.119219	0.250316	2.78122	6.93798	7.65922	6.86783	6.06872	6.94461	6.76752
Tb927.1.1210-1	-1.5516	0.379723	-4.99156	0.114516	0	0.0364341	0.0376504	0	0
Tb927.1.1220-1	-0.0401735	0.520333	6.24818	73.9449	78.2203	79.0588	76.7656	74.0749	74.0159
Tb927.1.1230-1	-0.0751647	0.306314	5.1154	32.6343	37.7039	36.3546	32.6878	34.5527	34.0561
Tb927.1.1240-1	0	1	#NUM!	0	0	0	0	0	0
Tb927.1.1270-1	0	1	#NUM!	0	0	0	0	0	0
Tb927.1.1300-1	0.903136	1	-6.74199	0	0.0174723	0	0.017725	0	0.0208569
Tb927.1.1310-1	1.42209	0.666606	-6.77038	0	0.012486	0	0.0126666	0	0.0298094
Tb927.1.1330-1	0.0264546	0.768043	3.61317	11.5595	11.6356	13.1619	11.4686	12.464	13.1319
Tb927.1.1340-1	0.136588	0.0454128	4.87217	29.6563	26.6032	27.4528	31.8154	30.415	29.7765
Tb927.1.1350-1	-0.0861973	0.177743	4.32268	20.2178	20.8949	20.7149	19.4615	20.5377	18.2361
Tb927.1.1370-1	-0.108928	1	-6.0417	0.00813962	0.00791394	0.0310762	0.0160568	0.00899887	0.0188939
Tb927.1.1380-1	0.135371	0.226054	2.13822	4.01139	4.77208	3.81035	4.88865	4.72268	4.208
Tb927.1.1390-1	0	1	#NUM!	0	0	0	0	0	0
Tb927.1.1400-1	0.0646803	0.617587	3.17795	9.44364	9.12632	7.97888	9.51158	8.73725	9.50342
Tb927.1.1420-1	-0.134361	0.114463	5.10038	35.7187	32.0538	39.9324	33.2163	31.3518	33.5611
Tb927.1.1470-1	-1.82303	1	-9.35172	0	0.00918341	0	0	0	0
Tb927.1.1500-1	-0.103752	0.529926	0.461069	1.42327	1.40809	1.43791	1.04261	1.33427	1.61322
Tb927.1.1530-1	-0.247359	0.000248074	2.81601	7.25925	8.02128	7.65315	6.61507	6.14732	6.5566
Tb927.1.1540-1	-0.193729	0.0020816	5.48761	45.7566	51.3799	46.4932	42.3934	41.5864	41.5978
Tb927.1.1550-1	-0.164349	0.0584057	6.06489	63.1352	81.0882	68.0361	63.5445	63.1848	62.6774
Tb927.1.1560-1	0.340903	0.0065515	1.99765	3.24777	4.01758	3.30366	4.45167	4.02049	4.91969
Tb927.1.1580-1	-0.0440009	0.644854	5.10481	31.9267	39.1494	33.7269	32.8282	36.2696	32.5663
Tb927.1.1600-1	-0.00558592	0.949653	3.56331	12.8894	10.3039	12.3373	11.1801	12.3509	11.8657
Tb927.1.1610-1	-2.60302	0.501694	-7.25238	0	0.0198579	0.0194943	0	0	0
Tb927.1.1620-1	0.310364	0.00469278	4.70997	27.2184	19.1406	23.7447	28.4401	28.471	30.0188
Tb927.1.1630-1	-0.143662	0.475029	1.15862	2.33774	2.2395	2.461	2.37361	1.74835	2.23441
Tb927.1.1640-1	0.106823	1	-7.46028	0.0157691	0	0	0	0	0.0183018
Tb927.1.1660-1	-1.85284	0.0397597	-4.36305	0.0560974	0.0909034	0.089239	0.0553309	0	0
Tb927.1.1670-1	0.0484498	0.418142	4.36995	21.0911	20.0836	19.8184	21.6152	20.0204	21.4328
Tb927.1.1680-1	-0.0844579	0.22064	6.59503	92.6986	104.147	101.663	95.0792	96.1336	90.3127
Tb927.1.1690-1	-0.0513859	0.404888	5.69906	51.4046	55.3279	51.8995	52.5375	50.5397	49.9935
Tb927.1.1700-1	0.0113818	0.87098	5.21081	39.1479	34.7944	36.7347	38.392	36.4305	36.71
Tb927.1.1710-1	-0.0151867	0.815494	5.82759	57.691	56.1186	57.462	57.7703	56.1175	55.5865
Tb927.1.1720-1	-0.247959	0.000771724	6.19123	73.4022	86.3668	78.2238	64.8043	66.7879	68.8411
Tb927.1.1730-1	-0.0571931	0.340114	6.11737	73.3579	67.3538	71.6928	69.0359	66.7384	68.3675
Tb927.1.1740-1	-0.20985	0.0251643	3.22492	9.92731	10.0409	10.1177	8.9783	8.64304	8.39105
Tb927.1.1750-1	-0.207082	0.0239501	4.98858	29.3434	38.3102	34.4121	29.7886	29.6217	29.0099
Tb927.1.1760-1	0.0119915	0.915241	5.18739	33.5862	41.6973	33.5665	35.3184	37.7977	36.6644
Tb927.1.1770-1	-0.0682392	0.364354	6.28327	79.8466	83.6621	75.6733	75.015	78.7001	74.4104
Tb927.1.1790-1	-0.0827144	0.262954	6.8186	115.36	122.736	110.247	110.623	109.905	108.39
Tb927.1.1820-1	1.7733	1.7e-41	7.60004	75.3013	103.671	84.4995	355.984	264.264	280.382
Tb927.1.1840-1	-0.047481	0.568841	4.26445	17.5626	21.5063	19.5344	19.0728	18.6809	18.9558
Tb927.1.1850-1	-0.0841698	0.394276	4.22322	17.8828	21.4317	18.3473	17.2559	19.0203	18.1261
Tb927.1.1880-1	0.118821	0.0547509	5.24974	38.5223	33.9026	37.0209	39.4023	39.8979	39.54
Tb927.1.1890-1	-0.0303418	0.666555	5.09177	37.6706	31.7805	33.9322	33.9407	33.9031	33.3825
Tb927.1.1910-1	-0.120611	0.0606943	5.25962	37.7642	42.4363	39.5319	37.994	36.346	35.7831
Tb927.1.1920-1	-0.15477	0.0113036	5.54045	49.276	50.357	47.4748	43.7115	44.8144	43.6158
Tb927.1.1930-1	-0.0405854	0.496308	4.0265	16.5534	16.0833	16.9404	16.0339	15.7996	16.3695
Tb927.1.1960-1	-0.0336274	0.622111	6.25813	76.3133	74.7691	81.2163	78.228	73.505	75.2056
Tb927.1.1980-1	0.221557	0.000714621	6.13352	67.872	61.5205	65.0803	74.5985	75.0978	77.0657
Tb927.1.1990-1	0.514811	9.57e-05	5.40288	40.2743	27.2049	37.0337	49.0241	45.6636	54.6517
Tb927.1.2020-1	0.495413	0.106382	0.400593	0.976754	1.16071	1.13946	1.33807	1.91976	1.38555
Tb927.1.2040-1	0.15405	0.260002	2.76688	7.19182	5.15968	6.97899	7.16461	7.19441	7.14852
Tb927.1.2100-1	-0.167137	0.00676348	7.01325	133.929	137.404	138.642	129.648	118.079	117.384
Tb927.1.2110-1	0.0129206	0.888107	4.10988	17.8609	16.042	17.6665	17.2332	18.8146	15.9798
Tb927.1.2120-1	0.108396	0.239318	4.61047	24.5863	21.0193	24.9228	24.8685	23.592	27.5799
Tb927.1.2150-1	-0.13842	0.237257	4.80866	26.4578	32.2125	29.4121	25.9414	24.6505	29.4771
Tb927.1.2160-1	-0.0925998	0.365271	4.62441	24.1256	25.7982	26.4551	24.2543	24.8506	22.5082
Tb927.1.2190-1	-0.0463901	0.473178	5.12945	37.8105	33.8313	35.0615	35.2607	33.8133	34.2474
Tb927.1.2200-1	-0.0575117	0.688455	3.61014	13.065	13.3911	10.9345	12.95	10.6019	12.325
Tb927.1.2210-1	0.117116	0.103373	7.45988	180.571	171.431	154.729	175.383	185.706	188.509
Tb927.1.2230-1	0.0470316	0.622256	8.25547	261.66	342.983	297.166	301.275	308.972	321.507
Tb927.1.2260-1	0.069208	0.307202	7.72137	195.256	213.686	209.001	221.354	212.526	214.411
Tb927.1.2310-1	0.123757	0.357292	7.00809	121.338	131.906	116.401	149.464	125.376	127.836
Tb927.1.2320-1	-0.0519364	0.439528	5.97951	65.1033	59.6291	67.9764	63.3357	61.9839	60.5555
Tb927.1.2330-1	0.0871094	0.895516	-0.621597	0.724665	0.546651	0.62012	0.714763	0.814976	0.478531
Tb927.1.2340-1	-2.64556	0.0232317	-5.64049	0.0244909	0.0238119	0.0584397	0	0.0135381	0
Tb927.1.2420-1	-0.410701	1.14e-06	5.6223	60.2277	52.5378	55.9336	43.9521	42.1432	40.7574
Tb927.1.2430-1	-0.251472	0.0179319	4.03926	16.8113	17.028	19.7913	15.7668	15.2524	13.9984
Tb927.1.2570-1	-0.0439526	0.423743	7.08251	140.102	136.316	136.384	137.782	129.973	132.648
Tb927.1.2580-1	-0.00639462	0.914666	7.28072	157.565	159.322	150.644	158.622	153.257	153.561
Tb927.1.2600-1	-0.172663	0.0267102	4.27132	18.8503	22.1624	20.3884	19.3364	17.2676	17.8581
Tb927.1.2640-1	-0.173759	0.0785064	5.50671	43.1517	54.7258	46.735	45.4372	42.0673	40.6781
Tb927.1.2670-1	-0.121725	0.109877	6.70048	104.55	114.466	106.152	104.863	92.3004	101.683
Tb927.1.2700-1	-0.201701	0.023854	5.65949	48.8718	61.7103	51.6469	50.0105	47.0928	43.9358
Tb927.1.2710-1	-0.190439	0.0551867	4.93767	28.4964	38.3261	31.1797	29.4069	29.3277	27.1442
Tb927.1.2730-1	-0.287464	0.000562012	5.63792	51.5607	60.9547	51.7133	47.0731	43.0242	44.4427
Tb927.1.2740-1	-0.367283	1.37e-06	5.96162	63.1291	77.6827	69.8229	56.2208	54.2912	52.7713
Tb927.1.2750-1	0.164764	0.147635	8.22634	322.402	291.523	233.294	319.451	308.931	321.31
Tb927.1.2760-1	0.355244	3.07e-06	8.77214	359.625	410.833	380.372	475.535	507.252	489.57
Tb927.1.2770-1	0.56978	7.4e-05	4.78269	25.1675	16.8371	24.4663	29.2289	32.2926	37.1601
Tb927.1.2780-1	0.435667	0.0340843	2.91691	7.52752	4.7357	6.97349	7.1335	10.0355	8.90783
Tb927.1.2820-1	-0.349919	6.02e-05	5.7515	55.6122	69.1516	56.3649	48.5987	47.67	45.843
Tb927.1.2970-1	0.468017	0.000383826	5.6595	47.6184	32.8553	46.7765	57.7317	57.3523	60.9362
Tb927.1.2980-1	0.57649	5.8e-05	4.25932	18.6701	11.3583	16.0947	21.9667	22.7255	24.0883
Tb927.1.2985-1	0.083766	0.343132	6.87994	120.874	100.617	121.614	125.674	117.007	120.886
Tb927.1.2990-1	0.376527	0.000186875	5.45763	43.4587	31.4383	39.8308	47.9567	49.921	51.0654
Tb927.1.3000-1	0.181972	0.0268009	6.35392	85.5512	67.0615	77.3172	87.5793	84.2267	89.0262
Tb927.1.3010-1	0.557173	9.16e-07	5.31062	37.5278	25.8542	32.9724	46.9676	45.7548	49.0491
Tb927.1.3030-1	0.139074	0.108323	6.5084	92.8728	79.9866	87.1116	102.038	86.8285	97.3909
Tb927.1.3040-1	0.1113	0.260017	5.72808	52.776	46.2291	53.9016	60.2136	53.357	51.5573
Tb927.1.3050-1	0.118209	0.126499	6.15534	72.8438	62.5213	69.716	78.4776	69.945	74.1504
Tb927.1.3070-1	-0.110144	0.122516	6.72318	104.001	114.805	110.253	107.155	94.715	102.984
Tb927.1.3110-1	0.0268152	0.61983	7.04523	128.305	133.087	131.156	134.063	131.542	134.31
Tb927.1.3120-1	0.0598661	0.387857	3.14567	9.13742	8.15109	8.71231	9.17259	8.7832	9.14301
Tb927.1.3130-1	-0.0889554	0.0957088	6.45016	91.9686	89.1604	89.2712	85.7221	84.7391	83.755
Tb927.1.3150-1	-0.00361118	0.95418	6.76043	109.342	110.461	105.883	116.447	101.987	106.373
Tb927.1.3170-1	0.0902477	0.191626	6.85017	118.694	108.597	108.007	117.661	116.265	123.02
Tb927.1.3180-1	-0.215086	0.00303976	11.4413	2866.91	3055.48	3040.74	2587.31	2638.33	2496.04
Tb927.1.3200-1	0.31022	9.56e-06	6.95131	118.503	105.593	107.396	135.204	133.162	142.657
Tb927.1.3220-1	-0.0999335	0.105442	5.89739	63.942	61.8064	59.2699	58.6007	57.0097	57.0093
Tb927.1.3230-1	-0.0462829	0.422861	5.85385	56.6404	60.1283	59.5069	55.1116	57.355	58.2639
Tb927.1.3250-1	-0.0962609	0.156992	5.09058	35.0651	36.3501	34.2152	33.4904	32.0386	33.2816
Tb927.1.3260-1	0.0948411	0.119255	5.37085	41.4754	37.7074	40.8777	42.821	42.6725	42.724
Tb927.1.3270-1	0.427246	5.28e-05	4.76897	27.4501	19.8206	22.4989	29.3977	31.2671	33.155
Tb927.1.3280-1	0.198769	0.00900688	5.57133	47.5082	41.4502	43.8778	50.4986	50.3865	51.5698
Tb927.1.3290-1	0.0612003	0.322211	5.64961	51.208	48.4496	47.7495	51.8055	49.6654	52.3202
Tb927.1.3300-1	-0.253666	0.000897754	5.55164	47.0628	56.3175	49.6766	44.8189	43.143	40.4052
Tb927.1.3310-1	-0.0711031	0.37062	7.48252	182.347	185.182	182.209	180.783	156.222	186.294
Tb927.1.3320-1	0.770803	0.000772038	2.50565	5.21866	2.70612	4.66409	6.41079	7.98997	7.08466
Tb927.1.3350-1	0.726178	0.00353424	0.248289	1.02238	0.925477	0.740285	1.59954	1.32518	1.51392
Tb927.1.3390-1	0.188702	0.00514575	6.87127	109.001	104.361	114.928	128.746	118.03	127.375
Tb927.1.3400-1	-0.189283	0.00953037	6.04243	65.3281	75.31	70.0519	63.4684	60.8077	60.4949
Tb927.1.3410-1	-0.179244	0.00619338	5.40738	44.3174	47.1187	43.8074	41.9544	40.1941	37.2529
Tb927.1.3450-1	-0.167412	0.0444617	3.70462	12.8729	14.2283	14.2813	12.7591	11.9912	12.0935
Tb927.1.3550-1	-0.289203	0.0160251	3.99795	15.3123	19.6335	17.7646	13.7683	13.8019	15.5833
Tb927.1.3560-1	-0.11322	0.10469	5.58144	45.4108	53.3052	50.5662	46.3096	46.8199	44.8858
Tb927.1.3610-1	-0.0981684	0.406889	3.38482	10.6226	11.7142	10.0856	10.9462	9.76604	9.53854
Tb927.1.3730-1	0.885427	0.559693	-2.49387	0.19086	0	0.182171	0.47063	0	0.221514
Tb927.1.3800-1	0.28587	0.00325604	5.20793	34.8519	29.9234	35.1519	39.2051	43.1372	39.4965
Tb927.1.3810-1	0.204361	0.00622724	7.1012	135.629	118.215	128.93	145.191	146.71	149.13
Tb927.1.3820-1	0.0798718	0.283827	7.73246	187.486	217.91	214.906	214.95	207.003	233.754
Tb927.1.3830-1	-0.0581874	0.351037	9.67841	878.526	787.413	841.804	832.895	777.706	797.992
Tb927.1.3840-1	0.260114	0.00327898	5.05662	31.6174	26.7845	32.4535	33.0966	36.6316	39.1008
Tb927.1.3860-1	0.368925	0.000533282	4.47287	22.4298	15.7714	19.9439	23.9647	25.0821	26.0432
Tb927.1.3880-1	0.244544	0.022314	5.09769	36.4707	25.514	32.0564	36.8833	38.1237	36.4034
Tb927.1.3890-1	0.144219	0.099	6.13447	75.1317	59.5617	65.5477	73.33	74.1862	73.7561
Tb927.1.3910-1	-0.0282201	0.690761	5.72327	55.9041	48.7119	55.4244	52.6511	52.5054	51.7805
Tb927.1.3940-1	0.0152474	0.832797	5.76201	55.8344	52.2351	53.8768	56.4468	53.9538	53.2559
Tb927.1.3950-1	-0.0270846	0.720857	7.82697	232.676	222.868	232.052	222.643	236.954	215.208
Tb927.1.4010-1	-0.293208	9.72e-05	3.04955	8.63451	9.93206	8.79082	7.72602	7.35287	7.24104
Tb927.1.4020-1	-0.111475	0.36938	3.59781	12.1831	14.3406	11.2152	12.5656	10.4608	11.8789
Tb927.1.4040-1	-0.0328904	0.628856	5.05946	34.2654	35.0992	31.8249	33.4433	34.2903	31.156
Tb927.1.4050-1	-0.0998739	0.0741698	5.48383	46.2102	46.5388	46.1545	44.718	42.4249	42.4561
Tb927.1.4100-1	0.163287	0.0941397	6.45352	85.8385	86.2861	75.9312	87.0868	102.488	88.2109
Tb927.1.4140-1	-0.261712	0.0148632	2.58442	6.92616	6.77776	5.91119	5.04617	5.82154	5.50373
Tb927.1.4160-1	-0.0919326	0.17126	6.86473	113.516	122.678	124.608	118.209	113.737	106.514
Tb927.1.4180-1	-0.332549	3.17e-06	5.55537	50.6689	55.7507	50.851	43.2348	41.0769	40.5698
Tb927.1.4220-1	-0.241767	0.00617716	6.18138	69.9478	90.6107	75.3612	65.8257	67.694	66.0058
Tb927.1.4230-1	-0.0732222	0.387848	6.34444	77.4373	93.1614	79.3555	78.655	76.1966	82.7437
Tb927.1.4250-1	-0.159328	0.0976299	5.53003	45.2884	57.0641	43.9153	44.5383	42.7184	43.7152
Tb927.1.4280-1	-0.0944955	0.145555	4.59458	26.0752	24.6978	24.0869	23.7117	23.2688	23.1224
Tb927.1.4300-1	-0.299246	0.00091276	4.9006	31.3422	37.2985	30.2373	28.151	26.4793	25.7087
Tb927.1.4310-1	-0.197164	0.00425494	5.41219	45.242	45.3666	45.8575	41.7559	36.469	40.805
Tb927.1.4340-1	-0.280126	0.00129028	5.71232	54.1066	65.3733	53.0358	47.7557	48.8941	45.4154
Tb927.1.4370-1	-0.201132	0.0253246	6.5928	94.6281	119.977	95.1194	92.8083	87.675	88.9301
Tb927.1.4380-1	-0.0071843	0.916113	5.90497	56.1416	65.2264	58.8387	60.5459	57.7236	61.0454
Tb927.1.4400-1	-0.139636	0.116399	6.1674	68.5069	83.4967	74.0526	72.1234	63.6696	69.3961
Tb927.1.4410-1	0.106508	0.112626	6.34971	79.7557	78.8777	76.9994	80.7614	86.2034	86.7353
Tb927.1.4420-1	-0.255567	0.000253843	4.81802	28.4763	33.5006	30.1173	24.9189	26.1781	26.0556
Tb927.1.4440-1	-0.144804	0.201962	3.21732	9.24231	10.9153	9.14548	8.83275	9.09225	8.57532
Tb927.1.4450-1	-0.05626	0.352092	4.88809	31.9444	28.8057	29.8206	29.2643	29.6584	28.1761
Tb927.1.4470-1	-0.123107	0.0896136	6.23618	76.28	81.1949	78.3161	71.8441	71.1981	73.4699
Tb927.1.4480-1	-0.0882531	0.147432	5.55064	47.8428	50.2489	46.8208	44.4906	46.2012	45.625
Tb927.1.4490-1	-0.0831234	0.3321	7.54858	180.701	212.864	184.262	183.502	174.982	186.999
Tb927.1.4500-1	-0.108564	0.103457	7.23648	150.117	168.335	150.974	150.039	145.042	140.284
Tb927.1.4520-1	-0.223943	0.00330828	5.25551	37.3004	42.7431	43.4327	35.3364	35.8125	34.5768
Tb927.1.4540-1	-0.494251	0.000584381	2.13789	4.9479	6.06436	4.44248	4.1772	3.69703	3.07813
Tb927.1.4620-1	0	1	#NUM!	0	0	0	0	0	0
Tb927.1.4650-1	-0.090643	0.205959	6.62602	95.1499	107.336	103.134	98.2104	91.4421	97.3553
Tb927.1.4680-1	-0.114255	0.0673262	6.31538	81.2736	86.9952	80.1035	76.9566	76.4166	76.0809
Tb927.1.4690-1	-0.163219	0.0369886	7.142	150.227	148.877	148.564	137.414	127.62	134.735
Tb927.1.4700-1	-0.145945	0.0982034	5.91536	58.4801	71.7587	59.9779	58.6876	58.19	55.0249
Tb927.1.4710-1	0.0929486	0.283105	5.97149	63.1416	59.0159	60.0013	59.9304	69.2601	65.1364
Tb927.1.4720-1	0.0424815	0.485609	6.17312	71.6302	72.9054	68.7452	69.1916	76.3548	74.1292
Tb927.1.4730-1	-0.0414424	0.570404	7.06635	124.136	147.534	136.16	133.049	126.503	136.761
Tb927.1.4740-1	-0.134802	0.0885449	5.36221	39.8359	48.7684	40.5541	39.1731	39.2728	39.192
Tb927.1.4760-1	-0.22564	0.00450654	5.64857	50.4061	61.0476	50.781	45.9877	46.3313	46.4283
Tb927.1.4780-1	-0.119356	0.176044	5.93939	57.9313	73.8891	59.8918	58.9785	60.4992	57.0111
Tb927.1.4800-1	-0.530495	3.9e-07	5.06241	34.0848	46.651	37.7369	27.8682	28.1903	25.9565
Tb927.1.4830-1	0.106535	0.188167	5.64727	47.1114	52.2057	45.493	53.4505	48.6692	53.7816
Tb927.1.4890-1	0.178425	0.0665726	4.58484	25.0593	20.3077	22.1884	25.7848	27.1263	23.5214
Tb927.1.4900-1	0.264503	0.000188363	8.42167	334.248	290.427	310.008	380.864	360.772	381.112
Tb927.1.4920-1	0.0340601	0.829295	2.3351	4.94191	4.74998	5.28295	5.84926	4.37088	5.08014
Tb927.1.4970-1	0.00203461	0.994803	3.4676	9.8515	11.3722	11.9282	9.85423	13.47	9.89849
Tb927.1.5000-1	0.14964	0.0110685	6.5212	85.059	85.9058	90.3151	99.4117	94.3306	96.0754
Tb927.1.5030-1	0.0978017	0.0998955	4.74378	25.9676	24.9259	26.7593	27.4152	27.9606	27.7293
Tb927.1.5100-1	0.24588	0.0011191	6.90654	118.111	103.86	107.358	134.823	132.965	122.705
Tb927.1.5110-1	0.404901	2.59e-05	6.20274	69.998	55.4661	64.698	82.5029	82.7186	86.5557
Tb927.1.5180-1	0.321515	0.0505375	6.34164	86.3681	61.5507	68.4582	104.864	79.04	86.3214
Tb927.1.5220-1	0	1	#NUM!	0	0	0	0	0	0
Tb927.1.5240-1	0.360787	0.00963184	3.69882	12.8027	9.61796	11.706	16.8757	14.8238	12.0863
Tb927.1.5250-1	-1.82277	1	-6.06626	0	0	0.0895415	0	0	0
Tb927.1.5260-1	-0.380684	1	-5.26521	0.0307497	0.0298971	0.0293497	0.0303295	0	0.0356884
Tb927.2.150-1	-0.0771616	0.451353	6.81798	111.109	120.585	115.833	105.547	122.46	101.434
Tb927.2.160-1	-0.0607462	0.834701	1.78565	2.97332	4.13618	3.4492	3.02292	4.45035	2.65451
Tb927.2.170-1	0.129716	0.0685587	4.20438	17.6014	18.2329	16.982	18.0894	19.995	19.7095
Tb927.2.690-1	0.0891422	0.3838	2.98723	7.18895	8.12792	7.73659	8.17668	8.3444	8.00243
Tb927.2.900-1	-0.0873398	0.398668	6.99574	134.936	116.743	142.81	130.671	131.366	109.207
Tb927.2.950-1	0.173084	0.00887955	3.28965	8.88765	9.28932	9.39948	10.2181	10.4707	10.4072
Tb927.2.960-1	0.215232	0.475866	1.42439	2.57661	2.59796	2.27713	2.82378	3.05961	2.76893
Tb927.2.1250-1	0.0758071	0.430142	6.47082	90.4784	78.5522	90.1083	95.1857	95.5389	82.3194
Tb927.2.1290-1	-0.684585	0.0900993	-0.119369	0.980876	1.49864	0.936218	0.760157	0.697127	0.650523
Tb927.2.1380-1	0.241501	0.123543	1.64151	2.65836	3.38834	2.53733	4.17438	2.97554	2.98555
Tb927.2.1470-1	0.452973	0.0561899	1.57273	3.13647	1.88352	2.52407	4.0035	3.1956	3.10489
Tb927.2.1600-1	0.0556385	0.405748	5.84644	53.5341	56.9295	58.8259	59.3678	60.3659	56.2041
Tb927.2.1700-1	0.23481	0.0241542	6.13251	69.4225	58.3711	65.5902	80.7377	68.5626	78.2573
Tb927.2.1720-1	-0.0802343	0.385126	5.98514	59.1744	65.5403	70.6111	63.47	62.9833	58.2853
Tb927.2.1730-1	0.0625646	0.338576	5.35013	39.1531	40.1923	40.3726	42.3046	40.7346	41.9807
Tb927.2.1740-1	-0.0497342	0.618732	5.12192	31.3826	40.4917	34.3904	34.7435	33.7449	34.1777
Tb927.2.1760-1	-0.0378923	0.546766	6.13933	70.0242	74.5834	69.6388	70.3524	68.5384	69.7991
Tb927.2.1780-1	-0.0443637	0.583048	4.03209	15.7309	17.0532	17.0653	17.4794	15.7007	15.13
Tb927.2.1790-1	-0.24567	0.0490615	5.32446	37.838	46.9488	45.6793	41.9802	35.0801	32.8949
Tb927.2.1800-1	-0.0251162	0.662005	6.11737	71.3183	69.7182	69.0538	70.7	67.1685	68.5864
Tb927.2.1810-1	0.177839	0.0267035	6.56555	98.7899	80.6434	87.23	103.774	95.4041	102.462
Tb927.2.1820-1	-0.278625	0.00112959	3.57537	12.3068	13.445	13.4622	11.7788	9.98556	10.5447
Tb927.2.1850-1	0.00148507	0.982185	6.0308	68.417	64.4864	63.1486	65.8363	66.61	63.7891
Tb927.2.1860-1	-0.0999688	0.122415	5.11684	34.3699	39.008	34.324	33.1811	33.8766	33.4367
Tb927.2.1890-1	-0.0812953	0.380753	5.49931	41.2948	52.5475	45.6713	43.1528	44.401	44.3316
Tb927.2.2090-1	-0.0388924	0.584841	6.27015	79.7393	77.8913	77.0317	76.8598	76.8185	74.7379
Tb927.2.2120-1	-0.315492	0.00264613	4.39686	21.4083	26.1369	22.5514	21.0436	17.9803	17.2767
Tb927.2.2130-1	-0.0464262	0.568528	5.79073	50.9406	62.3413	55.4595	54.9004	53.1128	55.3959
Tb927.2.2140-1	0.00602318	0.950874	3.94507	14.3198	16.2432	15.5096	14.5749	15.3823	16.3839
Tb927.2.2160-1	0.0236221	0.775669	7.12223	129.585	147.143	137.805	147.269	127.169	146.933
Tb927.2.2180-1	-0.0396015	0.633608	6.26667	69.5421	86.4596	78.1342	73.2228	78.6928	75.9122
Tb927.2.2190-1	0.18985	0.0143675	4.11544	16.7097	16.4425	15.433	18.4073	19.2408	17.7641
Tb927.2.2200-1	0.231277	0.0023072	5.36738	39.6429	35.839	38.4466	44.1032	43.5394	46.1109
Tb927.2.2210-1	0.4326	3.37e-08	4.54786	21.6288	18.0642	20.0346	26.4094	25.5831	28.6235
Tb927.2.2220-1	0.145116	0.0720798	5.15121	34.0029	30.9007	36.3245	34.651	38.1185	39.2186
Tb927.2.2230-1	-0.183185	0.0159954	7.22559	165.323	153.296	158.855	148.187	129.086	143.242
Tb927.2.2240-1	-0.25336	0.00239079	5.40071	42.3287	51.3843	44.1256	40.1841	38.9474	36.5005
Tb927.2.2260-1	0.0642885	0.383362	2.83081	7.47696	6.32368	7.06863	7.41308	7.06758	7.3384
Tb927.2.2270-1	0.581795	1.82e-06	4.78708	25.5089	18.5544	22.2803	31.5216	31.8998	35.8901
Tb927.2.2320-1	-0.0474836	0.833402	1.64495	2.87391	3.62215	3.04785	3.46456	2.66736	3.08842
Tb927.2.2340-1	-0.254456	0.0142221	1.73505	3.17068	3.85346	3.83976	3.02341	3.04442	3.04179
Tb927.2.2360-1	-0.334896	0.00345735	3.87944	13.6545	19.3449	16.2522	12.9468	12.9933	13.112
Tb927.2.2370-1	-0.11902	0.0674347	5.21996	38.1516	39.3809	38.89	35.8911	36.8727	34.4368
Tb927.2.2380-1	-0.0289536	0.627258	5.47706	44.1087	47.3816	43.4711	43.6495	44.2613	44.3727
Tb927.2.2390-1	-0.0803223	0.237184	7.60361	188.017	213.366	198.306	182.011	186.863	198.428
Tb927.2.2400-1	0.0839621	0.131279	4.87915	29.1138	27.8258	28.7815	30.463	30.7349	29.6528
Tb927.2.2410-1	0.187217	0.0070216	4.89867	28.4093	25.9773	29.2926	30.3548	31.0589	33.8842
Tb927.2.2430-1	-0.0380881	0.544064	5.39018	41.9201	44.7254	40.8331	41.9621	40.423	41.7641
Tb927.2.2440-1	-0.0395515	0.575307	7.32768	171.594	150.357	166.577	161.4	156.195	157.711
Tb927.2.2450-1	-0.245562	0.000116298	5.73268	56.3848	57.0337	59.6619	50.735	47.3145	47.9198
Tb927.2.2460-1	-0.00846146	0.9137	5.99041	65.8074	64.118	61.3777	64.9905	62.0533	63.1093
Tb927.2.2470-1	0.224267	0.000329335	5.3431	39.9778	35.7308	36.6275	44.7048	44.1659	42.3406
Tb927.2.2490-1	0.022918	0.696147	8.03916	266.776	251.414	264.7	276.848	259.548	258.974
Tb927.2.2500-1	-0.000146455	0.998114	5.79858	53.3867	56.4674	57.157	58.3875	55.4637	53.0998
Tb927.2.2510-1	0.367791	1.9e-08	6.00154	58.8215	52.5638	56.4554	72.5021	71.105	72.9624
Tb927.2.2530-1	0.181625	0.0113222	5.1845	35.316	30.5187	36.4035	38.864	38.0156	39.0756
Tb927.2.2540-1	0.520246	2.36e-05	5.63113	45.5403	32.4683	44.1419	55.5637	56.8748	62.7759
Tb927.2.2550-1	0.154438	0.152022	4.48384	22.4837	17.2939	23.7579	23.5651	23.0154	24.1365
Tb927.2.2570-1	0.181886	0.0667531	4.65003	22.5706	21.5904	26.4147	26.6101	28.0312	25.4264
Tb927.2.2580-1	0.0280535	0.633652	4.89701	30.5311	28.0569	29.925	29.5205	29.7228	31.0145
Tb927.2.2590-1	0.158866	0.181379	5.82072	50.7544	49.5502	59.9066	57.8893	58.3636	62.6635
Tb927.2.2650-1	0.00759844	0.919857	3.89227	16.2676	13.336	14.8261	14.9041	15.2196	14.539
Tb927.2.2670-1	-0.0427381	0.581378	10.1049	1093.29	1194.37	1065.06	1055.43	1146.17	1053.27
Tb927.2.2720-1	-0.0487202	0.518073	3.23834	9.1426	9.34414	10.2986	8.98133	9.21144	9.64443
Tb927.2.2770-1	-0.00305977	0.980995	6.32661	77.3135	85.8047	77.9025	79.8099	73.1394	87.5896
Tb927.2.2830-1	0.0210804	0.819178	5.05332	32.4752	34.6052	31.8174	34.6993	33.8241	31.8077
Tb927.2.2860-1	-0.216407	0.00496223	5.7597	52.9494	62.7693	59.0001	52.9065	47.8593	49.5982
Tb927.2.2880-1	-0.243499	0.00542319	5.676	49.3008	62.9171	54.0797	47.8545	48.4001	44.2073
Tb927.2.2900-1	-0.0809046	0.267107	6.12272	69.0797	77.1544	68.6783	68.5279	67.0073	67.6463
Tb927.2.2910-1	-0.223039	0.000725366	6.12219	72.6359	80.2318	72.2436	67.6363	63.7696	61.4228
Tb927.2.2920-1	-0.313598	0.00128787	4.93254	31.3606	39.4682	30.7093	28.1842	27.0663	26.4396
Tb927.2.2940-1	-0.220578	0.0349952	5.87084	55.6077	74.7308	58.6231	56.3583	55.6238	50.1708
Tb927.2.2950-1	-0.229546	0.00248933	5.24947	37.9861	46.0015	39.1966	35.7539	35.0768	34.2295
Tb927.2.2970-1	-0.183892	0.0401857	4.19943	18.4793	21.9042	18.2456	17.4942	17.3606	16.7473
Tb927.2.2990-1	-0.0790298	0.324566	5.84168	52.3562	66.1998	58.1967	55.6288	55.8976	55.8106
Tb927.2.3000-1	-0.0174106	0.772765	5.91337	58.1631	62.3943	61.3276	57.7983	61.499	60.4369
Tb927.2.3020-1	-0.0597471	0.438845	5.16519	34.9242	39.7333	35.2162	35.039	34.9264	35.4528
Tb927.2.3030-1	0.26245	0.000560058	6.49941	89.7028	74.6589	82.4412	102.156	95.5819	98.2946
Tb927.2.3080-1	-0.150114	0.0263938	6.97619	134.057	136.919	126.39	126.725	110.071	121.269
Tb927.2.3090-1	-0.0232823	0.848527	6.45501	87.3426	96.2753	81.7115	94.7581	76.255	90.0407
Tb927.2.3160-1	-0.104051	0.188387	5.29667	38.204	44.9917	38.9587	35.5617	39.59	38.5286
Tb927.2.3180-1	0.0616756	0.351907	4.93378	29.8137	31.0025	28.9089	29.2976	31.425	32.9386
Tb927.2.3190-1	0.642277	4.26e-12	5.50265	38.7091	31.0125	36.5065	55.0831	54.014	56.7034
Tb927.2.3270-1	0.25594	0.0015316	5.73632	54.8554	43.6183	47.3168	59.8276	57.1875	57.0509
Tb927.2.3330-1	-0.193926	0.2649	3.70287	12.2174	16.6695	12.8208	13.8147	12.425	10.1843
Tb927.2.3340-1	0.10306	0.101822	6.76489	106.676	104.241	103.678	111.284	110.344	116.285
Tb927.2.3370-1	-0.0433158	0.713643	5.34483	36.68	49.5011	37.5676	39.0673	42.0737	38.9514
Tb927.2.3390-1	0.155513	0.00915093	5.27743	36.3621	37.967	35.7604	40.6081	41.2606	40.7523
Tb927.2.3400-1	0.124705	0.0718435	5.51058	42.8256	45.9916	42.027	46.0049	47.8944	48.7834
Tb927.2.3420-1	0.165149	0.0212057	7.62108	193.964	189.873	173.074	216.533	207.854	199.91
Tb927.2.3440-1	0.298661	0.000766831	6.36302	75.4691	73.4749	72.5152	89.0027	89.5551	93.8501
Tb927.2.3460-1	0.0978189	0.301967	5.72077	47.7856	56.7832	48.2609	48.9784	57.9476	56.6722
Tb927.2.3480-1	0.134547	0.0304741	6.91957	117.06	121.337	107.872	129.794	124.323	125.973
Tb927.2.3580-1	0.0949999	0.162574	6.13074	66.8096	73.5124	62.9777	73.864	71.4302	71.8298
Tb927.2.3610-1	0.344979	1.17e-06	7.45396	160.551	144.521	158.306	185.617	204.087	198.92
Tb927.2.3620-1	-0.085608	0.152298	6.09988	68.5756	73.6782	69.6156	67.3405	67.1293	65.1876
Tb927.2.3660-1	-0.113854	0.0382251	4.22765	19.2996	19.897	19.2241	17.7435	18.4381	17.8067
Tb927.2.3720-1	-0.0710011	0.438619	5.10305	33.1438	39.7418	32.7459	31.651	35.2341	33.7001
Tb927.2.3730-1	-0.131865	0.0357453	4.98168	31.4776	35.1261	32.5063	29.5063	30.2943	30.6666
Tb927.2.3750-1	-0.254895	3.21e-05	4.50899	24.4092	25.684	24.2344	20.6996	21.4628	20.1236
Tb927.2.3780-1	0.163291	0.0437428	6.87865	122.067	102.332	108.668	128.025	117.256	127.693
Tb927.2.3800-1	-0.0194561	0.766512	6.84732	110.699	122.126	114.95	118.92	109.985	114.197
Tb927.2.3880-1	-0.0694091	0.423879	4.30323	21.3572	18.383	20.9044	18.6154	18.6461	20.5486
Tb927.2.3910-1	0.213335	0.0051201	4.84609	25.7966	25.7473	28.355	28.2991	31.7931	32.5812
Tb927.2.3920-1	0.212314	0.0134993	5.35265	34.9863	36.6073	41.9701	43.6071	44.5344	43.4606
Tb927.2.3930-1	0.0893168	0.270917	4.48432	22.5006	19.3085	23.2567	21.7365	24.4543	23.0408
Tb927.2.3960-1	-0.477832	0.355771	-2.27474	0.191686	0.232964	0.297309	0.1418	0.264902	0.111237
Tb927.2.3970-1	-0.266409	0.000867879	6.02985	68.7134	75.1637	70.1902	61.525	55.9789	60.4567
Tb927.2.3990-1	-0.0184412	0.793226	5.46176	45.4816	45.0743	42.503	43.726	44.0018	43.639
Tb927.2.4000-1	0.0513335	0.52181	5.16181	38.9305	30.7341	35.8211	36.5095	36.0918	36.7019
Tb927.2.4020-1	0.424742	2.69e-05	5.23983	37.4342	27.8429	31.514	39.7608	45.6409	44.5314
Tb927.2.4050-1	0.253796	0.00205328	4.76735	27.1342	21.5563	25.8434	29.0502	29.5886	30.2323
Tb927.2.4060-1	-0.074047	0.177235	5.98372	64.3589	65.3741	64.9833	61.8133	61.2913	61.8701
Tb927.2.4090-1	-0.00374046	0.950977	7.28002	158.389	157.93	150.554	157.353	154.042	154.245
Tb927.2.4110-1	-0.142319	0.0250365	6.52265	97.7682	100.714	90.9566	91.9023	85.4869	84.823
Tb927.2.4130-1	-0.164119	0.014138	6.05564	66.1646	76.077	68.6454	62.7142	63.057	62.4414
Tb927.2.4140-1	-0.155147	0.0131201	6.04044	67.6097	71.9423	68.5263	66.0203	61.2426	59.5752
Tb927.2.4150-1	-0.128363	0.205667	6.41678	81.2944	105.292	81.1097	77.164	87.6388	80.1183
Tb927.2.4160-1	-0.209555	0.00619731	5.22447	38.7115	44.777	36.8037	34.5256	34.2194	35.2854
Tb927.2.4200-1	-0.200778	0.0180237	2.88295	7.56122	8.8136	7.29332	6.87936	7.00941	6.70241
Tb927.2.4210-1	-0.0558894	0.409036	8.20145	312.335	295.357	292.5	285.856	295.654	284.472
Tb927.2.4230-1	-0.189259	0.0081081	3.49358	11.9818	12.365	11.6578	10.6687	10.7523	10.1554
Tb927.2.4240-1	-0.21042	0.00278314	5.28115	39.9478	44.4411	40.7562	36.2718	34.8696	37.0248
Tb927.2.4280-1	-0.298046	2.94e-07	5.06511	35.5977	36.6746	38.4951	30.2225	29.2878	30.586
Tb927.2.4330-1	-0.147929	0.0266149	5.00534	32.4189	36.4149	32.4593	30.8812	29.8583	30.6799
Tb927.2.4340-1	-0.344845	0.000648731	4.62259	25.2347	30.853	26.6108	22.2932	22.3047	20.5088
Tb927.2.4370-1	0.101926	0.348554	6.09116	57.3853	76.0348	63.8833	71.8838	74.639	65.2212
Tb927.2.4380-1	0.0582797	0.399389	4.83005	27.9031	28.4487	27.2482	27.9326	29.9426	29.1883
Tb927.2.4390-1	0.0619215	0.250023	5.44893	42.2802	42.766	43.1756	43.2322	45.1181	45.5134
Tb927.2.4400-1	0.0695101	0.253471	5.13211	35.1108	33.6821	33.8743	34.2431	36.8552	36.6468
Tb927.2.4410-1	0.0925869	0.280627	7.81644	205.58	236.474	212.492	229.218	236.665	232.06
Tb927.2.4420-1	-0.199064	0.0300097	6.11029	67.8103	84.3526	69.3771	67.707	64.3005	60.9592
Tb927.2.4440-1	0.192349	0.0622657	6.64259	88.9544	107.403	83.4395	111.87	106.238	101.568
Tb927.2.4445-1	0.0869458	0.238246	6.97696	125.569	127.71	113.229	122.672	135.445	131.211
Tb927.2.4460-1	-0.203604	0.0128429	5.87307	57.7321	71.5367	58.9442	53.697	54.5811	55.1682
Tb927.2.4470-1	-0.206783	0.0789644	5.32191	37.0458	53.28	38.2565	36.5259	37.8238	37.0648
Tb927.2.4480-1	-0.340647	2.08e-07	7.10827	146.044	164.422	152.106	124.151	116.762	124.37
Tb927.2.4510-1	-0.0534068	0.41126	5.64272	53.5139	51.7803	47.3693	49.796	50.0987	47.2054
Tb927.2.4520-1	0.0684955	0.267251	5.98171	64.7213	60.6928	59.6699	65.3116	64.3275	64.4388
Tb927.2.4530-1	-0.0974255	0.229658	6.91432	121.722	135.509	116.846	116.435	119.762	113.444
Tb927.2.4540-1	0.0441286	0.520415	8.02194	241.676	254.935	271.207	260.657	268.912	262.154
Tb927.2.4550-1	0.0461195	0.48896	5.94395	60.8905	60.3664	60.4856	67.2773	59.6118	60.7365
Tb927.2.4560-1	-0.25172	0.00161656	5.09814	33.8782	41.9144	35.9109	32.0189	31.4765	30.3168
Tb927.2.4580-1	-0.0586835	0.593057	8.02622	260.451	283.361	254.171	254.786	241.725	269.674
Tb927.2.4590-1	-0.10902	0.109228	8.36306	325.088	366.014	333.974	327.677	313.444	309.326
Tb927.2.4620-1	0.151295	0.0565809	5.64479	46.6702	47.0437	48.489	49.5952	52.6311	55.7644
Tb927.2.4650-1	-0.0591192	0.507583	5.84206	52.2115	65.1074	58.2788	53.9483	56.5667	58.0682
Tb927.2.4670-1	0.061529	0.413992	4.93033	27.3751	31.7341	30.4178	31.7569	31.7474	29.9176
Tb927.2.4680-1	0.0811201	0.360876	4.90444	26.0895	30.5517	30.6719	29.2709	33.6261	29.4845
Tb927.2.4700-1	0.288137	0.00097074	4.99872	29.022	28.8546	28.4653	33.3305	35.3466	36.8107
Tb927.2.4710-1	-0.121031	0.0324073	8.94119	520.61	494.926	520.944	480.024	472.773	460.022
Tb927.2.4720-1	-0.0726834	0.362865	4.46995	20.7615	24.7165	22.677	21.7222	20.8973	22.1917
Tb927.2.4740-1	-3.47895	0.127332	-6.59229	0	0.0313789	0.0308044	0	0	0
Tb927.2.4750-1	-0.323695	0.00614659	4.53058	22.3767	29.9684	24.7345	19.5667	23.167	18.8592
Tb927.2.4760-1	-0.294997	7.88e-06	5.79845	61.2775	65.1071	57.6072	50.7298	51.6456	47.5651
Tb927.2.4780-1	-0.154858	0.0192808	5.63207	54.5024	50.6465	51.6112	47.5732	46.3202	46.9062
Tb927.2.4800-1	-0.199411	0.00246614	6.77224	110.359	127.186	112.993	99.6706	102.779	102.854
Tb927.2.4810-1	-0.185348	0.00395532	6.05638	69.552	72.1704	70.7387	63.6635	61.2105	61.9685
Tb927.2.4830-1	0.0545857	0.495067	6.79594	113.08	110.855	103.088	101.751	117.555	120.377
Tb927.2.4840-1	0.0203658	0.775135	6.29089	79.9742	76.3658	76.9082	78.6587	81.8395	76.0382
Tb927.2.4850-1	-0.0563136	0.353753	8.43852	366.422	339.735	354.981	349.957	332.591	337.929
Tb927.2.4870-1	0.0286051	0.647929	5.73903	50.6182	55.2534	52.7597	53.3679	54.2047	54.2535
Tb927.2.4920-1	-0.0946733	0.281488	4.32001	19.3094	22.7948	19.781	19.3402	19.4529	19.1623
Tb927.2.4930-1	0.237834	0.00843102	6.17929	71.9542	63.3308	64.2329	75.5427	75.6944	84.0593
Tb927.2.4950-1	0.0274485	0.756926	4.51363	25.3054	19.2412	23.3302	23.4348	23.2015	22.5401
Tb927.2.4970-1	0.103984	0.12995	5.66751	51.8228	44.6028	50.564	53.124	51.7266	53.12
Tb927.2.4980-1	0.13651	0.0819037	6.37783	78.7543	71.2469	87.6969	91.5215	84.948	84.7957
Tb927.2.4990-1	0.22366	0.0170358	5.54822	48.3508	36.3219	44.844	48.3143	50.3035	52.6227
Tb927.2.5000-1	-0.0205992	0.759125	5.90306	62.7883	55.6659	62.344	58.2014	59.343	60.7037
Tb927.2.5010-1	0.0122992	0.883966	5.63393	52.1787	42.7189	53.4411	51.1606	47.7569	50.6861
Tb927.2.5020-1	0.278432	0.0126438	5.79012	58.0903	39.8923	52.054	60.5317	59.3708	62.0714
Tb927.2.5030-1	0.348986	1.7e-05	5.39009	40.2211	32.2137	38.2276	46.5109	45.5951	48.8433
Tb927.2.5040-1	0.581046	5.97e-07	6.64016	90.8862	64.9141	83.9568	107.325	120.716	130.668
Tb927.2.5050-1	0.251242	0.00734778	5.66117	50.6447	39.6211	48.3555	53.0406	56.3925	55.5669
Tb927.2.5060-1	-0.164845	0.0124825	8.32788	343.012	335.913	340.075	321.74	292.391	294.801
Tb927.2.5070-1	-0.381172	0.00600691	4.93241	28.2826	41.1543	34.2017	26.5708	28.0494	24.953
Tb927.2.5080-1	0.215512	0.00842421	4.98361	28.2517	30.1363	29.4384	31.2575	36.455	34.2928
Tb927.2.5120-1	0.181326	0.00436718	5.85615	55.5239	55.0511	52.3059	61.282	63.1218	60.2749
Tb927.2.5130-1	-0.184202	0.00281266	6.32831	84.8502	85.5256	86.0809	80.1165	71.7875	73.7683
Tb927.2.5140-1	-0.208918	0.00644298	6.49497	87.6366	102.427	100.094	87.0578	82.2832	81.6694
Tb927.2.5150-1	-0.00673948	0.928037	6.60162	96.8163	90.6615	104.548	99.3706	93.1372	98.1548
Tb927.2.5160-1	0.0535155	0.487097	9.29257	675.635	544.147	626.655	654.6	623.307	638.291
Tb927.2.5180-1	0.020049	0.740872	6.30564	77.1473	77.889	80.6271	81.5364	78.4341	78.9764
Tb927.2.5190-1	-0.272806	6.92e-05	6.09571	71.0116	73.4607	80.0516	64.2244	61.1656	60.4241
Tb927.2.5200-1	0.030696	0.681995	5.96515	66.8942	56.418	62.1137	62.8305	63.917	62.6617
Tb927.2.5210-1	-0.0101457	0.889153	6.69826	111.11	93.998	107.514	103.05	102.105	105.278
Tb927.2.5220-1	0.205333	0.00222347	6.55972	82.8669	84.1315	95.8885	100.299	99.7504	103.075
Tb927.2.5230-1	0.270401	0.00315328	5.87604	58.6308	46.2807	54.8106	61.9047	64.383	66.3728
Tb927.2.5240-1	0.161242	0.0424869	6.47047	90.035	73.3992	87.7487	96.3943	91.0805	93.3987
Tb927.2.5250-1	-0.0650058	0.377292	6.58067	88.2078	104.242	101.167	95.3578	96.9292	88.3859
Tb927.2.5260-1	-0.0356998	0.671344	7.17948	146.211	143.277	150.754	145.96	130.854	152.684
Tb927.2.5270-1	0.00233615	0.970122	4.56851	24.4387	23.4621	23.2266	24.6434	22.7825	23.814
Tb927.2.5280-1	0.0805673	0.239023	6.45098	90.4329	80.5691	84.1288	89.104	88.3067	92.3747
Tb927.2.5290-1	-0.0084343	0.932153	3.92085	16.7251	15.6034	13.2504	15.2505	15.3646	14.6807
Tb927.2.5410-1	0.651118	4.38e-08	3.69699	11.9377	7.95468	10.3805	15.1217	16.0188	16.4005
Tb927.2.5440-1	-0.0338479	0.546952	5.11029	35.3017	35.6118	33.9284	34.1253	33.5342	34.7519
Tb927.2.5480-1	-0.537634	0.728812	-6.67819	0	0.00703461	0.0276232	0.00713636	0	0.0167946
Tb927.2.5530-1	-0.199644	0.0180085	2.1758	5.2333	4.50871	4.74875	4.07566	4.27101	4.27277
Tb927.2.5540-1	-0.176343	0.107134	0.631873	1.86109	1.38649	1.68665	1.50191	1.50234	1.35897
Tb927.2.5610-1	0.0710079	1	-5.36922	0.0181712	0.0247343	0.0277502	0.025092	0.0241073	0.0253076
Tb927.2.5650-1	0.136653	0.171608	1.98483	3.71167	3.54545	4.04681	3.74659	4.23947	4.45895
Tb927.2.5660-1	-0.202717	0.0109648	7.39313	172.856	181.28	185.531	164.762	143.274	160.869
Tb927.2.5700-1	-1.17843	0.627682	-5.38649	0.0366552	0.0356389	0.0349864	0.0361544	0	0
Tb927.2.5710-1	-0.993067	0.352803	-4.38278	0.111817	0.0815376	0	0	0.0618104	0.032444
Tb927.2.5720-1	0.196192	0.354867	1.68146	2.76747	2.60252	3.59414	3.22189	4.16308	2.89603
Tb927.2.5750-1	0.190575	0.0470599	5.59175	46.8871	38.5835	49.6635	50.543	51.3618	52.319
Tb927.2.5760-1	-0.140971	0.107374	3.40115	11.6277	9.90045	11.7132	10.5317	9.02169	10.5924
Tb927.2.5800-1	0.128996	0.0975878	7.07035	119.99	130.319	134.866	145.483	131.095	144.625
Tb927.2.5810-1	0.141884	0.125854	5.31404	42.7309	31.9159	38.8351	41.0049	42.141	42.0633
Tb927.2.5820-1	0.219077	0.0751899	5.1018	38.3507	24.7588	32.1029	36.197	37.2244	37.4036
Tb927.2.5830-1	0.00780241	0.91152	6.13306	73.5536	64.9272	71.5084	70.7938	71.7817	68.5357
Tb927.2.5850-1	-0.0553201	0.42642	8.05649	251.988	274.888	287.119	269.505	259.63	254.204
Tb927.2.5860-1	-0.26684	0.0165925	1.6435	2.93	3.74929	3.56163	3.17545	2.68301	2.64605
Tb927.2.5870-1	-0.236297	0.00238067	3.73891	12.8945	15.8744	14.5579	12.5813	11.8577	12.3418
Tb927.2.5890-1	0.252675	0.0005345	5.74312	51.7205	48.861	46.0538	53.5205	60.4899	60.7223
Tb927.2.5900-1	-0.187922	0.0112963	5.30918	40.5965	46.7853	39.3025	38.4887	36.3279	36.388
Tb927.2.5910-1	-0.156213	0.0311158	10.812	1711.86	2046.38	1926.64	1716.52	1683.23	1701.75
Tb927.2.5930-1	-0.228229	0.00837562	6.62561	100.949	119.83	98.8334	91.5685	90.3988	90.8788
Tb927.2.5950-1	-0.259854	0.00327714	6.60087	97.6067	120.957	98.7841	90.9577	82.5001	91.5801
Tb927.2.5970-1	-0.167779	0.0818453	7.01989	129.841	160.78	121.332	128.845	115.568	122.299
Tb927.2.5980-1	-0.00720609	0.930932	5.57104	46.6308	50.5958	45.7451	45.3731	51.8554	45.0338
Tb927.2.6000-1	-0.135477	0.0501059	7.70678	206.92	236.5	212.731	198.725	196.207	202.416
Tb927.2.6050-1	-0.200872	0.00168849	6.77299	111.907	126.901	112.089	102.682	102.353	100.249
Tb927.2.6070-1	-0.289662	0.00273627	7.08983	134.755	176.385	138.428	127.11	119.689	120.976
Tb927.2.6080-1	-0.227888	0.0600197	5.80788	49.103	73.2044	59.0012	53.9326	49.8908	50.9906
Tb927.2.6090-1	-0.0744348	0.247591	10.9642	2027.29	2159.53	1961.06	2023.82	1848.87	1965.96
Tb927.2.6100-1	-0.132837	0.115392	6.66501	105.527	106.692	106.222	99.6324	95.0612	95.7269
Tb927.2.6130-1	-0.0521748	0.460326	5.01795	32.8908	30.5627	35.5064	32.4252	30.9061	32.1132
Tb927.2.6150-1	0.400098	0.0221986	5.90429	59.7845	42.4707	52.6697	80.4158	54.3462	69.6641
Tb927.2.6180-1	0.0777999	0.616229	5.67336	52.8414	47.6429	48.4875	53.5866	45.6648	57.9759
Tb927.2.6200-1	0.393404	0.0134846	3.63085	12.165	9.07329	10.8954	16.4014	11.3831	14.4089
Tb927.2.6220-1	0.34181	0.119265	4.75185	30.7231	16.3304	24.2468	31.8244	25.3889	33.1463
Tb927.2.6240-1	0.258869	0.193256	1.84977	3.85299	2.72553	3.26768	4.08272	3.33656	4.36106
Tb927.3.510-1	-0.703284	0.0513899	-0.853465	0.483401	0.775497	0.807437	0.619835	0.213772	0.420781
Tb927.3.580-1	0.224198	0.0700475	4.59936	26.3029	18.0618	22.723	26.8549	27.3206	24.1809
Tb927.3.590-1	-0.309697	0.0275285	2.69555	6.89776	7.72934	6.89179	6.29649	5.68309	5.36945
Tb927.3.600-1	0.0991572	0.17886	5.62377	46.9639	49.4496	46.4355	51.0785	52.1054	49.8198
Tb927.3.610-1	-0.0115921	0.89085	6.27689	78.4067	76.8659	78.2837	78.5032	72.2527	80.9345
Tb927.3.620-1	-0.138053	0.037577	5.14413	35.9874	38.6416	36.5366	35.1852	33.1225	32.6992
Tb927.3.630-1	-0.086917	0.40311	6.80291	115.57	128.797	100.728	113.263	104.68	106.894
Tb927.3.640-1	0.00973986	0.856143	7.85464	226.355	235.408	230.28	232.784	229.729	234.224
Tb927.3.650-1	-0.33997	0.0788043	3.64109	13.6177	17.2549	10.9852	12.1318	10.9758	9.89079
Tb927.3.660-1	-0.315527	0.0179232	3.79813	13.1583	18.8281	14.3016	13.7419	12.0447	11.3902
Tb927.3.670-1	-0.251228	0.0160988	4.83655	26.2766	35.4531	31.4352	27.4209	25.6045	25.2435
Tb927.3.680-1	-0.0955498	0.193886	4.66237	24.6092	27.3674	26.505	24.049	25.9623	23.4446
Tb927.3.690-1	-0.195159	0.0103514	5.84119	58.5908	68.319	56.7012	55.8925	52.9355	51.5343
Tb927.3.710-1	-0.202861	0.0463342	4.31319	18.7241	25.2994	19.7991	18.5092	18.3853	18.558
Tb927.3.720-1	-0.11041	0.116958	9.37657	685.445	739.728	645.245	663.202	615.8	638.812
Tb927.3.730-1	-0.0619345	0.391001	5.54175	44.3888	48.097	50.2575	46.027	44.2839	46.4466
Tb927.3.740-1	-0.227356	0.00237774	7.64167	203.359	233.147	209.735	200.248	178.226	173.472
Tb927.3.750-1	-0.127643	0.293278	4.02914	14.7874	18.9396	17.4101	14.9601	15.9648	15.8968
Tb927.3.760-1	-0.052124	0.343994	5.39415	42.5015	42.4268	43.5196	42.4063	41.0799	40.3856
Tb927.3.770-1	0.00470726	0.94355	6.537	95.8275	89.8293	92.4516	90.7386	91.9229	96.3941
Tb927.3.780-1	0.0810476	0.237116	7.82741	239.863	204.79	217.622	232.457	230.988	237.091
Tb927.3.790-1	-0.109248	0.0963239	5.44165	45.1167	45.9762	44.2169	40.5396	43.3145	41.6025
Tb927.3.800-1	0.194785	0.00655803	7.18502	134.841	141.369	130.912	154.7	158.666	152.602
Tb927.3.810-1	0.00695536	0.922112	5.53237	44.9074	43.582	50.0224	47.2108	46.2139	45.7536
Tb927.3.820-1	0.0085308	0.922227	5.80235	56.638	50.5973	59.6498	50.5781	59.2173	58.1551
Tb927.3.830-1	0.425676	1.42e-06	6.04062	60.7298	49.0343	58.7828	70.2367	76.9252	79.2555
Tb927.3.840-1	-0.0768232	0.225767	5.77228	52.9732	56.2773	59.0766	54.2282	51.4393	53.9345
Tb927.3.850-1	-0.112282	0.103993	4.31212	20.7762	20.9628	20.1662	18.2869	19.4681	19.527
Tb927.3.860-1	-0.0838221	0.248528	9.20111	610.775	619.881	586.372	549.119	595.249	570.133
Tb927.3.870-1	-0.153816	0.00811619	6.5963	101.879	102.012	101.852	94.5987	88.962	91.2404
Tb927.3.880-1	0.164367	0.0152532	6.19596	70.2599	65.8298	71.309	74.3803	79.4001	78.6864
Tb927.3.890-1	-0.0433908	0.537536	5.24806	38.1296	39.8159	37.7748	36.9128	37.9352	37.4519
Tb927.3.900-1	-0.0429406	0.438746	5.97592	62.3882	64.5325	64.7124	62.4074	62.135	61.4681
Tb927.3.910-1	0.443739	4.86e-07	5.37979	38.4481	30.5952	36.8037	46.2335	48.5577	49.1831
Tb927.3.920-1	0.04076	0.534117	5.08712	35.0401	30.7295	34.7676	34.8708	34.3303	34.2137
Tb927.3.930-1	-0.2373	0.00105178	6.1657	76.8414	75.2282	80.9714	69.6627	61.4112	66.6205
Tb927.3.940-1	-0.373662	4.09e-06	6.12493	76.525	81.486	78.358	62.9054	64.5875	54.8727
Tb927.3.950-1	-0.38374	3.76e-06	5.73607	55.9673	67.3132	57.7736	48.2261	47.0498	43.4721
Tb927.3.960-1	-0.0650283	0.39551	9.86945	886.539	1005.95	977.043	959.123	940.7	843.093
Tb927.3.970-1	-0.182627	0.0789404	6.64366	90.6179	122.091	106.214	99.2977	87.7804	93.9173
Tb927.3.980-1	-0.264073	0.00165417	5.84004	57.126	71.9936	58.4139	52.3502	52.1575	51.6571
Tb927.3.990-1	-0.220429	0.0380678	6.14063	71.297	91.0367	65.4645	65.0113	68.1402	62.3655
Tb927.3.1000-1	-0.116864	0.0845532	6.82875	110.362	126.896	117.567	109.759	110.484	106.971
Tb927.3.1010-1	-0.153631	0.0209234	7.63134	215.08	211.051	200.339	199.279	175.014	188.87
Tb927.3.1020-1	0.070065	0.288018	5.75659	52.3354	52.9978	52.9043	51.9519	57.055	57.1391
Tb927.3.1030-1	-0.131271	0.0469345	7.55269	196.057	199.641	193.196	191.808	176.295	169.516
Tb927.3.1070-1	0.225453	0.000261416	5.74567	50.6229	47.3449	50.4432	57.5007	55.8431	60.1827
Tb927.3.1080-1	0.201055	0.0205078	6.89404	110.896	108.035	113.059	131.522	121.243	128.861
Tb927.3.1090-1	0.363575	5.72e-05	5.82365	53.4784	43.8603	51.2669	61.6672	65.2143	64.3297
Tb927.3.1100-1	0.244635	0.00128293	4.98297	29.2462	27.4753	30.1181	33.236	34.5168	35.154
Tb927.3.1110-1	-0.0592012	0.405041	4.18731	18.168	18.5425	19.054	17.1888	18.0248	18.331
Tb927.3.1120-1	-0.217051	0.000226903	9.79434	935.227	947.684	980.932	817.144	798.7	848.016
Tb927.3.1130-1	0.0758892	0.314193	5.74797	56.0523	47.4557	53.4724	53.6014	53.7024	58.1665
Tb927.3.1140-1	0.266511	0.000186248	5.89093	55.5617	49.9198	56.1397	65.3442	61.9592	67.1143
Tb927.3.1150-1	0.110207	0.0543388	6.14214	70.1618	65.6311	68.0015	73.011	74.3018	72.652
Tb927.3.1160-1	0.02973	0.688429	5.58983	47.2255	44.9831	50.8058	50.6527	48.7071	46.5993
Tb927.3.1170-1	0.0487078	0.438658	5.81509	58.3533	53.4903	54.1967	55.3064	56.2877	60.1718
Tb927.3.1180-1	-0.100963	0.0645113	5.23516	39.0107	38.1037	39.838	36.9882	36.4947	35.5555
Tb927.3.1190-1	-0.118505	0.026542	5.2049	38.1906	38.7476	38.256	35.7669	35.9741	34.3657
Tb927.3.1200-1	-0.0461641	0.379581	5.57453	48.7203	48.5028	48.0243	46.249	47.594	46.8348
Tb927.3.1210-1	-0.0198029	0.737135	5.85692	59.2534	56.1906	59.6257	58.9538	56.895	56.8259
Tb927.3.1220-1	-0.750867	0.00761494	-1.9147	0.378365	0.2943	0.330184	0.213254	0.274887	0.100374
Tb927.3.1230-1	0.157416	0.00587058	5.37484	39.4445	40.4887	37.76	42.6333	43.4343	45.2043
Tb927.3.1240-1	0.102193	0.0897059	6.54085	93.2569	86.5189	89.647	92.5556	97.6621	99.0156
Tb927.3.1250-1	0.143542	0.0414773	7.56146	171.258	182.084	185.214	207.968	188.4	198.461
Tb927.3.1260-1	0.0973338	0.13596	6.39108	81.8829	77.4489	83.928	83.55	85.7638	90.9945
Tb927.3.1270-1	0.163945	0.0110298	5.72784	51.3798	48.3637	50.2124	52.7464	58.5455	56.7347
Tb927.3.1280-1	0.216037	0.000276118	5.82937	55.1064	49.5719	53.1563	60.4447	61.5465	61.3414
Tb927.3.1290-1	0.0320599	0.675205	5.4496	46.8193	38.0393	44.788	43.4211	44.8227	44.3169
Tb927.3.1300-1	0.0748275	0.293039	6.26133	78.6339	70.8365	74.7068	81.2388	81.1133	73.7266
Tb927.3.1310-1	0.166431	0.0508171	4.28621	20.4493	16.1316	18.5788	20.2003	20.3486	21.3567
Tb927.3.1320-1	-0.00135575	0.987772	5.52162	50.7402	39.8267	47.3164	47.9402	44.8441	44.9618
Tb927.3.1330-1	-0.0484495	0.443972	4.70002	25.9397	25.4696	27.8818	26.7682	25.4296	24.4658
Tb927.3.1340-1	0.147447	0.0211185	6.12759	67.7205	62.1758	69.1373	70.2735	74.5253	75.6753
Tb927.3.1350-1	0.244662	0.0313922	3.67378	13.5033	9.68256	11.8615	13.7003	13.3192	14.5048
Tb927.3.1360-1	0.000876347	0.989854	5.65093	51.1493	48.2257	51.3176	50.2924	50.3902	50.1004
Tb927.3.1370-1	-0.145023	0.0243165	11.7984	3902.47	3573.4	3746.49	3398.95	3408.89	3341.23
Tb927.3.1380-1	0.0193878	0.779561	8.1399	292.692	275.211	272.61	276.094	287.71	288.088
Tb927.3.1390-1	0.125058	0.142945	6.02469	56.9902	69.9368	59.9212	66.3551	68.3846	69.0403
Tb927.3.1400-1	0.112963	0.140141	5.61216	44.99	49.6703	46.3165	47.9279	50.2325	54.3444
Tb927.3.1410-1	0.0167248	0.799042	7.45382	174.917	174.055	173.892	168.647	178.158	182.23
Tb927.3.1420-1	0.000235961	0.997958	4.24506	20.5793	17.7306	18.5734	18.9838	19.4323	18.4743
Tb927.3.1430-1	0.67095	4.82e-11	5.8927	52.6108	39.4642	45.4416	67.6869	71.3591	79.9142
Tb927.3.1440-1	0.455604	3.11e-09	5.46806	39.6886	33.0086	39.2947	49.2075	50.7859	53.5983
Tb927.3.1450-1	0.351292	0.00127853	3.89685	14.0979	11.5983	13.5636	14.4054	17.8283	17.8824
Tb927.3.1460-1	-0.480745	0.231273	-0.531213	0.487075	1.20545	0.718481	0.480419	0.489538	0.77087
Tb927.3.1480-1	0.722165	1.17e-08	4.75714	24.1967	18.3807	18.6688	34.84	35.3716	30.7957
Tb927.3.1490-1	0.502291	0.0095169	2.85626	7.70285	4.07728	6.20116	8.83379	8.30627	8.32672
Tb927.3.1530-1	0.570157	7.95e-10	4.04641	13.139	12.6867	14.0591	17.6407	21.2457	20.3674
Tb927.3.1540-1	0.471349	7.73e-05	3.64186	10.9968	9.05794	11.3156	12.8105	15.4293	15.286
Tb927.3.1550-1	0.0604943	0.282524	4.70893	25.7841	25.5381	25.4889	26.2966	25.9613	27.8518
Tb927.3.1560-1	-0.135481	0.0409321	5.8562	59.9546	62.2613	59.7209	54.7221	55.844	55.067
Tb927.3.1570-1	-0.0842852	0.463159	4.29301	17.5821	24.6529	18.291	19.2785	18.1612	19.6533
Tb927.3.1580-1	0.11054	0.0775794	5.60076	47.0217	44.6063	48.3674	48.3054	49.4349	53.4348
Tb927.3.1590-1	0.247319	0.0121715	6.2973	82.2795	60.3627	73.1242	86.5411	83.8764	85.6906
Tb927.3.1600-1	0.00968353	0.91287	7.29737	159.815	154.548	156.026	172.366	150.426	150.619
Tb927.3.1610-1	-0.0714582	0.390715	4.80369	28.6894	31.8893	25.2861	27.3875	27.7591	26.5619
Tb927.3.1620-1	0.0875525	0.13934	5.37922	41.8338	38	41.24	42.6952	43.2783	42.6749
Tb927.3.1630-1	-0.393741	0.012236	2.20906	4.00282	6.26721	5.48056	3.9209	4.24226	3.82872
Tb927.3.1640-1	-0.167627	0.252856	4.75405	27.8097	34.2577	23.6122	29.1274	24.0665	23.0321
Tb927.3.1650-1	-0.000284422	1	5.17199	33.0838	41.5536	33.5287	36.5402	35.3594	36.244
Tb927.3.1660-1	-0.22646	0.000542838	5.21788	38.9267	42.8134	38.6591	34.7046	35.3444	32.8514
Tb927.3.1670-1	-0.265244	0.000408727	5.29518	39.7514	47.4753	41.3694	36.4096	35.9415	34.6442
Tb927.3.1680-1	-0.0280061	0.629525	8.42002	334.439	360.812	342.282	352.408	335.445	329.694
Tb927.3.1690-1	-0.05402	0.543204	7.55663	189.591	207.519	178.245	178.512	183.367	192.366
Tb927.3.1700-1	-0.264928	0.000317817	5.36508	41.4501	47.8634	45.6636	39.3271	38.2857	34.697
Tb927.3.1710-1	0.0139095	0.826978	6.26337	75.4446	79.1887	74.714	78.7063	75.2229	77.6294
Tb927.3.1720-1	-0.0878403	0.380207	6.47223	78.4796	102.871	93.0911	84.8205	89.6628	83.7814
Tb927.3.1730-1	-0.215216	0.00775836	6.53349	95.4777	111.758	91.3813	88.855	86.9616	81.3788
Tb927.3.1740-1	-0.160733	0.0293785	6.1896	73.7426	84.5459	72.8722	71.9288	69.8344	65.0093
Tb927.3.1750-1	-0.372348	6.04e-06	5.53026	48.3896	57.4646	50.5803	40.5394	40.0173	40.2926
Tb927.3.1760-1	-0.155324	0.127761	7.43172	185.961	208.785	151.08	170.703	163.531	155.848
Tb927.3.1770-1	-0.212689	0.000835876	5.35046	41.66	47.1209	42.6224	38.3854	36.7903	38.2144
Tb927.3.1780-1	-0.0814456	0.444856	6.81453	114.744	121.911	110.617	122.625	116.36	89.0948
Tb927.3.1790-1	-0.034123	0.560119	7.79086	217.068	232.714	222.444	226.131	210.789	219.573
Tb927.3.1800-1	0.146084	0.0438758	5.48797	44.8209	38.8998	44.1028	45.1943	48.2256	48.03
Tb927.3.1810-1	0.349916	1.18e-05	5.63996	40.7588	43.7595	46.9972	52.9904	53.3327	61.3514
Tb927.3.1820-1	0.206901	0.000491597	6.65679	94.0715	95.576	91.3778	105.525	111.788	107.065
Tb927.3.1830-1	0.0484209	0.493959	5.49102	42.2214	47.4158	43.0183	45.3834	46.1899	45.6152
Tb927.3.1840-1	-0.176484	0.0178659	8.70785	427.727	481.921	421.399	379.888	408.74	389.173
Tb927.3.1850-1	-0.277938	0.00017398	6.08081	69.4654	79.44	73.6687	65.4476	60.1348	57.9662
Tb927.3.1860-1	-0.247146	0.00145286	5.11068	36.0058	41.1837	35.3314	33.6469	30.7785	30.3638
Tb927.3.1870-1	-0.169699	0.00654877	5.52267	48.593	49.788	47.6558	44.5405	43.3199	41.9327
Tb927.3.1880-1	0.0905457	0.135115	5.44629	44.0585	41.1492	41.4899	43.7956	46.3921	44.7203
Tb927.3.1890-1	-0.0546772	0.399013	5.5894	48.1248	47.9235	51.1426	48.0419	48.4171	45.2379
Tb927.3.1900-1	-0.185899	0.00377138	5.30073	41.1677	43.1014	41.5941	38.5737	35.0798	36.9819
Tb927.3.1910-1	-0.328422	3.38e-05	2.99629	8.93818	8.8449	8.86143	6.84258	6.95649	7.43308
Tb927.3.1920-1	-0.172872	0.0119567	7.51399	197.492	186.76	196.927	186.05	162.913	166.555
Tb927.3.1930-1	0.0228525	0.700433	5.46784	44.6255	43.7694	43.3092	42.7077	44.2369	46.8946
Tb927.3.1940-1	0.0467679	0.548305	3.94869	14.4236	15.887	15.2592	15.6567	15.8347	15.5842
Tb927.3.1960-1	-0.0716937	0.460956	6.03885	57.6619	73.7926	70.6684	62.5203	67.2277	62.6112
Tb927.3.1970-1	0.042587	0.55597	5.38323	38.4704	42.5353	42.329	40.1251	42.2094	44.7486
Tb927.3.1980-1	0.133686	0.076953	5.44003	37.5332	44.2477	42.4059	43.6929	46.0694	46.5247
Tb927.3.1990-1	-0.0277576	0.631989	5.53728	45.5082	46.7474	48.4014	46.0191	46.5798	45.3806
Tb927.3.2000-1	0.208588	0.0015307	6.04869	62.0015	63.22	59.0333	70.8709	68.8273	73.2268
Tb927.3.2010-1	0.256749	0.000353951	5.42097	40.4101	35.0039	41.702	45.3467	47.7961	46.7962
Tb927.3.2020-1	-0.0765944	0.164024	5.42402	43.6497	45.1122	43.4588	42.0959	42.0646	41.218
Tb927.3.2030-1	0.116657	0.123718	6.5557	95.4403	87.3642	88.0015	96.6938	95.4269	101.509
Tb927.3.2040-1	-0.0534963	0.457628	4.99083	31.8685	33.6581	31.6337	30.5935	33.0598	29.9703
Tb927.3.2050-1	-0.181514	0.0147911	5.57253	50.1699	53.4898	48.0772	46.8154	43.3559	43.6197
Tb927.3.2060-1	-0.102742	0.123821	5.37503	40.6996	46.5572	41.6698	39.893	39.7048	40.4736
Tb927.3.2070-1	-0.106869	0.089991	4.99367	31.4547	35.1924	32.4708	30.6012	31.2293	30.2109
Tb927.3.2080-1	-0.0272734	0.673992	6.63955	96.2783	101.898	103.736	95.6739	101.19	99.4353
Tb927.3.2090-1	0.134613	0.117859	3.49002	11.4652	10.1864	10.4801	11.1047	12.2583	11.9197
Tb927.3.2100-1	0.0284465	0.604289	7.45984	174.252	172.434	176.269	181.412	176.844	175.088
Tb927.3.2110-1	-0.102381	0.11551	5.38824	41.6034	45.1968	43.3102	41.8848	39.674	39.6192
Tb927.3.2120-1	0.0387133	0.54512	5.73129	53.787	53.1199	50.3387	55.4456	51.3243	54.7287
Tb927.3.2130-1	0.0285642	0.661621	5.25534	36.8922	36.8347	39.7176	37.3747	38.6077	39.7475
Tb927.3.2140-1	-0.0829067	0.16028	6.29848	82.645	77.2631	83.0074	77.1725	75.507	76.6673
Tb927.3.2150-1	0.247179	0.00433399	5.63136	47.7408	40.8429	47.401	49.1789	57.9725	54.2759
Tb927.3.2160-1	-0.100313	0.181031	5.9128	61.7122	58.1269	67.1882	60.7873	56.3152	57.3486
Tb927.3.2170-1	0.0858222	0.210595	5.8002	58.325	50.1124	53.7663	58.9312	56.5771	56.6256
Tb927.3.2180-1	0.115657	0.0994801	8.42607	336.503	326.831	327.139	328.498	375.728	369.027
Tb927.3.2190-1	-0.0834678	0.341777	6.64944	102.527	101.803	105.576	104.178	105.593	82.651
Tb927.3.2200-1	0.105497	0.0670206	5.79291	53.3511	51.8873	54.9941	55.8445	58.2642	58.3122
Tb927.3.2210-1	0.114022	0.0629478	5.55548	44.7632	43.7392	47.0049	47.8676	49.4475	49.3508
Tb927.3.2220-1	0.089876	0.244983	7.12656	142.356	119.805	144.002	147.599	139.579	145.076
Tb927.3.2230-1	-0.139829	0.0687589	7.77628	218.923	240.153	230.438	201.38	213.626	210.841
Tb927.3.2240-1	0.0305273	0.705895	5.42049	42.024	41.7603	43.3598	46.6908	43.0488	40.0852
Tb927.3.2250-1	0.0307276	0.778291	2.72227	6.83075	6.2094	6.55509	6.81045	6.95832	6.23056
Tb927.3.2260-1	1.0957	0.180076	-3.71738	0.0966802	0.0234999	0.0230696	0.119199	0.0534431	0.14026
Tb927.3.2270-1	-0.00994701	0.88889	5.67111	48.9254	51.5867	52.8773	52.481	47.7771	52.0744
Tb927.3.2280-1	-0.00152312	0.978728	5.69102	52.0173	51.1781	51.8842	54.4379	49.1892	51.2624
Tb927.3.2290-1	0.204772	0.000255295	5.93382	56.5037	55.9875	57.9146	66.3	66.5425	63.5349
Tb927.3.2300-1	-0.0926318	0.150015	5.63245	50.4721	50.8044	52.3064	47.4312	48.348	48.2748
Tb927.3.2310-1	-0.0326651	0.592154	8.21926	309.313	297.877	297.003	303.237	288.275	292.406
Tb927.3.2320-1	0.229163	0.0100957	5.27414	38.1798	31.154	37.5437	38.8961	41.3083	45.0985
Tb927.3.2330-1	0.200983	0.0164916	4.64191	25.5913	20.3609	23.7349	25.7443	26.7506	27.6156
Tb927.3.2340-1	0.313568	0.016536	3.67616	11.6018	10.9084	11.6764	12.6728	14.4252	15.4135
Tb927.3.2350-1	-1.42831	0.00607523	-1.03704	0.44534	1.29898	0.394703	0.313754	0.17584	0.295353
Tb927.3.2360-1	-0.113145	0.222492	4.52783	21.0584	26.6021	24.2505	21.757	22.4457	22.2948
Tb927.3.2370-1	-0.109811	0.174045	6.71417	102.048	118.273	106.637	101.139	100.038	101.831
Tb927.3.2380-1	-0.185969	0.025834	5.59616	48.5213	51.9539	53.965	43.9296	47.8672	44.0068
Tb927.3.2390-1	0.0813296	0.209561	5.96062	60.1722	61.1642	60.2232	63.2072	63.6096	65.2832
Tb927.3.2400-1	-0.122346	0.122878	5.58681	46.3641	55.265	48.6786	47.6804	47.1657	43.2154
Tb927.3.2410-1	0.146017	0.0427419	5.90013	52.6837	55.6686	61.7345	62.8095	60.9876	64.4325
Tb927.3.2420-1	-0.00267541	0.961583	8.49473	370.187	354.203	358.783	361.045	363.636	356.452
Tb927.3.2430-1	0.10934	0.0701243	5.69354	51.1787	51.1971	46.9958	51.8072	54.6146	54.7184
Tb927.3.2440-1	-0.124649	0.229854	3.35222	10.4579	10.1283	11.3836	10.4894	9.83287	8.98086
Tb927.3.2450-1	-0.0181258	0.872901	5.41393	43.7794	45.9371	39.0174	47.029	37.8213	42.2198
Tb927.3.2460-1	0.0207121	0.779866	5.83547	55.2011	61.8069	53.0653	56.3479	59.4075	56.7828
Tb927.3.2470-1	0.060603	0.340112	4.72465	26.0188	26.3915	25.2359	26.313	26.2672	28.4139
Tb927.3.2480-1	-0.218223	0.0136198	6.03578	64.8441	80.552	66.2978	63.095	61.7244	57.1297
Tb927.3.2490-1	-0.0882027	0.132274	6.76448	110.509	111.04	114.586	110.772	102.484	102.929
Tb927.3.2500-1	-0.104571	0.479525	1.25412	2.58577	2.67715	2.16121	2.50908	2.31789	2.0602
Tb927.3.2550-1	-0.0716769	1	-3.14258	0.151642	0.0737189	0.120615	0.0498567	0.195592	0.0879989
Tb927.3.2590-1	0.468774	0.00220855	3.78662	11.7572	11.7302	11.2392	13.7018	19.6775	14.6952
Tb927.3.2600-1	-0.0877534	0.145347	6.20693	76.9257	71.2879	80.1348	71.5343	70.8038	72.5361
Tb927.3.2610-1	-0.0804591	0.248923	5.50245	44.3928	51.3236	44.0673	43.3324	44.3918	44.4828
Tb927.3.2620-1	-0.0903221	0.102023	4.98791	32.1509	33.8329	32.1951	31.0786	30.3899	30.7508
Tb927.3.2630-1	0.0282468	0.635416	5.40703	40.8935	44.1034	41.0491	43.1725	42.5298	42.8343
Tb927.3.2640-1	0.157925	0.0265428	5.15643	31.2768	35.6345	34.2134	35.7022	38.4152	38.7474
Tb927.3.2650-1	-0.125551	0.10555	8.4181	320.279	377.722	372.733	316.271	337.467	327.88
Tb927.3.2660-1	0.00610189	0.918428	5.8247	55.0916	58.1274	56.4552	57.8986	55.0898	57.4017
Tb927.3.2670-1	-0.0548362	0.40337	6.02224	65.0458	69.1022	64.5106	60.5984	63.6627	67.0467
Tb927.3.2680-1	-0.0669486	0.244402	6.17212	73.0258	77.3841	70.9325	69.6986	69.6005	72.0155
Tb927.3.2690-1	-0.252786	7.91e-05	4.75105	28.2536	31.5128	28.0766	24.3679	24.4575	24.9016
Tb927.3.2700-1	-0.25645	0.0213681	6.03117	60.0591	86.2559	67.2659	58.9578	59.5878	60.2593
Tb927.3.2710-1	-0.257512	0.000368112	5.34507	42.3661	47.7764	42.6557	38.1246	37.0679	35.8899
Tb927.3.2720-1	-0.372057	1.15e-05	6.01109	65.485	79.3683	73.4565	59.9307	55.7551	52.9666
Tb927.3.2730-1	-0.160088	0.00793119	5.46503	47.5384	46.195	46.1253	41.7613	42.2173	41.1889
Tb927.3.2740-1	-0.0858621	0.243766	6.89357	112.862	132.872	121.577	119.216	114.531	112.324
Tb927.3.2750-1	-0.0566719	0.308828	4.94315	32.0036	31.8013	30.3042	30.6711	30.2523	29.5485
Tb927.3.2760-1	-0.346982	1.12e-06	5.22381	40.1505	45.0954	40.2812	32.1886	34.8549	31.6498
Tb927.3.2770-1	0.0260072	0.675692	5.4673	45.2629	40.851	45.4138	45.3118	43.841	44.764
Tb927.3.2780-1	0.0719155	0.206752	4.93222	29.7422	29.9665	29.5998	30.8107	31.2341	31.8342
Tb927.3.2790-1	-0.0143852	0.854837	4.84531	31.5564	26.2353	28.8786	27.9927	30.19	27.6256
Tb927.3.2800-1	-0.011369	0.871563	3.73404	12.7825	13.5784	13.7167	13.3423	13.6471	12.771
Tb927.3.2810-1	-0.325267	7.83e-08	4.77901	30.5611	31.1522	29.9041	25.2965	24.8931	22.9245
Tb927.3.2820-1	0.0339434	0.547022	6.13555	72.2466	68.8602	67.3297	71.2978	70.4358	71.6583
Tb927.3.2830-1	-0.109497	0.0640684	5.96249	61.127	66.8336	66.2033	60.1272	60.1193	59.7336
Tb927.3.2840-1	-0.0719271	0.34364	5.58309	45.8217	53.5889	47.97	45.3623	46.8752	48.0077
Tb927.3.2850-1	-0.241787	0.0534656	5.33015	38.6454	53.159	38.9688	36.0823	38.2287	36.2871
Tb927.3.2860-1	-0.0905128	0.286043	5.56891	44.2795	55.0842	47.5114	46.4314	47.2868	44.2205
Tb927.3.2870-1	-0.0278102	0.683286	6.25016	75.9935	81.0426	73.5257	78.164	73.5429	74.439
Tb927.3.2880-1	-0.0280373	0.749438	7.02227	128.094	148.734	116.929	126.656	130.136	129.396
Tb927.3.2890-1	-0.0204682	0.752538	7.642	197.75	214.976	190.775	207.758	194.679	192.519
Tb927.3.2900-1	-0.0610428	0.349788	8.0794	274.792	275.29	278.559	284.536	251.473	258.26
Tb927.3.2910-1	-0.152622	0.112926	6.34848	77.974	99.0271	80.401	80.8935	77.942	72.6794
Tb927.3.2920-1	-0.42776	0.00047067	4.6525	24.6766	34.7874	27.0908	20.9599	23.2931	20.0939
Tb927.3.2930-1	-0.398364	0.00219069	3.08574	8.8559	10.6284	9.46528	6.93788	6.80764	8.24403
Tb927.3.2940-1	-0.383557	5.25e-06	4.82138	29.4283	34.2248	32.3951	26.1795	24.1134	23.3
Tb927.3.2950-1	-0.319327	3.55e-06	5.77664	56.7113	65.8028	60.0796	50.5202	48.044	47.7652
Tb927.3.2960-1	-0.0804806	0.254919	9.79777	922.226	949.142	873.281	815.635	909.9	870.225
Tb927.3.2970-1	-0.345849	0.00086934	4.69984	25.118	31.4147	30.7323	23.306	22.1473	23.2174
Tb927.3.2980-1	-0.114719	0.295213	5.91986	52.4292	74.0046	62.3934	54.0472	61.2978	59.0779
Tb927.3.2990-1	-0.149017	0.0540254	6.3938	80.4611	96.628	88.1705	78.1515	80.6352	80.473
Tb927.3.3000-1	-0.0442163	0.445457	6.92825	127.928	123.821	119.234	124.178	119.913	115.665
Tb927.3.3010-1	-0.00995671	0.920768	6.6475	101.769	94.3553	105.729	109.841	89.096	100.727
Tb927.3.3020-1	-0.118267	0.0697073	5.41266	42.8408	45.5369	44.6223	39.0166	41.2066	42.3546
Tb927.3.3030-1	-0.0197028	0.769342	6.54305	97.2055	95.7322	88.7392	95.4199	89.4731	92.9385
Tb927.3.3040-1	-0.242389	0.000258393	7.34061	169.848	186.665	170.493	149.703	142.637	153.167
Tb927.3.3050-1	-0.2705	0.00346905	3.83409	13.8756	18.1067	14.8048	13.3732	12.8552	12.5558
Tb927.3.3060-1	-0.410885	0.00113361	5.62619	50.7037	69.9592	48.4645	40.8464	41.8916	44.483
Tb927.3.3070-1	-0.228078	0.00300984	3.78341	13.6245	16.2331	14.711	12.8264	13.0521	12.1701
Tb927.3.3080-1	0.0918902	0.113941	5.65829	50.1128	46.6073	49.9613	51.749	51.6043	52.9813
Tb927.3.3090-1	0.0570876	0.340639	5.29453	40.6795	36.325	38.411	39.9028	40.6637	39.5031
Tb927.3.3110-1	0.0278808	0.678561	5.69118	54.0934	47.0347	52.3768	52.4084	51.6216	52.468
Tb927.3.3120-1	-0.128226	0.0431841	5.94915	64.417	65.4953	63.6753	60.8449	55.5525	60.7164
Tb927.3.3130-1	-0.0266167	0.70305	6.04657	67.7163	67.0638	65.3535	70.137	63.8627	62.4641
Tb927.3.3140-1	0.410769	6.25e-09	6.28495	68.2223	65.1078	67.4776	85.2397	88.1725	93.6335
Tb927.3.3150-1	0.262379	6.94e-06	4.61174	22.6679	22.2859	21.7367	25.4907	27.521	26.9952
Tb927.3.3160-1	0.0713253	0.434042	4.84431	29.807	24.1284	30.1063	27.5874	30.5585	30.1713
Tb927.3.3170-1	0.365647	0.000598614	5.9066	60.1914	42.7643	54.3216	65.5451	65.0974	72.0067
Tb927.3.3180-1	0.16653	0.0465002	3.76977	14.3808	11.4458	12.7365	14.4812	14.3953	14.4004
Tb927.3.3190-1	-0.0882291	0.139765	7.42877	178.458	180.098	174.159	175.889	159.865	165.327
Tb927.3.3200-1	-0.00947742	0.882558	6.8137	110.226	121.49	106.878	114.148	108.438	113.782
Tb927.3.3210-1	0.33042	0.00183861	5.46357	40.0976	42.125	35.0729	50.9232	46.5401	49.9995
Tb927.3.3220-1	0.239695	9.16e-05	5.33143	37.5603	38.6249	34.6027	44.5824	43.7844	42.432
Tb927.3.3230-1	0.115283	0.117456	5.17433	36.2493	31.8213	35.924	35.1365	38.9123	38.6172
Tb927.3.3240-1	0.079807	0.190273	8.12432	277.264	261.755	274.854	271.947	294.457	293.958
Tb927.3.3250-1	-0.0451424	0.456159	5.79996	57.7192	55.222	56.822	55.5658	54.3873	54.5664
Tb927.3.3260-1	0.227586	0.00054208	6.48764	85.2518	79.5226	83.2514	96.0197	99.9916	94.3898
Tb927.3.3270-1	-0.338201	3.58e-07	10.487	1598.35	1653.28	1556.16	1323.26	1200.45	1279.37
Tb927.3.3280-1	0.0207466	0.776325	4.78282	27.8613	28.1893	25.9399	27.8241	26.8421	28.5106
Tb927.3.3290-1	-0.10475	0.324703	3.08513	8.28486	10.1372	7.96351	8.41403	7.96923	8.14873
Tb927.3.3300-1	-0.123286	0.128803	7.41103	175.807	179.669	176.911	175.174	147.402	166.194
Tb927.3.3310-1	-0.131254	0.136906	9.24055	555.263	691.68	650.261	606.108	597.058	529.02
Tb927.3.3330-1	0.136575	0.0728739	7.60271	199.531	185.244	170.803	204.647	209.519	196.518
Tb927.3.3340-1	-0.119946	0.228865	4.2332	17.7985	21.7405	19.2199	16.7489	19.3339	18.0003
Tb927.3.3350-1	0.188734	0.005558	5.8902	59.9081	52.11	54.2949	64.1843	61.0246	64.3382
Tb927.3.3360-1	0.301544	6.2e-05	5.61394	46.3418	41.2081	44.0736	54.2658	52.2166	55.7381
Tb927.3.3370-1	0.156793	0.0127538	6.71256	102.191	92.8477	102.511	110.164	109.191	112.361
Tb927.3.3380-1	-0.0988385	0.147986	5.883	61.3999	57.486	64.2204	57.6743	55.8778	57.4281
Tb927.3.3390-1	0.0718443	0.322687	4.61439	25.2064	22.0077	24.4336	24.4009	24.3115	26.6072
Tb927.3.3400-1	0.8419	0.462292	-5.22668	0.0286784	0.0185889	0.00912426	0.0282866	0.0422745	0.0332845
Tb927.3.3410-1	-0.0877625	0.184435	6.28598	79.1056	82.6033	79.513	77.9281	75.4615	73.5766
Tb927.3.3430-1	1.35343	7.85e-06	-0.262284	0.386159	0.40674	0.614296	1.55527	1.03173	1.00841
Tb927.3.3440-1	0.0923599	0.242209	5.62063	48.7747	43.1452	50.9514	48.8656	52.1549	51.3171
Tb927.3.3450-1	-0.1408	0.0209057	9.90319	982.375	1044.61	985.727	930.98	923.764	877.78
Tb927.3.3460-1	0.149893	0.094447	5.78846	58.986	50.6793	47.5356	53.7697	58.4488	62.2085
Tb927.3.3470-1	0.281863	0.00107033	5.72471	47.9491	43.26	51.983	58.3332	57.1353	58.6316
Tb927.3.3480-1	0.15624	0.0381351	6.44838	86.5421	78.2595	83.0049	91.6517	89.3511	95.1611
Tb927.3.3490-1	-0.144151	0.321251	8.04697	298.337	262.426	272.227	184.513	271.721	297.602
Tb927.3.3500-1	0.128005	0.0943247	6.59336	92.9931	89.8499	93.9985	102.671	99.1248	100.724
Tb927.3.3510-1	0.346254	1.72e-05	4.5337	21.4198	18.168	21.6042	26.8305	24.8376	26.1135
Tb927.3.3520-1	0.0115979	0.950779	2.68294	7.46182	5.31861	6.41853	7.33436	6.84839	5.14814
Tb927.3.3530-1	0.0952213	0.253169	5.10333	35.7665	29.2238	34.7343	35.1488	35.3341	36.0481
Tb927.3.3540-1	0.330435	3.13e-05	5.92891	56.8088	47.4874	57.6274	66.61	66.4271	70.5753
Tb927.3.3550-1	0.0244473	0.788611	4.42438	23.9847	18.1232	21.7627	21.6262	21.2701	22.0643
Tb927.3.3560-1	-0.0746078	0.203583	7.25612	156.2	154.065	160.196	156.023	141.849	148.86
Tb927.3.3570-1	-0.253282	0.00532951	5.74286	52.565	63.9175	58.242	49.7367	48.7286	48.1203
Tb927.3.3580-1	-0.057733	0.380068	8.0098	279.343	246.922	262.448	261.941	244.239	251.579
Tb927.3.3590-1	0.00746407	0.917653	5.81626	57.6522	58.6205	52.3349	56.832	58.1463	54.4935
Tb927.3.3600-1	-0.103095	0.237432	5.6059	46.1593	55.6763	49.5069	49.2711	46.1444	45.4522
Tb927.3.3610-1	0.194616	0.023414	6.78323	112.579	92.2285	103.368	117.39	112.935	122.356
Tb927.3.3620-1	-0.181584	0.00465852	6.51653	96.033	98.1349	97.7177	82.759	87.1113	87.5617
Tb927.3.3630-1	0.174989	0.0897409	5.05078	31.7001	28.0033	33.6956	31.7831	38.0727	35.6235
Tb927.3.3640-1	0.210001	0.0301385	4.99439	33.217	24.8965	30.5666	33.2786	35.5111	33.7854
Tb927.3.3650-1	0.0583869	0.381402	5.43883	44.4878	38.9434	44.0624	43.7723	44.4028	44.5875
Tb927.3.3660-1	0.0424103	0.584521	5.98185	64.9572	57.8966	63.9535	62.916	64.7022	64.7725
Tb927.3.3670-1	0.0870197	0.194553	5.85128	59.8909	52.1848	55.9027	60.4111	59.5546	58.4432
Tb927.3.3680-1	-0.103336	0.119288	6.73644	110.899	111.88	108.53	98.2676	109.038	101.153
Tb927.3.3690-1	-0.0770513	0.24939	7.86187	236.379	245.764	234.374	237.038	215.945	226.253
Tb927.3.3700-1	-0.384385	0.00473908	3.81933	16.4984	18.0763	13.4106	12.9834	12.9837	10.7477
Tb927.3.3710-1	-0.0522269	0.622309	5.8247	51.5455	59.9651	61.58	51.6421	58.3099	57.0216
Tb927.3.3720-1	-0.205548	0.03775	5.69712	49.261	62.3355	55.1187	49.4068	47.73	47.4299
Tb927.3.3730-1	-0.0987771	0.17801	4.76368	29.8425	26.4322	28.0116	26.2881	28.2094	24.2063
Tb927.3.3740-1	-0.0620644	0.453372	5.48809	40.8536	51.6345	45.0494	42.6125	44.2414	44.9055
Tb927.3.3750-1	-0.139446	0.0238335	8.58633	397.89	414.161	396.758	381.658	356.298	359.413
Tb927.3.3760-1	-0.462759	0.149889	-0.10536	0.992472	1.18764	1.05659	0.86596	0.633024	0.841755
Tb927.3.3800-1	-0.114384	0.0558339	5.6918	55.7328	54.4868	50.9946	49.2883	50.518	49.1163
Tb927.3.3810-1	-0.259481	0.00547798	5.27952	38.2204	48.5382	40.2181	35.8733	35.5904	34.6068
Tb927.3.3820-1	0.0938272	0.200188	6.49089	85.5808	92.2388	83.2421	96.9665	92.465	89.1457
Tb927.3.3830-1	-0.0630618	0.400013	5.63073	52.2679	49.9526	49.6513	44.6684	51.1981	49.5438
Tb927.3.3840-1	0.28367	0.0126591	3.54839	10.9437	11.1003	9.61767	12.8317	13.0578	12.6465
Tb927.3.3850-1	-0.0491038	0.480431	4.92806	33.5167	28.0938	31.2752	29.8728	29.9304	29.9721
Tb927.3.3860-1	0.396474	0.000424339	4.87601	29.3573	20.596	26.1104	30.9827	35.6188	33.5226
Tb927.3.3870-1	0.00834183	0.879031	5.87964	60.8125	57.193	58.1167	58.8525	59.2965	58.9927
Tb927.3.3880-1	0.322896	2.47e-07	7.37492	157.144	143.194	142.142	182.57	189.785	181.08
Tb927.3.3890-1	-0.000715366	0.995213	5.971	60.6774	68.2995	59.2315	58.7939	65.9771	63.3786
Tb927.3.3900-1	0.00247619	0.970416	5.94189	60.3148	65.6333	58.3162	62.747	59.5198	62.3079
Tb927.3.3910-1	0.00510184	0.934762	5.74506	51.2915	53.1346	56.1832	53.765	53.5261	53.8996
Tb927.3.3920-1	-0.273398	9.26e-06	5.49751	47.4756	51.5972	49.2659	41.4105	41.1321	40.179
Tb927.3.3930-1	-0.176389	0.102837	4.32939	20.1695	23.3408	20.4637	15.7898	20.579	20.2797
Tb927.3.3940-1	-0.281549	0.000340667	3.61541	13.4926	12.892	13.9544	10.9094	10.6829	11.6041
Tb927.3.3950-1	0.0303796	0.68127	5.61597	52.2655	45.2787	48.0451	50.5903	51.1861	46.8911
Tb927.3.3960-1	-0.240127	0.0261488	4.62917	23.3697	30.3669	26.6523	20.653	23.4085	24.0302
Tb927.3.3970-1	-0.107448	0.16173	7.34493	166.68	173.778	165.438	170.613	146.923	151.997
Tb927.3.3980-1	-0.0266675	0.705685	5.80096	51.3384	61.318	56.1458	56.3488	53.9948	55.3674
Tb927.3.3990-1	-0.273192	1.33e-05	5.45937	45.906	49.8185	48.7259	39.3841	40.9807	39.1727
Tb927.3.4000-1	0.047511	0.468814	8.16969	279.203	294.838	275.572	285.351	295.482	297.267
Tb927.3.4010-1	0.637166	0.023083	0.499425	1.12385	1.42049	0.777693	1.85672	1.77054	1.53261
Tb927.3.4020-1	0.441505	0.00151047	2.47615	5.69288	3.52251	4.94263	6.14851	6.92349	6.15452
Tb927.3.4030-1	-0.00287194	0.964739	5.54882	49.509	44.3108	46.7589	47.5734	44.9869	47.7349
Tb927.3.4040-1	0.0316822	0.63201	6.1803	75.302	68.9784	70.9022	77.1788	71.1805	71.5749
Tb927.3.4050-1	-0.120369	0.199084	5.37004	47.7805	41.7875	39.6857	39.728	39.2589	39.8979
Tb927.3.4060-1	0.175433	0.0104332	4.71233	25.8986	22.562	25.4038	26.6213	28.2684	28.5366
Tb927.3.4070-1	-0.351148	4.79e-06	10.365	1466.1	1505.9	1463.36	1235.31	1093.08	1148.73
Tb927.3.4080-1	-0.28644	0.00111092	7.46538	183.553	217.705	181.393	171.329	152.039	154.342
Tb927.3.4090-1	-0.318329	0.000305039	5.53738	51.9943	51.1517	51.4997	44.0484	38.5595	41.4035
Tb927.3.4100-1	-0.34749	9.26e-06	8.58678	419.512	435.283	436.907	354.391	314.057	346.758
Tb927.3.4110-1	-0.232256	0.00421717	7.93538	262.668	267.024	263.66	244.158	207.499	223.705
Tb927.3.4120-1	0.399852	9.03e-09	5.31571	35.8791	31.9952	35.1495	42.9901	45.9123	47.0424
Tb927.3.4130-1	0.0391735	0.55886	6.65673	95.3208	97.2272	105.986	97.6767	101.188	107.981
Tb927.3.4140-1	0.0685504	0.245646	6.32692	79.1831	76.5568	79.3758	84.4639	78.5156	83.5681
Tb927.3.4150-1	0.0861971	0.158804	5.38701	39.8	41.5126	40.4831	43.5656	44.7341	40.9792
Tb927.3.4160-1	0.275432	3.95e-07	6.47658	79.294	83.2625	79.1786	98.4033	96.9385	97.2366
Tb927.3.4170-1	-0.0713115	0.312507	6.96917	127.626	132.967	124.501	112.598	126.77	127.301
Tb927.3.4180-1	-0.357051	3.05e-05	5.7357	53.3195	68.2093	58.0091	46.0237	47.9664	46.1925
Tb927.3.4190-1	0.202238	0.00134285	6.65159	94.7023	92.6098	93.2039	112.753	103.752	106.203
Tb927.3.4200-1	0.117041	0.122665	6.72406	107.906	92.6487	103.755	115.187	103.31	111.493
Tb927.3.4210-1	0.0514844	0.588462	4.59859	26.6558	19.9914	24.7383	23.3169	25.4513	25.2132
Tb927.3.4220-1	0.166128	0.00815221	5.69693	52.2085	45.5036	48.9602	54.5868	55.0942	54.8886
Tb927.3.4230-1	0.0511512	0.414479	6.46233	87.4792	90.6948	81.6708	92.376	85.7133	91.1281
Tb927.3.4240-1	-0.318341	1.27e-05	5.41695	46.3999	49.6114	46.2323	36.83	40.0642	37.2012
Tb927.3.4250-1	-0.221617	0.000975724	6.74511	110.178	122.857	113.477	104.363	97.1668	95.581
Tb927.3.4260-1	-0.292068	5.34e-05	6.51367	91.844	110.838	99.0875	83.1472	82.8832	80.4295
Tb927.3.4270-1	-0.172172	0.0128699	6.61796	97.0456	114.484	100.693	91.1413	93.1698	92.793
Tb927.3.4280-1	-0.281951	0.000270088	6.1884	73.9024	87.8363	78.3649	69.1389	66.5852	61.7415
Tb927.3.4290-1	-0.263106	0.00412392	3.51574	12.205	12.8335	12.4104	11.8069	9.3759	9.99518
Tb927.3.4340-1	-0.00964102	0.867393	6.23457	74.3043	77.1295	75.2008	72.7705	75.0546	77.3382
Tb927.3.4350-1	-0.0751179	0.240797	5.21057	35.1309	40.1048	38.735	35.2256	36.8304	36.1446
Tb927.3.4370-1	-0.192691	0.0211739	2.99877	8.0624	8.60084	8.92023	7.73	7.50553	7.14021
Tb927.3.4380-1	-0.19351	0.0349708	5.22502	34.3397	43.803	41.5702	34.769	34.4079	35.5189
Tb927.3.4390-1	0.129041	0.0696182	5.28023	38.6571	34.3309	38.3797	39.7472	41.1053	40.943
Tb927.3.4400-1	0.885865	1.41e-07	3.93644	12.7104	7.45357	12.0878	17.8902	20.5443	21.1758
Tb927.3.4410-1	0.245279	0.0110019	5.90407	60.4586	46.2174	57.7299	63.1403	63.2966	68.454
Tb927.3.4420-1	0.310163	9.24e-05	5.7235	51.7342	41.9974	47.8083	58.454	56.0929	60.9404
Tb927.3.4430-1	0.250088	0.000263071	5.57393	46.5971	40.0739	43.8771	51.7604	50.2701	53.2267
Tb927.3.4440-1	0.131056	0.0337221	6.61064	96.4547	88.6626	94.7581	104.042	102.475	99.9502
Tb927.3.4450-1	-0.0791511	0.310478	6.46756	92.9216	88.0919	91.814	96.3582	79.4897	82.3084
Tb927.3.4460-1	-0.0982307	0.257301	5.76304	53.8127	52.8187	61.82	50.2425	54.3966	52.7455
Tb927.3.4470-1	0.0487403	0.480253	5.10512	35.8592	30.9899	34.666	35.0592	35.2383	34.6996
Tb927.3.4480-1	0.119331	0.125781	5.9442	59.1756	54.9344	62.9344	61.5547	63.5743	67.2571
Tb927.3.4490-1	0.00771595	0.902542	5.76299	51.6655	56.6241	54.1739	51.574	56.1212	55.667
Tb927.3.4500-1	-0.180936	0.163163	2.99258	6.75732	9.44136	9.17515	7.78386	7.74093	6.85521
Tb927.3.4510-1	-0.196127	0.00497919	5.73066	53.6	62.1133	54.4001	49.6871	49.0136	49.7902
Tb927.3.4520-1	-0.0381703	0.556499	6.14718	73.0224	69.0718	73.3495	70.8944	70.3389	68.5669
Tb927.3.4530-1	-0.102831	0.132073	5.40709	41.9012	44.4813	45.4416	41.0941	39.8706	41.8056
Tb927.3.4540-1	0.0768866	0.256863	5.24063	38.4996	35.5697	36.3322	37.9955	39.5349	38.9183
Tb927.3.4550-1	0.250944	0.000560452	4.70838	25.3576	22.0036	24.2578	26.7232	28.9939	29.5253
Tb927.3.4560-1	-0.0922572	0.0867592	5.14976	36.7916	37.0573	36.0611	34.8636	34.0043	34.2236
Tb927.3.4570-1	-0.0282665	0.630781	4.91376	30.2925	31.0349	29.9831	29.2652	29.8747	30.4089
Tb927.3.4580-1	0.228206	0.000592053	5.77376	53.0699	49.5134	48.5945	56.8351	61.8951	58.3593
Tb927.3.4590-1	-0.133132	0.185619	4.64369	24.1294	30.073	24.2567	25.0486	23.697	22.7776
Tb927.3.4600-1	0.021899	0.717225	5.78477	58.0605	51.8914	54.1844	55.5536	54.4838	56.6078
Tb927.3.4610-1	-0.0213782	0.762899	4.70636	28.5151	24.7041	25.6824	25.5753	26.5975	25.5673
Tb927.3.4620-1	0.0435497	0.478264	5.42223	45.1283	40.6368	40.9344	43.3813	43.3708	43.8279
Tb927.3.4630-1	0.206475	0.00091637	6.04025	60.6697	62.1343	60.5269	74.0134	65.7379	71.7823
Tb927.3.4640-1	-0.175722	0.0916592	6.01535	59.7734	82.1303	63.9445	59.0154	61.2142	62.0288
Tb927.3.4650-1	-0.285542	0.000439227	6.01251	65.7212	75.6316	71.3912	55.4046	56.8372	62.3583
Tb927.3.4660-1	-0.154673	0.0080429	6.3166	81.7818	85.698	84.4386	75.1958	75.2347	75.8819
Tb927.3.4670-1	-0.291318	4.92e-05	6.42398	89.2041	101.859	92.4454	76.2268	79.0365	76.4132
Tb927.3.4680-1	-0.0966409	0.120204	8.27498	313.221	337.139	310.012	296.884	299.705	301.564
Tb927.3.4690-1	-0.0588573	0.336126	5.63159	49.092	53.8364	48.8407	49.5065	48.0568	48.1278
Tb927.3.4700-1	0.211433	0.00176498	5.70086	49.7568	50.3813	44.5061	57.6213	54.101	55.7241
Tb927.3.4710-1	-0.401816	1.75e-07	5.11817	38.9477	43.3678	36.3021	31.1331	27.98	30.658
Tb927.3.4720-1	-0.141655	0.0163269	7.61722	209.122	212.043	196.764	190.308	189.002	180.812
Tb927.3.4740-1	0	1	#NUM!	0	0	0	0	0	0
Tb927.3.4750-1	-0.784287	0.511322	-6.69927	0.0190422	0.0123428	0.00605842	0.00626068	0.0140349	0
Tb927.3.4760-1	-0.0208713	0.74867	6.56822	100.885	94.4812	91.3766	93.9894	98.2317	90.3916
Tb927.3.4800-1	0.152116	0.0130397	4.84564	27.8532	26.0394	27.8207	30.1143	29.8658	30.8244
Tb927.3.4810-1	-0.0896061	0.368348	5.14163	37.5947	31.872	39.7337	35.005	36.543	31.0565
Tb927.3.4820-1	0.146805	0.0343205	6.6447	101.293	87.5282	96.1116	109.079	102.527	103.811
Tb927.3.4830-1	0.00499947	0.954065	5.04407	29.8149	34.9437	34.0457	33.7749	32.2007	33.176
Tb927.3.4840-1	0.209092	0.00236094	6.83109	113.928	97.4621	105.478	123.55	118.096	124.635
Tb927.3.4850-1	0.459994	2.46e-07	5.41459	34.5727	33.4535	39.6812	46.4245	48.8397	52.9494
Tb927.3.4860-1	0.212895	0.0484839	2.5687	6.23237	5.02079	5.24046	6.52776	6.16845	6.40669
Tb927.3.4870-1	-0.225188	0.0028304	5.10429	34.2305	37.7789	39.2339	33.1807	31.0899	30.8792
Tb927.3.4880-1	0.214412	0.0134982	7.42955	167.107	145.035	166.687	191.941	180.868	182.713
Tb927.3.4890-1	0.00963891	0.917591	5.00667	30.1047	31.5013	34.5067	31.664	33.4319	31.6809
Tb927.3.4900-1	0.09828	0.244385	5.53387	42.941	42.3718	48.9392	47.3973	48.0739	48.2564
Tb927.3.4910-1	0.25826	0.00199971	7.36282	162.16	132.067	155.495	178.472	181.358	178.05
Tb927.3.4920-1	0.201506	0.00489721	6.37682	76.9634	72.6287	82.3108	83.2725	90.3515	93.0875
Tb927.3.4930-1	-0.031977	0.650045	5.9347	60.1428	61.1789	64.2295	63.1608	57.591	60.7045
Tb927.3.4940-1	0.0965798	0.12302	5.07626	31.7337	31.8081	34.2828	35.5802	33.925	35.0917
Tb927.3.4950-1	0.0616605	0.335592	6.06574	65.1142	62.3572	69.1788	67.9713	66.2809	71.0012
Tb927.3.4960-1	-0.0702029	0.379448	4.86074	31.2351	27.7914	30.2635	29.1072	29.4951	26.4408
Tb927.3.4970-1	-0.160018	0.0147836	6.0703	66.6482	74.668	71.4439	66.4199	60.922	63.0739
Tb927.3.4990-1	-0.262707	0.00238355	5.94806	61.389	75.5623	65.0735	55.0427	59.7885	53.5641
Tb927.3.5000-1	-0.243869	0.00470431	5.93386	57.8679	75.3882	65.6036	56.8751	54.9544	56.1045
Tb927.3.5010-1	-0.0714002	0.300655	8.18168	309.785	296.481	286.314	265.93	285.207	298.414
Tb927.3.5020-1	-0.189439	0.00191525	6.18239	74.7256	77.7993	79.6365	70.7124	66.3811	66.4925
Tb927.3.5030-1	0.047079	0.398581	5.6567	50.8045	47.9812	50.0878	50.8352	52.6022	50.3729
Tb927.3.5040-1	-0.0710669	0.267331	6.49297	95.3185	94.114	87.4164	82.595	88.8101	92.1633
Tb927.3.5050-1	-0.201107	0.00107464	11.6952	3524.37	3467.42	3648.52	3110.93	3143.16	3001.72
Tb927.3.5060-1	-0.218621	0.000244212	7.87903	248.993	259.78	250.864	221.934	206.067	224.819
Tb927.3.5070-1	-0.237919	0.0022185	6.17869	74.3173	86.8725	74.0046	65.0277	70.4565	63.9544
Tb927.3.5080-1	-0.193276	0.0153351	6.23141	77.7285	88.6022	74.14	66.0043	72.2575	72.0759
Tb927.3.5090-1	-0.0608148	0.346287	7.61725	184.656	212.798	203.991	192.914	195.385	188.327
Tb927.3.5100-1	-0.0147578	0.824392	5.72362	50.4923	57.6202	51.2204	51.0873	53.0464	53.5874
Tb927.3.5110-1	-0.222855	0.000402487	6.39751	87.6138	93.4008	91.3863	77.329	78.9204	77.1663
Tb927.3.5120-1	-0.315618	0.000464286	5.18022	36.6308	46.8425	37.1525	32.5783	32.5782	31.7652
Tb927.3.5130-1	-0.151222	0.0429963	6.00211	61.2494	74.2048	66.8941	61.8674	59.1741	61.1713
Tb927.3.5140-1	-0.250586	0.00457846	4.96418	31.2365	38.7706	31.7531	28.9064	28.9761	27.6489
Tb927.3.5150-1	0.133645	0.0476943	6.4761	90.701	77.2574	86.7525	93.2757	92.5848	93.5648
Tb927.3.5160-1	-0.181977	0.00158562	5.0227	35.9659	33.7859	33.9128	29.9089	31.2016	30.27
Tb927.3.5170-1	-0.0170477	0.81167	6.06635	63.6518	70.7392	67.8106	62.0568	68.6714	69.1425
Tb927.3.5180-1	0.0799362	0.406692	9.85587	847.896	999.62	855.375	860.141	1007.26	989.565
Tb927.3.5190-1	-0.256557	0.000246305	5.43717	44.6187	51.0116	45.8689	39.1276	39.0165	40.315
Tb927.3.5200-1	-0.301789	0.00199652	6.87237	114.786	150.591	122.756	109.232	109.036	96.5756
Tb927.3.5210-1	-0.343623	0.0111931	4.94104	28.9587	43.3892	30.7371	28.3063	27.5269	25.3936
Tb927.3.5220-1	-0.183947	0.0368369	5.13592	33.3224	41.8001	37.0793	33.9423	32.2688	32.5558
Tb927.3.5230-1	-0.0255425	0.673146	5.94978	58.36	64.7016	64.0143	62.3367	61.4995	59.9521
Tb927.3.5240-1	-0.133364	0.0523569	5.892	60.3993	67.8325	58.1487	56.8538	56.114	56.9543
Tb927.3.5250-1	-0.309154	0.00296618	3.14458	8.87499	10.6145	9.87364	8.11367	7.79674	7.78623
Tb927.3.5260-1	-0.268969	0.00019779	6.26353	76.4175	91.531	83.9539	70.2277	71.0482	67.7792
Tb927.3.5270-1	-0.173797	0.00941422	6.58606	98.2367	106.804	100.538	91.971	91.7134	87.1761
Tb927.3.5280-1	-0.192448	0.0126789	6.85069	110.442	137.176	121.671	105.097	108.823	109.281
Tb927.3.5290-1	-0.0611858	0.325255	5.70812	56.2748	52.7214	51.1635	51.2251	50.9223	51.3573
Tb927.3.5300-1	0.137081	0.06866	6.46861	86.5434	77.176	89.3215	88.5797	93.2033	96.5444
Tb927.3.5310-1	-0.246727	0.0036129	4.05091	17.1846	18.432	18.3501	16.0343	13.7992	15.6479
Tb927.3.5320-1	-0.0834128	0.283302	6.20543	70.8753	82.9429	73.9479	69.4507	69.7437	75.8022
Tb927.3.5330-1	-0.169848	0.00403605	6.70942	111.381	115.409	105.621	98.4061	97.9298	99.1518
Tb927.3.5340-1	0.186931	0.019528	8.62387	393.153	354.87	358.897	393.978	446.465	419.624
Tb927.3.5350-1	-0.0824795	0.193369	8.52314	382.12	374.622	378.528	374.22	336.615	361.254
Tb927.3.5360-1	-0.118956	0.186503	6.73511	101.34	126.24	105.179	102.873	103.916	99.6291
Tb927.3.5370-1	-0.118402	0.0607791	8.42751	337.737	381.948	355.573	338.651	319.428	332.448
Tb927.3.5380-1	-0.228357	0.00755849	6.08118	64.9127	83.3506	70.8914	62.3921	64.0747	60.6056
Tb927.3.5390-1	-0.313897	0.00511073	4.52852	21.6224	30.7798	24.337	20.7781	19.9981	20.9599
Tb927.3.5400-1	-0.0845988	0.275351	5.91653	58.0058	69.0201	59.4954	59.6427	59.3982	56.8511
Tb927.3.5410-1	-0.178873	0.0357774	5.06103	32.7213	38.9366	34.6758	30.5614	31.376	32.0251
Tb927.3.5420-1	0.0273964	0.653924	4.99562	33.3994	29.9196	31.4814	31.693	33.0533	31.8709
Tb927.3.5430-1	0.17275	0.0404812	6.07451	68.5763	60.5021	61.0258	75.1458	67.8965	71.2063
Tb927.3.5440-1	-0.0169329	0.776309	5.31068	40.0378	38.8559	40.8741	39.6657	39.9833	38.7193
Tb927.3.5450-1	0.239055	0.000841319	4.58382	21.7892	20.6888	23.5091	24.1787	27.0538	26.6664
Tb927.3.5460-1	0.0749688	0.242995	5.8522	59.209	53.3509	56.2401	58.2013	59.5277	60.0796
Tb927.3.5470-1	0.0955272	0.257065	6.84183	103.56	118.209	110.942	111.606	125.896	118.039
Tb927.3.5480-1	-0.234117	0.00533796	5.32388	37.8939	48.5215	43.476	37.6223	36.4395	36.3715
Tb927.3.5490-1	-0.038864	0.523496	6.76708	105.491	117.589	108.074	110.244	105.032	107.068
Tb927.3.5500-1	0.130248	0.0142236	6.81003	108.734	107.025	105.675	115.195	119.09	117.531
Tb927.3.5510-1	-0.175848	0.00169599	5.49343	46.3519	48.9527	48.0748	43.3317	42.6496	40.9338
Tb927.3.5520-1	-0.124244	0.0630731	7.55149	208.106	182.587	196.326	190.028	172.687	175.848
Tb927.3.5530-1	-0.076224	0.151633	5.33453	40.6787	42.1258	41.4467	39.9389	39.0722	38.8433
Tb927.3.5540-1	-0.0142058	0.802477	6.53601	95.9459	92.0887	91.7258	91.6348	91.2509	94.1374
Tb927.3.5550-1	-0.045912	0.467334	8.43376	358.598	364.712	330.557	327.084	353.652	340.153
Tb927.3.5560-1	-0.0389069	0.641574	7.43206	170.536	181.031	173.576	187.781	165.991	157.241
Tb927.3.5570-1	0.0205423	0.772108	6.66883	98.4414	108.228	96.3885	99.2716	106.77	101.38
Tb927.3.5580-1	0.0440504	0.564022	7.3029	159.023	140.608	166.846	160.546	159.947	160.45
Tb927.3.5590-1	0.0716894	0.187569	5.69541	50.1644	50.4668	50.9546	51.636	52.8223	54.871
Tb927.3.5600-1	0.0620811	0.371916	5.85678	52.9482	58.4049	58.7339	56.6002	59.595	61.4287
Tb927.3.5610-1	0.109589	0.0771338	5.76956	51.3675	53.3039	52.7514	53.4529	57.0224	59.4145
Tb927.3.5620-1	0.0899392	0.153397	5.72501	54.7538	48.7096	50.274	54.8141	53.8589	54.9489
Tb927.3.5630-1	-0.18852	0.0149548	5.58641	47.1002	56.747	49.6969	44.2519	46.2669	44.2262
Tb927.3.5640-1	-0.113932	0.040015	6.55975	95.1483	101.785	97.2507	91.9784	90.253	89.6054
Tb927.3.5650-1	-0.435276	0.00185429	4.26976	16.9679	26.6586	22.9041	15.5502	16.693	16.9647
Tb927.3.5660-1	0.174175	0.0629145	5.67851	47.8082	46.7594	49.8281	60.0103	49.3156	53.5712
Tb927.3.5670-1	0.390853	0.00481148	4.34594	19.7429	13.8621	19.1978	24.2988	24.1491	20.763
Tb927.3.5690-1	0.478051	0.000498345	3.57283	11.5214	8.03157	10.2946	15.009	14.2166	12.3238
Tb927.3.5700-1	0	1	#NUM!	0	0	0	0	0	0
Tb927.3.5740-1	-0.059667	0.730172	2.84695	7.79191	6.37418	7.89877	8.48048	5.76277	6.86049
Tb927.3.5760-1	1.93002	1	-8.11096	0	0	0	0	0	0.0217024
Tb927.3.5770-1	0.153039	0.14119	4.48523	21.3333	20.4924	21.7965	22.6326	25.409	22.7177
Tb927.3.5780-1	0.0247871	0.773846	5.40528	45.7891	40.3611	39.9223	43.8606	43.4257	40.916
Tb927.4.120-1	0.0280434	0.779184	6.25822	76.5518	69.9592	80.9058	79.2481	79.4513	73.1498
Tb927.4.140-1	-0.193292	0.320716	2.46311	6.34341	6.46987	4.86743	5.8887	4.60661	4.90816
Tb927.4.150-1	-0.133324	0.14073	5.06711	33.5604	36.8366	34.86	34.1399	32.837	28.9076
Tb927.4.170-1	0.065798	0.934807	0.87677	1.81317	1.85568	1.73062	2.35315	1.16054	2.10439
Tb927.4.180-1	0.00726447	0.939187	7.55225	186.187	193.02	182.548	210.282	168.463	185.674
Tb927.4.310-1	0.0853748	0.125481	3.29701	9.65811	9.58398	9.37176	9.89923	10.4168	10.0428
Tb927.4.320-1	0.191633	0.0117964	6.35159	75.2699	78.1021	75.3734	90.7497	82.7191	87.7578
Tb927.4.330-1	0.191853	0.00451773	4.91469	28.8836	26.5817	29.0145	32.2961	31.6912	32.5084
Tb927.4.340-1	0.260733	0.00365653	4.04693	14.3187	14.6236	16.1704	17.9445	18.4375	17.6797
Tb927.4.350-1	0.412801	7.53e-05	3.72195	11.8854	10.689	11.3755	12.9243	16.6986	15.5991
Tb927.4.360-1	-0.0650628	0.35896	7.80914	235.205	222.977	229.836	231.681	203.96	222.002
Tb927.4.370-1	0	1	#NUM!	0	0	0	0	0	0
Tb927.4.380-1	0	1	#NUM!	0	0	0	0	0	0
Tb927.4.390-1	-0.35097	0.00361414	6.01331	61.9251	87.8055	67.5043	57.1128	57.4266	55.7838
Tb927.4.400-1	-0.247229	0.00328772	6.30718	77.863	93.6377	86.3796	78.5148	69.0122	69.712
Tb927.4.410-1	0.226921	0.000341829	6.60553	92.1733	92.3679	84.6605	102.573	105.861	106.633
Tb927.4.420-1	-0.0711102	0.238646	3.37927	10.1845	11.1354	10.6666	10.267	10.3796	9.7996
Tb927.4.430-1	0.0334277	0.600415	8.15699	280.488	287.258	278.621	287.474	289.895	288.842
Tb927.4.440-1	-0.00355677	0.971878	6.78696	104.429	123.869	103.368	104.79	115.995	110.116
Tb927.4.450-1	-0.138989	0.0132227	5.63986	51.197	53.7201	51.8685	47.5962	47.533	47.2559
Tb927.4.460-1	-0.0619736	0.26286	6.05527	65.9068	69.544	68.3196	64.366	64.8752	65.9839
Tb927.4.470-1	0.279879	7.93e-06	7.57399	175.722	170.523	170.134	212.106	212.018	202.772
Tb927.4.480-1	-0.118257	0.126623	6.1862	70.6239	84.2791	72.4875	69.3075	69.0711	71.1318
Tb927.4.490-1	-0.145404	0.070822	5.92653	60.4105	71.3708	59.8734	57.6957	59.0077	56.5749
Tb927.4.500-1	-0.30587	0.00855332	5.79584	51.8307	74.9911	57.4505	52.4145	49.6637	46.9796
Tb927.4.510-1	-0.283713	0.00119585	6.46855	90.6477	107.071	93.9966	79.1085	84.2837	76.2386
Tb927.4.520-1	-0.35427	0.00126549	6.97067	120.466	171.099	130.675	110.444	111.316	108.545
Tb927.4.530-1	-0.13529	0.0658036	6.20619	72.4308	86.0931	73.3513	69.7104	72.0057	69.406
Tb927.4.540-1	0.0366013	0.574213	5.40834	43.1961	40.6323	41.9667	42.6376	45.3606	41.0209
Tb927.4.550-1	0.10392	0.109982	6.92369	111.157	122.772	117.172	124.811	130.867	121.656
Tb927.4.560-1	-0.0810414	0.14822	5.40065	43.5473	42.3666	44.3752	42.1578	40.6778	40.3342
Tb927.4.570-1	-0.0996611	0.141327	5.18389	34.6881	39.8086	38.3212	36.1919	34.1614	34.9294
Tb927.4.580-1	-0.302488	5.63e-05	5.3769	41.8556	48.9626	46.866	37.4609	38.822	35.3541
Tb927.4.590-1	0.116746	0.163106	7.23709	157.256	127.94	149.096	165.846	150.104	154.935
Tb927.4.600-1	0.0350987	0.564008	6.85421	113.066	115.905	113.866	110.079	118.344	122.923
Tb927.4.610-1	-0.0871422	0.16779	5.81134	58.4687	58.0447	57.0267	52.037	56.6936	54.6577
Tb927.4.620-1	-0.00618286	0.920712	3.71072	13.6826	12.4479	13.2327	13.0313	12.9667	13.1967
Tb927.4.630-1	-0.0900097	0.159898	6.24507	77.031	81.9696	75.6406	72.0376	76.2877	72.1308
Tb927.4.640-1	-0.148399	0.0228745	6.12227	70.7468	74.899	74.0753	66.0659	67.8534	64.3224
Tb927.4.650-1	-0.211437	0.0018632	6.50929	90.314	106.055	96.897	84.0645	84.525	84.7121
Tb927.4.660-1	-0.12877	0.0344098	6.27932	80.0877	82.4665	80.8567	75.6607	71.9187	75.0422
Tb927.4.670-1	-0.173473	0.00926029	5.77207	56.214	60.3748	57.2063	54.0581	49.3662	50.6634
Tb927.4.680-1	-0.243622	1	-5.51794	0	0.0367336	0.0360611	0.0372649	0.0208847	0
Tb927.4.690-1	-0.0760515	0.2654	5.75338	53.8867	59.568	52.6391	51.8717	53.8419	51.8543
Tb927.4.700-1	0.174684	0.00842785	5.47949	41.9862	40.6077	43.1476	46.2845	47.7592	47.9107
Tb927.4.710-1	-0.0988262	0.29313	3.62049	13.0222	12.4068	12.7559	13.0626	11.1481	11.3995
Tb927.4.720-1	1.01042	0.691071	-4.19244	0	0.0507687	0.0498391	0.0515029	0.115457	0.060603
Tb927.4.730-1	0.147501	0.138136	2.85352	6.75869	6.85511	6.95463	7.45257	6.9012	8.44361
Tb927.4.740-1	-0.0707512	0.323892	6.7042	100.885	110.47	109.132	103.916	102.115	99.1097
Tb927.4.750-1	0.0657161	0.336138	8.30775	321.216	288.241	319.51	322.772	325.828	323.66
Tb927.4.760-1	-0.11474	0.0367299	7.36725	173.868	171.617	169.529	164.106	155.483	156.032
Tb927.4.770-1	0.0115258	0.852288	5.45085	42.3399	46.4764	41.8777	44.3193	43.4575	43.9642
Tb927.4.780-1	-0.0769685	0.343191	6.29253	80.5141	84.7896	76.1113	73.3198	81.1865	74.3979
Tb927.4.790-1	-0.036336	0.612846	6.11946	69.0741	72.8326	69.2998	68.1055	72.3786	65.46
Tb927.4.800-1	0.104691	0.0717377	4.36211	19.8499	19.8074	19.8009	21.7552	20.8799	21.2959
Tb927.4.820-1	0.512954	2.65e-05	4.71685	23.7771	17.4264	23.8009	27.8253	32.5825	32.3718
Tb927.4.830-1	0.437224	7.1e-05	5.84821	49.8145	42.719	54.2455	58.9268	68.9517	70.9942
Tb927.4.840-1	-0.288049	0.00178247	6.18042	69.4079	91.433	78.3872	66.6618	66.3929	62.8704
Tb927.4.850-1	-0.134206	0.045156	6.87349	119.602	127.219	121.284	111.295	111.992	112.13
Tb927.4.860-1	0.124201	0.0406893	6.44468	83.2448	84.7628	82.0348	85.2088	93.5571	93.8191
Tb927.4.870-1	-0.133621	0.0420691	4.45884	22.8569	23.5393	22.6317	22.2419	20.4422	20.2339
Tb927.4.880-1	-0.0807586	0.144104	5.44416	44.7473	46.0837	43.4293	41.6582	42.3845	42.9166
Tb927.4.890-1	0.0317201	0.682333	7.75139	200.737	236.692	201.845	207.454	217.971	228.16
Tb927.4.900-1	-0.115487	0.236201	6.63341	90.6824	120.921	98.1444	95.4909	95.3492	95.0851
Tb927.4.910-1	-0.498196	5.96e-08	6.09818	70.3082	91.2389	79.1233	59.4458	57.8327	53.0918
Tb927.4.920-1	0.00334408	0.952701	7.65428	202.984	206.763	193.888	196.32	203.284	205.464
Tb927.4.930-1	0.0168473	0.807783	5.92101	59.0782	60.2159	61.3656	56.978	61.2245	64.6787
Tb927.4.940-1	0.126301	0.0577935	6.42081	84.4777	79.2002	82.0991	88.2864	89.4706	90.5188
Tb927.4.950-1	-0.0654359	0.273842	5.6033	48.7415	51.0827	49.3346	48.4115	47.4664	46.6475
Tb927.4.960-1	-0.0723823	0.245362	4.12171	18.2057	17.6005	17.7353	17.8828	16.1519	16.8744
Tb927.4.970-1	-0.0677688	0.487357	4.99452	31.5021	31.8023	34.5921	32.9591	30.1079	30.3086
Tb927.4.980-1	0.0957655	0.0835618	6.30666	76.673	78.3994	74.5278	81.7872	83.7334	79.8254
Tb927.4.990-1	0.0166949	0.784022	5.80826	54.2456	57.0498	55.8397	56.9262	56.3283	55.8204
Tb927.4.1000-1	-0.071953	0.489272	4.64308	23.162	29.3072	24.3444	23.6816	23.2365	26.1876
Tb927.4.1010-1	0.0849973	0.42884	5.95245	63.8323	58.4943	57.9976	66.9953	57.268	66.9624
Tb927.4.1020-1	0.117297	0.0412233	6.9551	124.125	114.852	118.129	128.244	126.41	132.704
Tb927.4.1030-1	0.0185584	0.793041	5.30788	40.1283	38.8012	39.1244	37.602	41.6595	40.359
Tb927.4.1040-1	-0.108183	0.253627	6.41243	76.4949	99.1546	89.4621	84.5703	77.498	83.8956
Tb927.4.1050-1	-0.0775261	0.209278	5.54148	47.3705	47.6645	48.4613	47.6213	45.3379	42.993
Tb927.4.1060-1	0.0423195	0.459981	4.49733	22.2402	21.9361	22.5891	23.264	22.9999	22.4837
Tb927.4.1070-1	-0.102298	0.182505	5.50605	44.0614	50.5541	46.5576	44.8847	43.2265	43.3852
Tb927.4.1080-1	-0.0310967	0.57189	7.77897	224.242	224.525	217.241	216.684	215.595	219.528
Tb927.4.1090-1	0.179671	0.0124756	5.6487	50.7471	42.0603	48.3369	52.6501	53.0012	54.2138
Tb927.4.1100-1	-0.151724	0.0708074	10.4204	1399.68	1478.16	1449.44	1378.75	1258.46	1258.04
Tb927.4.1110-1	0.104695	0.138398	6.58029	92.5298	86.0452	98.0905	104.202	94.6352	98.6351
Tb927.4.1120-1	0.0717679	0.342252	6.39636	80.5992	82.6676	83.1571	88.0891	82.2429	88.6602
Tb927.4.1130-1	-0.104695	0.142425	6.83137	123.169	111.066	119.853	117.441	108.192	103.557
Tb927.4.1140-1	0.227001	0.00455155	5.67431	50.813	43.6159	46.7477	56.0564	53.7588	55.409
Tb927.4.1150-1	0.16618	0.0505733	5.72157	54.499	43.2404	51.4553	55.6747	54.9741	56.759
Tb927.4.1160-1	0.461457	1.76e-07	3.09432	7.86095	6.5004	7.19504	9.51926	9.8352	10.332
Tb927.4.1170-1	0.235716	0.000586727	5.18606	32.9655	31.7824	35.5667	40.2062	38.9111	38.997
Tb927.4.1180-1	0.148445	0.0373153	5.87243	58.1004	51.2842	57.342	63.3345	59.8992	61.5434
Tb927.4.1190-1	0.408412	1.53e-05	6.01308	62.4037	48.4597	55.6522	75.2796	70.8811	74.8197
Tb927.4.1210-1	0.43279	1	-4.41088	0.0598372	0	0.0571129	0.0295098	0.0661538	0.0694478
Tb927.4.1220-1	-0.043851	0.500225	7.37787	159.304	172.805	174.479	173.987	160.108	157.275
Tb927.4.1230-1	0.164843	0.0229896	9.03866	493.999	516.683	477.012	570.799	550.009	546.937
Tb927.4.1240-1	0.0643044	0.461253	7.30728	149.256	166.689	148.639	169.933	151.269	164.518
Tb927.4.1250-1	0.0405248	0.492643	5.55671	48.5885	45.3708	45.2642	47.5595	46.4444	49.1866
Tb927.4.1260-1	-0.216072	0.00182636	6.461	88.4269	100.818	94.7934	82.6719	78.1617	83.7027
Tb927.4.1270-1	-0.128255	0.0246999	8.20905	319.053	303.211	304.941	294.957	277.055	276.284
Tb927.4.1280-1	0.0188916	0.829344	6.85605	99.1989	128.333	117.721	117.218	110.836	121.765
Tb927.4.1290-1	-0.658311	1.8e-09	3.42135	12.2309	14.1231	13.0141	8.84142	8.26842	7.80271
Tb927.4.1300-1	-0.182973	0.00608458	9.48205	796.603	737.578	747.065	691.571	650.792	667.128
Tb927.4.1310-1	0.176069	0.0177551	6.67573	105.482	87.2006	95.3211	103.609	110.366	111.425
Tb927.4.1320-1	0.111576	0.0922912	5.46002	44.9798	41.0804	40.8862	43.4283	47.9171	45.8155
Tb927.4.1330-1	0.0444758	0.534119	7.99644	259.967	239.426	254.915	271.744	258.781	247.381
Tb927.4.1340-1	0.192207	0.00523482	6.5985	96.2261	81.7901	93.3595	101.319	102.662	106.074
Tb927.4.1350-1	0.156228	0.0280786	6.25513	77.7323	65.6023	73.4086	79.5826	77.7193	84.2366
Tb927.4.1360-1	0.383838	0.000245442	6.22267	74.5146	56.7252	63.1618	74.722	90.1858	88.7768
Tb927.4.1370-1	-0.134331	0.180338	6.67746	90.7803	114.888	115.703	103.547	98.2297	90.9914
Tb927.4.1380-1	-0.264838	0.00174448	5.469	45.7262	52.8975	46.4359	41.131	41.8263	37.7405
Tb927.4.1390-1	-0.178987	0.00150312	5.38093	44.244	45.0433	43.4671	39.0735	38.8031	39.3886
Tb927.4.1400-1	-0.390888	4.79e-05	5.45906	46.2005	54.5035	49.0248	35.7875	41.6001	36.8156
Tb927.4.1410-1	-0.024531	0.70434	6.06291	67.9961	67.2372	67.0402	68.5059	66.4814	63.8532
Tb927.4.1420-1	0.196463	0.00747913	6.60622	91.265	89.6913	91.3754	94.3854	107.245	110.587
Tb927.4.1430-1	-0.168077	0.00380995	6.48437	94.4843	97.3841	92.3725	84.561	87.9966	80.4088
Tb927.4.1440-1	-0.0772322	0.256582	6.06271	69.2942	65.7794	70.8325	67.1283	61.727	66.2973
Tb927.4.1450-1	0.043333	0.543875	5.70065	49.08	56.3143	48.2851	52.8208	52.4195	53.1267
Tb927.4.1460-1	0.0212765	0.767518	6.30225	84.7057	73.0127	77.2777	75.8372	80.2272	82.4381
Tb927.4.1470-1	-0.143892	0.0665969	6.13973	69.8402	78.2557	73.9246	63.5024	67.269	70.2616
Tb927.4.1480-1	0.0422618	0.441385	6.46483	85.0815	89.7162	86.3077	88.7044	89.4969	90.6743
Tb927.4.1490-1	-0.00824619	0.895154	5.15792	36.0871	36.3784	34.9339	34.0394	35.8441	36.9269
Tb927.4.1500-1	-0.0843415	0.13875	5.32939	41.6167	39.9515	42.5803	39.857	38.7928	38.4457
Tb927.4.1510-1	0.18578	0.0158177	6.35361	83.9611	67.49	78.1055	88.258	86.8523	85.989
Tb927.4.1520-1	0.00773748	0.936628	6.18333	75.8399	64.007	77.5899	75.0242	68.9186	74.6537
Tb927.4.1530-1	0.148475	0.0158613	5.61414	48.3495	43.8721	47.1657	50.9105	52.6972	50.8885
Tb927.4.1540-1	-0.27838	7.41e-06	5.7485	57.0675	60.3381	59.4098	51.7937	46.6576	47.3022
Tb927.4.1550-1	-0.1636	0.00381792	7.37949	176.884	181.416	169.547	160.807	156.951	153.475
Tb927.4.1560-1	0.213742	0.00208874	5.42948	41.7083	37.4394	40.5683	43.4708	47.1614	48.2273
Tb927.4.1570-1	-0.100182	0.162448	5.89025	62.4432	57.2378	64.4486	59.4823	58.307	53.9528
Tb927.4.1580-1	-0.0122833	0.82596	6.97153	122.269	125.491	130.338	125.72	125.59	123.584
Tb927.4.1600-1	0.29399	8.94e-05	7.82414	220.314	181.138	209.385	250.919	246.045	251.927
Tb927.4.1610-1	0.268987	0.000160956	6.82159	111.345	93.9218	102.519	120.302	122.742	127.836
Tb927.4.1620-1	0.252604	1.48e-05	5.35626	35.713	38.664	37.7698	43.3913	45.2341	45.0074
Tb927.4.1630-1	0.0840032	0.172761	6.81778	115.841	105.046	107.708	119.26	113.745	115.275
Tb927.4.1640-1	-0.0397613	0.538893	7.57358	181.452	207.7	190.202	191.22	190.109	182.262
Tb927.4.1650-1	-0.104115	0.0941944	6.08647	67.7882	75.4939	67.9357	66.4929	66.1356	63.8734
Tb927.4.1660-1	0.0034285	0.962547	6.12408	65.3008	75.6056	68.0898	70.3912	70.0858	69.0155
Tb927.4.1670-1	-0.0686305	0.511087	6.15769	70.1572	80.1631	68.9184	61.5768	78.8347	68.7025
Tb927.4.1680-1	0.0267126	0.657298	7.27641	156.25	157.654	146.888	159.249	152.278	157.864
Tb927.4.1690-1	-0.0860691	0.0986414	7.06952	138.779	137.656	138.534	130.102	128.621	132.222
Tb927.4.1700-1	-0.23789	0.00618778	3.9725	16.1815	18.4042	16.3825	14.4164	14.6756	14.1271
Tb927.4.1710-1	-0.1352	0.0158864	7.02583	133.843	139.05	136.355	125.696	123.914	123.013
Tb927.4.1720-1	-0.063919	0.243447	6.31073	79.8297	81.4141	82.1574	75.6661	78.1513	79.0692
Tb927.4.1730-1	-0.0441877	0.632013	6.11761	62.441	77.7624	71.2868	68.8215	67.8087	68.495
Tb927.4.1740-1	-0.203704	0.00299218	7.29643	163.523	176.584	164.733	153.235	135.158	149.952
Tb927.4.1750-1	-0.249557	0.00425906	6.05826	67.1368	83.1538	66.8586	58.8595	62.1215	61.6934
Tb927.4.1760-1	-0.186611	0.0182494	7.33258	158.762	191.69	164.34	154.692	143.376	154.255
Tb927.4.1770-1	-0.18347	0.0074864	8.53761	378.758	426.636	380.238	354.441	353.289	336.239
Tb927.4.1780-1	-0.259315	0.00656773	6.07975	63.1942	85.4398	72.4637	61.7862	62.8145	60.1252
Tb927.4.1790-1	-0.413432	0.102403	-1.10162	0.553494	0.550663	0.491437	0.393578	0.298846	0.507938
Tb927.4.1810-1	-0.00544844	0.92874	7.76176	207.199	229.766	215.36	217.043	220.718	212.101
Tb927.4.1820-1	-0.323097	0.000132881	5.4957	45.562	56.9649	47.9331	41.8936	39.178	39.1898
Tb927.4.1830-1	0.027242	0.731519	7.03941	132.247	128.476	130.176	132.72	128.563	137.085
Tb927.4.1840-1	-0.173051	0.0113374	5.36396	41.2117	47.9536	41.7858	39.4143	38.51	38.2198
Tb927.4.1850-1	-0.0419558	0.441491	7.3179	165.064	163.554	157.01	159.386	154.122	158.19
Tb927.4.1860-1	-0.14204	0.0190262	11.805	3595.67	3842.86	3824.29	3372.33	3418.1	3416.38
Tb927.4.1870-1	-0.118447	0.0406453	5.90516	60.4177	64.1114	62.6406	59.5027	55.202	57.6949
Tb927.4.1880-1	-0.305538	9.46e-05	4.27451	20.2287	22.0518	21.9062	17.6405	16.8628	17.4304
Tb927.4.1890-1	0.137915	0.0368447	6.99301	125.532	119.875	118.479	134.372	124.016	142.011
Tb927.4.1900-1	0.0963491	0.0802396	6.11963	68.1672	67.2685	66.1898	70.6406	70.5161	74.416
Tb927.4.1910-1	-0.00806052	0.948992	3.24461	10.3213	10.1013	8.09763	9.3748	9.68042	9.29362
Tb927.4.1920-1	0.266385	0.000903402	7.27154	156.702	124.471	139.679	167.379	164.801	174.016
Tb927.4.1930-1	0.0364443	0.66195	8.39385	367.131	305.069	324.156	355.855	358.479	307.454
Tb927.4.1940-1	0.00970874	0.854031	6.13789	70.025	69.3228	71.1882	69.3514	71.0821	71.5427
Tb927.4.1950-1	0.0292348	0.583345	6.50726	91.1227	90.9655	88.0462	91.6736	91.8886	92.1007
Tb927.4.1960-1	0.0130846	0.842529	6.06386	66.4988	67.5932	65.6877	67.7237	65.0784	68.7987
Tb927.4.1970-1	-0.0985781	0.107471	6.14501	70.8709	76.7771	71.9026	68.6397	67.2353	69.1771
Tb927.4.1980-1	-0.0447625	0.461082	6.30118	82.4919	80.5217	77.2377	80.3149	76.6816	75.898
Tb927.4.1990-1	0.148313	0.0192797	5.4791	40.9162	44.7598	41.2609	46.6784	46.3773	47.6312
Tb927.4.2000-1	-0.123358	0.0772254	8.10066	282.352	283.655	292.686	276.54	252.37	259.391
Tb927.4.2010-1	-0.0659959	0.234206	7.91506	243.655	254.304	242.678	236.26	231.815	239.462
Tb927.4.2020-1	-0.100729	0.0891782	6.33874	80.1076	86.5196	84.6632	80.0358	76.3542	77.9445
Tb927.4.2030-1	0.0583292	0.459865	8.78227	381.175	474.459	438.485	441.804	442.521	463.229
Tb927.4.2040-1	0.00186968	0.974542	10.6831	1654.19	1672.65	1602.14	1602.44	1734.21	1598.75
Tb927.4.2050-1	0.0616349	0.416737	8.3816	365.183	299.051	314.942	334.716	337.827	349.366
Tb927.4.2060-1	0.0867735	0.216789	7.73861	227.489	190.937	203.047	220.428	220.23	219.332
Tb927.4.2070-1	0.0342226	0.568523	4.30939	18.6394	20.1383	19.9984	20.8179	19.2297	20.1382
Tb927.4.2080-1	-0.0559795	0.350019	7.48398	178.778	181.481	187.227	185.803	167.965	172.865
Tb927.4.2090-1	0.363483	0.364584	-1.21323	0.450518	0.375452	0.307148	0.444363	0.711538	0.298787
Tb927.4.2100-1	-0.0307662	0.767094	5.06902	37.4148	30.8911	33.4815	33.0395	34.2121	32.3699
Tb927.4.2110-1	0.0591168	0.29857	6.15084	71.9367	68.0458	68.8125	72.1496	72.2069	73.1715
Tb927.4.2120-1	-0.0864809	0.222011	5.16653	36.4575	36.2625	38.2594	35.4121	35.1594	33.9415
Tb927.4.2130-1	-0.0463302	0.436154	5.90878	58.195	61.6255	63.296	58.2555	59.7344	59.3659
Tb927.4.2140-1	-0.0822741	0.185833	5.96662	68.2219	60.8199	63.9178	61.2741	60.4343	60.5491
Tb927.4.2150-1	-0.291335	0.000100905	5.84444	64.3634	62.2099	63.184	53.0645	54.7584	47.1699
Tb927.4.2160-1	-0.181996	0.0237702	5.79788	55.969	61.4453	60.0048	52.5153	53.3378	50.5284
Tb927.4.2170-1	-0.0178361	0.764719	7.42956	168.061	175.754	176.538	169.321	172.312	172.375
Tb927.4.2180-1	-0.188624	0.00116693	11.8265	3899.44	3801.01	3906.49	3461.2	3451.45	3271.7
Tb927.4.2190-1	0.160722	0.0596204	5.60408	50.1978	39.3975	48.2069	50.5632	53.4089	50.0675
Tb927.4.2200-1	0.179992	0.0284367	4.14917	18.2766	14.3839	17.2517	18.3827	19.1482	19.0143
Tb927.4.2210-1	0.0626927	0.374799	7.55165	173.244	185.19	192.167	186.811	197.345	190.951
Tb927.4.2220-1	-0.150992	0.0275604	5.40325	41.7943	47.8159	43.9921	41.7722	39.2896	39.2532
Tb927.4.2230-1	0.287739	5.86e-07	5.87476	54.9478	51.9471	51.6382	63.2531	63.388	66.8969
Tb927.4.2240-1	0.114436	0.112413	6.68484	98.6097	103.39	94.3904	98.0303	112.775	110.094
Tb927.4.2250-1	-0.101381	0.185811	5.99987	63.9335	73.8423	60.9437	60.5755	61.8152	62.8544
Tb927.4.2260-1	0.00390249	0.950974	7.09712	139.553	135.478	135.105	128.07	139.037	144.24
Tb927.4.2270-1	-0.293045	0.00022692	6.08387	72.078	83.3356	68.6783	60.4362	63.206	59.2519
Tb927.4.2280-1	-0.0897719	0.28557	6.12641	65.1475	81.8744	69.0783	67.5928	69.4045	66.0674
Tb927.4.2290-1	0.0202072	0.756768	6.25548	71.7741	79.1944	76.617	74.6534	81.7963	74.3571
Tb927.4.2300-1	-0.0656267	0.292338	5.49844	46.2759	46.9338	45.5066	46.686	44.2454	41.5874
Tb927.4.2310-1	0.0208975	0.804023	8.10596	289.3	245.623	285.627	295.988	259.041	277.479
Tb927.4.2320-1	-0.00627431	0.927286	7.62005	191.967	195.737	203.74	197.853	185.096	205.964
Tb927.4.2330-1	-0.0490169	0.479933	7.64526	192.083	207.885	210.731	189.458	196.873	204.138
Tb927.4.2340-1	-0.0167778	0.786993	6.178	68.6817	77.7655	72.0329	74.0225	70.4409	71.4813
Tb927.4.2350-1	0.19986	0.00348079	6.04048	60.8671	65.1981	57.7339	68.3179	71.5054	71.3035
Tb927.4.2360-1	0.131338	0.0399979	6.21096	74.6441	70.9148	66.5552	73.9643	79.7787	78.6079
Tb927.4.2370-1	-0.210464	0.0197297	5.99985	58.5371	77.5947	69.8216	58.6423	59.6758	59.6875
Tb927.4.2380-1	-0.287182	0.000488817	6.11745	67.8717	85.699	75.3813	64.6819	63.2092	59.727
Tb927.4.2390-1	-0.0745863	0.260115	6.2454	75.2469	84.6623	73.5773	75.5413	72.4589	73.7151
Tb927.4.2400-1	-0.236817	7.2e-05	5.44761	45.5577	49.8832	46.2045	40.3852	40.5565	39.2583
Tb927.4.2410-1	-0.325695	0.000155966	3.86743	14.8128	18.6127	15.2833	13.261	12.8935	12.7081
Tb927.4.2420-1	0.0615881	0.46475	5.92894	59.7067	59.0436	60.1357	64.1953	60.4111	62.0523
Tb927.4.2430-1	0.159574	0.00315492	5.58736	45.3527	46.0507	44.8607	49.4589	51.7659	50.9892
Tb927.4.2440-1	-0.120113	0.0566524	5.94713	60.4387	67.8765	64.4657	58.6628	57.5208	61.2191
Tb927.4.2450-1	-0.00137704	0.981969	8.59135	387.997	389.06	380.629	408.163	361.777	386.604
Tb927.4.2460-1	-0.256788	0.00315116	2.43509	5.45323	6.56482	5.64828	5.04361	5.116	4.62203
Tb927.4.2470-1	0.135103	0.0384594	5.18187	36.8392	32.553	34.4079	36.4861	38.8082	38.7011
Tb927.4.2480-1	0.000184058	0.999303	5.43798	41.6943	46.3817	41.9683	43.1297	44.6301	42.3004
Tb927.4.2490-1	-0.271706	1.16e-05	5.3261	42.776	44.229	44.6384	35.8661	37.4067	35.7794
Tb927.4.2500-1	0.0714672	0.230889	5.07202	33.1987	33.3716	31.8495	34.8606	35.7208	32.8263
Tb927.4.2510-1	0.164063	0.0272127	3.74371	13.646	11.2997	12.958	13.8298	14.0083	14.6332
Tb927.4.2520-1	0.171137	0.0303922	5.82262	56.7501	48.2576	54.7054	57.5567	59.2441	63.0593
Tb927.4.2530-1	-0.0705472	0.205117	10.4335	1386.35	1445.72	1418.26	1382.44	1345.54	1319.45
Tb927.4.2540-1	0.269478	0.000449579	7.07526	130.527	113.352	122.979	143.808	143.066	155.394
Tb927.4.2550-1	0.14373	0.0134147	6.25017	72.4611	70.0972	74.4063	76.6903	82.038	81.0167
Tb927.4.2560-1	-0.0596924	0.68407	0.784632	1.5913	2.02646	1.65092	1.50984	1.73059	1.8268
Tb927.4.2570-1	-0.277498	0.00163875	3.34962	10.5993	11.5214	11.3932	9.13549	9.74696	8.76642
Tb927.4.2580-1	0.333305	0.00759822	2.60757	6.20001	4.62797	5.35115	6.13156	7.04289	7.21495
Tb927.4.2590-1	-0.145401	0.29259	0.884742	1.8111	2.1472	1.86094	1.78635	1.75711	1.7159
Tb927.4.2600-1	0.264467	0.00425022	2.67062	6.28245	4.95863	6.11317	6.8233	6.69772	7.32697
Tb927.4.2610-1	0.320122	0.000805033	5.48512	44.6366	36.0038	38.8893	49.6621	48.2432	51.3084
Tb927.4.2620-1	0.30469	0.000823244	5.53692	44.96	42.2358	37.4353	50.6553	49.7313	53.5502
Tb927.4.2630-1	0.0639056	0.322865	5.35476	42.5417	37.5747	39.9351	43.3317	41.109	41.0324
Tb927.4.2640-1	-0.134824	0.049895	5.89854	61.9132	63.9826	61.4231	57.5347	56.5993	56.47
Tb927.4.2650-1	-0.323422	0.000295428	4.59335	24.0561	30.4951	25.9477	21.2038	20.8369	22.3003
Tb927.4.2660-1	-0.258286	0.0046668	6.34399	86.2836	92.3223	86.8751	73.5187	81.5897	66.8087
Tb927.4.2670-1	0.00549193	0.92636	6.7315	102.558	104.975	110.61	101.622	108.609	109.207
Tb927.4.2680-1	-0.221948	0.00159157	5.29959	39.5142	46.5135	41.1951	35.6159	36.8615	36.6127
Tb927.4.2690-1	-0.064173	0.60355	4.39582	18.6472	25.4181	20.4885	20.83	19.3512	21.5711
Tb927.4.2700-1	-0.15431	0.00972244	6.13183	73.4405	76.412	71.7722	68.4941	65.3143	65.3098
Tb927.4.2710-1	-0.0539565	0.532434	6.59322	88.3903	110.747	95.9306	97.269	90.2959	96.6721
Tb927.4.2720-1	-0.228815	0.00811749	4.55965	26.0815	27.6128	22.6596	23.1799	19.9123	22.0497
Tb927.4.2730-1	-0.214797	0.0079996	5.72845	52.1	64.8254	53.9531	49.677	50.0042	47.5562
Tb927.4.2740-1	-0.0396782	0.525416	9.79771	938.997	909.541	858.286	901.256	838.01	894.073
Tb927.4.2750-1	-0.209944	0.00566515	5.24047	39.4641	41.9397	40.2737	37.4327	35.1244	32.5907
Tb927.4.2760-1	-0.227234	0.0147275	6.85432	114.482	141.702	118.219	108.651	113.983	97.1987
Tb927.4.2770-1	-0.000531656	0.992744	7.32065	158.215	160.957	160.497	161.96	157.114	160.41
Tb927.4.2780-1	0.06413	0.351688	5.41567	45.644	39.6842	39.8792	41.7834	44.0492	45.073
Tb927.4.2790-1	0.188584	0.00193841	5.17849	33.8991	32.8081	34.8304	36.4529	39.6032	39.693
Tb927.4.2800-1	0.0978902	0.124255	6.14453	71.1927	66.8873	66.9535	72.4508	73.2674	73.7102
Tb927.4.2810-1	0.148162	0.024074	6.5163	86.6031	91.6672	82.2432	94.1834	95.0321	99.4983
Tb927.4.2820-1	-0.0902845	0.172831	5.18237	37.0929	40.345	34.9033	34.1616	36.3001	35.0687
Tb927.4.2830-1	-0.235817	0.0053737	5.89457	60.0732	71.4206	61.5281	54.7343	54.4137	54.7694
Tb927.4.2840-1	-0.110115	0.146246	7.20285	141.539	156.666	160.644	151.878	133.252	139.964
Tb927.4.2850-1	0.119684	0.045865	5.94966	57.914	62.3526	57.454	61.9816	64.9697	66.1607
Tb927.4.2860-1	-0.194904	0.0179241	6.1126	72.2246	79.5779	69.7713	59.5191	71.4262	62.6517
Tb927.4.2870-1	-0.162405	0.103323	6.14917	65.4643	83.6024	75.8214	69.5101	64.2519	67.1797
Tb927.4.2880-1	-0.00762313	0.903762	5.72272	55.2666	48.992	54.5896	53.5677	52.5586	51.8814
Tb927.4.2890-1	0.273222	1.82e-05	5.82547	54.4649	48.3056	51.2914	61.4605	61.7151	63.0093
Tb927.4.2900-1	-0.00652697	0.921627	5.07717	36.1707	31.3477	33.9859	33.0367	35.003	33.0052
Tb927.4.2910-1	-0.138892	0.0355541	6.12675	70.9419	75.1751	73.609	70.2338	64.8325	64.4698
Tb927.4.2920-1	-0.183987	0.00440107	5.90965	60.5638	64.8059	66.4602	57.5458	55.6236	55.6895
Tb927.4.2930-1	0.092215	0.182211	6.1649	68.9833	67.7631	71.6111	71.8341	75.298	75.0087
Tb927.4.2940-1	-1.82282	1	-8.54556	0	0	0.0160576	0	0	0
Tb927.4.2950-1	0.880495	0.658375	-6.53535	0	0.00561155	0.0165264	0.0227709	0.00638084	0.0133971
Tb927.4.2960-1	0	1	#NUM!	0	0	0	0	0	0
Tb927.4.2970-1	-0.673795	1	-6.88679	0.016473	0.0160163	0	0	0.018212	0
Tb927.4.2980-1	1.92959	1	-8.0749	0	0	0	0	0.0222517	0
Tb927.4.2990-1	-0.127245	1	-6.97623	0.012872	0.00417169	0.00819061	0.0126961	0.00474359	0.00497978
Tb927.4.3000-1	1.92956	1	-8.73648	0	0	0	0	0.0140672	0
Tb927.4.3010-1	0.902622	1	-6.18038	0	0.0262511	0	0.0266308	0.0298499	0
Tb927.4.3020-1	0.21227	0.0477995	0.775225	1.79377	1.36684	1.59845	1.86397	1.89819	1.74752
Tb927.4.3030-1	2.33448	0.12869	-6.12321	0	0	0.0111927	0.034699	0.0129645	0.02722
Tb927.4.3040-1	1.30915	0.459761	-4.92073	0	0	0.0512907	0.0265015	0.089115	0.0311841
Tb927.4.3050-1	-0.51944	0.746406	-3.68342	0.0714186	0.138877	0.068167	0.105664	0	0.0828893
Tb927.4.3060-1	0.310431	0.836303	-3.04224	0.0371473	0.108352	0.17728	0.109919	0.123206	0.172454
Tb927.4.3070-1	0.384052	1	-5.42706	0	0.023971	0.0352981	0.0243176	0.0272571	0.0286143
Tb927.4.3080-1	0	1	#NUM!	0	0	0	0	0	0
Tb927.4.3090-1	0.130737	1	-5.33824	0.0237551	0.0230965	0.0226736	0	0.0787884	0
Tb927.4.3100-1	1.54506	0.383071	-5.58244	0	0.0147438	0.0144738	0.0448711	0.03353	0.0175998
Tb927.4.3110-1	-0.38115	1	-6.50334	0.0131784	0.012813	0.0125784	0.0129984	0.0145696	0
Tb927.4.3120-1	-0.0543712	1	-6.24095	0.00592606	0.0115235	0.022625	0.00584509	0.0196549	0.0137557
Tb927.4.3130-1	-0.0913701	0.133412	6.39823	87.9975	90.2373	82.8044	80.2084	82.5209	82.3006
Tb927.4.3140-1	0.102384	0.178716	6.37255	84.4993	76.0636	79.1879	83.496	87.0131	86.8804
Tb927.4.3150-1	0.187746	0.0153148	6.12528	67.9961	61.7932	66.0061	69.9871	75.4053	77.6472
Tb927.4.3160-1	0.142723	0.0133368	4.60929	24.0456	22.4567	23.1039	25.7198	25.1071	26.0161
Tb927.4.3170-1	-0.0849826	0.335506	4.18384	17.5242	20.812	17.7924	17.23	19.0876	16.6005
Tb927.4.3180-1	0.441038	2.69e-06	5.61404	41.9477	41.7314	40.9428	51.2063	58.6143	59.4212
Tb927.4.3190-1	0.239178	0.00681541	5.62715	40.3475	44.8051	50.8454	53.7038	53.2733	53.5714
Tb927.4.3200-1	-1.17794	0.627505	-6.35494	0.0535639	0	0	0	0.0197394	0
Tb927.4.3210-1	0	1	#NUM!	0	0	0	0	0	0
Tb927.4.3220-1	-0.57772	0.400036	-3.36829	0.142837	0.138877	0.068167	0.0880534	0.0394789	0.103612
Tb927.4.3230-1	0.580962	0.515558	-4.4437	0.0836515	0.0135554	0.0133072	0.0550057	0.0616547	0.0485435
Tb927.4.3240-1	0	1	#NUM!	0	0	0	0	0	0
Tb927.4.3250-1	0.12452	1	-6.65898	0	0.0135896	0.0133408	0	0	0.032444
Tb927.4.3260-1	1.93	1	-8.17297	0	0	0	0	0	0.0207894
Tb927.4.3270-1	0.851242	0.230017	-4.0324	0.0448779	0.0290891	0.0571129	0.103284	0.132308	0
Tb927.4.3290-1	1.00272	0.000286672	-1.5415	0.259248	0.163839	0.259817	0.434699	0.38693	0.556639
Tb927.4.3300-1	0.138779	0.121154	5.79953	55.7107	46.7666	56.5862	60.7045	54.8691	59.5461
Tb927.4.3310-1	0.0384789	0.519205	6.04325	62.7731	67.9152	64.5162	68.047	64.1248	68.3089
Tb927.4.3320-1	0.0381312	0.816921	3.94483	13.022	18.0425	14.5336	17.8051	14.0412	14.9536
Tb927.4.3330-1	-0.225906	0.00184633	5.97115	63.3209	71.3631	68.2189	58.8063	56.0708	58.6182
Tb927.4.3340-1	-0.655246	1.11e-11	5.15823	39.4032	50.0219	41.6349	29.5577	28.3977	25.24
Tb927.4.3350-1	0.195808	0.00596988	6.87937	121.173	105.879	102.221	125.238	125.283	126.603
Tb927.4.3360-1	0.0903667	0.169422	5.81484	57.2027	53.0046	53.3874	58.1386	60.1197	55.8953
Tb927.4.3370-1	0.188642	0.00680441	6.43875	86.2257	77.6797	79.3478	93.0224	87.409	96.7996
Tb927.4.3380-1	-0.0325135	0.623088	6.2444	76.1481	81.98	71.8806	76.4678	73.9023	74.5075
Tb927.4.3390-1	-0.0178165	0.804713	5.83269	54.2031	63.4075	54.4159	54.7385	58.7301	56.4564
Tb927.4.3400-1	-0.207411	0.00091124	6.79806	116.59	123.614	117.611	108.808	103.421	97.6414
Tb927.4.3410-1	0.147811	0.032017	5.64542	49.9209	43.5555	48.9959	50.5126	54.367	52.9726
Tb927.4.3420-1	0.181942	0.0606087	5.24471	39.1203	29.9813	37.4792	38.7213	41.4872	40.7025
Tb927.4.3430-1	0.0242184	0.741979	8.22941	304.371	296.911	291.523	308.451	274.253	325.225
Tb927.4.3440-1	-0.0390338	0.544798	5.82734	57.1044	60.7475	54.7974	55.7552	56.9455	55.3368
Tb927.4.3450-1	0.123675	0.152822	8.64171	380.419	397.387	369.025	369.809	455.484	424.314
Tb927.4.3460-1	0.0610455	0.315064	7.49108	184.169	164.295	179.84	185.194	182.266	183.655
Tb927.4.3470-1	-0.0786068	0.207891	5.4043	45.2449	40.9869	44.2732	39.7115	42.4077	41.478
Tb927.4.3480-1	0.0778463	0.219462	7.77516	208.703	228.567	202.188	228.075	225.913	220.892
Tb927.4.3490-1	-0.888251	0.00055013	2.43029	6.45107	8.35057	6.23023	5.19576	3.58713	2.52526
Tb927.4.3500-1	-0.250203	0.0568395	6.69156	96.3455	135.996	104.555	91.3278	94.9691	96.9757
Tb927.4.3520-1	-0.172617	0.0439656	6.63504	101.113	118.994	95.8604	89.1484	94.0447	97.1842
Tb927.4.3530-1	0.111396	0.100733	5.53791	48.1641	42.7718	43.066	47.6519	48.1534	48.9519
Tb927.4.3540-1	0.314616	6.44e-05	6.23231	70.4685	59.522	71.0556	81.9184	84.075	84.0519
Tb927.4.3550-1	-0.138867	0.10506	10.7412	1709.28	1826.57	1846.19	1733.56	1671.95	1482.57
Tb927.4.3560-1	0.380756	7.33e-07	6.19943	69.246	60.1672	62.119	80.2202	81.833	87.3417
Tb927.4.3570-1	0.0262762	1	-2.31457	0.24383	0.165949	0.186183	0.192399	0.134785	0.282992
Tb927.4.3620-1	-0.00263407	0.96402	6.18375	74.4121	71.4916	72.3674	71.3597	73.5345	72.9931
Tb927.4.3650-1	-0.222376	0.00842921	6.28975	76.7729	86.1986	89.8101	77.458	68.3194	70.852
Tb927.4.3660-1	0.0055461	0.939007	5.93308	63.3303	56.2376	63.3844	63.0426	59.7069	60.8939
Tb927.4.3670-1	0.0801559	0.378378	6.00355	68.5704	53.3565	65.1948	63.3185	64.2786	70.2283
Tb927.4.3680-1	0.154984	0.0542819	5.88719	58.0971	49.8171	60.1124	62.7041	59.5969	64.7898
Tb927.4.3690-1	0.220105	0.0124568	5.78803	57.0728	43.5655	52.5053	58.1169	60.5108	59.757
Tb927.4.3700-1	-0.132788	0.0338742	5.4928	47.3933	44.7195	49.19	43.655	42.4335	42.7853
Tb927.4.3710-1	0.0209705	0.820817	5.63315	52.7696	44.1464	50.9043	50.568	49.4724	49.9215
Tb927.4.3720-1	0.0590715	0.557516	5.48182	39.5147	40.8525	50.946	46.1193	45.2823	45.4143
Tb927.4.3730-1	-0.0512076	0.479505	6.21411	73.7992	72.5398	80.3255	72.6312	74.6117	71.5271
Tb927.4.3740-1	-0.0380648	0.644567	6.63735	98.0825	99.5017	105.01	107.355	89.8222	97.5312
Tb927.4.3760-1	0.519148	6.95e-06	2.97988	6.87049	5.52873	7.05707	9.73713	8.56997	9.57196
Tb927.4.3770-1	-0.204413	0.00842386	4.86166	28.0505	33.673	31.6651	27.3864	26.1893	27.4801
Tb927.4.3780-1	-0.11969	0.212904	6.15047	65.239	83.6899	73.029	70.4091	70.5511	63.2945
Tb927.4.3790-1	-0.115837	0.0336554	7.07072	140.737	141.443	137.3	129.817	129.83	127.458
Tb927.4.3800-1	-0.00838779	0.922247	5.17114	33.2782	37.9369	37.1932	37.1673	35.1051	35.5006
Tb927.4.3810-1	-0.0432613	0.488254	5.94544	64.1468	58.2971	65.2051	62.3398	59.4043	60.3557
Tb927.4.3820-1	0.36577	8.61e-08	4.95413	26.4951	27.109	27.6643	35.3257	34.1932	35.2037
Tb927.4.3830-1	-0.0261353	0.737264	6.50971	94.4769	98.2205	83.1316	88.173	88.7096	94.0154
Tb927.4.3840-1	0.191001	0.013914	6.28401	79.3306	69.6012	69.4014	88.1378	77.2116	83.8651
Tb927.4.3850-1	0.0953823	0.215108	5.7142	53.033	46.8568	52.4105	57.8398	49.4391	55.4098
Tb927.4.3890-1	0.138968	0.0558801	6.18097	74.1449	61.8624	71.1797	76.7098	74.7956	76.629
Tb927.4.3900-1	0.2193	0.00194811	6.29449	77.3643	67.1943	73.0477	81.2877	83.0313	89.0332
Tb927.4.3910-1	-0.0759649	0.249144	4.88774	29.9294	31.4352	29.7803	27.8023	29.4857	29.193
Tb927.4.3920-1	-0.248103	0.00380771	4.89598	29.0123	37.1272	30.8416	26.7001	27.5535	27.4087
Tb927.4.3930-1	-0.0299506	0.711238	6.87733	114.71	131.396	110.255	114.213	124.528	110.296
Tb927.4.3940-1	-0.18321	0.0527661	5.36606	40.685	51.5278	39.3589	38.2771	38.2278	39.3779
Tb927.4.3950-1	-0.109043	0.337599	5.40775	43.4629	47.9166	40.7851	37.9403	46.9117	37.6935
Tb927.4.3960-1	0.0222359	0.793325	5.14135	34.276	35.2018	35.5993	35.8612	38.175	32.65
Tb927.4.3970-1	-0.010648	0.92977	2.36421	5.02455	5.64614	4.83909	5.40338	5.26655	4.71263
Tb927.4.3980-1	0.134322	0.0661838	7.17213	149.544	126.096	136.899	149.515	157.163	146.105
Tb927.4.3990-1	0	1	#NUM!	0	0	0	0	0	0
Tb927.4.4020-1	-0.113174	0.193395	7.21769	137.318	177.623	149.109	147.586	138.992	142.456
Tb927.4.4030-1	-0.0640283	0.33537	4.8764	30.5164	29.6084	29.9468	28.4052	29.0605	28.6984
Tb927.4.4040-1	-0.0639457	0.276016	8.82015	459.719	468.272	458.031	446.803	428.487	450.638
Tb927.4.4050-1	0.0455672	0.503707	7.15283	139.668	132.295	148.216	153.739	137.396	142.51
Tb927.4.4060-1	0.328605	1.56e-05	4.06008	15.6608	13.0946	15.6138	19.0382	18.254	18.4211
Tb927.4.4070-1	0.217405	0.000760783	6.33198	76.4996	71.3943	75.5942	83.2462	87.9129	88.7085
Tb927.4.4080-1	0.479602	1.6e-05	3.2958	8.69456	7.38592	8.5126	10.3661	11.7925	12.1716
Tb927.4.4090-1	0.720024	2.98e-10	4.43973	17.8795	13.8451	17.4497	23.6901	28.2041	29.1412
Tb927.4.4100-1	0.424077	3.13e-05	4.9979	30.4012	23.1703	28.2931	33.2108	37.2933	39.3524
Tb927.4.4110-1	0.574223	9.05e-06	4.86335	28.2034	19.0922	22.8722	30.6807	36.3217	37.4791
Tb927.4.4120-1	0.230899	0.00269306	6.2139	69.7486	65.5893	69.5124	75.1989	78.7678	86.5538
Tb927.4.4130-1	-0.038958	0.563346	4.75534	28.5789	26.4302	27.1113	26.5449	26.7904	26.5952
Tb927.4.4140-1	0.0144627	0.802226	5.09284	33.9192	33.6119	34.3272	33.0688	34.9248	34.9101
Tb927.4.4150-1	0.260774	0.000871877	3.98519	15.9951	12.9674	14.2668	16.9677	17.8734	16.9495
Tb927.4.4160-1	0.131281	0.0150594	5.47516	43.204	42.623	41.5542	46.3863	47.1702	45.9563
Tb927.4.4170-1	-0.12871	0.0907429	4.77301	28.1796	27.927	29.566	26.0323	25.2499	27.0932
Tb927.4.4180-1	0.0436305	0.587479	4.77698	29.6149	24.4589	26.9284	26.1759	28.9727	28.3485
Tb927.4.4190-1	0.0984947	0.211271	7.18794	154.803	134.809	132.876	145.777	146.358	160.232
Tb927.4.4200-1	-0.0690193	0.372902	5.73777	54.0702	54.5562	55.2948	52.7976	51.184	52.2764
Tb927.4.4210-1	0.226869	0.00320889	5.44052	44.1976	35.8009	40.0613	46.8705	45.3506	48.2818
Tb927.4.4220-1	-0.340861	0.000650598	4.51341	22.2575	29.7508	24.5694	21.0145	20.4191	19.0212
Tb927.4.4230-1	0.297781	0.00241738	2.37529	4.15853	4.98285	4.82174	5.65429	6.1597	5.35326
Tb927.4.4240-1	-0.323829	0.561322	-3.04603	0.117053	0.146324	0.143645	0.148441	0.0739484	0.097038
Tb927.4.4250-1	0.289302	0.266108	-0.988025	0.445671	0.405358	0.507712	0.467941	0.731129	0.467194
Tb927.4.4300-1	0.383666	4.46e-05	4.49883	21.4724	16.8124	20.5698	23.7441	26.278	26.7777
Tb927.4.4310-1	0.0610373	0.423629	6.53984	99.1411	83.9908	90.1064	99.58	92.7004	92.7453
Tb927.4.4320-1	0.151666	0.106272	6.62482	89.2687	90.9332	100.331	107.413	105.962	98.2255
Tb927.4.4330-1	0.185206	0.0034397	5.79786	53.453	49.7626	52.9768	58.5517	58.7787	60.2722
Tb927.4.4340-1	0.208394	0.00312671	5.07382	32.4686	29.2011	32.073	34.4265	36.9996	36.9112
Tb927.4.4350-1	-0.133083	0.0923693	7.18438	143.501	161.735	151.237	141.567	141.522	133.139
Tb927.4.4360-1	0.16422	0.0124947	6.04722	64.7641	60.9959	61.3229	64.6691	72.6044	72.4188
Tb927.4.4370-1	0.00226355	0.97248	4.91899	30.5405	30.5679	29.5702	29.4119	29.6539	31.7718
Tb927.4.4380-1	-0.0876338	0.135661	7.76699	220.42	217.211	235.669	213.388	216.067	204.159
Tb927.4.4390-1	-0.189648	0.00599024	6.26145	87.1828	81.9439	76.1315	70.9415	72.0415	72.052
Tb927.4.4400-1	-0.0120201	0.853658	4.74451	27.6492	27.8368	25.2681	25.9231	27.8413	26.3207
Tb927.4.4480-1	-0.0316599	0.630053	5.04322	32.7951	32.7373	34.4617	30.677	32.7714	34.3964
Tb927.4.4490-1	0.182514	0.010838	4.84026	28.8635	24.2625	27.3843	30.8544	29.4905	31.021
Tb927.4.4500-1	-0.0302787	0.606563	4.93002	31.1299	31.3973	29.8886	30.5087	29.3577	30.6274
Tb927.4.4510-1	-0.126392	0.0287105	4.57486	25.2494	24.7285	24.649	22.6013	22.7642	23.003
Tb927.4.4520-1	-0.0827057	0.700738	0.784184	1.381	1.8329	2.10272	2.01076	1.21173	1.79361
Tb927.4.4530-1	-0.103089	0.0706751	5.04072	34.3874	33.9947	33.8997	33.2865	30.6122	31.3152
Tb927.4.4540-1	0.0558627	0.331495	7.58962	182.517	195.718	188.454	200.652	191.452	196.93
Tb927.4.4550-1	-0.0239345	0.760412	5.69991	55.5308	48.3941	53.3167	54.189	47.825	52.6309
Tb927.4.4560-1	0.164522	0.0163777	4.99832	30.9465	27.6442	31.8345	33.8568	32.6114	34.8829
Tb927.4.4570-1	-0.23888	0.002989	6.04744	66.0454	74.2203	74.5521	65.8261	61.5582	54.6353
Tb927.4.4580-1	-0.112087	0.0549084	6.39478	83.1926	90.1199	88.9231	83.6977	79.1153	79.813
Tb927.4.4590-1	-0.00541105	0.936081	4.76656	28.2667	26.1112	27.4318	26.8781	27.2148	27.4133
Tb927.4.4600-1	0.0576845	0.376413	6.38144	82.4727	77.6294	84.9724	79.547	88.3889	87.2028
Tb927.4.4610-1	-0.0760823	0.279941	5.5796	46.3032	49.1901	51.7399	45.9094	45.55	48.2396
Tb927.4.4620-1	-0.0384195	0.535039	7.30241	156.064	165.327	158.488	157.871	162.043	147.303
Tb927.4.4630-1	0.0310882	0.691819	5.63883	48.3807	48.4982	50.9518	46.6344	54.2989	50.1917
Tb927.4.4640-1	0.0453239	0.618131	5.25562	33.808	39.7066	39.2651	36.8282	39.2623	40.3491
Tb927.4.4650-1	0.0306671	0.69429	6.15239	67.5673	68.1455	75.4092	72.0831	73.7707	69.8066
Tb927.4.4660-1	0.115933	0.104168	6.45268	82.9329	80.8109	88.4168	84.3194	92.7299	96.3235
Tb927.4.4670-1	0.544599	3.6e-05	4.97246	29.6417	20.6809	26.2947	38.1926	34.0603	39.4991
Tb927.4.4680-1	0.33909	0.000660901	5.14689	31.1379	28.11	34.59	38.1847	39.8946	40.6609
Tb927.4.4690-1	-0.0734877	0.315753	7.86326	219.771	251.02	245.553	237.803	213.142	229.81
Tb927.4.4700-1	-0.17571	0.00779958	8.74024	448.146	478.314	434.473	404.171	384.56	416.151
Tb927.4.4710-1	-0.0352552	0.61658	4.81031	26.6644	30.6326	27.9073	29.1782	26.2889	27.6727
Tb927.4.4720-1	0.200735	0.00609773	4.581	21.9511	21.8011	23.0629	26.0868	24.5696	26.1337
Tb927.4.4730-1	-0.30258	0.000199958	7.28078	159.614	192.416	163.214	140.986	132.699	144.077
Tb927.4.4740-1	0.0489778	0.400457	6.91033	115.853	120.679	118.201	123.147	121.03	122.806
Tb927.4.4750-1	0.162239	0.00557143	5.08244	32.0609	31.5273	32.3456	35.64	35.7196	35.9982
Tb927.4.4760-1	0.00628629	0.910715	5.67467	49.2459	52.6076	51.0463	50.5988	50.7178	52.26
Tb927.4.4770-1	-0.258734	0.000883163	5.38339	41.3939	49.5326	45.4849	37.2165	38.4504	38.3672
Tb927.4.4780-1	-0.0126729	0.886743	5.64392	48.7805	54.1105	47.8078	54.5031	45.9615	48.85
Tb04.3I12.100-1	0.0265056	0.754718	5.87847	55.0945	63.2324	56.5484	61.0222	57.4483	59.6325
Tb927.4.4790-1	-0.0150953	0.870449	6.63001	101.103	111.39	86.2112	101.915	95.6096	98.0419
Tb927.4.4800-1	0.190315	0.0364829	5.64406	44.2373	50.5695	45.2882	48.2587	57.5021	54.1865
Tb927.4.4810-1	0.227556	0.00251492	5.77274	46.9636	51.8686	52.265	56.5375	62.9191	57.4809
Tb927.4.4820-1	0.161126	0.0978353	3.09748	7.85714	8.79012	7.59625	8.83942	9.29724	8.97517
Tb927.4.4860-1	0.0167226	0.861402	6.41256	85.126	84.4347	84.5271	92.5549	77.7426	86.7364
Tb927.4.4870-1	0.00533307	0.967655	6.18079	64.1539	78.9482	74.1249	68.5796	82.7314	66.7263
Tb927.4.4880-1	0.00732794	0.921731	5.86825	57.6894	62.8714	54.2346	57.6557	57.2052	60.8295
Tb927.4.4890-1	0.12622	0.073262	5.27179	39.1858	35.2038	36.4351	37.8097	41.4711	41.6973
Tb927.4.4900-1	-0.10575	0.162469	6.20815	76.3007	81.5674	72.0497	68.1274	72.5548	73.0002
Tb927.4.4910-1	0.120157	0.0800079	6.88132	122.266	103.335	113.353	120.5	122.751	125.146
Tb927.4.4920-1	-0.181802	0.0132722	5.61571	50.7329	50.7833	54.8365	45.1287	48.2324	44.4905
Tb927.4.4930-1	0.0196319	0.808949	3.07859	9.06413	7.5698	8.53821	8.60049	8.26054	8.65407
Tb927.4.4940-1	-0.0417071	0.680174	4.24277	18.951	19.8954	18.7663	16.932	21.2438	17.8048
Tb927.4.4950-1	0.0887363	0.216107	4.36384	20.2302	19.2357	20.4009	21.254	20.276	22.1406
Tb927.4.4960-1	-0.17419	0.0603319	5.81152	58.6491	68.1539	51.8474	53.2633	54.367	50.6913
Tb927.4.4970-1	-0.156592	0.0213377	6.1681	69.6761	81.8051	75.9423	68.6076	69.0279	66.3935
Tb927.4.4980-1	-0.0795265	0.258655	7.29029	157.054	168.78	156.696	153.413	150.358	152.874
Tb927.4.4990-1	0.121517	0.35135	8.38348	278.208	377.376	304.063	330.288	367.749	345.999
Tb927.4.5000-1	-0.096563	0.119593	4.86037	30.2362	29.5418	30.2787	27.6774	28.184	28.3698
Tb927.4.5010-1	-0.0331253	0.571731	9.16948	600.108	569.689	577.495	562.681	573.013	571.94
Tb927.4.5020-1	0.0937684	0.0873984	4.35817	19.7045	19.6122	20.2074	20.712	21.0673	21.7489
Tb927.4.5030-1	-0.0277837	0.709445	5.697	54.7114	47.0686	55.3567	52.7052	51.2463	50.1695
Tb927.4.5040-1	-0.142909	0.0135434	5.29615	40.1512	41.1958	42.3507	36.4585	37.2304	38.3633
Tb927.4.5060-1	-0.467962	1.45e-08	5.64646	52.175	62.1047	60.1518	42.9519	40.7424	42.4167
Tb927.4.5070-1	-0.253266	0.000418294	6.38019	84.3768	93.4881	93.9204	81.7795	72.731	73.4862
Tb927.4.5080-1	0.29346	0.00508629	5.99443	65.7381	48.5575	57.5841	68.9133	71.3126	70.416
Tb927.4.5090-1	0.512043	0.0621922	-0.37652	0.631705	0.614191	0.660368	0.919775	1.09747	0.698252
Tb927.4.5100-1	0.126675	0.176581	6.10639	68.2188	60.376	69.0426	78.5549	65.4577	71.739
Tb927.4.5110-1	-0.138316	0.0179061	6.9312	126.335	129.223	128.111	119.941	114.506	114.121
Tb927.4.5120-1	0.138793	0.134033	5.58883	48.7267	46.0021	42.7195	50.6382	51.3501	49.337
Tb927.4.5130-1	0.383549	0.000126241	5.84304	54.5171	48.1905	46.7322	60.1756	65.5862	69.2141
Tb927.4.5140-1	0	1	#NUM!	0	0	0	0	0	0
Tb927.4.5150-1	-0.352999	0.00696095	2.43682	5.7711	6.60128	5.86055	5.18271	4.97697	4.09418
Tb927.4.5160-1	0.270893	0.000333444	6.17692	69.5189	61.3489	65.8735	82.1478	73.4975	81.7122
Tb927.4.5170-1	0.0225969	0.762361	6.05536	66.9794	63.1683	67.7978	67.5915	64.5797	68.9042
Tb927.4.5180-1	0.291451	0.000152512	5.17949	35.1827	29.9303	32.6515	36.783	40.5588	42.3304
Tb927.4.5190-1	-0.29022	0.00209823	5.61706	49.0027	60.2367	52.759	44.3296	44.4256	43.7255
Tb927.4.5200-1	0.0218029	0.864336	6.02836	61.6172	64.7622	67.9542	69.585	62.3742	65.3298
Tb927.4.5210-1	0.188499	0.0308275	7.35356	164.876	160.495	133.255	167.89	174.218	180.55
Tb927.4.5220-1	0.0599352	0.31236	7.05974	131.011	130.916	130.016	142.333	132.03	134.162
Tb927.4.5230-1	-0.127374	0.0970111	6.64152	99.2233	116.073	97.4385	97.0204	94.1623	95.1127
Tb927.4.5240-1	-0.267472	0.0194451	4.19591	17.9777	23.9146	18.18	17.6038	16.8558	15.4308
Tb927.4.5310-1	0.0746786	0.345895	5.19134	36.4854	36.5355	33.7701	40.1216	34.0512	38.2667
Tb927.4.5320-1	0.417563	2.3e-09	4.91117	27.3509	23.8323	26.1057	32.6822	34.2099	36.354
Tb927.4.5330-1	-0.245646	0.000558377	4.8149	29.6783	29.6834	32.2475	25.3327	26.2075	25.732
Tb927.4.5340-1	0.0205841	0.821477	5.22244	41.618	33.0807	36.5067	36.9679	37.9744	37.8596
Tb04.24M18.150-1	0.167272	0.083423	4.44989	21.2229	19.512	21.0346	23.11	23.3131	22.9369
Tb927.4.5370-1	0.277189	0.00152285	6.58263	97.169	76.9046	85.9269	103.494	104.236	107.34
Tb927.4.5380-1	0.23167	0.00122239	3.94161	15.0819	12.7667	14.5543	16.5648	16.2174	17.0073
Tb927.4.5390-1	0.240895	0.0150171	4.0164	15.1314	14.2759	15.0906	16.1757	19.2784	17.1453
Tb927.4.5440-1	-0.32164	0.0176117	1.64093	3.50397	3.40682	3.49356	2.90576	2.83755	2.56439
Tb927.5.140-1	-0.10861	1	-4.4076	0.0496407	0.0723966	0.0236903	0.0244812	0.054881	0.0576136
Tb927.5.300-1	0.0253461	0.825765	5.45271	48.8144	37.4189	43.9916	40.5962	46.3041	45.6478
Tb927.5.310-1	-0.0828187	0.409719	5.46472	43.1264	49.172	44.0116	49.8162	40.6149	38.2286
Tb927.5.350-1	4.55453	0.00838773	-5.99481	0	0	0	0.0104385	0.046801	0.0368485
Tb927.5.410-1	0.866554	2.51e-07	1.1998	1.75601	1.25659	1.86378	2.68809	3.1528	3.06522
Tb927.5.420-1	0.245045	0.000154757	6.65124	92.7916	90.0606	93.1437	110.807	106.35	109.928
Tb927.5.430-1	1.3129	0.0895817	-4.28938	0.0292854	0.0284734	0.0279521	0.0722131	0.0809422	0.067978
Tb927.5.440-1	-0.128427	0.300414	2.72462	5.6348	8.21092	6.86238	5.95178	6.76585	6.23352
Tb927.5.450-1	0.0412292	0.658062	5.06015	30.8041	36.6742	31.1768	32.7559	36.6046	32.1584
Tb927.5.460-1	0.138023	0.679123	0.343583	1.14688	1.35749	1.14226	1.81977	1.04744	1.09959
Tb927.5.470-1	0.0910909	0.363383	2.4598	5.22183	5.47968	5.28295	5.76814	5.60557	5.65023
Tb927.5.480-1	-0.269034	0.185712	1.96816	3.58289	3.91599	5.33012	3.80202	3.05961	3.78552
Tb927.5.490-1	0.3943	0.000151622	2.66013	5.52299	4.7887	6.07025	6.56768	7.42105	7.55469
Tb927.5.500-1	0.0171508	0.941129	-1.68597	0.268074	0.344967	0.312311	0.295518	0.300731	0.343158
Tb927.5.510-1	0.0983737	0.253917	6.92804	110.353	130.921	111.561	123.048	118.895	135.856
Tb927.5.520-1	-0.235899	0.000306917	6.08489	72.2143	74.5315	73.5044	64.4445	57.6496	64.9274
Tb927.5.530-1	-0.172511	0.00879074	6.64024	102.739	111.028	103.361	97.5419	91.9826	91.8465
Tb927.5.540-1	0.291265	2.81e-05	7.0094	120.23	120.309	107.076	135.657	146.354	143.394
Tb927.5.550-1	0.206085	0.000605009	6.78016	107.398	100.875	97.9409	115.74	118.018	119.478
Tb927.5.560-1	-0.084814	0.141589	6.45705	91.6514	86.6701	92.9863	85.3377	84.319	86.1637
Tb927.5.570-1	-0.0433961	0.453723	5.12679	36.0005	33.571	36.8242	34.8108	33.9117	34.5195
Tb927.5.580-1	0.198594	0.00257255	8.32925	296.119	304.172	298.215	320.413	342.992	367.864
Tb927.5.590-1	0.0675587	0.264727	6.80593	109.096	113.784	104.927	113.402	113.796	116.33
Tb927.5.600-1	0.0624282	0.334485	8.09342	254.65	282.864	264.147	284.95	272.354	279.792
Tb927.5.610-1	0.0649066	0.42019	8.82071	450.046	439.161	436.797	496.988	417.563	472.45
Tb927.5.620-1	0.033814	0.642964	5.5669	49.7227	45.8956	44.9426	51.0484	45.6477	47.1595
Tb927.5.630-1	-0.0458299	0.51071	9.83672	920.383	966.926	899.533	911.936	918.767	868.987
Tb927.5.640-1	0.445251	7.56e-08	5.93875	57.5444	46.8722	51.4327	72.2741	68.9368	70.9776
Tb927.5.660-1	0.127297	0.264926	5.01058	32.8517	25.9034	33.6821	31.846	34.3103	34.8202
Tb05.30F7.410-1	-0.822907	0.280072	-3.1311	0.130234	0.0949673	0.217533	0.0963408	0.107986	0.0377877
Tb927.5.670-1	0.207654	0.00520436	4.6265	24.1974	21.0844	23.4962	25.953	26.5993	26.8764
Tb927.5.680-1	-0.0947801	0.106047	5.6296	50.8251	49.4435	53.127	46.9724	48.5466	48.1355
Tb927.5.690-1	0.0139256	0.87679	5.39751	40.9658	39.6176	45.2874	44.9675	41.6671	40.4031
Tb927.5.700-1	-0.250776	1.67e-05	7.34894	171.921	183.987	175.566	152.892	142.272	151.504
Tb927.5.710-1	-0.0804557	0.228335	5.32784	43.1164	38.038	42.7011	39.8372	38.8628	38.4305
Tb927.5.720-1	-0.0536251	0.472405	6.00615	70.925	59.3297	66.146	62.1279	62.6336	64.4781
Tb927.5.730-1	0.0676919	0.352919	6.05448	69.5047	59.9978	65.1938	65.4653	67.0251	71.5925
Tb927.5.740-1	-0.209912	0.000517395	7.16877	150.919	161.957	150.136	134.455	135.556	130.283
Tb927.5.750-1	-0.109872	0.227786	5.34405	39.227	43.6937	43.548	37.4138	38.5118	41.3134
Tb927.5.760-1	-0.182972	0.00242442	5.56151	48.4699	51.7305	50.4553	46.0837	41.728	44.8894
Tb927.5.770-1	-0.0648141	0.282109	5.52882	48.5811	45.8573	47.1686	42.9836	47.0347	45.3827
Tb927.5.780-1	0.0277838	0.656236	6.77301	108.213	102.93	113.791	109.081	113.353	108.824
Tb927.5.790-1	-0.193424	0.00966624	5.86982	63.794	61.6675	61.7355	57.9083	52.4294	53.3321
Tb927.5.810-1	-0.317156	4.19e-05	6.81882	117.204	136.129	122.434	105.312	94.1523	102.131
Tb927.5.820-1	-0.210461	0.0017194	6.14503	75.0262	79.2545	73.481	65.8774	64.1787	66.7903
Tb927.5.830-1	-0.431536	1.59e-06	5.05702	34.7672	43.3583	36.5824	30.6983	27.7672	26.5673
Tb927.5.840-1	-0.142026	0.022335	4.94632	31.8023	34.0899	31.1561	30.2155	29.2063	28.517
Tb927.5.850-1	-0.192201	0.014611	6.72088	112.308	117.171	108.044	108.197	90.3991	96.7848
Tb927.5.860-1	-0.171188	0.421118	8.74201	424.892	476.903	458.824	540.598	324.837	342.914
Tb927.5.880-1	0.0156902	0.941157	5.61352	49.753	47.8952	48.4857	65.815	39.911	41.8982
Tb927.5.890-1	0.28193	0.215698	8.0236	271.15	174.703	258.779	378.558	226.846	251.294
Tb927.5.900-1	0.212561	0.280291	5.99598	66.2038	48.8916	62.2963	88.7503	57.0607	59.7299
Tb927.5.910-1	0.202291	0.267779	6.20527	76.9572	57.1733	71.7375	97.8625	68.7111	70.2723
Tb927.5.920-1	0.102177	0.469869	5.87162	56.727	55.4771	57.2437	73.2154	54.0396	54.6033
Tb927.5.930-1	-0.0298375	0.836093	4.11634	18.0866	16.8742	17.6144	21.479	15.0973	14.9105
Tb927.5.940-1	0.125667	0.260531	5.66462	46.1745	51.0975	48.2882	63.7301	45.9922	49.0654
Tb927.5.950-1	0.433694	6.84e-05	6.85588	111.791	81.5186	102.342	129.114	135.062	135.162
Tb927.5.960-1	0.240369	0.000114908	7.33854	155.621	139.678	149.904	175.234	172.741	177.939
Tb927.5.970-1	0.0790641	0.329597	7.55081	188.507	168.911	189.716	203.424	182.007	192.482
Tb927.5.980-1	0.122224	0.0944833	6.23422	67.595	73.9338	74.7381	76.4125	78.2701	80.7398
Tb927.5.990-1	0.0763525	0.214034	7.05115	121.01	134.045	132.288	139.614	135.555	133.207
Tb927.5.1000-1	-0.0160904	0.801447	10.364	1306.43	1374.77	1294.39	1289.97	1287.42	1354.15
Tb927.5.1010-1	-0.100712	0.101362	5.64444	49.4822	54.5345	51.2799	48.7936	47.8565	48.1745
Tb927.5.1020-1	0.346526	2.61e-05	6.49823	87.1894	73.9452	77.6504	100.997	100.656	101.955
Tb927.5.1030-1	0.123774	0.08677	6.45117	87.8274	77.6294	85.772	89.608	90.5224	93.6267
Tb927.5.1040-1	-0.174101	0.173766	5.67208	51.5197	57.6199	53.0429	46.735	52.0753	44.935
Tb927.5.1050-1	-0.14358	0.069945	5.41244	42.6252	48.7709	42.7119	38.9404	40.9379	41.554
Tb927.5.1060-1	-0.148985	0.134508	6.23978	76.642	87.3886	74.3709	64.4644	77.7267	72.8394
Tb927.5.1070-1	-0.149794	0.0218285	5.60083	50.5577	52.8748	49.7208	47.8524	47.6378	42.5409
Tb927.5.1080-1	0.349347	0.00834328	3.42325	10.9536	8.86361	8.50155	12.9372	11.2872	11.8222
Tb927.5.1090-1	-0.0292575	0.693605	7.76855	242.506	199.249	219.051	223.45	213.332	210.745
Tb927.5.1100-1	0.0992845	0.165304	7.11804	148.557	125.628	128.224	144.206	140.388	146.477
Tb927.5.1110-1	-0.17077	0.0417661	11.322	2652.55	2611.03	2870.87	2545.04	2520.86	2160.43
Tb927.5.1120-1	-0.12956	0.0830008	3.25453	10.6116	9.38186	9.92284	9.32936	9.45993	8.55569
Tb927.5.1130-1	0.115537	0.102905	5.84246	56.0744	57.7177	51.4454	57.4536	59.726	61.8584
Tb927.5.1140-1	-0.0894779	0.131377	6.71772	108.431	112.358	104.761	101.093	105.253	99.6243
Tb927.5.1150-1	-0.0582112	0.389571	6.18869	73.6839	76.9128	72.6549	76.282	66.2639	71.8588
Tb927.5.1160-1	0.0299784	0.591779	10.2707	1224.33	1181.36	1261.84	1251.23	1230.98	1262.34
Tb927.5.1170-1	-0.141499	0.0782239	6.49845	86.2737	97.6305	100.615	87.4547	82.4319	88.0698
Tb927.5.1180-1	-0.265305	0.00354706	6.2959	82.7547	93.7051	80.8664	74.773	72.4735	66.8445
Tb927.5.1200-1	-0.258319	0.00230899	7.11953	142.659	169.551	142.231	136.219	125.168	118.511
Tb927.5.1210-1	-0.107826	0.0954133	10.51	1484.52	1579.9	1473.65	1466.25	1365.22	1379.76
Tb927.5.1220-1	-0.254423	0.0204134	6.15126	66.185	90.9726	74.8278	67.6204	64.9804	61.8599
Tb927.5.1230-1	0.0246814	1	-1.9018	0.320203	0.255731	0.218304	0.236871	0.189646	0.384904
Tb927.5.1240-1	-0.21122	0.00684834	6.57077	94.094	115.115	96.7991	85.122	89.5869	89.6437
Tb927.5.1250-1	-0.0775817	0.165783	6.94024	124.752	130.666	122.899	116.689	122.872	118.959
Tb927.5.1260-1	-0.150758	0.0709762	5.00951	32.1972	37.7079	31.7713	30.3686	29.5301	31.6943
Tb927.5.1270-1	0.188177	0.000730112	7.01413	122.025	120.809	119.673	133.071	142.612	137.371
Tb927.5.1280-1	0.221416	0.000317201	6.99347	119.988	117.141	115.836	129.944	140.647	140.978
Tb927.5.1290-1	-0.121267	0.0924092	6.19387	69.6724	81.018	78.1385	68.2125	70.4811	71.7088
Tb927.5.1300-1	0.137849	0.0724842	7.38176	175.318	143.014	158.111	175.617	177.895	170.693
Tb927.5.1310-1	0.0100289	0.858911	6.34324	80.6435	79.1309	82.9366	78.7491	84.4519	81.2315
Tb927.5.1320-1	0.132842	0.0509281	5.90328	61.2597	53.3464	56.6847	61.6328	64.2271	61.9505
Tb927.5.1330-1	0.00404956	0.950621	5.53968	47.2715	47.1453	44.9372	45.1528	49.4317	45.1629
Tb927.5.1340-1	0.00814037	0.927259	4.57751	21.6678	26.6583	23.0944	22.183	25.7738	23.8804
Tb927.5.1350-1	-0.0207192	0.757224	6.33683	77.0293	88.3074	78.8836	78.3419	80.5305	81.8906
Tb927.5.1360-1	0.0211749	0.832789	8.57157	390.465	375.096	367.405	373.254	356.107	420.391
Tb927.5.1370-1	0.0878449	0.653993	5.84184	52.5587	58.8797	55.3821	48.9274	77.3388	51.0405
Tb927.5.1380-1	-0.0412454	0.790561	6.2585	77.2297	75.9013	79.822	68.412	88.0277	69.9605
Tb927.5.1400-1	0.378479	0.785139	1.6926	2.53026	2.36785	3.53203	0.561529	10.0355	0.367081
Tb927.5.1410-1	0.363406	0.0647723	7.13114	143.604	101.94	122.307	135.218	200.264	137.746
Tb927.5.1420-1	0.285642	0.544669	5.87957	57.1838	49.6326	52.3766	40.9604	117.524	35.5701
Tb927.5.1440-1	0.0874662	0.505795	4.60532	25.6836	21.9167	23.224	26.5939	27.8092	20.8194
Tb927.5.1460-1	-0.0206201	0.910353	9.09493	538.87	565.088	548.231	470.202	699.501	459.045
Tb927.5.1470-1	0.129326	0.566148	6.43628	82.3674	87.7637	78.0264	73.1363	123.588	74.7134
Tb927.5.1480-1	0.265333	0.279149	3.74954	13.5108	12.9022	10.2378	13.2583	18.6617	12.1296
Tb927.5.1490-1	0.172282	0.457458	3.17888	8.56704	8.15638	8.82379	8.13774	12.7634	7.88781
Tb927.5.1500-1	0.0788762	0.804519	-0.42326	0.783044	0.552749	0.839538	0.634804	1.07917	0.585124
Tb927.5.1510-1	0.180679	0.31978	6.00825	60.7606	59.0587	61.2012	56.8954	88.9732	59.3135
Tb927.5.1520-1	0.365309	0.0254758	7.02112	127.606	103.232	109.754	132.641	182.934	123.161
Tb927.5.1530-1	0.094612	0.61077	5.68576	50.9235	50.2405	48.1934	45.923	69.1053	44.4549
Tb927.5.1540-1	0.198402	0.225918	4.66711	22.1698	24.0631	24.7495	22.5345	34.2544	24.6657
Tb927.5.1550-1	-0.0909466	0.595473	6.67233	96.3008	114.88	104.436	84.7861	124.392	87.167
Tb927.5.1560-1	-0.110531	0.556949	4.86378	28.2399	32.3888	30.0651	24.3135	35.847	23.8469
Tb927.5.1570-1	0.282241	0.0957515	6.73131	100.354	89.6913	97.6087	95.473	145.696	108.671
Tb927.5.1580-1	-0.0341725	0.846855	5.66753	49.5411	51.7837	52.9599	42.6346	64.5379	43.5059
Tb927.5.1590-1	0.0924851	0.627243	5.95115	55.306	57.8456	66.503	54.8286	82.6696	54.0617
Tb927.5.1600-1	-0.0536811	0.754838	5.52903	42.4196	50.372	48.3061	37.5184	58.8098	39.6228
Tb927.5.1610-1	-0.109799	0.550533	11.8891	3838.84	3909.32	4063.65	3309.93	4605.94	3030.33
Tb927.5.1620-1	0.317822	0.100365	6.92703	110.764	102.525	111.714	106.014	178.522	120.582
Tb927.5.1630-1	0.338185	0.0394596	7.5685	179.574	153.238	170.21	191.758	264.159	179.99
Tb927.5.1640-1	0.00923369	0.944046	6.27469	75.9554	75.9891	79.5784	70.7737	91.7608	70.4793
Tb927.5.1650-1	-0.0352298	0.841755	5.00029	31.1138	33.3746	32.7017	27.7355	39.9897	27.1232
Tb927.5.1660-1	-0.0856634	0.595815	7.74835	217.955	217.988	228.27	182.426	269.361	174.139
Tb927.5.1670-1	0.136206	0.499468	6.29569	73.3181	80.1517	71.0851	67.9677	108.533	70.295
Tb927.5.1680-1	-0.107042	0.547721	5.42406	43.1106	46.3016	44.1663	36.0994	53.3442	34.5836
Tb927.5.1690-1	0.160965	0.345593	6.26522	69.372	79.8156	68.7011	72.0676	100.895	70.6492
Tb927.5.1700-1	0.0590149	0.692086	7.4222	162.805	181.94	159.273	152.349	212.858	159.87
Tb927.5.1710-1	0.166791	0.343677	8.56139	371.251	357.655	338.975	326.981	507.572	364.226
Tb927.5.1720-1	0.0295376	0.862958	6.89583	112.113	124.97	116.51	109.602	151.164	100.142
Tb927.5.1730-1	0.163297	0.237246	8.74331	404.284	430.421	378.24	397.017	549.293	412.021
Tb927.5.1740-1	0.151806	0.360848	7.94207	227.989	253.319	217.678	232.38	312.282	231.895
Tb927.5.1750-1	0.0266935	0.88449	6.42325	82.0924	87.5057	85.48	73.6952	113.003	73.1477
Tb927.5.1760-1	-0.0102155	0.958043	5.81745	53.8612	61.1473	54.7687	48.7627	71.5913	48.2279
Tb927.5.1770-1	-0.120319	0.503917	7.30984	164.69	174.649	156.491	134.668	193.991	127.498
Tb927.5.1780-1	-0.0471203	0.830166	6.85384	122.963	115.23	114.475	98.3843	154.445	88.5073
Tb927.5.1790-1	-0.0485852	0.803135	7.04979	127.058	148.51	128.605	107.675	170.486	112.632
Tb927.5.1800-1	0.0388462	0.812224	7.82249	211.087	230.232	228.615	199.001	292.637	196.603
Tb927.5.1810-1	0.0557115	0.783828	8.78527	436.237	465.702	396.093	378.835	587.965	382.34
Tb927.5.1820-1	-0.0492258	0.79692	10.6975	1624.15	1780.77	1661.88	1540.18	2023.14	1333.5
Tb927.5.1830-1	0.209791	0.260323	5.75964	50.6673	54.3432	45.727	52.2016	74.0963	48.0338
Tb927.5.1840-1	-0.0382973	0.800756	7.46637	172.733	188.177	176.67	155.094	217.789	150.628
Tb927.5.1850-1	-0.124911	0.465734	4.53367	23.426	25.6712	23.3939	19.7326	28.1135	18.633
Tb927.5.1860-1	-0.17353	0.353093	6.32844	77.3155	94.2603	83.9885	64.3557	98.3636	63.8865
Tb927.5.1870-1	0.0312031	0.864475	6.49966	89.4815	93.1032	85.9431	79.5227	117.154	77.7236
Tb927.5.1880-1	0.0274176	0.844719	8.95989	523.534	480.097	476.045	443.824	580.814	483.452
Tb927.5.1890-1	-0.174393	0.364891	5.41248	40.4128	52.1714	42.9015	35.2621	51.7875	33.0107
Tb927.5.1900-1	-0.0614048	0.713444	7.5887	186.422	204.602	198.755	165.048	234.934	165.224
Tb927.5.1910-1	0.119348	0.529324	5.41004	40.3273	40.6422	41.3137	37.7057	57.0168	38.109
Tb927.5.1920-1	0.151548	0.459496	6.15154	62.467	73.0878	66.5167	62.6915	97.202	64.5639
Tb927.5.1930-1	0.143886	0.41596	9.56288	700.401	717.082	738.463	715.675	978.255	688.132
Tb927.5.1940-1	0.0880851	0.585702	7.65432	189.168	203.011	193.736	173.674	265.868	183.282
Tb927.5.1950-1	-0.040826	0.850153	5.43764	42.0276	45.936	43.8951	35.6996	56.3329	36.1503
Tb927.5.1960-1	0.122894	0.437498	6.53074	83.6924	91.1885	90.6836	83.7954	116.892	88.5017
Tb927.5.1970-1	-0.280548	0.149294	4.76159	24.9674	36.52	27.7737	21.4219	30.7513	21.32
Tb927.5.1980-1	-0.0322031	0.841973	5.81225	52.64	62.3386	55.4709	48.1507	69.6437	48.8981
Tb927.5.1990-1	0.0853837	0.647637	6.85028	106.535	132.433	96.9381	110.164	135.427	110.798
Tb927.5.2000-1	-0.167513	0.163298	5.92863	63.9117	63.7453	65.672	54.4574	65.4014	52.2786
Tb927.5.2010-1	-0.295047	0.0332528	6.8803	127.705	131.498	130.24	100.05	126.094	91.2662
Tb927.5.2020-1	0.666865	0.0030574	3.46113	10.3001	6.63097	8.60452	11.4708	18.0693	11.0019
Tb927.5.2030-1	0.453892	0.0074829	5.4493	38.2526	34.9198	37.4502	44.1193	62.8241	44.5867
Tb927.5.2040-1	0.428461	0.0659701	5.61682	45.1935	34.7574	45.5594	44.9266	75.8635	48.1303
Tb927.5.2050-1	0.259888	0.162661	6.47752	87.3291	76.7554	79.2299	83.162	124.673	83.5109
Tb927.5.2060-1	0.348725	0.0472451	6.19155	71.2624	58.4571	63.1704	69.7262	104.17	71.7396
Tb927.5.2070-1	0.162186	0.406229	6.17431	73.3053	62.7896	68.3954	63.1733	99.8543	65.7971
Tb927.5.2080-1	0.369093	0.0832807	6.77545	113.32	81.3457	92.1724	105.425	160.717	104.323
Tb927.5.2090-1	0.0880672	0.636683	6.91722	120.971	116.866	113.688	108.971	157.746	106.936
Tb927.5.2100-1	-0.0691506	0.707859	6.98712	123.562	134.999	131.144	109.913	160.676	100.88
Tb927.5.2110-1	0.137638	0.473215	7.33431	148.657	161.239	151.156	140.629	216.28	150.313
Tb927.5.2120-1	0.00817629	0.963174	5.74217	50.868	56.2456	53.0096	49.2889	67.3984	44.3469
Tb927.5.2130-1	0.36989	0.0946645	5.57065	46.2093	36.2889	41.8992	42.3567	71.6255	46.7765
Tb927.5.2140-1	0.423112	0.0164477	5.49304	42.0078	33.9933	39.4372	44.2832	66.288	44.213
Tb927.5.2150-1	0.0384587	0.812617	6.23309	72.2675	75.9906	74.3998	67.5204	95.8872	65.2694
Tb927.5.2160-1	0.211754	0.252508	5.30264	34.4396	37.8543	37.4322	37.9352	54.3408	34.8099
Tb927.5.2170-1	0.119224	0.630602	6.0285	64.2905	59.0123	64.4339	53.8465	97.6985	52.3796
Tb927.5.2180-1	0	1	#NUM!	0	0	0	0	0	0
Tb927.5.2270-1	0.300086	0.0616809	5.956	57.5911	51.7251	57.6161	60.7705	86.3718	58.3919
Tb927.5.2280-1	0.199332	0.173137	6.27301	73.8119	67.9798	74.2041	75.7527	100.848	71.4015
Tb927.5.2290-1	0.248346	0.176059	5.05153	33.3927	26.1956	31.3601	31.7826	45.5087	30.7418
Tb927.5.2300-1	0.0832456	0.514112	5.63777	49.662	45.1098	50.2887	48.5381	60.933	44.2053
Tb927.5.2310-1	0.151406	0.385137	5.33014	39.382	36.3023	38.6724	36.7123	52.976	37.3255
Tb927.5.2320-1	0.225468	0.197531	7.34386	158.711	139.035	151.6	149.868	226.511	148.979
Tb927.5.2330-1	0.0287977	0.857247	3.81263	14.1982	13.6985	13.8363	12.3866	18.0544	12.1339
Tb927.5.2340-1	-0.177758	0.25134	5.53102	45.1919	51.0551	51.0007	38.7351	52.3048	39.1435
Tb927.5.2350-1	-0.13546	0.618212	4.68892	24.4267	30.9677	25.6133	18.5573	36.1657	19.0281
Tb927.5.2360-1	-0.139565	0.508182	1.52244	2.64132	3.77164	2.6189	2.16973	3.39957	2.63545
Tb927.5.2370-1	0.0214865	0.891276	5.99173	57.9654	69.1025	62.4097	56.9425	79.8544	55.5301
Tb927.5.2380-1	0.18637	0.221369	7.13356	130.487	133.316	130.268	129.523	185.434	133.466
Tb927.5.2390-1	-0.0511001	0.726959	6.15612	68.8882	78.7296	70.1107	63.4267	84.0279	62.7034
Tb927.5.2400-1	-0.186967	0.266267	5.03242	32.1049	38.4882	33.9404	26.6992	38.0359	27.095
Tb927.5.2410-1	-0.0182603	0.91501	6.32114	76.2541	87.7221	77.4109	71.3174	99.5836	67.4511
Tb927.5.2420-1	-0.0265086	0.890465	5.55265	42.2394	53.4123	46.4515	40.0116	60.1397	39.3671
Tb927.5.2430-1	0.177838	0.165273	7.58044	176.484	187.633	174.73	178.657	243.309	187.581
Tb927.5.2440-1	-0.00549151	0.977727	4.43149	19.3206	24.3857	21.1497	18.4588	27.3339	18.8191
Tb927.5.2460-1	0.00221518	0.989692	5.80759	54.0022	59.4037	54.4904	49.9976	69.3099	48.8504
Tb927.5.2470-1	-0.11366	0.540199	5.34054	37.5831	45.7022	43.0554	33.0949	49.0718	34.6094
Tb927.5.2480-1	-0.145887	0.566479	3.25148	8.71151	11.6989	9.60118	7.37403	12.7351	7.01976
Tb927.5.2500-1	0.203386	0.374141	5.04901	32.1679	29.6755	30.4832	28.0653	48.3384	29.9044
Tb927.5.2510-1	0.201621	0.211216	5.32569	39.4562	35.4294	37.0335	36.5501	53.6788	38.4793
Tb927.5.2520-1	-0.207116	0.293177	5.09102	35.0183	39.3466	35.2139	28.3407	40.6076	25.9765
Tb927.5.2530-1	-0.141149	0.411633	5.61206	48.798	55.7397	49.3651	43.0288	57.103	39.4268
Tb927.5.2540-1	-0.674879	1	-7.23447	0.013467	0.0130936	0	0.013283	0	0
Tb927.5.2550-1	0.290678	0.199184	4.23771	17.7872	16.311	16.8138	16.6315	28.588	17.0642
Tb927.5.2560-1	0.199272	0.414979	7.13461	129.473	132.646	130.36	122.244	218.225	110.162
Tb927.5.2570-1	0.104595	0.5907	5.8359	60.7652	47.8542	56.5283	52.9483	75.8714	48.7462
Tb927.5.2580-1	0.124968	0.519987	5.79404	51.7405	52.0513	55.4531	46.441	76.1389	51.0875
Tb927.5.2590-1	0.533922	0.0138231	5.43548	39.9931	29.2744	36.8019	41.4169	67.6106	44.5569
Tb927.5.2600-1	0.547804	0.00286181	4.59737	22.3597	16.2427	20.3941	24.347	36.5773	25.3231
Tb927.5.2610-1	0.425673	0.0160745	5.55471	42.0909	35.771	42.488	41.9618	68.9513	50.7615
Tb927.5.2620-1	-0.276993	0.0352726	4.1019	19.0118	18.1046	19.3242	14.1605	18.3577	14.0674
Tb927.5.2630-1	0.0226867	0.876194	5.86394	53.0662	63.8154	56.4615	53.8197	70.7536	51.5252
Tb927.5.2640-1	0.493364	0.00231442	5.72999	47.5646	40.2256	44.468	51.726	78.7135	55.7587
Tb927.5.2650-1	0.0104306	0.955205	5.28767	35.5893	38.662	42.5069	34.6944	50.1049	32.8101
Tb927.5.2660-1	0.226116	0.165769	6.02011	63.3272	58.1087	58.0326	62.9057	85.6052	61.4115
Tb927.5.2670-1	-0.093697	0.610282	6.82186	107.023	126.128	117.257	96.2204	143.133	89.0315
Tb927.5.2680-1	-0.158681	0.354815	5.55212	48.5338	51.6035	48.3544	41.0029	54.6662	37.3561
Tb927.5.2690-1	0.0378557	0.822522	5.81919	56.2069	55.3686	55.5825	50.6332	70.2634	50.7128
Tb927.5.2700-1	0.397713	0.0223676	6.76563	99.7935	85.4435	96.4678	101.474	159.168	110.496
Tb927.5.2710-1	0.131817	0.498688	4.76601	26.1369	27.2506	24.5129	25.5496	36.206	23.5983
Tb927.5.2720-1	0.0974948	0.489775	7.3478	157.148	160.726	154.302	149.587	205.733	149.873
Tb927.5.2730-1	-0.0293151	0.8872	6.31586	77.4272	88.5133	75.4791	68.9951	102.566	65.0062
Tb927.5.2740-1	0.0391922	0.841017	5.81947	51.5211	64.7011	50.8924	49.6229	73.8642	48.2329
Tb927.5.2750-1	0.0514351	0.775087	6.61475	91.9033	105.802	91.0597	88.1033	126.612	84.5339
Tb927.5.2760-1	0.757087	0.000271031	5.27856	35.898	20.2539	30.4215	43.0222	57.3459	45.9519
Tb927.5.2770-1	0.23646	0.178635	7.00103	121.402	109.463	121.987	125.872	174.068	115.756
Tb927.5.2780-1	0.308638	0.0711999	6.46497	83.0377	77.6226	76.1107	80.1903	125.669	87.3999
Tb927.5.2790-1	0.122005	0.554377	5.98522	62.7271	57.1733	62.1103	55.1632	87.5035	55.4083
Tb927.5.2800-1	0.21814	0.228033	5.67071	50.6331	41.0749	49.578	46.6542	69.542	48.1549
Tb927.5.2810-1	0.238862	0.197323	6.40602	85.9471	67.7825	79.6597	81.8897	112.69	80.8403
Tb927.5.2820-1	-0.136679	0.420892	5.42234	40.9188	50.255	43.5651	38.337	50.5267	33.696
Tb927.5.2830-1	-0.12813	0.667475	5.54658	46.4037	51.6331	48.4032	36.12	65.7238	32.1543
Tb927.5.2840-1	-0.0245356	0.897128	6.06649	61.6409	70.5787	70.5406	58.8349	86.8138	53.7021
Tb927.5.2850-1	0.00831545	0.958064	7.70291	193.456	212.781	217.028	189.14	253.506	184.227
Tb927.5.2860-1	0.00839169	0.954233	6.11808	69.142	70.7795	67.8486	66.1043	84.4962	58.379
Tb927.5.2870-1	0.00782902	0.972622	3.74586	14.0963	12.5978	13.4435	11.611	18.1287	10.6175
Tb927.5.2880-1	-0.00867743	0.968556	4.66118	27.7626	21.9245	26.4427	21.0862	33.2511	21.3451
Tb927.5.2890-1	0.105687	0.519148	5.02392	33.4731	28.6482	31.9101	30.6115	42.5914	27.9755
Tb927.5.2900-1	0.221683	0.248892	4.60819	23.9596	20.2699	23.3278	22.9905	34.0884	21.7012
Tb927.5.2910-1	0.20977	0.191123	5.60587	42.9573	46.1013	46.4312	45.3426	66.1897	45.1816
Tb927.5.2920-1	-0.0700453	0.733985	5.34623	37.2405	46.6317	41.1266	33.8596	52.6387	32.5804
Tb927.5.2930-1	0.124003	0.48366	7.70507	201.048	194.85	203.215	181.379	283.596	187.921
Tb927.5.2940-1	0.181957	0.255456	8.30941	314.306	275.041	302.422	309.001	415.153	287.491
Tb927.5.2950-1	-0.182484	0.197177	6.4474	88.4739	91.0298	98.8385	76.0174	98.2293	71.0255
Tb927.5.2960-1	0.13344	0.468252	7.54967	185.857	175.934	174.31	166.417	258.004	163.636
Tb927.5.2970-1	-0.0119279	0.947107	5.36985	41.4221	41.0443	42.0983	36.448	52.2675	34.8252
Tb927.5.2980-1	-0.0611623	0.738671	5.66465	49.6252	52.8201	52.9564	43.1397	63.019	42.7945
Tb927.5.2990-1	0.0222888	0.910728	6.20528	65.9852	76.7125	76.9446	60.866	97.1398	65.0705
Tb927.5.3000-1	-0.387301	0.176868	0.798111	1.99829	2.43631	1.48346	1.67377	1.71829	1.12281
Tb927.5.3010-1	0.120689	0.500583	4.94411	29.3234	30.6547	28.5095	25.9027	40.9408	29.3736
Tb927.5.3020-1	-0.0248263	0.893446	6.64767	96.8154	111.132	95.4318	86.8822	126.731	84.5943
Tb927.5.3030-1	0.117855	0.512842	5.87712	58.5141	55.8334	54.7776	53.5541	77.3032	52.6649
Tb927.5.3040-1	-0.0794129	0.679764	6.46918	84.0254	98.7326	90.341	74.8392	114.236	69.4041
Tb927.5.3050-1	0.0397239	0.805854	6.32984	77.1227	84.0223	76.8512	72.6355	101.021	70.9876
Tb927.5.3060-1	0.0885346	0.607067	5.34026	39.0255	39.2125	39.5669	37.5796	51.7303	35.9548
Tb927.5.3070-1	0.257741	0.148953	5.85061	49.9582	52.5967	55.1328	54.6843	78.9823	54.8715
Tb927.5.3080-1	-0.0100365	0.952265	6.2908	72.1525	82.8587	80.6793	70.0422	96.8665	67.1539
Tb927.5.3100-1	0.10275	0.108157	7.07111	130.733	131.498	126.811	138.174	140.982	138.605
Tb927.5.3110-1	0.203127	0.00305348	6.07254	63.6897	59.098	64.891	68.1043	72.9557	75.063
Tb927.5.3120-1	-0.0273423	0.680468	7.89645	240.576	242.047	238.994	252.867	235.493	219.641
Tb927.5.3130-1	-0.265016	0.00217381	3.89395	15.3832	17.5521	15.7337	12.6144	14.1726	13.7405
Tb927.5.3140-1	-0.0536921	0.449823	6.4869	85.1412	96.7178	92.2203	89.6887	84.6258	89.7572
Tb927.5.3150-1	0.0683279	0.259801	5.1292	35.7834	32.0105	34.7137	35.3078	36.2722	35.9004
Tb927.5.3160-1	0.210278	0.000646247	5.54562	45.0331	42.4816	42.4156	47.9423	52.5395	49.8406
Tb927.5.3170-1	-0.140721	0.0243493	6.47796	99.9227	91.3799	89.1608	87.349	83.0711	83.9416
Tb927.5.3180-1	-0.239771	0.00756586	5.16991	35.8345	43.4957	37.6342	33.7971	33.845	31.3911
Tb927.5.3190-1	-0.136888	0.0818376	5.97771	59.5072	69.161	69.3355	59.1904	61.1045	59.8131
Tb927.5.3200-1	-0.0874939	0.227886	6.41132	80.3844	95.6662	87.0264	83.7164	79.2911	84.598
Tb927.5.3210-1	0.143558	0.0541412	8.72848	402.462	442.404	364.385	449.278	442.873	443.585
Tb927.5.3220-1	-0.0417295	0.5438	8.08108	264.724	288.643	270.795	277.223	254.255	269.159
Tb927.5.3230-1	-0.150734	0.00841248	4.9545	31.7206	32.5084	33.6467	30.2389	28.619	29.3051
Tb927.5.3240-1	-0.172548	0.00816043	5.94738	60.3225	69.1837	66.6724	57.9522	58.1327	57.9843
Tb927.5.3250-1	0.0163624	0.776132	5.52048	46.6029	43.7357	46.5835	45.388	46.067	47.0331
Tb927.5.3260-1	-0.0195452	0.748086	5.1497	36.4871	34.5837	36.1467	35.0722	34.9321	35.772
Tb927.5.3270-1	-0.190348	0.0104424	6.1064	71.5494	81.1545	67.6078	63.9014	65.4699	63.7077
Tb927.5.3280-1	-0.0878061	0.145277	6.00972	66.1307	69.2713	63.7775	62.1737	63.5597	61.6837
Tb927.5.3290-1	-0.188527	0.0318639	3.97283	14.5908	18.9663	16.6213	15.1668	14.3313	14.5321
Tb927.5.3300-1	0.0703181	0.284437	7.04809	129.734	130.862	126.694	126.53	138.69	141.522
Tb927.5.3310-1	-0.215407	0.000676549	6.655	108.998	112.725	103.15	95.5837	95.0874	89.1094
Tb927.5.3320-1	-0.181371	0.00307219	5.69856	52.6967	58.1234	54.7547	47.597	50.5446	47.8771
Tb927.5.3330-1	0.0819362	0.226951	3.39789	10.8741	9.32499	10.5254	10.8954	10.8511	10.7727
Tb927.5.3340-1	0.205261	0.0184682	5.96069	58.9241	52.5815	62.0196	63.7488	66.6104	69.7932
Tb927.5.3350-1	0.0825709	0.190072	7.37246	162.644	159.103	161.119	165.493	166.935	178.929
Tb927.5.3360-1	-0.100744	0.170375	6.16213	67.1582	80.043	75.1153	66.0683	69.6731	71.6142
Tb927.5.3370-1	-0.272007	0.000112994	5.94606	63.0027	72.9015	66.4421	58.2134	55.4292	53.9179
Tb927.5.3400-1	-0.0739703	0.308524	7.27502	168.936	146.13	161.495	161.692	144.388	146.646
Tb927.5.3410-1	-0.066637	0.312066	5.35193	41.8265	40.9522	42.5837	40.8828	39.4273	39.3708
Tb927.5.3420-1	-0.261239	4.42e-05	4.79987	30.1335	30.7935	30.1997	26.6051	25.1363	24.2627
Tb927.5.3430-1	0.0992886	0.0788132	5.68688	50.8562	48.1025	50.2642	52.3875	54.2746	53.1968
Tb927.5.3450-1	0.0601252	0.361666	6.89734	119.41	109.78	120.987	124.892	117.03	123.149
Tb927.5.3460-1	-0.214846	0.000281526	5.36316	42.7878	45.3125	44.5614	39.2604	36.6358	38.4002
Tb927.5.3470-1	-0.0714352	0.31264	5.16738	37.4753	35.3804	37.6301	36.1631	33.9957	34.9747
Tb927.5.3480-1	0.135802	0.0502924	4.56658	21.1361	22.6563	23.9487	24.8168	24.9383	24.6808
Tb927.5.3490-1	0.117481	0.133112	4.5675	22.3212	21.4906	24.4228	24.3969	25.5202	24.116
Tb927.5.3500-1	0.0892281	0.237595	4.94143	29.768	29.3369	30.2217	31.026	31.6595	32.3494
Tb927.5.3510-1	0.104592	0.0702496	6.11231	67.5493	64.7078	67.7714	74.2102	70.6669	70.1813
Tb927.5.3520-1	-0.271699	0.00140777	4.64237	24.6437	27.7402	29.5751	23.2183	22.51	22.1587
Tb927.5.3530-1	0.245459	0.00696662	4.67185	21.5967	23.4145	24.9395	25.6897	26.9246	30.3742
Tb927.5.3540-1	0.12928	0.0205703	4.88826	28.4764	28.7973	27.594	30.7465	31.4035	30.6729
Tb927.5.3550-1	-0.0538899	0.450536	6.27724	76.1217	87.2939	73.6132	77.0341	75.3745	75.9231
Tb927.5.3560-1	0.156213	0.115831	7.46699	174.159	188.525	139.377	177.591	192.403	189.491
Tb927.5.3570-1	0.249708	0.000444832	6.50495	90.1145	77.2066	81.6157	94.7808	102.106	99.1018
Tb927.5.3580-1	0.43714	4.27e-06	5.70488	46.6899	38.9723	47.2625	54.329	62.5741	63.134
Tb927.5.3590-1	0.216129	0.00639507	6.10883	68.4915	56.3774	66.6918	72.7012	72.7274	77.0976
Tb927.5.3600-1	0.337612	0.00051499	5.18207	35.8867	26.4708	33.8687	39.2737	41.4805	40.845
Tb927.5.3610-1	0.152509	0.0118071	5.26228	37.719	34.431	36.9057	38.917	41.0987	41.2087
Tb927.5.3620-1	0.0306621	0.743378	3.11339	8.29	9.20643	8.19686	9.26614	8.13611	8.82929
Tb927.5.3630-1	-0.0785448	0.223446	5.69601	52.8238	53.3968	53.5475	51.5852	52.3848	47.3062
Tb927.5.3640-1	1.16464	0.0153125	-2.54523	0.102121	0.119147	0.0974713	0.362611	0.180641	0.165931
Tb927.5.3650-1	0.034045	0.528241	5.66454	50.0414	51.094	49.2331	50.836	51.4167	51.7105
Tb927.5.3660-1	-0.220099	0.0016563	5.97873	61.9089	73.8573	67.8279	59.1627	57.4986	58.1255
Tb927.5.3670-1	0.258685	3.07e-05	5.0298	28.3426	30.2973	30.5926	34.0427	35.1696	37.5616
Tb927.5.3680-1	0.298195	0.000486537	4.41448	17.3866	19.9601	20.0274	22.778	23.6818	24.1169
Tb927.5.3690-1	0.0398777	0.620699	4.67807	24.6378	25.1929	25.8771	23.9872	27.1575	26.7474
Tb927.5.3700-1	0.127241	0.0431486	6.46512	81.1162	87.3526	84.8697	88.5974	93.501	94.6486
Tb927.5.3710-1	0.190785	0.0529042	6.7356	105.612	94.7548	98.2301	122.557	101.573	116.67
Tb927.5.3720-1	-0.0310529	0.775102	4.86846	25.414	32.5921	30.5568	27.6298	30.395	28.6814
Tb927.5.3730-1	0.191438	0.0277314	5.06923	35.527	28.6578	29.8605	34.2199	36.8742	36.2985
Tb927.5.3740-1	0.056264	0.550377	5.25196	38.9521	37.334	35.825	39.5459	40.8459	36.1345
Tb927.5.3750-1	0.272088	3.38e-05	5.30797	37.8947	32.857	36.9198	43.2554	43.1635	43.5988
Tb927.5.3760-1	0.0277999	0.811807	3.80796	15.9898	12.7561	12.865	13.2439	14.8306	14.3497
Tb927.5.3770-1	-0.154295	0.319929	1.25032	2.12994	2.83162	2.55849	2.31521	2.38682	2.05162
Tb927.5.3780-1	-0.0589586	0.545145	5.1526	32.4108	41.3042	35.1833	36.9348	34.1604	33.4275
Tb927.5.3790-1	-0.0611204	0.538015	5.9657	57.0267	75.4426	58.9929	62.9062	59.338	61.2705
Tb927.5.3800-1	-0.0137402	0.835815	5.75282	54.4199	53.1106	55.01	56.6054	49.6145	54.7749
Tb927.5.3810-1	-0.010935	0.906455	7.88681	247.348	223.29	242.106	247.287	212.867	247.202
Tb927.5.3820-1	0.213993	0.00499695	7.2985	154.607	134.75	147.955	170.653	167.122	169.45
Tb927.5.3830-1	0.134379	0.0828576	8.19017	292.647	270.257	272.526	300.419	297.835	318.741
Tb927.5.3840-1	0.134384	0.054163	5.11869	32.3064	34.6713	32.4131	37.9024	36.6091	34.562
Tb927.5.3850-1	0.0281538	0.716416	5.89736	63.2485	55.3412	58.4915	65.3465	57.7691	57.4336
Tb927.5.3860-1	-0.0546156	0.412263	5.35593	41.6544	42.6931	40.8548	42.7802	38.219	39.5224
Tb927.5.3870-1	0.526359	2.26e-10	5.10003	31.6898	25.3488	27.288	38.6701	40.7698	42.0187
Tb927.5.3880-1	0.238509	4.47e-05	5.31799	37.8557	36.3195	35.6331	43.9913	42.3474	43.1989
Tb927.5.3890-1	-0.157605	0.0185188	5.30928	39.6519	44.1281	41.6573	37.1591	37.8188	37.4904
Tb927.5.3900-1	0.162497	0.0352333	6.3818	88.5888	72.6391	74.8689	85.5976	89.5132	89.1329
Tb927.5.3910-1	-0.0265521	0.664381	5.71632	51.4616	55.3585	52.3621	52.8514	51.5295	51.8908
Tb927.5.3920-1	0.260712	0.000982484	4.44686	22.1792	18.493	18.8585	22.8091	24.0349	24.4802
Tb927.5.3930-1	0.00707261	0.945334	3.25131	8.63014	10.2555	9.61589	9.99677	9.38013	9.25551
Tb927.5.3940-1	0.131946	0.0701403	5.69792	51.9148	50.8598	45.8327	52.1397	54.3082	56.4005
Tb927.5.3950-1	0.109402	0.0723393	6.53407	91.3872	85.024	91.0687	96.6589	93.7642	98.1309
Tb927.5.3960-1	0.19362	0.00054784	5.89338	54.4044	55.3899	56.5662	62.2865	63.1325	64.8659
Tb927.5.3970-1	0.440079	1.66e-05	5.82423	51.5322	40.1652	52.5461	63.19	65.1546	67.365
Tb927.5.3980-1	0.450102	6.01e-07	5.17144	32.2503	27.955	31.1623	36.8467	44.8091	43.203
Tb927.5.4000-1	0.137218	0.725874	-0.363459	1.08597	0.5109	0.635291	0.93292	0.929503	0.569208
Tb927.5.4010-1	0.109035	0.264744	7.93162	252.774	221.646	230.388	285.728	227.916	246.447
Tb927.5.4020-1	-0.443458	5.75e-06	3.91502	15.9155	18.6085	17.6292	12.5784	13.4937	12.2831
Tb927.5.4030-1	0.0844369	0.32382	6.59627	92.4276	89.402	99.9783	106.016	93.1044	99.6053
Tb927.5.4040-1	0.243026	0.00140708	5.39973	42.1075	35.1046	38.789	42.6334	46.6498	48.0145
Tb927.5.4050-1	0.0668509	0.455717	6.51346	83.237	95.8317	88.6925	101.68	84.1394	94.5675
Tb927.5.4060-1	0.159136	0.100901	5.61523	53.5687	39.6491	45.7365	53.0344	49.3118	52.805
Tb927.5.4070-1	0.153814	0.101794	5.47145	44.6794	38.2624	43.079	49.7434	42.7241	47.7205
Tb927.5.4080-1	-0.0508768	0.407803	6.12809	74.8357	66.4824	72.2102	68.2618	70.0274	67.8361
Tb927.5.4090-1	0.00156602	0.98362	6.62828	103.288	91.8854	101.467	102.689	97.6801	96.5446
Tb927.5.4100-1	-0.0113733	0.895568	5.05246	35.442	29.1003	35.41	33.8001	33.0642	32.2932
Tb927.5.4110-1	0.140648	0.175166	5.33296	44.562	31.6958	38.7763	42.4205	43.6084	40.7792
Tb927.5.4120-1	0.12804	0.104773	6.41906	88.7032	75.5089	81.1152	88.3726	86.8166	92.9126
Tb927.5.4130-1	0.161775	0.0204862	5.26249	37.9078	33.1378	37.6652	42.029	39.8411	39.7318
Tb927.5.4140-1	0.9029	1	-6.97814	0.0151228	0	0	0.0149162	0	0.0175517
Tb927.5.4150-1	-0.177702	0.0206599	6.77063	113.431	117.892	116.402	112.078	96.3581	98.9482
Tb927.5.4160-1	0.356702	3.87e-05	4.76409	26.9232	21.3292	23.2422	30.1474	30.5163	30.8784
Tb927.5.4170-1	-0.171107	0.603843	0.609531	1.20563	1.97143	1.6738	1.45942	1.63583	1.20846
Tb927.5.4270-1	0.158231	0.0564746	5.21304	38.157	30.5102	36.509	37.4315	39.262	40.6822
Tb927.5.4280-1	-0.0074607	0.909055	6.5084	98.2215	86.1826	89.4226	91.0464	89.6639	91.694
Tb927.5.4290-1	0.0916214	0.177484	5.32923	39.5855	36.0797	41.1107	41.4425	40.5695	42.4298
Tb927.5.4300-1	-0.124429	0.0301926	5.15293	38.6908	36.3472	36.3029	34.4961	34.5032	33.1309
Tb927.5.4310-1	-0.217858	0.00261911	5.62012	49.3051	57.4729	51.9025	48.1424	45.2297	43.0521
Tb927.5.4320-1	0.140633	0.0211153	7.43025	157.283	170.541	164.373	173.28	179.178	190.203
Tb927.5.4330-1	0.0958177	0.245498	5.93459	54.7708	66.6203	55.9992	59.9159	67.1864	62.4872
Tb927.5.4340-1	-0.211734	0.00293192	5.89054	60.4971	68.8848	61.6193	53.1491	56.3784	55.4145
Tb927.5.4350-1	0.0666965	0.494252	6.21884	67.5522	83.5231	67.1954	73.9402	75.6852	79.0029
Tb927.5.4360-1	0.074439	0.474581	5.33106	33.6552	46.0008	37.9783	39.1448	41.9252	42.8195
Tb927.5.4370-1	-0.0537625	0.487687	6.09096	70.1388	68.5816	69.6081	68.3069	67.7032	64.6503
Tb927.5.4380-1	-0.0775268	0.259425	5.39259	40.8039	44.2937	44.3121	41.9604	39.0785	41.5992
Tb927.5.4390-1	-0.183707	0.179461	8.69894	391.231	477.844	456.897	426.669	303.037	437.724
Tb927.5.4400-1	-0.146483	0.0486146	5.61759	46.9767	54.2746	53.5005	46.0826	43.9934	49.7594
Tb927.5.4410-1	-0.216978	0.000281796	6.79367	116.057	124.904	116.852	103.802	100.73	103.311
Tb927.5.4420-1	0.0240165	0.74679	7.6823	219.946	187.638	203.506	222.788	196.163	202.369
Tb927.5.4430-1	0.106721	0.0673178	6.51458	86.2948	90.629	87.1986	89.9856	97.5774	96.888
Tb927.5.4440-1	-0.161631	0.0835295	8.37613	327.048	365.113	360.401	338.957	281.283	320.702
Tb927.5.4450-1	-0.0986406	0.115595	6.97157	123.038	131.561	134.746	118.66	123.896	121.11
Tb927.5.4460-1	-0.0271684	0.703088	5.46655	48.3433	41.8524	43.7181	46.7328	42.7471	41.9124
Tb927.5.4470-1	0.186944	0.00441042	5.38375	40.74	35.5585	40.8523	44.4037	44.708	44.2461
Tb927.5.4480-1	-0.262559	0.00136811	8.42803	377.922	381.306	367.811	340.313	286.285	312.889
Tb927.5.4490-1	-0.270739	0.00623091	5.79501	56.056	65.1884	60.885	48.7853	49.6916	52.5303
Tb927.5.4500-1	0.0183215	0.799775	8.36815	337.348	329.236	318.386	334.698	326.861	335.987
Tb927.5.4510-1	-0.216457	0.0224995	6.08151	67.6844	78.4158	72.3009	66.6816	61.5857	59.6507
Tb927.5.4520-1	-0.154675	0.0258503	5.63442	49.5398	56.3111	51.1597	49.5107	47.1649	44.3576
Tb927.5.4530-1	-0.00922779	0.916616	7.12948	138.986	138.387	144.039	144.704	140.694	133.303
Tb927.5.4560-1	0.70635	0.644598	-5.16248	0.0214118	0.0104091	0.0306554	0.0316788	0.0236721	0.0497015
Tb927.5.4570-1	0.0484632	0.699838	0.915401	1.99366	1.61642	1.94805	1.68645	2.0248	2.04718
Tb927.5.4580-1	0.267767	0.158921	0.224306	1.22323	0.972477	0.986924	1.36649	1.315	1.14517
Tb927.5.4640-1	-0.673691	1	-6.34205	0.02417	0	0.0230696	0	0.0267215	0
Tb927.6.120-1	-0.18627	0.0974065	4.92344	30.2863	35.4344	31.214	29.7571	30.6392	24.7457
Tb927.6.220-1	-0.375985	0.0141216	3.48262	10.3184	15.4718	12.0802	8.2125	10.6031	10.3835
Tb927.6.240-1	-0.0515608	0.751836	2.92279	7.34444	9.15886	6.65448	7.55905	7.06065	7.72105
Tb927.6.350-1	0.244881	0.0041502	5.56047	44.2602	37.8209	47.5096	51.9398	51.3074	50.3132
Tb927.6.370-1	0.172048	0.212042	3.12214	7.4032	8.25047	8.89935	8.49035	9.2271	9.97024
Tb927.6.400-1	0.167507	0.0469781	7.71856	214.235	177.6	203.405	211.743	229.741	227.05
Tb927.6.410-1	0.351719	2.18e-07	4.54327	20.4065	19.02	22.0359	26.375	25.3104	26.7501
Tb927.6.420-1	-0.0128045	0.889643	5.83692	51.7428	63.7098	56.7831	57.5869	55.9416	57.1936
Tb927.6.440-1	0.273295	1.08e-05	7.6345	182.132	175.125	182.575	218.751	220.641	213.023
Tb927.6.450-1	0.0901821	0.511567	5.0055	29.9665	29.472	33.9264	33.1397	38.6754	27.5526
Tb927.6.460-1	0	1	#NUM!	0	0	0	0	0	0
Tb927.6.490-1	0	1	#NUM!	0	0	0	0	0	0
Tb927.6.510-1	0.219737	0.118623	7.07164	107.811	126.02	139.056	150.392	166.177	117.641
Tb927.6.540-1	0.159426	0.323896	0.595624	1.53275	1.37198	1.38169	1.5838	1.86939	1.32714
Tb927.6.550-1	0.00625199	1	0.575836	1.60692	1.24411	1.61897	1.58496	1.64495	1.24334
Tb927.6.560-1	-0.127854	0.0528356	9.2887	649.292	673.395	636.696	625.291	582.027	585.857
Tb927.6.570-1	0.00525761	0.942017	7.30281	150.709	166.467	155.57	150.573	154.088	169.958
Tb927.6.580-1	-0.0028376	0.965297	6.17039	70.9622	72.8438	72.4834	73.9979	72.2008	69.6516
Tb927.6.590-1	0.204914	0.0127524	8.37988	309.677	305.277	313.508	335.775	383.224	351.239
Tb927.6.600-1	-0.256485	0.00411274	3.94671	15.4569	17.8109	17.0945	14.6254	12.986	14.5451
Tb927.6.610-1	0.0208158	0.743845	5.64752	47.7818	52.3117	49.2043	51.534	48.8272	51.1034
Tb927.6.620-1	-0.0604926	0.370886	4.61507	25.7925	24.2847	24.9841	24.98	23.0934	23.902
Tb927.6.630-1	0.125644	0.0334931	5.80697	50.8745	56.4503	53.3209	59.0592	57.4504	58.7556
Tb927.6.640-1	0.0603767	0.474413	3.10335	8.22334	8.58108	8.43834	9.084	7.8426	9.39553
Tb927.6.650-1	-0.102518	0.167774	5.16753	35.2622	41.2282	35.1587	33.8499	35.6928	34.4505
Tb927.6.660-1	-0.231493	0.00064525	6.61136	101.526	112.753	102.528	93.1156	86.8748	89.8391
Tb927.6.670-1	-0.000278656	0.996385	5.71842	53.7832	51.2571	52.9456	53.8132	52.6523	51.4619
Tb927.6.680-1	-0.0401301	0.585979	5.76041	56.0061	51.5497	57.3364	54.7782	53.6556	51.9176
Tb927.6.690-1	-0.270688	0.026273	2.66599	6.53123	6.88829	7.39612	5.78687	5.33597	6.14126
Tb927.6.700-1	0.0701355	0.318822	7.44174	177.559	152.807	178.528	183.358	173.806	177.073
Tb927.6.710-1	0.0409465	0.526466	5.83683	56.1728	55.3047	57.5666	58.4056	59.9786	55.5058
Tb927.6.720-1	-0.108753	0.162913	10.9015	1834.6	2103.25	2016.78	1867.86	1913.16	1741.22
Tb927.6.730-1	0.188296	0.0131622	5.41234	42.5679	35.4635	41.4023	44.5829	45.6525	45.8527
Tb927.6.740-1	0.234437	0.0123959	5.24581	38.7711	29.1769	36.6557	40.112	41.6763	41.2732
Tb927.6.750-1	0.231838	0.0287571	6.08703	68.0871	55.2212	64.2829	76.3576	67.4584	76.4703
Tb927.6.810-1	0.384264	0.164907	-0.366775	0.741523	0.514974	0.758318	0.783633	1.02475	0.829884
Tb927.6.820-1	-0.554787	3.1e-07	1.78654	3.95673	3.99394	4.36417	2.85386	2.54916	2.98137
Tb927.6.830-1	0.141562	0.146136	5.39107	41.4137	43.8167	34.5135	46.8614	41.8406	43.337
Tb927.6.840-1	-0.108495	0.181109	5.86793	57.5194	67.9412	56.3264	56.873	53.0565	58.6912
Tb927.6.850-1	-0.23214	0.00189098	5.33036	43.5772	46.2547	40.5877	39.2708	36.9372	34.7784
Tb927.6.860-1	-0.112717	0.273379	3.78845	12.7467	16.9665	13.36	13.5326	13.5189	12.7819
Tb927.6.870-1	-0.106307	0.0899316	3.53504	11.7536	12.8391	11.4628	11.0018	11.3273	11.1667
Tb927.6.880-1	0.311799	6.05e-06	5.76389	50.731	44.2439	50.4891	59.9233	58.9288	61.7111
Tb927.6.890-1	0.365023	0.000383775	4.50922	22.7622	16.6534	20.3047	24.8024	25.4974	26.6151
Tb927.6.900-1	0.238943	0.0252017	4.04002	17.1239	12.6775	15.4719	17.3184	18.7819	17.3269
Tb927.6.910-1	0.348069	5.31e-05	4.18374	17.0415	14.219	16.7116	20.0041	20.1878	20.8748
Tb06.3A7.270-1	0.438156	1.64e-05	4.46009	20.5514	15.5239	20.0017	23.2357	26.9278	25.8201
Tb927.6.920-1	0.677664	2.32e-08	2.70751	5.68045	4.1463	5.24555	6.99388	8.27859	8.84669
Tb927.6.930-1	-0.260873	0.000343367	5.9883	66.1874	75.6113	65.8302	59.6864	55.5517	58.0306
Tb927.6.950-1	0.093455	0.160013	7.47842	186.92	159.055	171.702	184.054	185.352	182.91
Tb927.6.960-1	-0.365427	0.0136124	1.43299	2.90861	3.174	3.0456	2.60255	2.34729	2.12231
Tb927.6.1000-1	0.105724	1	-7.97352	0	0	0.0117399	0.0121318	0	0
Tb927.6.1070-1	0.170261	0.0886539	5.24402	39.9041	29.5545	37.5309	38.291	42.013	40.09
Tb927.6.1080-1	0.422196	3.47e-05	6.72975	104.325	81.3926	86.4304	122.825	112.557	129.279
Tb927.6.1090-1	0.048668	0.436339	7.4456	179.461	160.552	174.128	176.59	174.656	180.538
Tb927.6.1100-1	-0.0247124	0.701937	4.95387	30.2457	30.9462	32.5764	30.663	29.8887	31.6375
Tb927.6.1110-1	0.151367	0.0313985	5.0091	33.2752	27.7904	30.4793	33.4327	34.4897	33.7475
Tb927.6.1120-1	0.409626	8.1e-09	5.33068	36.568	31.7071	35.4243	43.7778	46.6633	47.32
Tb927.6.1130-1	-0.00453101	0.949346	5.8232	55.4792	59.6897	54.9471	55.4429	56.3778	57.7742
Tb927.6.1140-1	0.43209	6.84e-07	6.06907	64.4923	50.6337	56.3514	75.7833	76.1141	79.4567
Tb927.6.1150-1	0.126591	0.0631466	6.40173	84.1256	82.7838	75.6171	87.4305	86.0345	91.3091
Tb927.6.1160-1	0.0136585	0.813275	6.26792	78.1978	76.5011	75.3995	81.0215	75.0389	76.2039
Tb927.6.1170-1	-0.00230431	0.968226	6.8522	117.804	111.034	118.055	117.972	112.708	115.645
Tb927.6.1180-1	-0.0958579	0.142548	5.43989	46.4857	44.7737	43.2936	42.7174	42.5893	40.5889
Tb927.6.1190-1	-0.194283	0.00390989	6.13276	70.5283	77.8764	76.2714	68.2507	64.6979	63.3899
Tb927.6.1200-1	0.0324335	0.573843	5.89191	59.1613	57.6243	59.3627	61.6821	59.457	58.9932
Tb927.6.1210-1	-0.123489	0.0505835	6.15655	73.8888	73.5121	75.7564	68.5859	67.1036	69.1663
Tb927.6.1220-1	-0.0326451	0.62106	5.84065	56.9923	60.6415	56.2363	56.7633	58.4138	54.7962
Tb927.6.1230-1	-0.321879	0.000413283	5.0041	30.8736	39.0125	37.082	28.4225	30.2586	26.8973
Tb927.6.1240-1	0.0306595	0.719754	6.3651	74.3337	88.6184	81.6635	80.5631	81.2085	88.1938
Tb927.6.1250-1	0.0703324	0.243072	5.63034	46.0099	50.4285	48.5311	49.462	51.4064	51.3656
Tb927.6.1260-1	0.140101	0.0650504	6.00572	59.7304	66.5554	57.123	66.7656	67.5494	67.803
Tb927.6.1270-1	0.0277059	0.683291	5.98226	59.5006	63.7556	64.5693	64.526	61.6172	65.3396
Tb927.6.1280-1	0.114221	0.0627349	6.05593	63.0983	62.7481	65.8607	71.8991	67.3931	68.1792
Tb927.6.1290-1	0.171961	0.0122515	4.89609	29.1753	26.1958	28.6394	31.2212	31.8268	31.5985
Tb06.3A7.960-1	0.185955	0.00204638	7.15612	139.246	125.331	135.777	152.843	150.344	152.232
Tb927.6.1300-1	0.332343	0.160824	0.741133	1.75712	1.13894	1.53737	1.70423	1.71597	2.17529
Tb927.6.1310-1	0.277378	0.0018735	3.39392	9.70187	9.00481	9.81547	12.0043	11.63	10.9134
Tb927.6.1320-1	0	1	#NUM!	0	0	0	0	0	0
Tb927.6.1330-1	0.2841	0.00198409	3.07445	7.78452	7.09663	7.90897	9.25848	9.21463	9.27899
Tb927.6.1350-1	0.274353	0.0101807	2.68551	6.2708	5.33482	5.86315	7.00559	6.80897	7.3151
Tb927.6.1390-1	0.27198	0.0250035	3.15736	8.2706	6.95881	9.01744	9.8048	9.16126	10.3189
Tb927.6.1410-1	0.0768629	0.188018	6.20397	71.7858	73.2115	70.2632	74.6739	76.4106	75.9698
Tb927.6.1420-1	0.182578	0.0187373	6.11555	61.6915	65.4373	67.6877	68.2035	79.125	73.875
Tb927.6.1430-1	0.250473	0.00170807	5.5418	45.7172	37.4397	44.4934	48.7297	50.9883	52.1422
Tb927.6.1440-1	0.01511	0.887759	5.69177	50.3487	47.5191	56.3582	46.0353	52.9467	56.9224
Tb927.6.1450-1	0.000963243	0.989096	6.31074	75.0861	82.1202	80.861	80.0634	80.138	78.0243
Tb927.6.1460-1	0.0485252	0.442666	6.46039	87.6788	87.8154	84.2343	88.0594	89.267	91.297
Tb927.6.1470-1	-0.0945962	0.205798	8.33098	359.45	333.844	304.43	318.224	304.322	311.818
Tb927.6.1480-1	0.0182825	0.791048	5.57273	48.357	46.7363	46.7908	50.7524	45.8425	47.0892
Tb927.6.1490-1	-0.0373079	0.569809	5.86663	61.5289	56.1036	59.6772	57.7029	56.111	58.9699
Tb927.6.1500-1	0.0735792	0.341419	6.68651	108.643	89.592	102.888	103.78	108.621	104.478
Tb927.6.1510-1	-0.160004	0.00985672	5.52926	48.7162	49.1706	48.3369	43.5025	45.0896	42.2765
Tb927.6.1520-1	-0.0420788	0.655966	7.19123	140.746	158.821	145.248	137.822	151.917	142.304
Tb927.6.1530-1	-0.0915662	0.137739	6.66656	101.685	111.474	101.282	100.07	100.219	94.7885
Tb927.6.1540-1	0.135533	0.0452992	7.62136	192.278	186.155	184.562	206.664	210.773	201.001
Tb927.6.1550-1	-0.123749	0.055992	6.46732	92.2334	92.9749	91.6158	85.2516	81.5897	87.231
Tb927.6.1560-1	0.232917	0.0119649	5.79166	56.9037	44.2498	51.6354	54.7427	61.2971	63.5352
Tb927.6.1570-1	0.078454	0.34517	7.95478	268.822	212.506	242.752	263.48	248.307	252.731
Tb927.6.1580-1	0.176038	0.00468805	5.73259	51.0677	48.3543	50.3597	53.3456	58.3315	57.5728
Tb927.6.1590-1	0.127323	0.0761179	4.9798	31.9915	27.9423	30.5463	31.3327	33.1328	34.3844
Tb927.6.1600-1	0.16199	0.0463397	6.59465	94.3411	89.5151	89.7629	93.247	104.956	108.059
Tb927.6.1610-1	0.0710928	0.247467	5.75919	53.8253	52.3641	52.2935	55.321	56.0663	55.0967
Tb927.6.1620-1	-0.200172	0.0281599	5.46456	41.5431	53.2706	46.8342	41.6503	42.3762	39.2653
Tb927.6.1630-1	0.0970272	0.162493	5.82736	51.9968	58.9195	53.6898	57.1356	58.29	60.6601
Tb927.6.1640-1	-0.01054	0.921953	4.71376	25.867	27.143	25.9878	24.4107	26.7639	27.2746
Tb927.6.1660-1	-0.166815	0.00191256	5.88009	62.2026	62.9661	61.7115	53.7996	56.2412	56.454
Tb927.6.1680-1	0.0247752	0.672794	5.72496	50.1729	53.292	53.8458	54.0108	52.299	53.7284
Tb927.6.1690-1	-0.0284305	0.693599	5.55304	44.9714	48.7286	48.5129	43.791	47.9651	47.7289
Tb927.6.1700-1	-0.0144941	0.859546	6.18692	65.5789	79.567	74.4868	70.2851	73.1424	74.06
Tb927.6.1710-1	-0.227365	0.00720654	6.48477	90.773	105.771	93.316	88.3416	80.6069	78.547
Tb927.6.1720-1	-0.235862	0.00127109	5.21567	37.3771	44.1703	39.0178	33.3482	33.1638	35.8816
Tb927.6.1730-1	-0.0432596	0.46779	5.1811	35.6499	37.7336	37.0882	36.0135	35.4934	35.7013
Tb927.6.1740-1	0.00722578	0.926309	6.04714	61.1881	74.0063	62.6867	67.1651	66.0056	65.7015
Tb927.6.1750-1	-0.198914	0.00783068	5.75777	51.9354	63.3589	58.2027	51.2413	50.549	49.3598
Tb927.6.1760-1	-0.366035	2.06e-05	5.30037	40.8506	48.0018	44.2987	38.0349	32.9534	32.3014
Tb927.6.1770-1	-0.0788218	0.147033	7.40389	174.346	174.072	173.523	166.973	165.443	161.762
Tb927.6.1780-1	-0.327097	0.000639904	5.42315	43.3257	55.6957	44.2383	39.315	39.2254	35.6434
Tb927.6.1790-1	-0.197004	0.175408	3.68205	12.4851	16.2056	12.4569	13.3071	10.9868	11.5704
Tb927.6.1800-1	-0.116836	0.10499	4.8908	30.7095	32.4434	29.4493	28.6364	27.1611	29.6037
Tb927.6.1810-1	-0.121837	0.110643	5.34145	39.9879	46.6265	40.158	39.0064	40.4992	36.9918
Tb927.6.1820-1	-0.149363	0.0312304	7.05765	131.296	145.782	143.27	132.599	122.841	123.525
Tb927.6.1830-1	0.0360152	0.523818	6.7328	102.315	109.136	103.644	108.471	106.237	108.351
Tb927.6.1840-1	0.031432	0.67459	5.89085	52.7023	63.2051	60.1643	61.3184	60.199	58.4297
Tb927.6.1850-1	0.28049	2.82e-06	5.99964	59.9916	55.6835	57.6813	71.7998	67.7063	71.041
Tb927.6.1860-1	0.591463	7.83e-07	4.44687	18.5974	15.7922	17.7891	21.4601	27.9704	29.2463
Tb927.6.1870-1	-0.156547	0.0358913	7.08572	144.4	139.78	145.429	137.567	117.681	130.159
Tb927.6.1880-1	0.0262608	0.733596	6.84966	123.337	106.584	112.948	126.43	114.706	107.993
Tb927.6.1890-1	-0.0882531	0.316854	5.726	49.9338	63.3551	50.3501	49.9305	51.8054	52.201
Tb927.6.1900-1	-0.0338703	0.566077	6.38564	83.6288	88.2178	81.9412	85.2272	78.7144	83.9428
Tb927.6.1910-1	-0.220344	0.00686639	5.38096	39.9782	49.792	44.7644	37.5691	39.7448	38.1761
Tb927.6.1920-1	-0.228056	0.0117557	5.84453	55.5051	71.1567	59.3149	52.6523	51.677	54.4636
Tb927.6.1930-1	0.0967854	0.113246	6.38351	85.4601	75.9691	80.6519	87.7086	86.457	84.6842
Tb927.6.1940-1	-0.0749038	0.195388	5.79152	56.199	57.7126	56.5693	54.3165	53.9422	53.5933
Tb927.6.1950-1	0.146453	0.0350868	5.5685	48.8139	41.5241	44.8102	50.0384	48.8617	50.6842
Tb927.6.1960-1	0.240253	0.000226592	5.88317	54.3625	50.1969	57.7942	64.2226	63.6547	63.8986
Tb927.6.1970-1	0.372182	0.000618035	6.09625	67.9208	50.9237	60.0514	68.2414	80.5265	82.8275
Tb927.6.1980-1	-0.0678554	0.231222	6.09982	70.8643	71.3691	68.3617	67.587	65.656	67.6711
Tb927.6.1990-1	-0.139411	0.060892	6.93284	118.294	135.762	130.188	122.608	114.006	112.211
Tb927.6.2000-1	-0.0337184	0.594282	6.33478	80.4651	82.7262	81.7751	78.1778	77.9754	83.1749
Tb927.6.2010-1	0.119232	0.0526661	6.20363	74.7111	67.8231	69.4344	74.0549	78.7442	77.4425
Tb927.6.2020-1	-0.0338216	0.536245	5.41192	43.7313	42.0661	43.432	43.23	42.0209	40.9666
Tb927.6.2030-1	-0.448591	1.43e-05	1.98144	4.54038	4.15383	4.97753	3.36089	3.10742	3.55323
Tb927.6.2040-1	-0.1464	0.051771	5.5175	44.7279	50.3271	49.3521	46.6875	43.5937	40.1535
Tb927.6.2050-1	-0.0202262	0.736388	7.33598	157.125	161.268	169.721	166.739	155.897	158.647
Tb927.6.2060-1	0.142701	0.0607851	6.63182	101.308	84.5838	96.9277	110.02	102.657	99.517
Tb927.6.2070-1	0.274565	0.000770421	5.14993	30.6461	32.7137	33.0323	37.698	40.2581	38.6787
Tb927.6.2080-1	0.136064	0.0620985	5.49834	40.9195	43.2281	45.0581	45.7785	48.0136	48.2198
Tb927.6.2090-1	0.272971	0.000226199	6.18313	70.9189	61.414	65.0969	82.1047	75.9439	80.4932
Tb927.6.2100-1	-0.122436	0.145347	11.3285	2489.48	2834.19	2718.59	2534.34	2507.42	2346.07
Tb927.6.2120-1	-0.185835	0.00357617	5.83314	57.6869	62.4337	61.901	53.5709	51.9281	54.5393
Tb927.6.2130-1	-0.0873778	0.180013	6.27327	82.8669	75.1573	81.0452	74.7243	75.8645	74.4225
Tb927.6.2140-1	0.167709	0.0723516	5.77041	49.5047	51.4453	53.2828	55.8968	57.3792	59.9965
Tb927.6.2150-1	0.363654	1.99e-05	5.0461	29.9473	26.711	30.0202	34.1605	36.8829	40.5129
Tb927.6.2160-1	0.0631831	0.457362	4.50072	22.1959	22.035	22.2027	23.6632	22.4923	23.2433
Tb927.6.2170-1	-0.0214646	0.737941	7.46448	181.089	172.883	179.857	186.792	164.917	174.166
Tb927.6.2180-1	0.281027	0.00116594	4.91335	27.2268	26.1919	28.1859	31.5567	33.7442	33.9019
Tb927.6.2190-1	-0.0998474	0.254353	4.67508	25.5991	24.2914	29.3864	23.9414	24.4344	25.6288
Tb927.6.2200-1	0.0688213	0.375632	7.00573	135.382	113.065	127.885	130.224	129.307	135.194
Tb927.6.2210-1	0.0382932	0.636202	4.76515	28.7287	23.5565	28.2116	27.959	27.1382	27.562
Tb927.6.2220-1	0.260768	0.00760495	6.07947	55.0088	61.8456	67.703	73.8687	67.2174	80.1013
Tb927.6.2230-1	-0.0479489	0.424233	5.62611	52.5177	47.6774	50.4399	49.8022	48.0549	47.84
Tb927.6.2240-1	-0.0837683	0.21961	4.72681	27.7429	26.523	27.4947	26.799	25.6827	24.6356
Tb927.6.2250-1	-0.0298799	0.648498	5.73769	57.1944	51.9037	52.6568	55.4614	50.4203	52.525
Tb927.6.2260-1	0	1	#NUM!	0	0	0	0	0	0
Tb927.6.2270-1	0	1	#NUM!	0	0	0	0	0	0
Tb927.6.2280-1	0	1	#NUM!	0	0	0	0	0	0
Tb927.6.2290-1	0	1	#NUM!	0	0	0	0	0	0
Tb927.6.2300-1	0.53696	0.674038	-4.13495	0.0639877	0.077767	0	0.110449	0.0707425	0.0185662
Tb927.6.2370-1	-0.115774	0.0753439	4.34775	20.6481	22.6824	20.207	20.3376	18.9198	19.372
Tb927.6.2380-1	-0.0886544	0.189953	4.1335	17.7701	18.9917	17.5171	17.7919	16.5185	16.7182
Tb927.6.2390-1	-0.221014	0.000183599	5.54503	48.5297	53.317	48.9295	43.2267	42.7705	43.3642
Tb927.6.2400-1	-0.164851	0.00594544	5.46161	45.37	48.3771	45.9853	39.7796	42.2775	42.6088
[truncated: 5,585 more rows]

## Sheet: 6c
		ESB2 RNAi	ESB2 WT OE	ESB2 Mut OE
	ESAG7	1.09677	0.174569	0.511118
	ESAG6	1.44167	0.000639	0.570341
	ESAG5	3.19392	-1.00394	0.148188
	ESAG3	3.20681	-0.90264	0.359505
	hypothetical	3.02115	-0.96331	0.082283
	ESAG4	2.95768	-0.79641	0.350477
	hypothetical	2.61066	-0.91218	0.348798
	ESAG8	2.10334	-0.06952	1.05927
	ESAG3	3.13219	-0.76896	0.480736
	hypothetical	3.0164	-0.91715	0.12599
	hypothetical	3.15788	-0.8224	0.088294
	ESAG4	2.60903	-0.5712	0.559212
	ESAG8	2.27392	-0.45295	0.614494
	ESAG8	2.32752	-0.25905	0.940212
	ESAG3	3.04109	-0.65701	0.57817
	hypothetical	2.73344	-0.83464	0.179845
	ESAG1	2.53668	-0.69389	0.345384
	VSG pseudogene	2.04725	-0.1965	0.425051
	VSG-2	-0.36175	-0.25464	-0.24022

## Sheet: 6d
		1-2 foci		No signal or diffuse
	ESB2 NT	79.2208	80.23	20.7792	19.77
	ESB2 ActD 5'	46.0208	40.234	53.9792	59.766
	ESB2 ActD 30'	22.5287	22.45	77.4713	77.55
	ESB2 Sinef 5'	51.8732	54.567	48.1268	45.433
	ESB2 Sinef 30'	37.6233	39.789	62.3767	60.211
	VEX2 NT	92.5743	90.678	7.42574	9.322
	VEX2 ActD 5'	22.3301	25.987	77.6699	74.013
	VEX2 ActD 30'	23.0769	20.6789	76.9231	79.3211
	VEX2 Sinef 5'	62.069	58.89	37.931	41.11
	VEX2 Sinef 30'	40.2597	38.9	59.7403	61.1

## Sheet: 6e
		ESAG3 -Tet			ESAG3 +Tet
	-5	100	100	100	100	100	100
	0	90.9025	94.5391	106.513	86.0682	87.9723	69.2208
	5	54.7119	67.3041863*	79.1879	57.93	67.3602	54.1625
	10	51.8995	46.2939	58.208	47.1297	55.508	44.7641
	15	41.1086	51.0979	46.5102	43.5875	41.6093	47.2547
	20	29.3319	35.4008	52.2304	36.9055	55.0438	41.416
	60	14.8108	11.8393	13.101	14.0361	15.7991	12.9462

## Sheet: 6f
	ESB2 -Tet	ESB2 +Tet	RFP -Tet	RFP +Tet	ESAG7 -Tet	ESAG7 +Tet
	-1	-2.52379	1	3.47719	1	2.42575
	-1	-2.7584	1	0.826198	1	2.19177
	-1	-1.91966	1	0.0416093	1	1.74707
	-1	-2.22082	1	2.55488	1	1.52149
	-1	-4.17213	1	1.33368	1	2.49479
	-1	-2.20971	1	1.1866	1	2.00659
One-way ANOVA
Table Analyzed	RT-qPCR ESB2 / RFP / ESAG7 6							Number of families	1
Distribution assumption	Normal (Gaussian)							Number of comparisons per family	15
								Alpha	0.05
Repeated measures ANOVA summary
Assume sphericity?	No							Tukey's multiple comparisons test	Mean diff.	95.00% CI of diff.	Below threshold?	Summary	Adjusted P Value
F	47.93							ESB2 -Tet vs. ESB2 +Tet	1.634	0.2290 to 3.039	Yes	*	0.0276	A-B
P value	<0.0001							ESB2 -Tet vs. RFP -Tet	-2		Yes	****	<0.0001	A-C
P value summary	****							ESB2 -Tet vs. RFP +Tet	-2.57	-4.731 to -0.4089	Yes	*	0.0252	A-D
Statistically significant (P < 0.05)?	Yes							ESB2 -Tet vs. ESAG7 -Tet	-2		Yes	****	<0.0001	A-E
Geisser-Greenhouse's epsilon	0.3738							ESB2 -Tet vs. ESAG7 +Tet	-3.065	-3.730 to -2.399	Yes	****	<0.0001	A-F
R squared	0.9055							ESB2 +Tet vs. RFP -Tet	-3.634	-5.039 to -2.229	Yes	***	0.0008	B-C
								ESB2 +Tet vs. RFP +Tet	-4.204	-6.824 to -1.584	Yes	**	0.0069	B-D
Was the matching effective?								ESB2 +Tet vs. ESAG7 -Tet	-3.634	-5.039 to -2.229	Yes	***	0.0008	B-E
F	0.8343							ESB2 +Tet vs. ESAG7 +Tet	-4.699	-6.640 to -2.757	Yes	**	0.001	B-F
P value	0.5378							RFP -Tet vs. RFP +Tet	-0.57	-2.731 to 1.591	No	ns	0.8534	C-D
P value summary	ns							RFP -Tet vs. ESAG7 -Tet	0
Is there significant matching (P < 0.05)?	No							RFP -Tet vs. ESAG7 +Tet	-1.065	-1.730 to -0.3988	Yes	**	0.007	C-F
R squared	0.01552							RFP +Tet vs. ESAG7 -Tet	0.57	-1.591 to 2.731	No	ns	0.8534	D-E
								RFP +Tet vs. ESAG7 +Tet	-0.4945	-2.627 to 1.638	No	ns	0.9037	D-F
ANOVA table	SS	DF	MS	F (DFn, DFd)	P value			ESAG7 -Tet vs. ESAG7 +Tet	-1.065	-1.730 to -0.3988	Yes	**	0.007	E-F
Treatment (between columns)	95.99	5	19.2	F (1.869, 9.345) = 47.93	P<0.0001
Individual (between rows)	1.671	5	0.3342	F (5, 25) = 0.8343	P=0.5378			Test details	Mean 1	Mean 2	Mean diff.	SE of diff.	n1	n2	q	DF
Residual (random)	10.01	25	0.4006					ESB2 -Tet vs. ESB2 +Tet	-1	-2.634	1.634	0.3294	6	6	7.016	5
Total	107.7	35						ESB2 -Tet vs. RFP -Tet	-1	1	-2	0	6	6	+infinity	5
								ESB2 -Tet vs. RFP +Tet	-1	1.57	-2.57	0.5066	6	6	7.174	5
Data summary								ESB2 -Tet vs. ESAG7 -Tet	-1	1	-2	0	6	6	+infinity	5
Number of treatments (columns)	6							ESB2 -Tet vs. ESAG7 +Tet	-1	2.065	-3.065	0.1561	6	6	27.77	5
Number of subjects (rows)	6							ESB2 +Tet vs. RFP -Tet	-2.634	1	-3.634	0.3294	6	6	15.6	5
Number of missing values	0							ESB2 +Tet vs. RFP +Tet	-2.634	1.57	-4.204	0.6142	6	6	9.68	5
								ESB2 +Tet vs. ESAG7 -Tet	-2.634	1	-3.634	0.3294	6	6	15.6	5
								ESB2 +Tet vs. ESAG7 +Tet	-2.634	2.065	-4.699	0.4551	6	6	14.6	5
								RFP -Tet vs. RFP +Tet	1	1.57	-0.57	0.5066	6	6	1.591	5
								RFP -Tet vs. ESAG7 -Tet	1	1	0	0	6	6
								RFP -Tet vs. ESAG7 +Tet	1	2.065	-1.065	0.1561	6	6	9.646	5
								RFP +Tet vs. ESAG7 -Tet	1.57	1	0.57	0.5066	6	6	1.591	5
								RFP +Tet vs. ESAG7 +Tet	1.57	2.065	-0.4945	0.5	6	6	1.399	5
								ESAG7 -Tet vs. ESAG7 +Tet	1	2.065	-1.065	0.1561	6	6	9.646	5

## Sheet: 6g
	ESAG3 ESB2 -Tet	ESAG3 ESB2 +Tet	ESAG3 RFP -Tet	ESAG3 RFP +Tet	ESAG3 ESAG3 -Tet	ESAG3 ESAG3 +Tet
	-1	-3.89727	1	3.33311	1	3.87655
	-1	-3.7286	1	3.52983	1	3.9571
	-1	-2.5	1	3.78437	1	4.27672
	-1	-3.22	1	4.04951	1	3.90197
One-way ANOVA
Table Analyzed	Copy of RT-qPCR ESB2 / RFP / ESAG3 - Both					Number of families	1
Distribution assumption	Normal (Gaussian)					Number of comparisons per family	66
						Alpha	0.05
Repeated measures ANOVA summary
Assume sphericity?	No					Tukey's multiple comparisons test	Mean diff.	95.00% CI of diff.	Below threshold?	Summary	Adjusted P Value
F	426.1					Tub ESB2 -Tet vs. Tub ESB2 +Tet	2.585	1.869 to 3.300	Yes	**	0.0016	A-B
P value	<0.0001					Tub ESB2 -Tet vs. Tub RFP -Tet	-2		Yes	****	<0.0001	A-C
P value summary	****					Tub ESB2 -Tet vs. Tub RFP +Tet	-4.093	-5.357 to -2.829	Yes	**	0.0018	A-D
Statistically significant (P < 0.05)?	Yes					Tub ESB2 -Tet vs. Tub ESAG3 -Tet	-2		Yes	****	<0.0001	A-E
Geisser-Greenhouse's epsilon	0.1887					Tub ESB2 -Tet vs. Tub ESAG3 +Tet	-4.994	-6.746 to -3.243	Yes	**	0.0023	A-F
R squared	0.993					Tub ESB2 -Tet vs. ESAG3 ESB2 -Tet	0
						Tub ESB2 -Tet vs. ESAG3 ESB2 +Tet	2.336	0.1297 to 4.543	Yes	*	0.0427	A-H
Was the matching effective?						Tub ESB2 -Tet vs. ESAG3 RFP -Tet	-2		Yes	****	<0.0001	A-I
F	3.369					Tub ESB2 -Tet vs. ESAG3 RFP +Tet	-4.674	-5.768 to -3.581	Yes	**	0.0011	A-J
P value	0.03					Tub ESB2 -Tet vs. ESAG3 ESAG3 -Tet	-2		Yes	****	<0.0001	A-K
P value summary	*					Tub ESB2 -Tet vs. ESAG3 ESAG3 +Tet	-5.003	-5.655 to -4.351	Yes	****	<0.0001	A-L
Is there significant matching (P < 0.05)?	Yes					Tub ESB2 +Tet vs. Tub RFP -Tet	-4.585	-5.300 to -3.869	Yes	****	<0.0001	B-C
R squared	0.002137					Tub ESB2 +Tet vs. Tub RFP +Tet	-6.678	-7.652 to -5.704	Yes	****	<0.0001	B-D
						Tub ESB2 +Tet vs. Tub ESAG3 -Tet	-4.585	-5.300 to -3.869	Yes	****	<0.0001	B-E
ANOVA table	SS	DF	MS	F (DFn, DFd)	P value	Tub ESB2 +Tet vs. Tub ESAG3 +Tet	-7.579	-9.253 to -5.905	Yes	***	0.0009	B-F
Treatment (between columns)	307.8	11	27.98	F (2.075, 6.226) = 426.1	P<0.0001	Tub ESB2 +Tet vs. ESAG3 ESB2 -Tet	-2.585	-3.300 to -1.869	Yes	**	0.0016	B-G
Individual (between rows)	0.6638	3	0.2213	F (3, 33) = 3.369	P=0.0300	Tub ESB2 +Tet vs. ESAG3 ESB2 +Tet	-0.2484	-2.917 to 2.420	No	ns	0.9991	B-H
Residual (random)	2.167	33	0.06567			Tub ESB2 +Tet vs. ESAG3 RFP -Tet	-4.585	-5.300 to -3.869	Yes	****	<0.0001	B-I
Total	310.6	47				Tub ESB2 +Tet vs. ESAG3 RFP +Tet	-7.259	-8.527 to -5.991	Yes	***	0.0002	B-J
						Tub ESB2 +Tet vs. ESAG3 ESAG3 -Tet	-4.585	-5.300 to -3.869	Yes	****	<0.0001	B-K
Data summary						Tub ESB2 +Tet vs. ESAG3 ESAG3 +Tet	-7.588	-8.815 to -6.361	Yes	****	<0.0001	B-L
Number of treatments (columns)	12					Tub RFP -Tet vs. Tub RFP +Tet	-2.093	-3.357 to -0.8292	Yes	*	0.012	C-D
Number of subjects (rows)	4					Tub RFP -Tet vs. Tub ESAG3 -Tet	0
Number of missing values	0					Tub RFP -Tet vs. Tub ESAG3 +Tet	-2.994	-4.746 to -1.243	Yes	*	0.011	C-F
						Tub RFP -Tet vs. ESAG3 ESB2 -Tet	2		Yes	****	<0.0001	C-G
						Tub RFP -Tet vs. ESAG3 ESB2 +Tet	4.336	2.130 to 6.543	Yes	**	0.0073	C-H
						Tub RFP -Tet vs. ESAG3 RFP -Tet	0
						Tub RFP -Tet vs. ESAG3 RFP +Tet	-2.674	-3.768 to -1.581	Yes	**	0.0036	C-J
						Tub RFP -Tet vs. ESAG3 ESAG3 -Tet	0
						Tub RFP -Tet vs. ESAG3 ESAG3 +Tet	-3.003	-3.655 to -2.351	Yes	***	0.0008	C-L
						Tub RFP +Tet vs. Tub ESAG3 -Tet	2.093	0.8292 to 3.357	Yes	*	0.012	D-E
						Tub RFP +Tet vs. Tub ESAG3 +Tet	-0.9011	-1.648 to -0.1538	Yes	*	0.0297	D-F
						Tub RFP +Tet vs. ESAG3 ESB2 -Tet	4.093	2.829 to 5.357	Yes	**	0.0018	D-G
						Tub RFP +Tet vs. ESAG3 ESB2 +Tet	6.429	4.181 to 8.678	Yes	**	0.0023	D-H
						Tub RFP +Tet vs. ESAG3 RFP -Tet	2.093	0.8292 to 3.357	Yes	*	0.012	D-I
						Tub RFP +Tet vs. ESAG3 RFP +Tet	-0.5812	-1.761 to 0.5987	No	ns	0.2874	D-J
						Tub RFP +Tet vs. ESAG3 ESAG3 -Tet	2.093	0.8292 to 3.357	Yes	*	0.012	D-K
						Tub RFP +Tet vs. ESAG3 ESAG3 +Tet	-0.9101	-2.216 to 0.3961	No	ns	0.1292	D-L
						Tub ESAG3 -Tet vs. Tub ESAG3 +Tet	-2.994	-4.746 to -1.243	Yes	*	0.011	E-F
						Tub ESAG3 -Tet vs. ESAG3 ESB2 -Tet	2		Yes	****	<0.0001	E-G
						Tub ESAG3 -Tet vs. ESAG3 ESB2 +Tet	4.336	2.130 to 6.543	Yes	**	0.0073	E-H
						Tub ESAG3 -Tet vs. ESAG3 RFP -Tet	0
						Tub ESAG3 -Tet vs. ESAG3 RFP +Tet	-2.674	-3.768 to -1.581	Yes	**	0.0036	E-J
						Tub ESAG3 -Tet vs. ESAG3 ESAG3 -Tet	0
						Tub ESAG3 -Tet vs. ESAG3 ESAG3 +Tet	-3.003	-3.655 to -2.351	Yes	***	0.0008	E-L
						Tub ESAG3 +Tet vs. ESAG3 ESB2 -Tet	4.994	3.243 to 6.746	Yes	**	0.0023	F-G
						Tub ESAG3 +Tet vs. ESAG3 ESB2 +Tet	7.331	5.495 to 9.167	Yes	**	0.0013	F-H
						Tub ESAG3 +Tet vs. ESAG3 RFP -Tet	2.994	1.243 to 4.746	Yes	*	0.011	F-I
						Tub ESAG3 +Tet vs. ESAG3 RFP +Tet	0.3199	-1.045 to 1.685	No	ns	0.8253	F-J
						Tub ESAG3 +Tet vs. ESAG3 ESAG3 -Tet	2.994	1.243 to 4.746	Yes	*	0.011	F-K
						Tub ESAG3 +Tet vs. ESAG3 ESAG3 +Tet	-0.009003	-1.524 to 1.506	No	ns	>0.9999	F-L
						ESAG3 ESB2 -Tet vs. ESAG3 ESB2 +Tet	2.336	0.1297 to 4.543	Yes	*	0.0427	G-H
						ESAG3 ESB2 -Tet vs. ESAG3 RFP -Tet	-2		Yes	****	<0.0001	G-I
						ESAG3 ESB2 -Tet vs. ESAG3 RFP +Tet	-4.674	-5.768 to -3.581	Yes	**	0.0011	G-J
						ESAG3 ESB2 -Tet vs. ESAG3 ESAG3 -Tet	-2		Yes	****	<0.0001	G-K
						ESAG3 ESB2 -Tet vs. ESAG3 ESAG3 +Tet	-5.003	-5.655 to -4.351	Yes	****	<0.0001	G-L
						ESAG3 ESB2 +Tet vs. ESAG3 RFP -Tet	-4.336	-6.543 to -2.130	Yes	**	0.0073	H-I
						ESAG3 ESB2 +Tet vs. ESAG3 RFP +Tet	-7.011	-8.714 to -5.307	Yes	**	0.0012	H-J
						ESAG3 ESB2 +Tet vs. ESAG3 ESAG3 -Tet	-4.336	-6.543 to -2.130	Yes	**	0.0073	H-K
						ESAG3 ESB2 +Tet vs. ESAG3 ESAG3 +Tet	-7.34	-9.004 to -5.675	Yes	***	0.001	H-L
						ESAG3 RFP -Tet vs. ESAG3 RFP +Tet	-2.674	-3.768 to -1.581	Yes	**	0.0036	I-J
						ESAG3 RFP -Tet vs. ESAG3 ESAG3 -Tet	0
						ESAG3 RFP -Tet vs. ESAG3 ESAG3 +Tet	-3.003	-3.655 to -2.351	Yes	***	0.0008	I-L
						ESAG3 RFP +Tet vs. ESAG3 ESAG3 -Tet	2.674	1.581 to 3.768	Yes	**	0.0036	J-K
						ESAG3 RFP +Tet vs. ESAG3 ESAG3 +Tet	-0.3289	-1.458 to 0.8004	No	ns	0.6773	J-L
						ESAG3 ESAG3 -Tet vs. ESAG3 ESAG3 +Tet	-3.003	-3.655 to -2.351	Yes	***	0.0008	K-L
						Test details	Mean 1	Mean 2	Mean diff.	SE of diff.	n1	n2	q	DF
						Tub ESB2 -Tet vs. Tub ESB2 +Tet	-1	-3.585	2.585	0.1017	4	4	35.93	3
						Tub ESB2 -Tet vs. Tub RFP -Tet	-1	1	-2	0	4	4	+infinity	3
						Tub ESB2 -Tet vs. Tub RFP +Tet	-1	3.093	-4.093	0.1797	4	4	32.21	3
						Tub ESB2 -Tet vs. Tub ESAG3 -Tet	-1	1	-2	0	4	4	+infinity	3
						Tub ESB2 -Tet vs. Tub ESAG3 +Tet	-1	3.994	-4.994	0.249	4	4	28.36	3
						Tub ESB2 -Tet vs. ESAG3 ESB2 -Tet	-1	-1	0	0	4	4
						Tub ESB2 -Tet vs. ESAG3 ESB2 +Tet	-1	-3.336	2.336	0.3138	4	4	10.53	3
						Tub ESB2 -Tet vs. ESAG3 RFP -Tet	-1	1	-2	0	4	4	+infinity	3
						Tub ESB2 -Tet vs. ESAG3 RFP +Tet	-1	3.674	-4.674	0.1555	4	4	42.51	3
						Tub ESB2 -Tet vs. ESAG3 ESAG3 -Tet	-1	1	-2	0	4	4	+infinity	3
						Tub ESB2 -Tet vs. ESAG3 ESAG3 +Tet	-1	4.003	-5.003	0.09275	4	4	76.29	3
						Tub ESB2 +Tet vs. Tub RFP -Tet	-3.585	1	-4.585	0.1017	4	4	63.73	3
						Tub ESB2 +Tet vs. Tub RFP +Tet	-3.585	3.093	-6.678	0.1385	4	4	68.19	3
						Tub ESB2 +Tet vs. Tub ESAG3 -Tet	-3.585	1	-4.585	0.1017	4	4	63.73	3
						Tub ESB2 +Tet vs. Tub ESAG3 +Tet	-3.585	3.994	-7.579	0.238	4	4	45.03	3
						Tub ESB2 +Tet vs. ESAG3 ESB2 -Tet	-3.585	-1	-2.585	0.1017	4	4	35.93	3
						Tub ESB2 +Tet vs. ESAG3 ESB2 +Tet	-3.585	-3.336	-0.2484	0.3795	4	4	0.9257	3
						Tub ESB2 +Tet vs. ESAG3 RFP -Tet	-3.585	1	-4.585	0.1017	4	4	63.73	3
						Tub ESB2 +Tet vs. ESAG3 RFP +Tet	-3.585	3.674	-7.259	0.1803	4	4	56.93	3
						Tub ESB2 +Tet vs. ESAG3 ESAG3 -Tet	-3.585	1	-4.585	0.1017	4	4	63.73	3
						Tub ESB2 +Tet vs. ESAG3 ESAG3 +Tet	-3.585	4.003	-7.588	0.1745	4	4	61.5	3
						Tub RFP -Tet vs. Tub RFP +Tet	1	3.093	-2.093	0.1797	4	4	16.47	3
						Tub RFP -Tet vs. Tub ESAG3 -Tet	1	1	0	0	4	4
						Tub RFP -Tet vs. Tub ESAG3 +Tet	1	3.994	-2.994	0.249	4	4	17	3
						Tub RFP -Tet vs. ESAG3 ESB2 -Tet	1	-1	2	0	4	4	+infinity	3
						Tub RFP -Tet vs. ESAG3 ESB2 +Tet	1	-3.336	4.336	0.3138	4	4	19.54	3
						Tub RFP -Tet vs. ESAG3 RFP -Tet	1	1	0	0	4	4
						Tub RFP -Tet vs. ESAG3 RFP +Tet	1	3.674	-2.674	0.1555	4	4	24.32	3
						Tub RFP -Tet vs. ESAG3 ESAG3 -Tet	1	1	0	0	4	4
						Tub RFP -Tet vs. ESAG3 ESAG3 +Tet	1	4.003	-3.003	0.09275	4	4	45.79	3
						Tub RFP +Tet vs. Tub ESAG3 -Tet	3.093	1	2.093	0.1797	4	4	16.47	3
						Tub RFP +Tet vs. Tub ESAG3 +Tet	3.093	3.994	-0.9011	0.1063	4	4	11.99	3
						Tub RFP +Tet vs. ESAG3 ESB2 -Tet	3.093	-1	4.093	0.1797	4	4	32.21	3
						Tub RFP +Tet vs. ESAG3 ESB2 +Tet	3.093	-3.336	6.429	0.3197	4	4	28.44	3
						Tub RFP +Tet vs. ESAG3 RFP -Tet	3.093	1	2.093	0.1797	4	4	16.47	3
						Tub RFP +Tet vs. ESAG3 RFP +Tet	3.093	3.674	-0.5812	0.1678	4	4	4.899	3
						Tub RFP +Tet vs. ESAG3 ESAG3 -Tet	3.093	1	2.093	0.1797	4	4	16.47	3
						Tub RFP +Tet vs. ESAG3 ESAG3 +Tet	3.093	4.003	-0.9101	0.1857	4	4	6.93	3
						Tub ESAG3 -Tet vs. Tub ESAG3 +Tet	1	3.994	-2.994	0.249	4	4	17	3
						Tub ESAG3 -Tet vs. ESAG3 ESB2 -Tet	1	-1	2	0	4	4	+infinity	3
						Tub ESAG3 -Tet vs. ESAG3 ESB2 +Tet	1	-3.336	4.336	0.3138	4	4	19.54	3
						Tub ESAG3 -Tet vs. ESAG3 RFP -Tet	1	1	0	0	4	4
						Tub ESAG3 -Tet vs. ESAG3 RFP +Tet	1	3.674	-2.674	0.1555	4	4	24.32	3
						Tub ESAG3 -Tet vs. ESAG3 ESAG3 -Tet	1	1	0	0	4	4
						Tub ESAG3 -Tet vs. ESAG3 ESAG3 +Tet	1	4.003	-3.003	0.09275	4	4	45.79	3
						Tub ESAG3 +Tet vs. ESAG3 ESB2 -Tet	3.994	-1	4.994	0.249	4	4	28.36	3
						Tub ESAG3 +Tet vs. ESAG3 ESB2 +Tet	3.994	-3.336	7.331	0.2611	4	4	39.71	3
						Tub ESAG3 +Tet vs. ESAG3 RFP -Tet	3.994	1	2.994	0.249	4	4	17	3
						Tub ESAG3 +Tet vs. ESAG3 RFP +Tet	3.994	3.674	0.3199	0.1941	4	4	2.331	3
						Tub ESAG3 +Tet vs. ESAG3 ESAG3 -Tet	3.994	1	2.994	0.249	4	4	17	3
						Tub ESAG3 +Tet vs. ESAG3 ESAG3 +Tet	3.994	4.003	-0.009003	0.2154	4	4	0.05912	3
						ESAG3 ESB2 -Tet vs. ESAG3 ESB2 +Tet	-1	-3.336	2.336	0.3138	4	4	10.53	3
						ESAG3 ESB2 -Tet vs. ESAG3 RFP -Tet	-1	1	-2	0	4	4	+infinity	3
						ESAG3 ESB2 -Tet vs. ESAG3 RFP +Tet	-1	3.674	-4.674	0.1555	4	4	42.51	3
						ESAG3 ESB2 -Tet vs. ESAG3 ESAG3 -Tet	-1	1	-2	0	4	4	+infinity	3
						ESAG3 ESB2 -Tet vs. ESAG3 ESAG3 +Tet	-1	4.003	-5.003	0.09275	4	4	76.29	3
						ESAG3 ESB2 +Tet vs. ESAG3 RFP -Tet	-3.336	1	-4.336	0.3138	4	4	19.54	3
						ESAG3 ESB2 +Tet vs. ESAG3 RFP +Tet	-3.336	3.674	-7.011	0.2422	4	4	40.93	3
						ESAG3 ESB2 +Tet vs. ESAG3 ESAG3 -Tet	-3.336	1	-4.336	0.3138	4	4	19.54	3
						ESAG3 ESB2 +Tet vs. ESAG3 ESAG3 +Tet	-3.336	4.003	-7.34	0.2367	4	4	43.85	3
						ESAG3 RFP -Tet vs. ESAG3 RFP +Tet	1	3.674	-2.674	0.1555	4	4	24.32	3
						ESAG3 RFP -Tet vs. ESAG3 ESAG3 -Tet	1	1	0	0	4	4
						ESAG3 RFP -Tet vs. ESAG3 ESAG3 +Tet	1	4.003	-3.003	0.09275	4	4	45.79	3
						ESAG3 RFP +Tet vs. ESAG3 ESAG3 -Tet	3.674	1	2.674	0.1555	4	4	24.32	3
						ESAG3 RFP +Tet vs. ESAG3 ESAG3 +Tet	3.674	4.003	-0.3289	0.1606	4	4	2.896	3
						ESAG3 ESAG3 -Tet vs. ESAG3 ESAG3 +Tet	1	4.003	-3.003	0.09275	4	4	45.79	3
