# Supplementary material for: Specialized RNA decay fine-tunes monogenic antigen expression in Trypanosoma brucei
Source: Nat Microbiol. 2026 Mar 30;11(4):1080–99. doi: 10.1038/s41564-026-02289-4 (PMC13056571; doi:10.1038/s41564-026-02289-4)
Supplement: Supplementary file 10 — Raw source data and unprocessed western blots. [file 41564_2026_2289_MOESM10_ESM.xlsx]

## Sheet: ED 1a
	ED Fig. 1a							Uncropped

## Sheet: ED 1b
	ED Fig. 1b						Uncropped

## Sheet: ED 1j
	WT R1	WT R2	WT R3	WT R4	VEX1 R1	VEX1 R2	VEX1 R3	VEX1 R4
	127766	107636	132628	134547	3.63417e+06	3.60085e+06	4.28289e+06	3.50675e+06
	126101	148044	107698	140103	2.85716e+06	2.61714e+06	2.92628e+06	2.58326e+06
	50923.2	38874.9	26897.7	24013.6	1.55003e+06	1.43054e+06	1.66908e+06	1.42551e+06
	108035	101334	97813.4	98121.1	417195	434126	454720	384014
	563115	577449	396169	453609	1.86649e+06	1.92601e+06	2.07054e+06	1.95543e+06
	1.10881e+06	1.14802e+06	1.07605e+06	1.21613e+06	2.46423e+06	2.51366e+06	2.41488e+06	2.31536e+06
	401198	485127	268047	410632	2.06784e+06	1.97965e+06	2.18565e+06	2.05494e+06
	6511.13	4931.4	14918.7	22524.7	739436	723864	732977	570219
	21497.9	27456.5	18000.3	22884.4	113996	118414	111287	107373
	520162	568795	362026	410322	1.70646e+06	1.67493e+06	1.87264e+06	1.6463e+06
	14732.8	5079.59	13623	17675.3	274566	231286	301427	244543
	2304.92	1957.29	2102.17	2573.04	30418.6	23295.9	29312.1	24148
	3469.84	3340.83	3088.87	4111.91	32292	30697.1	26298	25899.9
	342464	408056	375624	371824	926600	775729	1.03264e+06	881613
	31521	116226	30922.9	28594.1	811578	1.04282e+06	951858	862767
	272601	235601	145881	217048	723835	737608	790787	662335
	2039.19	2480.51	1587.33	1061.61	16122.7	27277.1	19820.8	22386.3
	11987	12601.2	15215.4	13349	41966.8	42224.1	43038.9	44110.4
	51090.7	60235.7	48967.6	42659.8	136128	95590.4	132839	126070
	162900	61718.7	44467.3	41157.7	514536	430108	473962	430462
	32026.3	63120.5	64812.7	49955.8	156609	155865	157124	132879
	15231.3	18708.9	16027.3	21051.4	48570.1	37894.1	45521.4	48863
	1960.48	2290.34	1882.93	1741.54	12135.8	11198.6	7520.4	11214.4
	354918	241131	132393	129044	766714	962765	743012	957565
	33937.8	47794	45546	38751.5	108460	80979.9	84502.6	96401
	43685.2	54325.7	45899.7	42377.4	137655	81087.3	112471	115321
	815522	874274	693129	889210	485871	447424	549171	503889
	69127.6	126640	61383.6	57411.9	198210	217685	268171	227454
	14698	13527.6	16676.6	20016.6	40536.4	41472.3	53213.4	36101
	85489.7	82361.9	78094.5	82070.6	132715	185379	141941	148970
	12173.8	21664.2	22240	12875.1	58480.5	43791.9	49570.1	70348.4
	54343.3	78198	43446.3	55300.3	117976	122074	157140	125461
	142074	109269	111507	96513.3	199079	243131	196428	207955
	710358	773406	634623	675865	981791	1.0538e+06	938464	1.07702e+06
	195132	111603	131846	194417	386768	418812	284160	344549
	529770	462721	548185	479169	365412	310793	364498	327105
	13009.1	13289.4	8546.61	15375.2	28797.1	31576.7	34920	29114.6
	316148	374669	156830	230278	536508	756563	638180	708633
	112321	141437	123490	106618	169791	227434	217167	272401
	1.57301e+06	1.6773e+06	1.70053e+06	1.86309e+06	1.25333e+06	1.37702e+06	1.18572e+06	1.26074e+06
	42753.4	52004.1	57919.7	44599.6	115304	79062.1	103101	79223.8
	398396	413355	522971	650796	232314	272937	264627	310069
	1516.88	1970.88	2072.51	1347.5	4738.66	8684.58	7230.55	8300.18
	4490.97	4395.11	11131.8	10450.9	28112	38529.2	19903	26685.6
	24630.6	22599.4	12612.8	14144.9	38185.3	49640.2	45454	42492.9
	6.84337e+06	7.09426e+06	8.63032e+06	6.77336e+06	5.48383e+06	5.44504e+06	4.80861e+06	5.40086e+06
	1210.54	1307.85	746.515	1119.36	4221.29	4779.6	5218.66	5620.6
	357880	419261	286151	332090	480332	585290	567620	516363
	562951	695387	514725	524514	780130	797821	848880	880397
	73044.2	69363.5	75008.2	76283.6	118192	95869.2	120251	115777
	38253.7	30826.1	211382	161683	12856.2	12669.5	10121	9562.8
	101706	69145.2	209644	390286	43269.2	30403.5	31439.8	26043
	7.87701e+06	7.71152e+06	7.57923e+06	7.63158e+06	6.61741e+06	6.2441e+06	6.23467e+06	6.48481e+06
	24143	40866.3	33922.9	35908.1	16918	14603.5	17678.5	15757.4
	77149.6	66602.3	58374.8	68956.8	105856	93564.7	110252	108576
	194473	200336	181125	163295	230388	296683	273472	301088
	845728	624508	1.00431e+06	1.17661e+06	441459	467321	517404	564443
	1255.33	1551.81	0	560.506	6736.84	13885.5	4744.35	7287.67
	5542.45	7279.9	5420.59	3918.15	14600	11478.4	14973.5	15750.3
	46069.1	71467.8	40492.2	51241.8	92167.6	88071.7	87376.6	102506
	480476	525290	602721	584325	414343	396586	350914	411706
	9791.26	6756.22	5323.14	11521.1	28996.4	25756.4	22428.2	15640.4
	169719	164543	114109	126803	223992	255265	218705	214026
	51493.2	43791.9	49640.4	45591.4	76308.5	80408.6	72949.3	64766.5
	836682	833765	1.42377e+06	1.34587e+06	656764	578467	592265	594427
	46502.1	48202.8	53130.1	32167.5	74936.2	78188.5	71736	86594.5
	29966.7	38174.5	33461.9	30920.9	20709.2	12323.6	18769.6	12606
	99508.3	113636	56547.7	62077.5	153134	185757	139314	181840
	136959	230933	155329	158096	338640	307450	228163	304343
	154536	229721	132713	174793	266111	263221	345686	284408
	8.40054e+06	1.00265e+07	6.53825e+06	5.75856e+06	1.20758e+07	1.13463e+07	1.21692e+07	1.2841e+07
	191861	183187	139879	140821	251585	276478	226111	239544
	569036	761395	539503	609040	866179	937757	802762	899097
	632373	661798	655379	717002	507924	488326	550045	531869
	147700	149871	150987	119595	110087	82889.9	81703.2	93153.1
	124103	157091	149346	217747	99674.7	102339	87490.2	76955.5
	248580	202486	322563	326901	118961	174817	160830	165620
	195505	202040	152734	120120	267047	269505	257596	284301
	96738.9	88514.1	99810.3	108161	65095.6	62854.6	72217.1	70534.2
	158128	127910	54610.3	48788.2	216877	263894	228432	335882
	226009	289776	182407	210299	309281	432412	346004	353456
	269347	327142	246188	228770	369816	371549	368890	438639
	658433	605793	831764	863744	532310	348180	446568	507060

## Sheet: ED 1k
	WT R1	WT R2	WT R3	WT R4	WT R5	VEX2N R1	VEX2N R2	VEX2N R3	VEX2N R4	VEX2N R5	VEX2N R6
	193445	274552	407663	176623	252890	4.89119e+06	4.69453e+06	4.30443e+06	4.86524e+06	5.61683e+06	3.75311e+06
	379950	549607	326214	459009	468438	3.94908e+06	4.54968e+06	5.66074e+06	6.07023e+06	4.8706e+06	4.65239e+06
	22658.5	39202.1	25870.8	14872.5	26659.6	515743	455000	418439	400567	567787	302253
	26028.2	33878.4	37234.2	19198.7	11223.8	428601	514340	616340	733969	387805	403814
	345994	1.03609e+06	756443	369540	959916	9.82021e+06	1.09501e+07	9.49694e+06	9.77605e+06	7.96025e+06	7.37649e+06
	521526	974907	752461	566708	710847	9.37251e+06	9.44092e+06	5.13185e+06	5.45212e+06	5.8134e+06	4.42903e+06
	496976	687448	501284	323317	678889	6.36909e+06	6.53958e+06	4.02225e+06	4.22933e+06	3.90067e+06	3.48566e+06
	96042	120862	98653.4	107154	105271	689708	702042	460864	445476	602651	504605
	75125.4	113281	94173	56527.9	82651.2	1.27181e+06	1.2658e+06	1.17972e+06	1.17836e+06	520639	608749
	36392.7	58974.9	31420.1	27197.2	62440.9	369076	373307	308596	313095	258990	258226
	39558	52166.7	103110	61237.3	49129.9	761278	772118	842114	742289	435770	310694
	174137	554799	476323	171223	368372	2.46485e+06	2557790	2.46545e+06	3.00419e+06	1.83713e+06	1.91759e+06
	5571.53	6489	4466.01	5100.68	8440.15	90146.9	88706.9	67675.5	44026.1	60191.1	55999.1
	23663.2	49151.1	38120.6	22570.7	37860.1	218679	203449	162895	160863	284986	207822
	117174	172755	155193	125575	95380.3	1.25792e+06	1.21856e+06	1.06423e+06	1.03205e+06	464981	456398
	286044	311738	231460	267105	259236	939292	887791	691677	646942	761779	636445
	109.481	5283.38	708.452	2794.75	1929.32	176044	196665	163815	165663	84448.2	50347.4
	5582.93	10417	5280.46	4003.25	47174.6	279051	256199	123629	135244	328542	181896
	48553.3	30364.4	40989.5	42872.3	11338.3	314380	387891	169426	172507	421400	367354
	15213.4	74685.7	33240.8	15039.6	42624.9	264069	274155	302264	277777	224535	215190
	60245.6	118678	121208	56485.4	83721.3	329957	320879	318391	297808	367654	276786
	13090	35070.6	9857.44	15502.2	14591	555823	763752	695784	693257	117288	96448.8
	113242	166691	170085	109201	176561	2.2713e+06	2.124e+06	571306	507061	1.45982e+06	906946
	221482	124295	276526	274146	136246	1.10237e+06	1.0908e+06	649715	565799	1.10568e+06	715162
	169718	411817	406908	125005	344536	2.2847e+06	2.10668e+06	965074	1.05801e+06	1.5998e+06	1.33482e+06
	90169.3	150655	236605	91592.2	87690.1	914114	905334	457029	540120	418327	408959
	38711.4	72223.3	106564	36503.7	63412.6	736208	770802	228236	222397	379035	273604
	28029.3	50291.3	25855.4	26950.7	23349.2	609046	532216	283610	239848	114336	99314.4
	30484	47634.8	36159.3	43114.9	39610.1	443685	435895	139826	112765	173115	178117
	7459.15	13696.1	8914.56	7981.2	13846.8	47301.1	48265.2	48021.7	60153.7	61374.4	39511
	403165	373073	206664	431902	183096	1.8817e+06	1.88902e+06	1.10814e+06	1.13881e+06	860004	787169
	2.14343e+06	2.08549e+06	2.48268e+06	1.78225e+06	1.76873e+06	1.09845e+07	1.08057e+07	3.94281e+06	4.12961e+06	8.96386e+06	6.95279e+06
	11610.7	575.673	8079.72	12842.9	5125.14	184881	230188	90161.6	76275.2	77886.1	80812.6
	19446.7	21425.7	10700.3	19189.3	13353.3	213931	245844	117056	166501	33710.3	94336.9
	142265	227728	152607	165092	177546	1.43522e+06	1.24713e+06	368486	336431	821839	766958
	201753	293990	275564	205431	201682	852872	825248	378268	423867	788391	671317
	44543.2	40918.5	43503.6	33546.7	41511.9	104620	106471	86562.2	90131	126371	116972
	26133.6	14960.5	19779.1	8430.22	5766.75	189344	186487	37813.9	49543.2	163190	105709
	7878.89	23219.6	19127.8	6902.92	13998.7	110685	106120	44422.3	49815.4	55207.7	52964.2
	561069	449905	486365	605553	435788	1.36735e+06	1.57655e+06	896907	714502	1.56972e+06	2.05264e+06
	6761.33	24700.7	49937.1	7487.7	8266.74	181228	185638	71986.5	71374.5	65956	118342
	115382	180747	138188	98350.9	64664.7	285318	314009	255871	382475	268716	256652
	149161	89421.4	169368	145896	66319.7	507437	515401	237223	202985	438951	503088
	98377.3	179741	122379	95199.5	214139	349513	369772	409443	473123	287621	230533
	22770.8	54124.5	53116.3	21278.2	54814.6	119084	116566	102546	114527	135816	96741.1
	38567.2	39136.7	48922.4	45524.5	40217.4	108457	126226	70137.1	85959.1	91154.3	140307
	32737.7	82399.1	44921.3	29949.7	38496.5	136525	124202	141004	144145	66801.8	149137
	6183.1	4335.62	2794.1	3047.77	2887.97	102600	90464	13590.9	7513.61	82124.1	27454
	19340.4	7298.02	5338.08	23382.3	3034.47	123313	153032	45931	55615	27809.9	44152.4
	258768	365282	352154	268643	214321	627363	626779	491158	491435	436587	504807

## Sheet: ED 1l
	WT R1	WT R2	WT R3	WT R4	WT R5	VEX2C R1	VEX2C R2	VEX2C R3	VEX2C R4
	75100	113000	94200	56500	82700	2180000	2030000	2170000	1370000
	193000	275000	408000	177000	253000	4400000	4190000	7110000	5220000
	142000	228000	153000	165000	178000	2400000	2190000	1450000	1470000
	380000	550000	326000	459000	468000	3410000	2770000	4060000	4650000
	2140000	2090000	2480000	1780000	1770000	14000000	13200000	10800000	9220000
	22700	39200	25900	14900	26700	436000	437000	461000	434000
	96000	121000	98700	107000	105000	610000	573000	623000	574000
	522000	975000	752000	567000	711000	3860000	3510000	3880000	2690000
	286000	312000	231000	267000	259000	1130000	1020000	1380000	1020000
	4420	2270	8710	3110	2820	238000	184000	422000	123000
	39600	52200	103000	61200	49100	693000	688000	563000	375000
	36400	59000	31400	27200	62400	417000	374000	574000	325000
	497000	687000	501000	323000	679000	2740000	2480000	2080000	2740000
	38700	72200	107000	36500	63400	936000	1110000	464000	563000
	26000	33900	37200	19200	11200	290000	241000	506000	308000
	117000	173000	155000	126000	95400	1410000	1280000	982000	507000
	6180	4340	2790	3050	2890	133000	118000	175000	54600
	113000	167000	170000	109000	177000	809000	768000	511000	583000
	561000	450000	486000	606000	436000	1560000	1280000	1780000	2040000
	5570	6490	4470	5100	8440	83200	91600	164000	73500
	48600	30400	41000	42900	11300	356000	310000	380000	383000
	346000	1040000	756000	370000	960000	4090000	3700000	4080000	4750000
	174000	555000	476000	171000	368000	2060000	1880000	2620000	2250000
	30500	47600	36200	43100	39600	331000	321000	162000	182000
	13100	34400	19200	23200	7580	217000	213000	248000	153000
	119000	102000	52700	142000	137000	802000	740000	614000	378000
	90200	151000	237000	91600	87700	770000	785000	801000	439000
	149000	89400	169000	146000	66300	593000	605000	905000	445000
	221000	124000	277000	274000	136000	945000	858000	649000	862000
	26100	15000	19800	8430	5770	165000	174000	189000	104000
	403000	373000	207000	432000	183000	2300000	2160000	919000	1370000
	109	5280	708	2790	1930	103000	110000	189000	180000
	19400	21400	10700	19200	13400	212000	179000	108000	69800
	44500	40900	43500	33500	41500	135000	147000	196000	159000
	15200	74700	33200	15000	42600	257000	244000	293000	258000
	45900	101000	43400	46300	208000	719000	664000	470000	468000
	170000	412000	407000	125000	345000	1360000	1300000	1180000	1150000
	11600	7410	23200	7610	4310	148000	110000	71900	81300
	549000	1090000	345000	564000	472000	3680000	3490000	1620000	1810000
	11600	576	8080	12800	5130	276000	259000	124000	124000
	5580	10400	5280	4000	47200	294000	273000	76400	201000
	77500	30500	75900	97300	43100	306000	235000	315000	225000
	4420	460	7580	4050	915	140000	125000	33800	71300
	13100	35100	9860	15500	14600	723000	600000	193000	56600
	2120	6480	6450	3620	1530	49600	25600	104000	57200
	6760	24700	49900	7490	8270	199000	183000	129000	130000
	28000	50300	25900	27000	23300	752000	737000	121000	122000
	19300	7300	5340	23400	3030	186000	190000	164000	45700
	60200	119000	121000	56500	83700	253000	225000	396000	278000
	7180	1360	17700	7790	1180	67900	75500	106000	116000
	46800	51500	60600	48700	29100	395000	422000	139000	115000
	18000	17400	23900	15300	24200	75600	58100	239000	96700
	202000	294000	276000	205000	202000	846000	821000	362000	558000
	40600	14100	72400	31900	28200	180000	161000	133000	123000
	7880	23200	19100	6900	14000	136000	129000	53800	41800
	52700	45300	39600	38000	25000	100000	89500	155000	161000
