# Supplementary material for: Specialized RNA decay fine-tunes monogenic antigen expression in Trypanosoma brucei
Source: Nat Microbiol. 2026 Mar 30;11(4):1080–99. doi: 10.1038/s41564-026-02289-4 (PMC13056571; doi:10.1038/s41564-026-02289-4)
Supplement: Supplementary file 11 — Raw source data. [file 41564_2026_2289_MOESM11_ESM.xlsx]

## Sheet: ED 2a
			N-terminus	C-terminus	VEX1
		VEX1	3.02	3.39506	4.36
		VEX2	1.89	2.52356	1.09
		CAF-1a	1.28	1.65992	4.92
		CAF-1b	6.01	6.07253	5.92
		CAF-1c	2.84	2.86394	4.4
		ESB1	ND	ND	ND
		VEX2	1.89	2.52356	1.09
		Pol-I RPA1	1.56	1.8679	ND
		Pol-I RPA2	1.29	1.33342	0.43
		TDP1	3.72	3.50843	0.64
		TRF	3.15	2.22342	1.97
		TIF2	3.23	2.30451	1.89
		RAP1	3.04	2.51854	1.52
		TelAP1 IP	3.15	2.18269	ND
		DNA polymerase theta	2.42	ND	1.74
		TelAP1	0.93	0.400538	1.27
		Pol-II Largest subunit 1	0.61	1.63227	0.15
		Pol-II Largest subunit 1	0.17	0.695994	0.1
		VEX1	3.02	3.39506	4.36
		SNAP2	ND	ND	3.58
		SLAP!	ND	ND	0.67
		NUFIP body protein 1 (NufB1) - aka KKT interacting protein 10	1.75	1.60881	0.37
		NUFIP body protein 2 (NufB2) - aka KKT interacting protein 9	1.49	2.07039	0.53
		NUFIP - Nuclear FMR1 interacting protein 1 (nucleoplasm points - there is a major one very close to nucleolus)	2.44	3.87184	1.89
		RBP34 aka KKT interacting protein 12	3.04	3.69711	0.85
		Fibrillarin 2	0.22	0.367371	0.13
		Fibrillarin 2	0.22	0.111031	0.27
		NOP56	0.36	0.613532	0.37

## Sheet: ED 2e
	revigo.names <- c("term_ID","description","frequency","plot_X","plot_Y","log_size","value","uniqueness","dispensability");
	revigo.data <- rbind(c("GO:0006325","chromatin organization",1.6774440287109929,-4.840347407782423,0.22018674320286577,5.833474781755866,-2.0034115243439,0.9807160671846191,0.02073628),
	c("GO:0006355","regulation of DNA-templated transcription",11.135305937063894,-1.270077941491535,-5.465325726883693,6.655528356088988,-1.8855607166002557,0.9105859876130462,-0),
	c("GO:0006396","RNA processing",4.402491558667012,5.1535948621621515,2.1623640555435433,6.2525248812610785,-2.708582646690054,0.32056303153159466,0),
	c("GO:0006397","mRNA processing",1.2042316958165515,5.851930851909168,1.4186441386326116,5.689537048003264,-1.9734955875285767,0.30004614171668736,0.67661264),
	c("GO:0008334","histone mRNA metabolic process",0.029646996206710522,7.086441550576234,-0.2816269199899098,4.080842858834561,-1.3368998438658126,0.493571275205451,0.4106164),
	c("GO:0008380","RNA splicing",0.9583080778010037,5.941436343276985,2.269251094455473,5.59033237091941,-2.358963574238014,0.3617648173284995,0.65672306),
	c("GO:0010467","gene expression",13.02581206063927,4.8803017546171725,4.306795821694281,6.723630996379145,-1.4530272325005062,0.507954118632686,0.58931936),
	c("GO:0016070","RNA metabolic process",8.105171248384922,4.2707651222506335,1.5903028227473597,6.517588433595825,-1.7584358732640246,0.4251131131391201,0.6180467),
	c("GO:0016071","mRNA metabolic process",1.6631731043434954,5.054514710908345,0.7944354998388126,5.82976420252634,-1.3719221426304395,0.4190600620213415,0.63966487),
	c("GO:0016925","protein sumoylation",0.07016086565979938,-0.43050749836904667,6.6505045626009665,4.454936280802849,-1.3936465286761255,0.7617716974189688,0.56467623),
	c("GO:0018205","peptidyl-lysine modification",0.324856745566648,0.7577496660867908,6.30523049356276,5.1205212862598,-1.4449809696317648,0.7358408339494181,0.16542914),
	c("GO:0031123","RNA 3'-end processing",0.3622643876048038,6.608571470374011,1.881761725005641,5.167854700092016,-2.350236713524795,0.405819922935861,0.58365699),
	c("GO:0036297","interstrand cross-link repair",0.07709695825510948,5.066079381199727,-1.384399831154524,4.495877215295425,-1.3368998438658126,0.6125726478758666,0.33846591),
	c("GO:0090304","nucleic acid metabolic process",13.388603177774023,3.9779682680284143,2.424691769270283,6.7355614561517365,-1.8767146921241165,0.47757370901846835,0.53830305))
