# Supplementary material for: Specialized RNA decay fine-tunes monogenic antigen expression in Trypanosoma brucei
Source: Nat Microbiol. 2026 Mar 30;11(4):1080–99. doi: 10.1038/s41564-026-02289-4 (PMC13056571; doi:10.1038/s41564-026-02289-4)
Supplement: Supplementary file 12 — Raw source data. [file 41564_2026_2289_MOESM12_ESM.xlsx]

## Sheet: ED 3c
		1 focus		2 foci		>2 foci		no signal
		63.1579	61.7021	31.5789	21.2766	5.26316	17.0213	0	0

## Sheet: ED 3e
	No major focus		One major focus
	25.2174	15.7534	74.7826	84.2466
			Non-coincident with ESB		Coincident with ESB
			1.16279	0.813008	98.8372	99.187

## Sheet: ED 3g
	Nucleoplasm disperse		Nucleoplasm + Nucleolar periphery
	8.82353	16.129	91.1765	83.871
			ESB non-coincident / non-adjacent		ESB coincident / adjacent
			23.7113	18.5185	76.2887	81.4815

## Sheet: ED 3h
				N-terminus	C-terminus	VEX1
			VEX1	3.02	3.39506	4.36
			CAF-1a	1.28	1.65992	4.92
			CAF-1b	6.01	6.07253	5.92
			CAF-1c	2.84	2.86394	4.4
			VEX2	1.89	2.52356	1.09
			BDF2*	4.1	4.09677	1.53
			HDAC3*	ND	ND	ND
			Tb927.3.2460 (hypothetical)*	ND	ND	ND
			TelAP1-interacting protein (VEX1 paper)*	3.15	2.18269
			Hypothetical (possibly telomeric)*	3.73	2.58256	2.4
			Tb927.9.8520*	ND	ND	ND
			DNA primase largest subunit*	1.69	3.45681	ND
			BDF6*	2.57	3.04439	0.82
			HAT1*	2.35	3.11103	ND
			histone acetyltransferase subunit NuA4, putative /EAF6*	3.49	4.0993	1.69
			YEA2*	2.02	2.49825	1.26
			Tb927.1.650*	1.79	1.76129	ND
			Tb927.6.1240*	2.12	2.74201	ND
			Tb927.8.5320*	ND	ND	ND
			Tb927.10.14190 (hypothetical, nucleoplasm points)*	2.86	3.28836	ND
			Tb927.11.3430*	0.15	1.09761	ND
