# Supplementary material for: Specialized RNA decay fine-tunes monogenic antigen expression in Trypanosoma brucei
Source: Nat Microbiol. 2026 Mar 30;11(4):1080–99. doi: 10.1038/s41564-026-02289-4 (PMC13056571; doi:10.1038/s41564-026-02289-4)
Supplement: Supplementary file 13 — Raw source data. [file 41564_2026_2289_MOESM13_ESM.xlsx]

## Sheet: ED 4e
	overlapping foci		adjacent foci		no signal
	77.2727	81.25	11.3636	9.375	11.3636	9.375

## Sheet: ED 4f
	overlapping foci			adjacent foci			no signal
	C1	C2	C3	C1	C2	C3	C1	C2	C3
	25.8065	16.6667	14.9533	70.9677	76.9231	80.3738	3.22581	6.41026	4.6729
