# Supplementary material for: Specialized RNA decay fine-tunes monogenic antigen expression in Trypanosoma brucei
Source: Nat Microbiol. 2026 Mar 30;11(4):1080–99. doi: 10.1038/s41564-026-02289-4 (PMC13056571; doi:10.1038/s41564-026-02289-4)
Supplement: Supplementary file 14 — Raw source data, statistical source data and unprocessed gels. [file 41564_2026_2289_MOESM14_ESM.xlsx]

## Sheet: ED 5a
	ED 5a					Uncropped

## Sheet: ED 5b
	ESB1		ESB2		ESB3		ESAP1		VEX1		VEX2
	17.6	45.7	58.3	80.4	5.3	18.4	47.1	42.8	25.1	23.8	20.1	24.4
	17.8	44.9	59	81.7	4.9	16.7	43.8	44.9	23.5	25	19.8	27.4
		41.7		81.5		18.7		48.7		26.1		28.3
	PCFs	BSFs	PCFs	BSFs	PCFs	BSFs	PCFs	BSFs	PCFs	BSFs	PCFs	BSFs

## Sheet: ED 5c
GeneID	BSF1	BSF2	BSF	PCF1	PCF2	PCF	Fold Change	PValue
mVSG1954	1.91199	1.18225	1.54712	11.1354	14.7984	12.9669	8.38006	6.16181e-48
mVSG397	3.05821	3.08844	3.07333	15.4379	22.7028	19.0704	6.20414	5.18237e-45
mVSG531	10.704	8.78276	9.74338	7.27201	9.87418	8.57309	0.880444	0.260462
mVSG639	0.0823528	0.122454	0.102403	1.00408	1.18479	1.09443	10.5453	5.86402e-22
mVSG653	3.59173	3.85542	3.72357	3.82866	4.46163	4.14515	1.11419	0.2598
Tb04.24M18.150	42.8947	41.9208	42.4078	54.0596	51.6006	52.8301	1.24555	0.000164338
Tb04.3I12.100	79.3287	87.1397	83.2342	31.136	30.2397	30.6879	0.368663	5.51774e-59
Tb05.30F7.410	0.406637	0.575855	0.491246	0.925084	0.320924	0.623004	1.25692	0.652364
Tb06.3A7.270	37.8676	34.9441	36.4059	32.8658	31.829	32.3474	0.888501	0.00398355
Tb06.3A7.960	136.828	133.622	135.225	71.8055	65.3458	68.5756	0.507022	4.99043e-56
Tb07.26A24.210	25.5716	21.7833	23.6775	28.8361	27.0377	27.9369	1.17974	0.051939
Tb11.01.2730	36.6693	34.3951	35.5322	23.9025	22.9736	23.4381	0.65962	1.75314e-17
Tb11.02.5105	64.2283	66.1354	65.1818	86.9605	82.6686	84.8146	1.30095	2.42924e-06
Tb11.02.5360	18.8473	18.7473	18.7973	29.2622	31.1564	30.2093	1.60737	1.37727e-15
Tb11.02.5370	23.1814	23.4434	23.3124	38.7341	39.1112	38.9227	1.66959	2.08147e-27
Tb11.02.5380	19.2739	18.2711	18.7725	24.4008	24.3115	24.3561	1.29746	8.45098e-11
Tb11.02.5390	22.2289	22.0624	22.1457	33.7285	35.0844	34.4064	1.55375	9.66287e-32
Tb11.02.5400	68.5026	72.8686	70.6856	167.337	179.703	173.52	2.45486	2.79916e-98
Tb11.02.5410	14.9133	17.6278	16.2705	17.4498	18.2318	17.8408	1.09653	0.229757
Tb11.02.5420	41.7676	44.0529	42.9103	41.299	40.6013	40.9501	0.954257	0.233443
Tb11.02.5430	22.5862	26.7723	24.6793	25.7563	25.5529	25.6546	1.03941	0.538764
Tb11.02.5440	19.4389	19.6518	19.5454	27.1577	26.4842	26.8209	1.37207	3.39934e-12
Tb427.BES10.0	0	0	0	0.0342474	0.0158412	0.0250443	9.88386	0.500907
Tb427.BES10.1	18.2987	10.8837	14.5912	1.67671	1.83194	1.75433	0.120429	7.48523e-29
Tb427.BES10.10	0	0	0	0	0	0	1	1
Tb427.BES10.2	53.7364	48.2153	50.9758	1.76481	2.10882	1.93681	0.0381225	0
Tb427.BES10.3	28.4331	30.7554	29.5943	4.62783	4.48013	4.55398	0.153875	7.5157e-201
Tb427.BES10.4	14.5582	11.6279	13.0931	0.530674	0.469584	0.500129	0.0384042	9.81131e-89
Tb427.BES10.5	0.78508	0.737287	0.761183	0.051407	0.0380454	0.0447262	0.0604915	6.04375e-24
Tb427.BES10.6	8.19363	7.82308	8.00835	0.0643822	0.0794136	0.0718979	0.00944515	2.03595e-108
Tb427.BES10.7	0.127425	0.0947374	0.111081	0.0317065	0	0.0158532	0.156839	0.0225643
Tb427.BES10.8	0.0985576	0.21494	0.156749	0.0098094	0	0.0049047	0.0397687	2.46244e-06
Tb427.BES10.9	0	0	0	0	0	0	1	1
Tb427.BES122.1	4.67937	2.33355	3.50646	1.54293	1.14982	1.34637	0.384089	0.000131902
Tb427.BES122.10	23.0539	26.6236	24.8387	2.24141	1.62811	1.93476	0.0777445	5.46453e-109
Tb427.BES122.11	0.531599	0.283755	0.407677	0	0	0	0.00403924	2.19369e-14
Tb427.BES122.2	1.42482	0.681858	1.05334	0.635707	0.667262	0.651485	0.619901	0.0287376
Tb427.BES122.3	12.5969	14.061	13.3289	1.99043	1.94576	1.96809	0.147712	9.7726e-123
Tb427.BES122.4	0.0802884	0.0397948	0.0600416	0.25971	0.295703	0.277706	4.45567	0.00713211
Tb427.BES122.5	6.33462	5.35377	5.8442	1.13084	1.20378	1.16731	0.199977	3.46797e-112
Tb427.BES122.6	4.60125	4.25092	4.42609	0.0155769	0.0144102	0.0149936	0.00366733	2.79769e-159
Tb427.BES122.7	24.0598	21.0117	22.5357	0.0532738	0.123209	0.0882416	0.00406978	1.52469e-286
Tb427.BES122.8	3.67315	3.19375	3.43345	0.364038	0.297363	0.3307	0.0961864	6.39268e-155
Tb427.BES122.9	0.202722	0.287083	0.244903	0.115296	0.0799958	0.0976461	0.401463	0.0232719
Tb427.BES126.1	0.68999	0.655485	0.672737	1.27334	0.966199	1.11977	1.65859	0.000174268
Tb427.BES126.10	4.03701	2.60337	3.32019	0	0.0599529	0.0299764	0.00988407	1.56256e-59
Tb427.BES126.11	23.6905	24.8301	24.2603	0.23844	0.0857817	0.162111	0.00665227	0
Tb427.BES126.12	0.1801	0.0595108	0.119805	0.0448131	0	0.0224066	0.196514	0.040592
Tb427.BES126.13	0.0478231	0	0.0239116	0	0.0220166	0.0110083	0.519244	0.626148
Tb427.BES126.14	0.159797	0.0633627	0.11158	0.0318091	0.0147134	0.0232612	0.223893	0.0680331
Tb427.BES126.15	4.18132	3.06183	3.62158	0.0209128	0.0483663	0.0346395	0.0101729	2.90599e-81
Tb427.BES126.2	111.468	58.9381	85.2032	5.77923	4.34644	5.06283	0.05942	1.39008e-45
Tb427.BES126.3	37.0884	26.4391	31.7638	3.30902	2.7664	3.03771	0.0956077	3.30893e-83
Tb427.BES126.4	98.8164	99.9916	99.404	15.6835	15.3406	15.5121	0.15604	0
Tb427.BES126.5	6.15495	6.9665	6.56073	0.685745	0.761262	0.723504	0.110954	3.31218e-53
Tb427.BES126.6	4.96498	3.6489	4.30694	0.995294	0.884923	0.940109	0.21823	6.38877e-56
Tb427.BES126.7	9.81287	7.9123	8.86259	0.132404	0.100872	0.116638	0.0132392	1.60977e-216
Tb427.BES126.8	13.4785	12.1755	12.827	0.0435555	0.0671555	0.0553555	0.00444221	0
Tb427.BES126.9	5.59343	5.70393	5.64868	0.0133184	0.110888	0.0621035	0.0117013	4.01916e-122
Tb427.BES129.1	0	0	0	0	0	0	1	1
Tb427.BES129.10	13.649	11.9915	12.8203	0.0399553	0.184814	0.112385	0.00914313	2.41173e-196
Tb427.BES129.11	28.4622	23.5155	25.9888	0.031039	0.0287143	0.0298766	0.00121249	0
Tb427.BES129.12	20.6433	19.697	20.1702	0	0.0821644	0.0410822	0.00235326	1.16274e-173
Tb427.BES129.13	5.91328	6.6057	6.25949	0	0	0	0.00038713	2.13315e-114
Tb427.BES129.14	1.45888	0.797253	1.12807	0.0186156	0.0344426	0.0265291	0.0250945	4.07704e-33
Tb427.BES129.2	570.982	555.19	563.086	3.12741	3.17317	3.15029	0.00559991	0
Tb427.BES129.3	516.623	510.118	513.371	3.30036	3.70647	3.50342	0.00683922	0
Tb427.BES129.4	597.515	599.938	598.726	3.37414	2.66905	3.02159	0.00503629	0
Tb427.BES129.5	305.037	269.806	287.422	10.4254	9.94255	10.184	0.0354286	0
Tb427.BES129.6	72.5949	65.6678	69.1314	0.434912	0.41575	0.425331	0.00618152	0
Tb427.BES129.7	6.73929	5.37691	6.0581	0.441492	0.505159	0.473326	0.0783686	4.46427e-171
Tb427.BES129.8	195.944	172.073	184.008	2.49721	2.16233	2.32977	0.012652	0
Tb427.BES129.9	12.2074	10.5497	11.3786	0.0467307	0.0216153	0.034173	0.00307212	4.64104e-289
Tb427.BES134.1	21.3178	21.5598	21.4388	18.9212	18.3445	18.6329	0.869007	0.00119737
Tb427.BES134.2	4.63186	2.9744	3.80313	0.884321	0.764444	0.824382	0.217025	4.49327e-17
Tb427.BES134.3	3.30828	2.5208	2.91454	0.442306	0.443277	0.442791	0.152556	2.64439e-34
Tb427.BES134.4	93.0146	93.9387	93.4767	14.6104	13.5256	14.068	0.150434	0
Tb427.BES134.5	0	0	0	0	0.0371137	0.0185568	6.9196	1
Tb427.BES134.6	0.972863	0.909808	0.941335	0.365391	0.346475	0.355933	0.378805	3.92269e-09
Tb427.BES15.1	0.35937	0.156746	0.258058	0.708204	0.549277	0.628741	2.42574	1.98673e-06
Tb427.BES15.10	21.1741	19.6646	20.4193	0.171686	0.099267	0.135476	0.00673744	1.78001e-214
Tb427.BES15.11	1.87816	1.80175	1.83996	0	0.0836766	0.0418383	0.0249072	2.35902e-41
Tb427.BES15.12	5.45946	4.06358	4.76152	0.027818	0.0428908	0.0353544	0.00779913	3.44917e-106
Tb427.BES15.2	22.4893	15.2474	18.8683	2.08758	1.09973	1.59365	0.084429	1.38938e-21
Tb427.BES15.3	18.1709	16.4219	17.2964	1.21634	0.897919	1.05713	0.0609748	1.01574e-175
Tb427.BES15.4	69.3345	71.7354	70.5349	9.36732	9.4915	9.42941	0.133718	0
Tb427.BES15.5	0.697724	0.319224	0.508474	0.186965	0.395342	0.291153	0.584057	0.137971
Tb427.BES15.6	2.81155	2.64811	2.72983	0.480598	0.552169	0.516384	0.189766	3.62478e-93
Tb427.BES15.7	2.61364	2.46678	2.54021	0.0311538	0.0792563	0.055205	0.0225793	3.42359e-102
Tb427.BES15.8	6.07516	5.9427	6.00893	0.106548	0.0985675	0.102558	0.0173964	2.19116e-130
Tb427.BES15.9	6.64078	5.0965	5.86864	0	0.0394484	0.0197242	0.00378337	1.0833e-112
Tb427.BES28.1	227.049	224.1	225.575	2.34229	2.22004	2.28117	0.0101141	0
Tb427.BES28.10	3.29183	5.01415	4.15299	0.0932291	0.0492838	0.0712565	0.0174815	1.09121e-55
Tb427.BES28.11	6.28806	6.09348	6.19077	0.050148	0.0185568	0.0343524	0.00571263	2.09062e-167
Tb427.BES28.12	0.0288757	0	0.0144378	0	0	0	0.139598	1
Tb427.BES28.13	1.68093	1.01168	1.34631	0	0	0	0.00179872	4.31346e-27
Tb427.BES28.14	0	0	0	0	0	0	1	1
Tb427.BES28.15	0.786726	0.348893	0.567809	0.0309089	0.0095313	0.0202201	0.0377819	2.5503e-18
Tb427.BES28.2	224.653	227.793	226.223	2.60095	2.22004	2.4105	0.0106386	0
Tb427.BES28.3	223.498	217.66	220.579	2.50036	2.43274	2.46655	0.0111878	0
Tb427.BES28.4	530.801	542.117	536.459	2.64627	1.89529	2.27078	0.00421886	0
Tb427.BES28.5	194.782	184.055	189.419	13.8079	13.0591	13.4335	0.0709023	0
Tb427.BES28.6	0.174787	0.0288777	0.101832	0.0144971	0.0804677	0.0474824	0.491791	0.429981
Tb427.BES28.7	4.21789	3.7569	3.9874	0.793912	0.788191	0.791051	0.198519	5.64017e-110
Tb427.BES28.8	417.941	379.364	398.653	6.5327	7.68827	7.11048	0.0178764	0
Tb427.BES28.9	7.99741	6.40741	7.20241	0.00778844	0.0288205	0.0183045	0.00277276	2.55485e-187
Tb427.BES29.1	0.574991	0.299243	0.437117	1.32341	0.979434	1.15142	2.62683	5.97338e-09
Tb427.BES29.2	24.443	21.0158	22.7294	3.74089	2.88393	3.31241	0.145555	5.00674e-88
Tb427.BES29.3	4.70537	2.50497	3.60517	1.83571	1.32381	1.57976	0.438204	0.000508544
Tb427.BES29.4	176.773	181.401	179.087	26.7386	26.6264	26.6825	0.148996	0
Tb427.BES29.5	7.91741	7.21556	7.56648	0.423664	0.313547	0.368606	0.0488937	1.85192e-88
Tb427.BES29.6	5.77336	4.32461	5.04898	0.0432045	0.0399686	0.0415865	0.00857047	6.66825e-99
Tb427.BES29.7	1.94517	1.28549	1.61533	0.0248207	0.0459235	0.0353721	0.0245962	3.88798e-22
Tb427.BES29.8	0.238682	0.207029	0.222856	0.11878	0	0.0593898	0.264452	0.00489401
Tb427.BES29.9	8.4798	6.18397	7.33188	0.115759	0.175237	0.145498	0.0202088	6.12134e-101
Tb427.BES40.1	0	0	0	0.158069	0.119643	0.138856	60.2354	0.000600694
Tb427.BES40.10	883.44	814.919	849.18	0.17314	0.172493	0.172817	0.000206041	0
Tb427.BES40.11	201.855	187.802	194.829	0.117948	0.2546	0.186274	0.0010023	0
Tb427.BES40.12	166.412	161.145	163.779	0.0348547	0.0644883	0.0496715	0.000341324	0
Tb427.BES40.13	31.1828	23.93	27.5564	0.32531	0.290198	0.307754	0.0111742	0
Tb427.BES40.14	80.9601	71.7847	76.3724	0.0155769	0.0792563	0.0474166	0.000653386	0
Tb427.BES40.15	31.1581	29.7879	30.473	0.0362962	0.12088	0.0785881	0.00267044	0
Tb427.BES40.16	563.089	490.591	526.84	0.0266369	0.197135	0.111886	0.00022258	0
Tb427.BES40.17	206.279	196.965	201.622	0.157264	0.0727428	0.115004	0.000593932	0
Tb427.BES40.18	133.246	118.909	126.077	0	0.0386109	0.0193054	0.000172486	0
Tb427.BES40.19	22.2845	21.8342	22.0593	0.0514608	0.0476066	0.0495337	0.002431	5.35164e-212
Tb427.BES40.2	2478.92	2441.93	2460.42	6.00982	4.5331	5.27146	0.00213925	0
Tb427.BES40.20	505.594	403.447	454.521	0.0446773	0	0.0223387	5.25697e-05	0
Tb427.BES40.21	4.39393	4.59289	4.49341	0	0	0	0.000390829	2.71638e-120
Tb427.BES40.22	74422.5	60370.3	67396.4	0.0206059	0.095313	0.0579594	9.05481e-07	0
Tb427.BES40.3	2134.9	2149.53	2142.21	4.68223	2.80476	3.7435	0.00174541	5.72334e-288
Tb427.BES40.4	376.156	339.971	358.064	6.65206	7.17156	6.91181	0.0193181	0
Tb427.BES40.5	758.392	715.144	736.768	0.558467	0.428073	0.49327	0.000669828	0
Tb427.BES40.6	235.747	231.033	233.39	0.19658	0.2546	0.22559	0.000998683	0
Tb427.BES40.7	59.8754	46.5562	53.2158	0.809403	0.709372	0.759387	0.0142644	0
Tb427.BES40.8	920.306	811.616	865.961	12.3062	11.1073	11.7068	0.0135136	0
Tb427.BES40.9	33.0836	31.1617	32.1226	0.0580739	0.0940177	0.0760458	0.00242534	0
Tb427.BES51.1	0.244371	0.270744	0.257558	0.915658	0.668398	0.792028	3.05353	4.0799e-10
Tb427.BES51.10	4.53509	4.95779	4.74644	0.0632769	0.0195126	0.0413947	0.00925734	1.72095e-69
Tb427.BES51.11	6.05857	5.94579	6.00218	0.829135	0.780981	0.805058	0.134355	1.82974e-66
Tb427.BES51.12	1.28381	0.8419	1.06286	0.0589741	0.0454643	0.0522192	0.0503518	8.50486e-33
Tb427.BES51.2	16.0804	11.0601	13.5703	2.07308	1.55571	1.8144	0.133667	2.18251e-32
Tb427.BES51.3	11.3815	8.59031	9.9859	1.47435	1.14797	1.31116	0.131222	1.30291e-48
Tb427.BES51.4	52.3544	56.7834	54.5689	9.01163	8.53519	8.77341	0.160735	4.41092e-286
Tb427.BES51.5	4.00804	4.66948	4.33876	0.678572	0.551659	0.615115	0.141926	2.11972e-36
Tb427.BES51.6	5.56858	4.67859	5.12359	4.51918	4.36715	4.44316	0.867194	0.0203526
Tb427.BES51.7	6.58887	6.40741	6.49814	0.116827	0.0504358	0.0836312	0.01287	1.80894e-221
Tb427.BES51.8	0.0535256	0.10612	0.0798226	0.0266369	0.0123209	0.0194789	0.260241	0.112166
Tb427.BES51.9	14.7812	13.532	14.1566	0.106145	0.078556	0.0923504	0.00660804	6.50571e-285
Tb427.BES56.1	0.804988	0.413241	0.609114	0.98004	0.727958	0.853999	1.39943	0.0464034
Tb427.BES56.10	138.886	113.359	126.122	0	0.00965271	0.00482636	5.31798e-05	0
Tb427.BES56.11	1.98432	1.60109	1.79271	0	0	0	0.0020756	1.44439e-26
Tb427.BES56.12	13.5375	12.527	13.0323	0	0	0	0.000186012	2.25806e-204
Tb427.BES56.13	4.86929	1.64774	3.25852	0.0389268	0.0270085	0.0329676	0.0105457	9.02826e-23
Tb427.BES56.2	8.0777	6.32291	7.20031	1.80158	1.712	1.75679	0.244124	9.50424e-35
Tb427.BES56.3	2.83811	1.43542	2.13676	1.15296	1.11994	1.13645	0.532507	0.00433903
Tb427.BES56.4	37.9826	39.7687	38.8756	6.63101	7.62779	7.1294	0.183608	9.38404e-201
Tb427.BES56.5	46.314	41.0361	43.675	0.200592	0.148455	0.174523	0.00404809	0
Tb427.BES56.6	30.3502	23.3437	26.8469	0.406638	0.261536	0.334087	0.0124033	8.45037e-301
Tb427.BES56.7	59.9571	51.0886	55.5229	0.0778844	0.0864614	0.0821729	0.00150566	0
Tb427.BES56.8	17.7946	16.4452	17.1199	0.0155769	0.0576409	0.0366089	0.0022593	0
Tb427.BES56.9	19.1422	19.8473	19.4947	0.067322	0.10899	0.0881559	0.00470215	3.75819e-262
Tb427.BES64.1	16.0041	21.6233	18.8137	0.679358	0.494758	0.587058	0.0312009	1.45411e-102
Tb427.BES64.2	7.00775	10.4902	8.74898	0.180902	0.0743792	0.127641	0.0145828	8.39132e-86
Tb427.BES65.1	3.85144	2.69212	3.27178	0.995188	0.647866	0.821527	0.250787	7.81378e-14
Tb427.BES65.10	15.975	13.1213	14.5481	0.0412984	0.0382053	0.0397518	0.00295837	1.16258e-133
Tb427.BES65.11	43.284	34.6948	38.9894	0	0	0	6.21818e-05	2.01186e-293
Tb427.BES65.12	0	0	0	0	0	0	1	1
Tb427.BES65.13	1.41355	1.22849	1.32102	0	0.0356583	0.0178291	0.0151858	6.32317e-46
Tb427.BES65.2	5.23253	3.06836	4.15044	1.28364	1.17619	1.22992	0.296596	5.52357e-11
Tb427.BES65.3	68.1202	68.7307	68.4254	9.51162	8.40142	8.95652	0.13079	0
Tb427.BES65.4	4.27804	3.72557	4.00181	0.179071	0.0552198	0.117145	0.0294822	1.11576e-62
Tb427.BES65.5	10.2023	7.06636	8.63434	0.402765	0.483663	0.443214	0.0514888	5.12367e-124
Tb427.BES65.6	420.511	379.046	399.778	5.31406	5.71076	5.51241	0.0138092	0
Tb427.BES65.7	13.6473	10.9686	12.3079	0.10125	0.0360256	0.0686377	0.00558132	1.34585e-254
Tb427.BES65.8	2.78333	2.3081	2.54572	0.0665922	0.0246419	0.0456171	0.0184439	1.21992e-59
Tb427.BES65.9	137.376	115.334	126.355	0.0208684	0.0193054	0.0200869	0.000172137	0
Tb427.BES98.1	139.241	137.226	138.233	4.07861	3.07984	3.57922	0.0258115	0
Tb427.BES98.10	15.6258	11.9374	13.7816	0	0	0	0.000244176	5.49453e-107
Tb427.BES98.11	30.737	22.4356	26.5863	0.0298754	0	0.0149377	0.000631488	2.32073e-169
Tb427.BES98.12	2.24869	2.41487	2.33178	0.0559526	0.017254	0.0366033	0.0160173	2.41406e-79
Tb427.BES98.2	650.75	618.835	634.792	5.56244	4.46726	5.01485	0.00788892	0
Tb427.BES98.3	205.571	188.678	197.125	10.0034	9.41557	9.7095	0.0492429	0
Tb427.BES98.4	0.699149	0.635309	0.667229	0.10148	0.335282	0.218381	0.335647	1.99621e-05
Tb427.BES98.5	28.1478	23.3437	25.7458	0.309819	0.290198	0.300008	0.0116657	0
Tb427.BES98.6	417.098	371.007	394.053	4.99442	5.13783	5.06613	0.0128693	0
Tb427.BES98.7	9.49986	7.8037	8.65178	0.0467307	0.0432307	0.0449807	0.0053373	6.3205e-221
Tb427.BES98.8	4.6032	4.05907	4.33114	0.0532738	0.110888	0.0820811	0.0196936	1.52574e-94
Tb427.BES98.9	113.99	94.1092	104.05	0.0840087	0.0291438	0.0565762	0.000550089	0
Tb927.1.10	0	0	0	0	0	0	1	1
Tb927.1.1000	96.0337	102.755	99.3945	129.972	132.03	131.001	1.31798	1.25217e-12
Tb927.1.1010	28.4331	28.648	28.5406	20.6478	21.8671	21.2574	0.744975	2.11434e-12
Tb927.1.1020	27.013	27.7408	27.3769	19.1171	18.1751	18.6461	0.680934	3.85826e-14
Tb927.1.1030	35.6854	41.4452	38.5653	45.4431	44.9084	45.1757	1.17131	0.00299129
Tb927.1.1040	17.7178	23.7828	20.7503	20.7277	20.1915	20.4596	0.985805	0.906569
Tb927.1.1050	35.0275	34.0228	34.5251	28.6438	28.1683	28.4061	0.822747	8.17042e-08
Tb927.1.1060	30.6269	31.5121	31.0695	41.5645	43.3694	42.4669	1.36697	4.16373e-10
Tb927.1.1080	33.0605	33.7396	33.4001	30.0028	28.6724	29.3376	0.878219	0.00309598
Tb927.1.110	463.694	502.859	483.276	272.597	261.607	267.102	0.552645	1.06311e-45
Tb927.1.1100	29.901	30.6288	30.2649	27.5688	26.1689	26.8688	0.887667	0.00220855
Tb927.1.1120	30.7474	30.9561	30.8518	45.333	46.9265	46.1298	1.49532	4.60386e-19
Tb927.1.1130	24.8964	24.4421	24.6693	30.8866	29.2796	30.0831	1.21927	4.27963e-06
Tb927.1.1140	41.2949	43.1778	42.2364	37.4079	35.9396	36.6738	0.868157	0.00221454
Tb927.1.1150	28.2303	32.7675	30.4989	38.8869	39.3205	39.1037	1.28206	4.03803e-06
Tb927.1.1160	36.5318	38.6429	37.5874	49.2929	48.4639	48.8784	1.30029	7.97293e-11
Tb927.1.1170	109.939	110.633	110.286	146.725	145.321	146.023	1.32396	9.34089e-08
Tb927.1.1200	30.614	33.0567	31.8354	41.9333	40.7593	41.3463	1.29857	1.68104e-08
Tb927.1.1210	38.8208	43.0064	40.9136	55.6187	52.5818	54.1002	1.32194	2.81147e-05
Tb927.1.1220	73.8495	76.2982	75.0739	106.438	107.459	106.949	1.42456	3.34067e-18
Tb927.1.1230	30.2218	31.4852	30.8535	31.5305	31.3051	31.4178	1.01823	0.68169
Tb927.1.1240	49.4945	46.6745	48.0845	77.366	80.5257	78.9459	1.64193	2.69207e-36
Tb927.1.1270	16.8839	15.1354	16.0097	12.6033	11.7013	12.1523	0.758902	2.76957e-05
Tb927.1.1300	17.9875	17.8945	17.941	17.4242	18.1119	17.768	0.990561	0.882977
Tb927.1.1310	25.5708	23.1224	24.3466	37.161	35.3693	36.2651	1.48942	1.46401e-14
Tb927.1.1330	35.6439	37.1617	36.4028	54.5305	52.9151	53.7228	1.4756	6.22096e-20
Tb927.1.1340	33.667	32.8865	33.2767	33.7269	34.6153	34.1711	1.02696	0.487591
Tb927.1.1350	27.344	24.6118	25.9779	26.1239	26.033	26.0785	1.00391	0.933615
Tb927.1.1370	18.9522	17.1605	18.0563	25.7144	26.5498	26.1321	1.44744	1.25104e-14
Tb927.1.1380	6.14206	5.98628	6.06417	5.33404	5.12463	5.22934	0.862132	0.0334029
Tb927.1.1390	28.7031	29.1298	28.9165	34.4815	34.3385	34.41	1.18992	0.00193865
Tb927.1.1400	32.1207	33.5064	32.8136	29.335	28.8487	29.0919	0.886491	0.0494428
Tb927.1.1420	46.0608	43.6548	44.8578	56.9239	61.8629	59.3934	1.3242	7.72281e-11
Tb927.1.1470	8.25765	7.41732	7.83749	9.33421	8.77476	9.05448	1.15503	0.0286291
Tb927.1.1500	3.84624	2.53203	3.18913	1.53717	1.18275	1.35996	0.426171	1.46824e-09
Tb927.1.1530	28.176	25.4258	26.8009	20.7943	20.2385	20.5164	0.765507	4.17284e-09
Tb927.1.1540	37.3057	37.5065	37.4061	41.3663	40.109	40.7376	1.08897	0.024673
Tb927.1.1550	61.1393	63.9507	62.545	55.5958	57.8929	56.7444	0.907307	0.0104387
Tb927.1.1560	39.121	38.8615	38.9913	19.9017	21.0538	20.4778	0.525319	1.11253e-57
Tb927.1.1580	33.8448	36.6621	35.2534	60.2922	59.2692	59.7807	1.69551	6.18843e-28
Tb927.1.1600	17.943	18.3329	18.138	19.6935	20.271	19.9822	1.10174	0.00939685
Tb927.1.1610	25.0349	25.6478	25.3414	28.3808	31.2546	29.8177	1.17697	0.00924792
Tb927.1.1620	31.5748	33.4432	32.509	53.1829	52.3822	52.7826	1.62352	5.78926e-36
Tb927.1.1630	36.9257	33.8073	35.3665	39.4382	41.7368	40.5875	1.14791	0.0413397
Tb927.1.1640	21.4109	24.5436	22.9772	26.4907	27.9003	27.1955	1.18363	0.00700729
Tb927.1.1660	23.1874	20.439	21.8132	22.2813	23.5616	22.9214	1.05109	0.461745
Tb927.1.1670	46.5206	44.9938	45.7572	48.0868	48.1073	48.097	1.05114	0.193996
Tb927.1.1680	55.7674	56.5572	56.1623	66.9447	72.59	69.7673	1.24248	9.16709e-06
Tb927.1.1690	45.4296	44.0409	44.7353	72.4079	72.1315	72.2697	1.6155	6.12421e-38
Tb927.1.1700	25.8282	28.0409	26.9345	47.7026	48.7683	48.2354	1.79078	1.26706e-38
Tb927.1.1710	58.5234	55.4941	57.0087	57.3515	58.381	57.8663	1.01505	0.753661
Tb927.1.1720	68.7179	71.375	70.0464	63.2277	68.2298	65.7287	0.93849	0.133783
Tb927.1.1730	65.642	70.0784	67.8602	87.0944	85.7991	86.4467	1.27385	2.05035e-09
Tb927.1.1740	5.83005	5.68491	5.75748	3.98655	3.94786	3.96721	0.689053	5.71364e-15
Tb927.1.1750	37.8874	39.075	38.4812	29.2992	28.2149	28.7571	0.74719	1.78425e-11
Tb927.1.1760	32.3808	37.2269	34.8038	24.0376	27.959	25.9983	0.747316	0.00171427
Tb927.1.1770	70.2256	80.4011	75.3133	84.1837	86.0875	85.1356	1.13038	0.0611589
Tb927.1.1790	103.173	109.145	106.159	58.2412	64.328	61.2846	0.577452	1.00151e-28
Tb927.1.1820	87.8452	85.5687	86.707	65.9213	68.3035	67.1124	0.7741	1.45013e-11
Tb927.1.1840	45.3301	44.4006	44.8653	27.0969	28.5125	27.8047	0.619872	3.22838e-31
Tb927.1.1850	38.9672	41.8393	40.4033	29.9253	31.9625	30.9439	0.765987	2.03199e-09
Tb927.1.1880	45.8827	47.5985	46.7406	37.8866	37.9268	37.9067	0.810999	2.98616e-07
Tb927.1.1890	35.1063	35.8005	35.4534	32.2475	31.7128	31.9802	0.901999	0.00439833
Tb927.1.1910	41.3688	40.7832	41.076	32.8284	34.0133	33.4209	0.813686	8.02825e-08
Tb927.1.1920	35.5919	38.5158	37.0539	19.1243	19.6772	19.4008	0.52365	7.16801e-39
Tb927.1.1930	34.3261	29.1764	31.7513	40.2942	36.3119	38.3031	1.20633	0.00442526
Tb927.1.1960	64.7526	67.7543	66.2534	77.2376	78.2344	77.736	1.17331	1.9342e-05
Tb927.1.1980	65.9787	70.4131	68.1959	63.9866	69.3292	66.6579	0.977591	0.632176
Tb927.1.1990	51.412	47.9638	49.6879	36.3278	36.3486	36.3382	0.731385	4.90895e-08
Tb927.1.2020	3.38864	3.35915	3.3739	0.915447	0.579447	0.747447	0.221604	3.54306e-11
Tb927.1.2040	10.8395	10.4054	10.6224	1.70569	1.33138	1.51853	0.142667	2.87571e-103
Tb927.1.2100	188.168	177.5	182.834	377.732	365.224	371.478	2.03177	5.56177e-39
Tb927.1.2110	33.4291	35.4315	34.4303	25.1122	26.107	25.6096	0.743887	1.79104e-12
Tb927.1.2120	65.5177	58.3232	61.9204	52.2694	46.314	49.2917	0.795982	2.23153e-05
Tb927.1.2150	46.0856	49.1559	47.6207	17.3576	14.8968	16.1272	0.338433	1.71003e-38
Tb927.1.2160	60.8359	56.0469	58.4414	37.9655	41.5425	39.754	0.680533	3.60366e-08
Tb927.1.2190	41.6713	37.1252	39.3983	32.6893	30.6468	31.6681	0.803774	2.49708e-05
Tb927.1.2200	38.8129	42.8007	40.8068	25.0297	22.6264	23.8281	0.583599	5.06725e-10
Tb927.1.2210	122.592	128.123	125.358	176.352	167.192	171.772	1.37014	5.0558e-16
Tb927.1.2230	473.625	453.082	463.353	526.209	522.986	524.597	1.13218	0.00123544
Tb927.1.2260	208.373	175.007	191.69	365.375	345.459	355.417	1.85411	1.10655e-27
Tb927.1.2310	136.172	111.274	123.723	374.158	334.466	354.312	2.86362	8.05339e-53
Tb927.1.2320	53.7281	53.2948	53.5114	46.2239	46.116	46.1699	0.862809	0.000839184
Tb927.1.2330	1481.99	1226.12	1354.06	1775.58	1788.72	1782.15	1.31616	0.000102691
Tb927.1.2340	1676.45	1382.71	1529.58	2256.73	2284.32	2270.52	1.48441	3.60898e-08
Tb927.1.2420	28.399	30.1982	29.2986	25.1556	24.9411	25.0484	0.854871	0.0173276
Tb927.1.2430	1611.25	1293.24	1452.25	1353.43	1281.07	1317.25	0.907046	0.182309
Tb927.1.2570	118.405	112.943	115.674	100.595	98.9484	99.7717	0.862521	0.00151013
Tb927.1.2580	77.4406	79.3001	78.3704	94.7339	95.6121	95.173	1.2144	7.64635e-08
Tb927.1.2600	21.6728	14.9481	18.3105	13.1912	12.0943	12.6427	0.690465	0.000249969
Tb927.1.2640	58.7575	61.1309	59.9442	59.4979	61.3982	60.448	1.00847	0.84517
Tb927.1.2670	102.117	90.8484	96.4827	101.943	99.7472	100.845	1.04522	0.336271
Tb927.1.270	51.5277	48.9477	50.2377	20.7281	17.9657	19.3469	0.384882	1.02922e-31
Tb927.1.2700	51.7081	53.4494	52.5787	66.5073	71.2274	68.8673	1.30994	1.59689e-10
Tb927.1.2710	21.4245	22.6914	22.058	21.9501	20.8728	21.4115	0.970498	0.509125
Tb927.1.2730	48.1256	49.3613	48.7434	57.7005	58.6809	58.1907	1.19385	1.52455e-05
Tb927.1.2740	60.9536	61.4021	61.1779	54.7421	57.7901	56.2661	0.919821	0.029222
Tb927.1.2750	180.739	175.459	178.099	172.88	170.558	171.719	0.964164	0.329608
Tb927.1.2760	245.847	277.714	261.78	281.162	289.296	285.229	1.08957	0.167608
Tb927.1.2770	37.5219	40.3697	38.9458	27.1879	26.9522	27.0701	0.695033	2.64759e-14
Tb927.1.2780	10.9289	9.39795	10.1634	7.20794	6.365	6.78647	0.667259	0.00272151
Tb927.1.280	22.1994	19.4982	20.8488	10.5195	9.09286	9.80617	0.470066	4.16665e-13
Tb927.1.2820	65.3929	67.7322	66.5625	143.635	126.555	135.095	2.02945	2.28007e-43
Tb927.1.290	54.974	41.7073	48.3406	24.5514	23.1039	23.8277	0.492911	2.68217e-19
Tb927.1.2970	81.6426	85.1729	83.4077	76.145	69.7058	72.9254	0.874126	0.00444158
Tb927.1.2980	41.2273	42.725	41.9761	44.058	42.9097	43.4838	1.03587	0.364469
Tb927.1.2985	129.279	127.462	128.37	129.118	137.771	133.444	1.03973	0.447301
Tb927.1.2990	62.1529	67.5621	64.8575	76.8341	78.753	77.7936	1.19945	7.91367e-05
Tb927.1.30	0	0	0	0	0	0	1	1
Tb927.1.3000	70.5006	74.551	72.5258	61.2911	63.1987	62.2449	0.858291	0.0001331
Tb927.1.3010	41.8318	43.4886	42.6602	58.1835	59.2254	58.7045	1.37611	1.81664e-14
Tb927.1.3030	105.196	102.637	103.917	177.335	176.885	177.11	1.70434	6.5917e-45
Tb927.1.3040	58.0867	55.9195	57.0031	118.891	117.804	118.348	2.07613	7.58594e-75
Tb927.1.3050	59.5879	62.5831	61.0855	102.906	100.103	101.504	1.66157	1.88066e-41
Tb927.1.3070	78.813	81.9578	80.3854	143.435	151.657	147.546	1.83554	1.77538e-54
Tb927.1.3110	124.844	130.041	127.443	124.727	129.46	127.094	0.997317	0.944754
Tb927.1.3120	23.2584	23.4611	23.3598	22.5432	23.5944	23.0688	0.987653	0.745599
Tb927.1.3130	59.8256	55.9765	57.9011	45.4199	46.5827	46.0013	0.794559	1.85875e-08
Tb927.1.3150	84.942	85.3865	85.1642	105.068	108.045	106.556	1.25125	1.8619e-09
Tb927.1.3170	84.7161	90.4732	87.5946	118.815	117.955	118.385	1.35144	2.48451e-14
Tb927.1.3180	1020.73	925.698	973.214	1747.18	1679.06	1713.12	1.76027	6.96057e-24
Tb927.1.3200	107.563	105.392	106.477	145.708	150.278	147.993	1.39	5.86081e-18
Tb927.1.3220	63.8022	69.81	66.8061	61.2933	61.1043	61.1988	0.916036	0.0355404
Tb927.1.3230	48.1498	46.637	47.3934	61.3284	60.0052	60.6668	1.28003	1.3051e-11
Tb927.1.3250	42.6058	40.5139	41.5599	34.8794	33.935	34.4072	0.827885	1.71444e-05
Tb927.1.3260	47.3625	43.2254	45.294	40.0609	39.0699	39.5654	0.873523	0.0060784
Tb927.1.3270	41.4727	40.6931	41.0829	43.6594	42.872	43.2657	1.0531	0.149065
Tb927.1.3280	53.7273	48.6757	51.2015	62.2504	64.2814	63.2659	1.23578	3.10851e-05
Tb927.1.3290	52.9421	54.0354	53.4888	57.4038	56.4971	56.9504	1.06469	0.10303
Tb927.1.3300	48.5403	46.2227	47.3815	37.4246	38.918	38.1713	0.805695	1.80136e-08
Tb927.1.3310	141.77	129.972	135.871	152.486	166.367	159.426	1.1735	0.000588724
Tb927.1.3320	16.2804	15.7192	15.9998	3.5244	2.84476	3.18458	0.198766	6.02841e-74
Tb927.1.3350	2.76765	4.86359	3.81562	1.09559	0.955619	1.0256	0.26929	1.56648e-08
Tb927.1.3390	82.2149	81.6195	81.9172	72.391	68.0848	70.2379	0.857259	0.00219749
Tb927.1.3400	68.3383	71.4076	69.873	72.9032	77.5361	75.2196	1.07664	0.0782432
Tb927.1.3410	41.5762	45.908	43.7421	41.4816	40.5961	41.0388	0.938107	0.174255
Tb927.1.3450	31.7212	27.0325	29.3768	34.5257	32.7722	33.6489	1.1454	0.0124767
Tb927.1.3550	31.2543	29.1803	30.2173	9.59949	9.01791	9.3087	0.307991	4.25542e-83
Tb927.1.3560	54.1669	56.1485	55.1577	37.1085	34.5865	35.8475	0.649822	4.74355e-27
Tb927.1.3610	24.2398	25.6604	24.9501	12.4104	12.5142	12.4623	0.499575	5.87418e-23
Tb927.1.370	35.842	34.3681	35.1051	16.3715	14.6119	15.4917	0.441211	2.46081e-70
Tb927.1.3730	0.681067	0.168785	0.424926	13.7267	7.28996	10.5083	24.0135	8.63586e-12
Tb927.1.3800	42.8661	53.2507	48.0584	49.3611	51.2597	50.3104	1.04684	0.552345
Tb927.1.3810	103.815	90.9375	97.3762	122.335	118.921	120.628	1.23878	0.000202167
Tb927.1.3820	170.02	162.915	166.468	132.508	129.675	131.092	0.787461	1.35981e-08
Tb927.1.3830	488.527	407.441	447.984	90.878	84.8342	87.8561	0.196112	1.32787e-117
Tb927.1.3840	40.3286	41.9296	41.1291	35.6807	36.4475	36.0641	0.876889	0.000656434
Tb927.1.3860	36.9976	34.7888	35.8932	31.0407	29.8573	30.449	0.848287	3.3916e-05
Tb927.1.3880	44.6499	42.1941	43.422	32.7417	31.4091	32.0754	0.738673	1.32039e-11
Tb927.1.3890	51.2062	52.7547	51.9804	41.0452	39.2621	40.1536	0.772328	9.65149e-06
Tb927.1.3910	51.8354	50.8021	51.3187	56.5547	58.5528	57.5538	1.12155	0.00262934
Tb927.1.3940	70.5128	68.4731	69.493	74.2344	72.1702	73.2023	1.05336	0.199889
Tb927.1.3950	217.788	195.636	206.712	87.5853	92.9992	90.2922	0.436831	4.07158e-60
Tb927.1.40	0	0	0	0	0	0	1	1
Tb927.1.400	32.4014	35.1129	33.7571	26.5221	23.4085	24.9653	0.739143	0.000374566
Tb927.1.4010	8.19269	6.84484	7.51877	8.5709	8.33997	8.45543	1.1246	0.04527
Tb927.1.4020	11.7513	10.0083	10.8798	13.2884	11.9883	12.6384	1.16116	0.13105
Tb927.1.4040	36.8319	34.8979	35.8649	27.6214	26.765	27.1932	0.758161	1.75189e-10
Tb927.1.4050	46.7965	40.691	43.7438	48.1049	48.6654	48.3851	1.10615	0.0386076
Tb927.1.4100	93.9007	92.5857	93.2432	277.517	249.758	263.638	2.82724	3.50067e-106
Tb927.1.4140	23.4876	24.2357	23.8617	23.1513	22.4372	22.7943	0.95512	0.392685
Tb927.1.4160	81.4875	80.7783	81.1329	126.659	130.431	128.545	1.58447	1.54936e-26
Tb927.1.4180	43.3195	43.731	43.5252	38.3925	37.6591	38.0258	0.873605	0.000202163
Tb927.1.4220	60.6354	67.9393	64.2874	80.6225	77.0847	78.8536	1.22645	1.35376e-05
Tb927.1.4230	78.31	81.9845	80.1472	72.348	67.4192	69.8836	0.871814	0.000945339
Tb927.1.4250	32.3641	32.1444	32.2542	38.9988	39.6633	39.331	1.21945	6.94333e-08
Tb927.1.4280	26.1086	22.5341	24.3213	20.4806	19.2849	19.8828	0.81745	0.000308219
Tb927.1.4300	32.0351	32.6716	32.3533	26.1208	24.4047	25.2628	0.780645	8.2924e-08
Tb927.1.4310	68.58	53.9051	61.2426	42.1556	43.8915	43.0235	0.702526	1.60326e-06
Tb927.1.4340	44.6807	42.8855	43.7831	42.2086	42.9089	42.5587	0.972091	0.450698
Tb927.1.4370	94.6961	89.9301	92.3131	72.6709	73.991	73.331	0.794407	1.87259e-09
Tb927.1.4380	68.3286	76.0302	72.1794	60.8344	64.3778	62.6061	0.867413	0.00195945
Tb927.1.4400	68.7183	77.029	72.8737	64.7218	70.682	67.7019	0.929139	0.167974
Tb927.1.4410	56.0836	62.2308	59.1572	51.7947	53.4599	52.6273	0.889633	0.00769526
Tb927.1.4420	34.5642	33.984	34.2741	57.0259	55.6817	56.3538	1.64415	6.37807e-42
Tb927.1.4440	22.3596	21.9803	22.1699	28.6293	30.9028	29.7661	1.34299	1.03623e-05
Tb927.1.4450	38.4197	38.4541	38.4369	34.7424	37.2161	35.9792	0.936152	0.0998517
Tb927.1.4470	54.6932	51.9683	53.3308	61.0329	58.6325	59.8327	1.12184	0.00463386
Tb927.1.4480	41.2974	38.756	40.0267	43.6977	45.4918	44.5948	1.11417	0.0145878
Tb927.1.4490	150.415	125.793	138.104	75.905	86.8552	81.3801	0.58941	2.16198e-14
Tb927.1.4500	130.95	125.941	128.446	80.7739	77.0589	78.9164	0.614337	2.12302e-35
Tb927.1.4520	53.8025	55.795	54.7987	29.91	30.825	30.3675	0.554216	3.92901e-55
Tb927.1.4540	35.2188	35.6354	35.4271	17.7872	18.3321	18.0596	0.509865	6.14185e-54
Tb927.1.4620	33.8272	32.7292	33.2782	35.1717	34.0643	34.618	1.04011	0.554375
Tb927.1.4650	184.922	149.306	167.114	29.1986	30.7003	29.9494	0.17924	1.43867e-142
Tb927.1.4680	46.2541	49.39	47.822	66.0646	68.306	67.1853	1.40493	1.27651e-14
Tb927.1.4690	107.146	106.129	106.637	142.492	151.491	146.991	1.37853	5.70849e-17
Tb927.1.470	38.1961	34.0611	36.1286	16.2463	15.4053	15.8258	0.438017	2.18364e-23
Tb927.1.4700	42.0016	46.3167	44.1592	62.7214	63.9483	63.3349	1.43419	3.94014e-14
Tb927.1.4710	51.198	53.2682	52.2331	34.1545	34.2633	34.2089	0.654949	9.77822e-14
Tb927.1.4720	63.1437	65.15	64.1468	76.9836	77.6849	77.3343	1.20558	1.75736e-07
Tb927.1.4730	96.7051	87.5517	92.1284	114.548	118.665	116.606	1.26585	2.35058e-06
Tb927.1.4740	45.5483	44.9303	45.2393	36.8866	36.5987	36.7427	0.81218	9.58484e-09
Tb927.1.4760	44.4156	45.1803	44.798	34.6499	35.1829	34.9164	0.779443	3.66349e-12
Tb927.1.4780	44.2704	48.2765	46.2735	67.3895	67.1801	67.2848	1.454	4.75825e-20
Tb927.1.480	24.4515	23.8738	24.1627	9.96993	10.4454	10.2077	0.422556	3.78509e-108
Tb927.1.4800	34.8596	34.2843	34.5719	30.5687	31.2421	30.9054	0.894034	0.00868647
Tb927.1.4830	76.4447	64.5589	70.5018	46.745	47.7753	47.2601	0.670412	1.10028e-11
Tb927.1.4890	39.567	38.4051	38.9861	0.280829	0.149882	0.215356	0.00550607	0
Tb927.1.490	31.6491	31.9634	31.8063	12.9672	12.5438	12.7555	0.401055	2.76411e-27
Tb927.1.4900	261.502	241.195	251.348	0.342566	0.243776	0.293171	0.00116755	0
Tb927.1.4920	7.25545	9.5398	8.39762	2.80829	2.9227	2.8655	0.34159	1.37327e-15
Tb927.1.4970	24.0986	24.8125	24.4556	16.6599	12.7815	14.7207	0.601552	1.86761e-05
Tb927.1.5000	85.0308	89.1135	87.0721	115.22	100.623	107.922	1.23922	3.59722e-05
Tb927.1.5030	30.7133	31.8426	31.2779	30.2215	27.7171	28.9693	0.925991	0.0824569
Tb927.1.5100	121.116	120.213	120.664	0.541245	0.660934	0.60109	0.00501399	0
Tb927.1.5110	59.7128	54.3118	57.0123	0.269288	0.286487	0.277888	0.00491802	0
Tb927.1.5180	105.75	101.974	103.862	0.204771	0.189434	0.197103	0.00205461	1.15825e-237
Tb927.1.5220	0	0	0	0	0	0	1	1
Tb927.1.5240	7.17398	6.48668	6.83033	0	0.0829136	0.0414568	0.00665528	2.05996e-123
Tb927.1.5250	0	0.497773	0.248886	0	0	0	0.0513121	0.127038
Tb927.1.5260	0.43891	0.108773	0.273841	0.0546056	0.0505159	0.0525607	0.205033	0.00842817
Tb927.1.530	63.8662	76.4227	70.1444	66.4355	63.3347	64.8851	0.924912	0.200533
Tb927.1.540	32.7464	34.376	33.5612	37.8852	36.1059	36.9955	1.10223	0.0131539
Tb927.1.560	50.8041	54.1628	52.4835	81.4721	82.3591	81.9156	1.56075	2.76991e-29
Tb927.1.570	79.7194	80.3735	80.0464	110.541	116.725	113.633	1.41972	1.81308e-18
Tb927.1.580	66.5305	68.2238	67.3771	117.406	111.058	114.232	1.69527	1.14458e-42
Tb927.1.600	80.3052	79.3977	79.8514	123.158	117.115	120.136	1.50441	2.97864e-26
Tb927.1.610	64.4024	66.9113	65.6569	56.8007	59.0135	57.9071	0.882056	0.00322784
Tb927.1.630	84.4583	89.7563	87.1073	69.6317	71.3683	70.5	0.809397	1.39943e-05
Tb927.1.640	40.9153	42.7082	41.8117	39.936	41.1467	40.5413	0.969631	0.477828
Tb927.1.650	47.8467	46.0108	46.9287	40.5447	40.0995	40.3221	0.859216	0.006109
Tb927.1.670	49.8591	47.7061	48.7826	62.3783	59.1849	60.7816	1.24588	2.53685e-08
Tb927.1.690	55.5698	51.5154	53.5426	55.6306	59.588	57.6093	1.07619	0.159207
Tb927.1.700	450.555	365.143	407.849	88.1602	86.4852	87.3227	0.214108	8.51424e-104
Tb927.1.710	115.879	106.127	111.003	373.094	350.291	361.692	3.25837	2.87919e-113
Tb927.1.720	75.6926	76.3583	76.0255	106.712	99.4509	103.082	1.35576	9.12682e-15
Tb927.1.730	58.8024	58.7715	58.787	84.6071	84.0132	84.3102	1.43414	1.42063e-24
Tb927.1.740	68.1091	68.7737	68.4414	70.7306	70.8763	70.8034	1.03451	0.350884
Tb927.1.750	61.4212	63.5112	62.4662	50.9072	48.9564	49.9318	0.799312	1.36749e-07
Tb927.1.760	40.6942	39.7491	40.2217	30.9769	30.8704	30.9236	0.768837	1.24011e-12
Tb927.1.780	29.7819	28.0839	28.9329	27.836	27.0996	27.4678	0.949307	0.303716
Tb927.1.790	19.9603	19.6645	19.8124	22.3849	22.0859	22.2354	1.12225	0.00445054
Tb927.1.820	43.688	48.3516	46.0198	41.2036	40.7475	40.9755	0.890327	0.0136217
Tb927.1.830	25.464	24.4893	24.9766	24.4741	25.5156	24.9949	1.00086	0.987227
Tb927.1.840	63.8203	58.8596	61.3399	77.2601	75.9632	76.6117	1.24896	1.98137e-06
Tb927.1.860	218.729	220.574	219.651	241.87	249.732	245.801	1.11908	0.00336974
Tb927.1.870	74.9154	81.1133	78.0143	92.0001	98.3513	95.1757	1.22006	7.7421e-06
Tb927.1.880	14.8143	12.9397	13.877	32.3065	29.5028	30.9046	2.22701	1.76485e-37
Tb927.1.890	63.1339	56.6802	59.9071	40.9224	39.2373	40.0798	0.668995	1.4072e-13
Tb927.1.990	82.5063	81.3184	81.9123	61.5427	60.7888	61.1658	0.746706	3.72728e-15
Tb927.10.1000	93.6637	103.611	98.6373	48.5956	43.4029	45.9992	0.46619	3.43711e-34
Tb927.10.10000	226.531	242.891	234.711	330.826	316.166	323.496	1.37824	8.64535e-11
Tb927.10.10010	76.8286	76.2893	76.559	108.639	110.837	109.738	1.43344	2.51387e-19
Tb927.10.10020	23.7864	23.9372	23.8618	24.4827	25.028	24.7554	1.03753	0.391232
Tb927.10.10030	115.084	115.439	115.261	125.344	121.358	123.351	1.07007	0.175639
Tb927.10.10050	80.612	70.7778	75.6949	88.4249	88.127	88.276	1.16622	0.00498282
Tb927.10.10070	23.4631	26.0233	24.7432	30.7687	31.2526	31.0107	1.25326	2.79318e-06
Tb927.10.10080	81.6238	84.9758	83.2998	90.8014	87.9595	89.3804	1.07285	0.153819
Tb927.10.10090	41.2099	40.3739	40.7919	54.2449	51.7172	52.9811	1.29875	5.02922e-11
Tb927.10.1010	0.119703	0.355983	0.237843	0.655268	0.358203	0.506736	2.08388	0.08803
Tb927.10.10100	50.7333	54.3004	52.5168	44.4694	45.8896	45.1795	0.860315	0.000140146
Tb927.10.10110	49.9739	54.1381	52.056	57.0281	53.7638	55.3959	1.0639	0.318512
Tb927.10.10120	67.1876	69.7866	68.4871	82.1278	83.0375	82.5827	1.20581	2.38076e-07
Tb927.10.10130	56.2504	57.9662	57.1083	78.3351	86.1656	82.2504	1.44038	3.90208e-17
Tb927.10.10140	299.15	275.552	287.351	205.388	215.996	210.692	0.733253	5.49116e-11
Tb927.10.10150	40.5163	46.0197	43.268	43.1912	45.7321	44.4617	1.02763	0.582479
Tb927.10.10160	64.9141	72.6539	68.784	76.9771	79.4748	78.226	1.13727	0.00532788
Tb927.10.10170	55.458	57.6372	56.5476	61.4589	64.9884	63.2237	1.11817	0.00606495
Tb927.10.10180	39.5675	44.0041	41.7858	55.7903	58.2275	57.0089	1.36433	1.51585e-09
Tb927.10.10190	61.643	60.3322	60.9876	54.692	52.4959	53.594	0.878724	0.000697313
Tb927.10.1020	0.500024	0.0619591	0.280992	0.373254	0.604272	0.488763	1.74473	0.213981
Tb927.10.10200	39.1447	37.2627	38.2037	45.4749	39.9505	42.7127	1.11779	0.0352077
Tb927.10.10210	2.71972	3.4813	3.10051	35.0717	19.9362	27.504	8.86282	1.46715e-29
Tb927.10.10220	3.58251	3.03732	3.30992	39.8908	23.1228	31.5068	9.51331	2.60855e-38
Tb927.10.10230	3.40717	2.40121	2.90419	49.622	25.9918	37.8069	13.0097	6.26048e-33
Tb927.10.10240	2.38374	2.79701	2.59037	56.2384	33.6391	44.9388	17.3319	1.86625e-63
Tb927.10.10250	9.03986	8.96119	9.00052	1273.27	1023.23	1148.25	127.488	0
Tb927.10.10260	35.8855	33.8497	34.8676	6952.64	5532.36	6242.5	179.011	0
Tb927.10.10270	4.1581	3.34905	3.75357	27.0729	28.2756	27.6742	7.36554	2.33909e-72
Tb927.10.10280	51.1093	49.3975	50.2534	34.0141	33.0459	33.53	0.667213	9.97301e-18
Tb927.10.10290	51.1582	48.5197	49.839	77.3968	72.6932	75.045	1.50551	3.35882e-14
Tb927.10.1030	92.4047	97.0111	94.7079	73.7916	65.4881	69.6399	0.735195	7.15561e-11
Tb927.10.10300	30.8401	29.863	30.3515	33.1936	35.4376	34.3156	1.13081	0.00465328
Tb927.10.10310	25.7951	23.763	24.779	30.3333	31.7401	31.0367	1.25275	4.46124e-06
Tb927.10.10320	114.376	110.177	112.276	100.703	109.28	104.991	0.935357	0.221238
Tb927.10.10330	43.4839	43.2459	43.3649	40.8221	43.7288	42.2755	0.975045	0.540487
Tb927.10.10340	55.1465	54.9745	55.0605	44.8992	45.4643	45.1817	0.820598	4.19297e-07
Tb927.10.10350	48.8893	50.9959	49.9426	45.8417	45.8238	45.8328	0.917692	0.0227804
Tb927.10.10380	72.7487	75.1595	73.9541	74.8778	80.0643	77.471	1.04765	0.241235
Tb927.10.10390	182.446	179.25	180.848	208.443	205.797	207.12	1.14527	0.00185553
Tb927.10.10400	45.5117	49.1872	47.3495	45.5231	47.7027	46.6129	0.984532	0.748385
Tb927.10.10410	38.3923	36.9032	37.6478	40.5171	42.776	41.6465	1.10636	0.011649
Tb927.10.10420	88.7297	92.6297	90.6797	166.609	174.762	170.686	1.88237	7.74736e-43
Tb927.10.10430	22.2127	21.5937	21.9032	29.6437	31.8514	30.7475	1.40411	1.1894e-09
Tb927.10.10440	20.1397	23.8957	22.0177	24.3662	22.4935	23.4298	1.06383	0.36845
Tb927.10.10460	136.946	99.4547	118.2	103.161	97.8488	100.505	0.850309	0.0820905
Tb927.10.10590	662.006	476.828	569.417	482.274	472.668	477.471	0.838535	0.0433343
Tb927.10.1060	231.642	209.591	220.616	310.849	333.075	321.962	1.4594	1.12174e-11
Tb927.10.10600	41.6181	45.0144	43.3162	36.5955	36.6962	36.6458	0.845987	0.0140788
Tb927.10.10610	147.917	131.52	139.719	155.683	144.695	150.189	1.07488	0.142964
Tb927.10.10620	84.9557	91.303	88.1294	87.1539	88.066	87.6099	0.994096	0.888041
Tb927.10.10630	86.3442	92.9443	89.6442	96.1059	96.0324	96.0692	1.07163	0.099564
Tb927.10.10640	70.4518	64.9944	67.7231	95.1996	99.8339	97.5168	1.44017	3.95055e-09
Tb927.10.10650	53.3608	54.0892	53.725	61.803	60.4312	61.1171	1.13752	0.000570001
Tb927.10.10660	45.6741	50.4161	48.0451	68.1069	71.9851	70.046	1.45798	1.26726e-08
Tb927.10.10670	62.413	62.3593	62.3862	89.1246	89.2691	89.1968	1.42973	6.13207e-16
Tb927.10.10680	21.3604	24.0011	22.6808	19.5048	19.8003	19.6525	0.866476	0.00222135
Tb927.10.10690	26.0774	26.0034	26.0404	25.75	27.2667	26.5083	1.01819	0.731604
Tb927.10.1070	56.2117	58.5427	57.3772	88.4123	87.1499	87.7811	1.52978	7.92256e-26
Tb927.10.10700	63.5248	63.6595	63.5921	79.8193	82.3976	81.1085	1.27553	1.99071e-10
Tb927.10.10710	87.831	91.4419	89.6365	81.3639	85.5694	83.4666	0.931252	0.0712877
Tb927.10.10720	123.215	124.314	123.764	89.942	86.9241	88.433	0.714467	8.80363e-20
Tb927.10.10730	44.662	44.4808	44.5714	40.9955	42.1071	41.5513	0.932265	0.0892792
Tb927.10.10740	33.056	33.937	33.4965	38.7065	36.597	37.6517	1.12387	0.00419213
Tb927.10.10750	40.4574	38.3356	39.3965	38.1805	36.0531	37.1168	0.9421	0.179146
Tb927.10.10770	127.201	146.716	136.959	138.622	132.184	135.403	0.988617	0.837217
Tb927.10.10780	144.825	149.256	147.041	120.714	121.252	120.983	0.82279	1.72573e-07
Tb927.10.1080	1097.96	997.716	1047.84	2188.73	2160.31	2174.52	2.07524	7.56918e-40
Tb927.10.10800	40.3521	40.0009	40.1765	53.1049	55.5608	54.3328	1.3525	1.13691e-13
Tb927.10.10810	38.6085	38.6046	38.6065	32.9407	34.4324	33.6865	0.872682	0.000539683
Tb927.10.10820	51.181	53.3148	52.2479	70.1127	68.8362	69.4744	1.32959	4.25402e-12
Tb927.10.10830	57.8992	57.7918	57.8455	104.644	103.392	104.018	1.79813	4.04191e-54
Tb927.10.10840	64.4158	66.6375	65.5267	41.2129	41.7633	41.4881	0.633172	9.88731e-35
Tb927.10.10850	61.8965	54.2539	58.0752	64.5247	59.2997	61.9122	1.06603	0.230587
Tb927.10.10860	7.68093	9.96128	8.8211	7.04125	5.84921	6.44523	0.730013	0.0222468
Tb927.10.10870	31.6327	31.4088	31.5207	30.9674	31.0606	31.014	0.983941	0.689705
Tb927.10.10880	89.3839	91.4071	90.3955	104.087	105.178	104.633	1.1575	0.000216777
Tb927.10.10980	128.633	112.448	120.541	199.264	230.772	215.018	1.78382	5.58899e-18
Tb927.10.10990	41.1337	44.2635	42.6986	57.0709	58.3054	57.6881	1.35105	1.45012e-13
Tb927.10.1100	1224.51	1196.8	1210.65	2205.73	2199.56	2202.65	1.81939	5.6758e-31
Tb927.10.11000	61.8164	64.1373	62.9769	85.8517	89.7752	87.8134	1.39446	1.36877e-16
Tb927.10.11010	67.0475	79.9533	73.5004	52.5474	51.44	51.9937	0.707345	6.05213e-09
Tb927.10.11020	27.6659	25.8209	26.7434	48.0352	44.1557	46.0955	1.72348	3.30976e-34
Tb927.10.11030	206.114	210.717	208.416	347.422	353.856	350.639	1.68242	8.97308e-43
Tb927.10.11040	39.1176	42.98	41.0488	69.8676	71.2745	70.5711	1.71916	3.27582e-38
Tb927.10.11050	48.3362	46.1015	47.2188	64.9092	64.4634	64.6863	1.36992	2.37535e-13
Tb927.10.11060	85.0092	87.5766	86.2929	219.493	226.584	223.038	2.58459	6.51909e-70
Tb927.10.11070	33.8318	35.1533	34.4925	29.2519	29.1929	29.2224	0.847188	0.000245315
Tb927.10.11080	38.171	35.3011	36.7361	29.6727	27.0327	28.3527	0.771715	1.67227e-08
Tb927.10.11090	36.5176	38.8294	37.6735	49.5253	50.1302	49.8277	1.3226	9.00378e-13
Tb927.10.1110	28.1937	27.5946	27.8942	23.8158	24.1474	23.9816	0.85976	0.000111918
Tb927.10.11100	56.2156	58.2555	57.2355	65.8233	66.3107	66.067	1.15429	8.4145e-05
Tb927.10.11110	67.9162	71.6002	69.7582	66.0157	67.2625	66.6391	0.955296	0.246452
Tb927.10.11120	54.969	59.363	57.166	79.2156	78.8255	79.0205	1.38219	1.17181e-11
Tb927.10.11130	43.2178	43.2221	43.22	52.6375	52.3025	52.47	1.21401	1.17494e-07
Tb927.10.11140	65.9454	65.1048	65.5251	40.4698	38.4854	39.4776	0.602462	2.93179e-29
Tb927.10.11150	155.093	155.08	155.086	216.715	203.408	210.061	1.35435	3.61628e-15
Tb927.10.11160	74.7946	74.1838	74.4892	116.619	115.114	115.866	1.55542	7.73302e-30
Tb927.10.11170	30.5331	28.4914	29.5123	35.0729	33.8467	34.4598	1.16763	0.000485017
Tb927.10.11180	32.4779	31.6377	32.0578	35.1111	34.5709	34.841	1.08679	0.0278243
Tb927.10.11190	38.3055	39.0174	38.6615	39.9619	40.9739	40.4679	1.04679	0.259172
Tb927.10.1120	40.3704	39.7162	40.0433	46.1756	45.6494	45.9125	1.14654	0.000243445
Tb927.10.11200	98.2568	101.762	100.009	138.102	151.216	144.659	1.44668	1.86047e-12
Tb927.10.11210	47.5571	48.5743	48.0657	70.3337	66.0677	68.2007	1.41871	7.64819e-18
Tb927.10.11220	110.508	118.508	114.508	261.276	252.796	257.036	2.24461	3.35637e-71
Tb927.10.11230	33.0707	33.2361	33.1534	32.7179	30.0289	31.3734	0.946035	0.305537
Tb927.10.11240	40.9162	45.2581	43.0872	39.8347	38.7018	39.2682	0.911255	0.0566823
Tb927.10.11250	61.6171	62.2583	61.9377	53.1645	50.042	51.6032	0.83308	4.08219e-06
Tb927.10.11260	54.6303	59.2579	56.9441	59.2616	57.2415	58.2515	1.0228	0.683689
Tb927.10.11270	24.4652	25.2191	24.8421	39.0531	37.9617	38.5074	1.54981	2.64457e-14
Tb927.10.11280	4.73756	7.276	6.00678	6.20955	5.80591	6.00773	0.999478	1
Tb927.10.11290	22.9293	21.0981	22.0137	24.2477	22.5623	23.405	1.063	0.316084
Tb927.10.1130	76.2028	78.7434	77.4731	94.3943	90.7798	92.587	1.19494	1.05147e-05
Tb927.10.11300	780.085	675.015	727.55	440.526	456.647	448.587	0.616595	1.69843e-19
Tb927.10.11310	147.56	149.917	148.738	127.124	122.193	124.659	0.838066	3.70461e-06
Tb927.10.11330	206.738	200.45	203.594	191.923	186.959	189.441	0.930455	0.0458949
Tb927.10.11340	46.4866	45.955	46.2208	55.1438	53.105	54.1244	1.17097	0.000196247
Tb927.10.11350	63.601	69.1112	66.3561	67.5195	69.0107	68.2651	1.02878	0.632363
Tb927.10.11360	33.0985	34.6266	33.8626	33.9674	33.7126	33.84	0.999283	0.989641
Tb927.10.11370	57.8421	57.938	57.8901	94.2783	91.2688	92.7735	1.60237	7.21546e-20
Tb927.10.11380	34.1979	36.0034	35.1007	58.6096	54.8943	56.752	1.61651	1.99805e-25
Tb927.10.11390	1278.59	1208.47	1243.53	2278.55	2295.4	2286.98	1.8391	5.22766e-30
Tb927.10.1140	48.1632	52.8193	50.4913	56.8693	55.7031	56.2862	1.11468	0.0123974
Tb927.10.11400	44.1168	42.6899	43.4034	50.0851	51.4748	50.78	1.17006	0.000137926
Tb927.10.11410	56.8105	57.2372	57.0239	68.922	69.2475	69.0847	1.21151	4.85951e-07
Tb927.10.11420	46.8372	47.2644	47.0508	57.8587	56.3519	57.1053	1.21363	7.26571e-08
Tb927.10.11430	45.0669	47.0344	46.0507	42.7578	43.465	43.1114	0.936206	0.15233
Tb927.10.11440	33.1816	29.9125	31.547	52.132	51.2686	51.7003	1.63885	2.54435e-30
Tb927.10.11450	29.1394	30.2537	29.6965	25.6833	22.4457	24.0645	0.810118	4.36591e-05
Tb927.10.11470	24.8555	24.8404	24.8479	29.101	28.1865	28.6437	1.15269	0.000104427
Tb927.10.11480	31.3806	34.7464	33.0635	42.9858	41.9946	42.4902	1.28498	2.53436e-08
Tb927.10.11490	36.9507	37.7713	37.361	60.1208	63.991	62.0559	1.66119	1.0296e-14
Tb927.10.1150	46.3092	46.8157	46.5624	44.6184	45.328	44.9732	0.965891	0.34429
Tb927.10.11500	41.2393	43.0105	42.1249	53.2177	56.7672	54.9925	1.30564	1.03565e-06
Tb927.10.11510	64.0661	66.4701	65.2681	70.8543	70.3359	70.5951	1.08157	0.0434103
Tb927.10.11520	104.195	101.546	102.87	140.522	138.05	139.286	1.35393	6.68555e-11
Tb927.10.11530	104.951	110.468	107.71	134.812	130.465	132.638	1.23127	4.89565e-05
Tb927.10.11540	1099.3	1038.92	1069.11	1975.79	1944.64	1960.22	1.8335	7.88476e-30
Tb927.10.11550	52.0622	50.6605	51.3614	41.1879	39.4493	40.3186	0.784935	1.07523e-10
Tb927.10.11560	44.3903	48.2379	46.3141	41.7856	44.339	43.0623	0.929892	0.127409
Tb927.10.11570	43.9733	43.8353	43.9043	42.3603	40.8989	41.6296	0.948113	0.150303
Tb927.10.11580	34.1191	33.7398	33.9294	30.1309	30.0463	30.0886	0.886801	0.00224678
Tb927.10.11590	100.251	102.573	101.412	48.641	49.1417	48.8914	0.482127	1.45913e-88
Tb927.10.1160	100.876	114.846	107.861	157.198	148.995	153.096	1.41917	4.5331e-11
Tb927.10.11600	40.9832	42.2908	41.637	37.0554	35.6516	36.3535	0.872998	0.000587135
Tb927.10.11610	64.6524	66.273	65.4627	58.0902	56.3234	57.2068	0.87377	0.0158112
Tb927.10.11620	19.8586	19.3746	19.6166	15.6229	16.7446	16.1837	0.825197	4.76579e-06
Tb927.10.11630	12.0216	10.8533	11.4375	9.97606	10.3386	10.1574	0.888313	0.0416713
Tb927.10.11640	37.9366	38.7246	38.3306	42.2373	42.5393	42.3883	1.10587	0.0150073
Tb927.10.11650	37.5512	36.8014	37.1763	45.8991	44.5101	45.2046	1.21579	0.00105836
Tb927.10.11660	32.9018	34.3	33.6009	32.4774	32.4712	32.4743	0.966445	0.456611
Tb927.10.11670	57.3012	52.1205	54.7109	66.511	72.7069	69.6089	1.27257	7.88734e-06
Tb927.10.11680	53.2772	53.354	53.3156	49.8598	49.2868	49.5733	0.929792	0.0479736
Tb927.10.11690	47.5041	48.7862	48.1451	46.2572	47.4328	46.845	0.973052	0.483898
Tb927.10.1170	90.947	83.3566	87.1518	70.9595	69.4553	70.2074	0.805576	3.40242e-05
Tb927.10.11700	159.277	130.983	145.13	134.119	138.399	136.259	0.938952	0.30399
Tb927.10.11710	105.234	85.6713	95.4526	85.8089	95.5953	90.7021	0.950393	0.471594
Tb927.10.11720	60.6943	61.0937	60.894	52.4298	51.6698	52.0498	0.854737	9.493e-06
Tb927.10.11730	45.7638	48.7407	47.2523	44.5876	44.9117	44.7497	0.947029	0.158207
Tb927.10.11740	129.449	120.12	124.784	115.956	108.008	111.982	0.897177	0.137078
Tb927.10.11750	80.9523	84.6377	82.795	92.6043	99.736	96.1701	1.1617	0.00107269
Tb927.10.11760	53.3322	44.3545	48.8434	57.1806	56.0116	56.5961	1.15874	0.00951132
Tb927.10.11770	216.045	244.362	230.203	170.307	170.526	170.416	0.740267	5.52691e-10
Tb927.10.11780	65.7092	58.3924	62.0508	56.6182	55.9593	56.2888	0.907147	0.049717
Tb927.10.11790	88.8793	82.3211	85.6002	77.5152	71.3996	74.4574	0.869537	0.0720027
Tb927.10.1180	45.6485	49.6585	47.6535	54.4776	54.7646	54.6211	1.14618	0.00131824
Tb927.10.11800	45.047	43.6341	44.3405	39.5526	42.5954	41.074	0.926555	0.101397
Tb927.10.11810	31.3419	31.8351	31.5885	32.3635	31.6329	31.9982	1.01288	0.747223
Tb927.10.11820	44.1891	46.4637	45.3264	54.7931	56.5793	55.6862	1.22862	3.09761e-06
Tb927.10.11830	62.9031	66.5352	64.7191	41.9916	43.0152	42.5034	0.656785	1.64482e-22
Tb927.10.11850	18.9734	19.5613	19.2674	16.0867	17.5151	16.8009	0.87218	0.00177784
Tb927.10.11860	60.1116	69.8509	64.9812	69.1948	72.3365	70.7657	1.08903	0.104718
Tb927.10.11870	93.3883	89.9	91.6442	121.883	123.777	122.83	1.34035	3.75409e-15
Tb927.10.11880	68.5998	60.9019	64.7508	54.0873	54.4931	54.2902	0.83848	0.00010309
Tb927.10.11890	34.2682	34.9891	34.6286	81.2987	80.7314	81.015	2.33936	3.19441e-90
Tb927.10.1190	31.1806	32.8999	32.0403	22.9983	23.6376	23.3179	0.727826	1.40249e-14
Tb927.10.11900	44.4396	44.1112	44.2754	51.4561	53.0687	52.2624	1.18052	0.00327812
Tb927.10.11910	47.9211	50.301	49.1111	37.2778	40.8026	39.0402	0.795112	1.08296e-06
Tb927.10.11920	73.7495	72.4802	73.1149	142.269	141.551	141.91	1.94086	4.03448e-52
Tb927.10.11930	84.7172	91.8191	88.2681	93.7899	83.4034	88.5967	1.00352	0.947222
Tb927.10.11940	56.1771	56.017	56.0971	22.5167	24.2592	23.3879	0.417043	9.70793e-102
Tb927.10.11950	66.8905	69.7323	68.3114	65.8011	64.725	65.2631	0.955298	0.331715
Tb927.10.11960	61.0401	72.0101	66.5251	55.5369	59.3128	57.4248	0.863254	0.0123272
Tb927.10.11970	74.9388	78.5211	76.73	78.8493	78.4206	78.6349	1.02479	0.514608
Tb927.10.11980	32.1816	36.5225	34.3521	38.9552	39.1692	39.0622	1.13703	0.0267853
Tb927.10.11990	34.0612	34.7619	34.4116	64.4574	63.229	63.8432	1.85505	4.96195e-33
Tb927.10.1200	37.1044	36.8381	36.9712	38.6485	40.3923	39.5204	1.06911	0.151295
Tb927.10.12000	111.297	132.452	121.874	173.138	177.538	175.338	1.43859	3.95025e-09
Tb927.10.12010	246.887	214.257	230.572	80.1586	84.6256	82.3921	0.357418	3.16539e-74
Tb927.10.12020	39.9177	37.9988	38.9583	45.0841	47.2948	46.1895	1.1858	0.000169256
Tb927.10.12030	68.2234	60.6873	64.4553	49.1255	50.4635	49.7945	0.772651	1.28951e-06
Tb927.10.12040	37.6652	34.4289	36.047	24.893	24.3904	24.6417	0.683598	4.07236e-14
Tb927.10.12050	58.1972	65.6574	61.9273	75.5139	73.7932	74.6536	1.20538	0.000165999
Tb927.10.12060	9.02277	9.49467	9.25872	5.66451	5.90062	5.78257	0.624694	6.35132e-26
Tb927.10.12080	49.4152	55.3615	52.3884	53.7771	54.052	53.9146	1.02908	0.587124
Tb927.10.12090	221.987	215.453	218.72	139.748	144.942	142.345	0.650908	3.65771e-25
Tb927.10.1210	46.0856	47.122	46.6038	41.7986	38.194	39.9963	0.858067	0.00034218
Tb927.10.12100	127.79	112.203	119.997	32.3433	33.6125	32.9779	0.274929	3.56833e-81
Tb927.10.12110	86.5359	86.1977	86.3668	95.2082	98.5188	96.8635	1.12166	0.0280827
Tb927.10.12120	33.7964	35.8012	34.7988	25.832	24.9898	25.4109	0.730201	4.21247e-12
Tb927.10.12130	15.8461	17.3315	16.5888	23.2311	22.4306	22.8308	1.37604	6.8068e-12
Tb927.10.12140	34.7387	36.1916	35.4652	28.3825	29.2418	28.8122	0.812465	9.16693e-08
Tb927.10.12150	16.8451	19.1676	18.0063	17.0703	16.3148	16.6926	0.926822	0.22037
Tb927.10.12160	41.7645	38.947	40.3558	36.3885	38.7733	37.5809	0.931455	0.148495
Tb927.10.12170	74.5425	82.9105	78.7265	57.0557	59.5223	58.289	0.740461	6.17236e-09
Tb927.10.12180	27.126	29.1876	28.1568	24.1251	25.0151	24.5701	0.872682	0.00191658
Tb927.10.12190	60.2729	63.9767	62.1248	47.4608	49.9253	48.693	0.78392	2.67138e-06
Tb927.10.12200	70.046	68.4401	69.243	61.5401	66.6273	64.0837	0.925718	0.111578
Tb927.10.12210	95.1564	107.883	101.52	166.496	174.513	170.505	1.67951	5.48544e-27
Tb927.10.12220	59.1461	67.3096	63.2279	72.137	72.7674	72.4522	1.14585	0.00502707
Tb927.10.12230	78.1391	84.8802	81.5097	74.9066	72.7533	73.83	0.905713	0.0173003
Tb927.10.12240	97.0988	112.401	104.75	217.961	210.189	214.075	2.04355	7.36128e-45
Tb927.10.12250	34.0723	36.578	35.3251	38.6653	40.4764	39.5709	1.12025	0.00618286
Tb927.10.12260	92.1573	96.8259	94.4916	272.198	267.981	270.089	2.85826	2.44385e-121
Tb927.10.12270	6.35114	5.34967	5.85041	8.62322	7.75766	8.19044	1.39927	0.000820909
Tb927.10.12280	1.27184	0.964121	1.11798	2.01048	1.6188	1.81464	1.61584	0.0378269
Tb927.10.12290	132.018	127.869	129.944	122.202	125.015	123.608	0.951291	0.165304
Tb927.10.1230	137.22	138.88	138.05	70.6084	67.2951	68.9518	0.499408	1.13894e-76
Tb927.10.12300	61.3901	61.8786	61.6343	65.0622	62.8357	63.949	1.03741	0.515921
Tb927.10.12310	48.1791	47.537	47.858	74.8517	80.3728	77.6122	1.6218	7.68202e-30
Tb927.10.12320	38.1086	39.037	38.5728	43.5129	46.4658	44.9893	1.16653	0.00063754
Tb927.10.12330	91.6036	81.3544	86.479	117.682	117.782	117.732	1.36145	2.68116e-10
Tb927.10.12340	12.607	12.8919	12.7495	7.76525	8.00843	7.88684	0.618735	3.53611e-24
Tb927.10.12350	69.2876	70.1057	69.6966	82.9125	87.3721	85.1423	1.22178	0.000337949
Tb927.10.12360	144.321	161.441	152.881	131.226	134.718	132.972	0.869786	0.00331448
Tb927.10.12370	53.2695	54.2743	53.7719	99.3381	98.2496	98.7939	1.83722	1.86855e-59
Tb927.10.12380	53.3208	57.5577	55.4392	80.0193	83.5103	81.7648	1.47488	3.03627e-21
Tb927.10.12390	104.436	97.0638	100.75	62.9019	64.6857	63.7938	0.633273	2.19159e-25
Tb927.10.1240	68.1525	66.3599	67.2562	80.3415	78.6191	79.4803	1.18169	6.40624e-05
Tb927.10.12400	26.3346	25.4771	25.9059	39.2245	37.9528	38.5886	1.48943	1.05583e-19
Tb927.10.12410	121.266	112.002	116.634	113.806	108.042	110.924	0.950979	0.255217
Tb927.10.12420	52.9685	63.4608	58.2146	53.6815	61.3609	57.5212	0.988256	0.888106
Tb927.10.12430	42.4494	46.3421	44.3957	84.6656	82.9828	83.8242	1.88798	1.24484e-53
Tb927.10.12440	26.5796	26.3248	26.4522	29.4693	29.68	29.5747	1.11807	0.00307996
Tb927.10.12450	61.2663	64.0597	62.663	61.2166	64.6211	62.9188	1.00423	0.938185
Tb927.10.12460	119.24	121.708	120.474	100.781	98.7312	99.7559	0.827968	1.50422e-05
Tb927.10.12470	59.0845	57.9214	58.503	64.7914	65.6132	65.2023	1.11455	0.00278214
Tb927.10.12480	63.7545	62.1677	62.9611	64.0286	65.2561	64.6424	1.02677	0.503599
Tb927.10.12490	50.6848	52.1187	51.4017	44.2306	42.8801	43.5553	0.847315	2.64673e-05
Tb927.10.1250	106.859	99.6514	103.255	140.664	144.427	142.545	1.38061	1.40671e-15
Tb927.10.12500	71.4863	68.3552	69.9207	111.16	108.975	110.068	1.57417	6.36508e-25
Tb927.10.12510	69.6752	64.6896	67.1824	62.4052	61.7199	62.0625	0.923796	0.0627104
Tb927.10.12520	75.5689	79.8922	77.7305	59.4245	60.1827	59.8036	0.769376	1.1208e-10
Tb927.10.12540	84.2989	90.1989	87.2489	97.6112	87.1748	92.393	1.05877	0.247661
Tb927.10.12550	37.7729	41.3665	39.5697	33.8886	28.3042	31.0964	0.785564	0.000697072
Tb927.10.12560	0.652924	1.13267	0.892799	1.2997	0.789049	1.04438	1.15933	0.666097
Tb927.10.12570	0.786542	0.952963	0.869753	1.52219	1.04608	1.28414	1.46386	0.194143
Tb927.10.12580	0.553027	1.80127	1.17715	1.80854	1.41849	1.61351	1.36508	0.346771
Tb927.10.12590	72.0043	70.6544	71.3293	41.8838	42.5437	42.2137	0.591837	3.32294e-43
Tb927.10.1260	56.1918	58.1411	57.1665	66.1192	69.6979	67.9085	1.188	9.56904e-06
Tb927.10.12600	66.8086	73.3886	70.0986	65.109	65.2672	65.1881	0.929928	0.082217
Tb927.10.12610	53.0807	49.2099	51.1453	41.159	42.6634	41.9112	0.819668	0.00298583
Tb927.10.12620	35.4671	35.6039	35.5355	30.9557	31.0017	30.9787	0.871772	0.000104295
Tb927.10.12630	77.155	77.1093	77.1321	73.381	74.4659	73.9235	0.958451	0.319758
Tb927.10.12640	51.4902	54.5483	53.0193	46.5827	46.8549	46.7188	0.881159	0.00102282
Tb927.10.12650	8.32932	5.09253	6.71092	5.01379	3.32945	4.17162	0.621415	0.0454558
Tb927.10.12660	7.67446	5.51816	6.59631	3.94088	3.64572	3.7933	0.575058	5.15351e-09
Tb927.10.12670	60.5953	50.7342	55.6648	26.7049	26.0594	26.3822	0.473957	5.00712e-37
Tb927.10.12680	766.187	651.204	708.695	1246.65	1205.6	1226.12	1.73012	2.64819e-18
Tb927.10.12690	67.7135	78.0077	72.8606	57.932	60.289	59.1105	0.811308	6.64019e-05
Tb927.10.1270	31.4389	30.586	31.0124	31.8811	31.2713	31.5762	1.01815	0.622285
Tb927.10.12700	287.535	309.933	298.734	360.224	355.509	357.867	1.19793	0.00024754
Tb927.10.12710	396.989	345.479	371.234	310.316	337.903	324.109	0.873068	0.0351856
Tb927.10.12720	53.216	53.6744	53.4452	48.1273	47.9565	48.0419	0.898894	0.00315729
Tb927.10.12740	75.6981	68.7534	72.2258	78.4252	83.1374	80.7813	1.11857	0.0121251
Tb927.10.12760	5.8256	4.60139	5.21349	2.89909	3.71459	3.30684	0.635344	0.000881771
Tb927.10.12780	7.08832	6.24211	6.66521	13.2024	12.2611	12.7317	1.90944	2.70276e-14
Tb927.10.12790	106.585	95.2886	100.937	11.8646	12.5632	12.2139	0.121107	3.27329e-198
Tb927.10.1280	77.9822	85.0677	81.5249	111.904	114.445	113.174	1.38819	5.75724e-12
Tb927.10.12800	55.4222	48.7735	52.0978	6.41859	5.71135	6.06497	0.116356	2.1114e-175
Tb927.10.12810	124.193	115.756	119.975	130.113	132.062	131.087	1.09265	0.0350025
Tb927.10.12820	143.058	117.61	130.334	33.5631	35.2236	34.3933	0.263901	1.91547e-87
Tb927.10.12830	49.9886	56.1543	53.0714	51.2261	54.5127	52.8694	0.996275	0.946278
Tb927.10.12840	177.532	185.199	181.365	440.275	449.321	444.798	2.45248	9.18769e-88
Tb927.10.12850	884.899	1027.13	956.017	848.016	834.169	841.092	0.879785	0.0429196
Tb927.10.12860	35.026	37.3129	36.1694	43.0285	40.3684	41.6984	1.15269	0.000878833
Tb927.10.12870	61.6945	59.565	60.6297	44.0273	45.5604	44.7938	0.738848	6.43124e-14
Tb927.10.12880	53.7441	57.7161	55.7301	72.5475	72.2274	72.3874	1.29883	1.00363e-10
Tb927.10.12890	192.529	177.264	184.897	179.814	179.042	179.428	0.970425	0.558649
Tb927.10.1290	39.2668	40.6732	39.97	55.0542	52.1757	53.6149	1.34087	2.53118e-05
Tb927.10.12900	54.0321	54.4348	54.2334	71.4325	69.7312	70.5819	1.30131	8.81298e-07
Tb927.10.12910	33.8963	32.6422	33.2693	38.4787	37.3446	37.9116	1.13949	0.000490517
Tb927.10.12920	44.3584	40.689	42.5237	43.3205	42.9245	43.1225	1.01409	0.734681
Tb927.10.12930	98.0426	89.0941	93.5684	87.3034	82.4696	84.8865	0.907138	0.0486925
Tb927.10.12940	79.3381	78.7078	79.0229	63.7071	66.3079	65.0075	0.822748	7.03514e-07
Tb927.10.12950	51.7022	52.2618	51.982	47.7373	46.6719	47.2046	0.908062	0.00931505
Tb927.10.12960	223.246	241.729	232.487	131.905	129.426	130.665	0.562006	7.37461e-46
Tb927.10.12970	43.4976	46.2749	44.8862	65.392	62.9321	64.1621	1.42921	5.49376e-15
Tb927.10.12980	52.4979	50.464	51.4809	53.7855	52.1008	52.9432	1.02836	0.452183
Tb927.10.12990	84.2907	92.193	88.2418	112.653	112.482	112.568	1.27561	8.79744e-09
Tb927.10.1300	32.3112	32.4003	32.3558	27.8605	28.6328	28.2467	0.873105	0.00275
Tb927.10.13000	57.1378	63.4664	60.3021	113.722	108.851	111.286	1.84536	1.67508e-40
Tb927.10.13010	35.2946	32.2939	33.7942	26.0265	25.1533	25.5899	0.757187	3.82805e-07
Tb927.10.13020	59.7057	57.6685	58.6871	50.7493	50.1398	50.4445	0.859546	6.65848e-05
Tb927.10.13030	47.0212	48.3133	47.6673	33.6416	32.0794	32.8605	0.68928	1.07634e-21
Tb927.10.13050	0.513012	0.762821	0.637916	0.893547	0.590445	0.741996	1.15144	0.864932
Tb927.10.13060	0.208637	0.482583	0.34561	1.55741	0.896479	1.22695	3.48567	0.000379463
Tb927.10.13070	42.7832	44.3969	43.5901	15.1714	14.6851	14.9282	0.342437	1.58143e-175
Tb927.10.13090	64.896	61.8172	63.3566	38.6892	38.4359	38.5625	0.608667	1.2294e-38
Tb927.10.1310	34.7157	37.6457	36.1807	35.3584	35.6065	35.4825	0.980685	0.631492
Tb927.10.13110	255.352	249.181	252.266	219.831	235.727	227.779	0.903075	0.0133581
Tb927.10.13140	101.251	112.849	107.05	147.3	148.533	147.917	1.38169	4.01604e-12
Tb927.10.13150	41.91	44.598	43.254	36.5621	38.8871	37.7246	0.872243	0.000931438
Tb927.10.13160	33.4204	33.0374	33.2289	42.796	46.389	44.5925	1.34221	2.85791e-11
Tb927.10.13170	24.0284	23.1078	23.5681	27.3298	29.7236	28.5267	1.21073	0.000854315
Tb927.10.13180	34.9673	34.7342	34.8508	48.4895	48.8346	48.6621	1.3963	2.81713e-18
Tb927.10.13190	52.9847	56.6068	54.7958	61.8897	67.1835	64.5366	1.1779	0.000406017
Tb927.10.1320	43.1431	49.0844	46.1138	30.6402	31.1646	30.9024	0.670139	1.19335e-16
Tb927.10.13200	28.6697	28.2832	28.4765	26.1384	25.0763	25.6074	0.899152	0.00569304
Tb927.10.13210	33.8611	31.1631	32.5121	35.9298	36.9369	36.4334	1.12073	0.00911234
Tb927.10.13220	41.4359	41.0111	41.2235	51.0055	53.3136	52.1595	1.26537	2.78936e-10
Tb927.10.13230	42.6569	43.4424	43.0496	35.2941	34.9886	35.1414	0.816271	6.10709e-07
Tb927.10.13240	55.9886	54.5159	55.2523	53.4576	52.2839	52.8708	0.956862	0.231076
Tb927.10.13250	44.2459	41.9961	43.121	39.6272	39.6355	39.6314	0.919081	0.0628746
Tb927.10.13260	41.7192	41.6266	41.6729	43.0125	44.9225	43.9675	1.05512	0.169695
Tb927.10.13270	14.0988	13.9449	14.0218	20.7246	20.604	20.6643	1.47368	1.51916e-21
Tb927.10.13280	37.8276	33.5705	35.6991	49.4825	47.8447	48.6636	1.36316	2.34021e-08
Tb927.10.13290	103.202	96.3546	99.7784	69.1363	67.0075	68.0719	0.682207	1.60501e-21
Tb927.10.1330	33.7371	36.3008	35.019	33.4724	33.5063	33.4894	0.956288	0.29271
Tb927.10.13300	50.494	54.6899	52.592	62.5341	62.3005	62.4173	1.18674	0.00022423
Tb927.10.13310	43.2546	48.9803	46.1174	78.3045	75.0918	76.6982	1.66284	3.73072e-23
Tb927.10.13320	75.4127	79.6067	77.5097	94.0235	97.2316	95.6275	1.2338	1.48954e-06
Tb927.10.13330	32.8548	33.6356	33.2452	34.3688	33.7494	34.0591	1.02445	0.52608
Tb927.10.13340	35.6614	33.1077	34.3845	49.4864	55.7885	52.6374	1.53128	1.54653e-08
Tb927.10.13350	30.7836	31.3037	31.0437	29.298	29.3688	29.3334	0.944908	0.114095
Tb927.10.13360	134.734	128.137	131.436	254.772	267.284	261.028	1.98601	2.82674e-49
Tb927.10.13370	86.361	82.8684	84.6147	93.7934	92.9972	93.3953	1.10377	0.0211572
Tb927.10.13380	37.939	36.841	37.39	33.8853	31.9078	32.8965	0.879704	0.00156135
Tb927.10.13390	31.0104	34.3991	32.7048	37.2355	39.2918	38.2636	1.17002	0.000740918
Tb927.10.1340	36.5502	37.7854	37.1678	53.3251	55.6141	54.4696	1.46559	9.11796e-22
Tb927.10.13410	47.9229	46.671	47.2969	39.4684	38.5213	38.9949	0.824405	0.00187117
Tb927.10.13420	69.6284	72.4921	71.0602	53.4997	50.5574	52.0286	0.73202	2.35214e-08
Tb927.10.13430	63.1012	68.7891	65.9452	49.4085	47.2172	48.3129	0.732536	1.12365e-12
Tb927.10.13440	46.1485	48.2177	47.1831	44.4185	43.4127	43.9156	0.930671	0.0687417
Tb927.10.13450	49.8539	43.3769	46.6154	59.2685	57.7343	58.5014	1.25499	3.90564e-06
Tb927.10.13460	32.5442	27.292	29.9181	31.7954	33.3749	32.5851	1.08942	0.324595
Tb927.10.13470	34.6145	34.8676	34.741	37.6018	35.1872	36.3945	1.04745	0.23965
Tb927.10.13480	85.2296	82.8209	84.0253	103.507	104.205	103.856	1.23605	2.50378e-08
Tb927.10.13490	93.0601	99.7175	96.3888	101.501	95.923	98.7119	1.02396	0.583742
Tb927.10.1350	26.6077	30.9325	28.7701	34.311	32.2859	33.2984	1.15722	0.00739327
Tb927.10.13500	1294.38	1246.91	1270.64	2273.7	2248.16	2260.93	1.77935	1.15369e-27
Tb927.10.13510	76.4916	74.6237	75.5577	93.3411	93.3772	93.3592	1.23561	4.25738e-09
Tb927.10.13520	77.6036	74.1886	75.8961	64.0261	65.8723	64.9492	0.85583	3.17035e-05
Tb927.10.13530	226.449	209.411	217.93	584.185	603.766	593.975	2.72566	7.96014e-133
Tb927.10.13540	74.4954	78.2896	76.3925	33.7605	34.0241	33.8923	0.44368	1.50058e-84
Tb927.10.13550	48.8869	49.4993	49.1931	45.2304	43.1759	44.2031	0.898505	0.00593425
Tb927.10.13560	45.0456	47.823	46.4343	116.485	109.791	113.138	2.43618	3.53746e-97
Tb927.10.13580	102.511	102.387	102.449	115.481	112.68	114.081	1.11347	0.00407892
Tb927.10.13590	59.9119	59.6083	59.7601	72.338	74.1588	73.2484	1.22573	2.73876e-07
Tb927.10.1360	39.3316	43.1246	41.2281	55.2035	57.1439	56.1737	1.36251	5.05025e-06
Tb927.10.13600	81.9851	80.1633	81.0742	130.806	131.646	131.226	1.61861	1.11172e-28
Tb927.10.13610	34.1398	35.058	34.5989	37.9952	35.9	36.9476	1.06773	0.101151
Tb927.10.13620	56.8957	58.7976	57.8467	62.4223	58.7294	60.5759	1.04703	0.254881
Tb927.10.13630	194.075	180.004	187.039	128.081	130.271	129.176	0.690644	1.29507e-13
Tb927.10.13640	33.9915	38.2156	36.1036	41.5851	43.2458	42.4154	1.17485	0.00125615
Tb927.10.13650	99.372	95.3714	97.3717	112.611	120.303	116.457	1.19623	0.000404929
Tb927.10.13660	38.2341	37.4516	37.8428	55.0558	53.998	54.5269	1.44083	8.7793e-24
Tb927.10.13670	120.531	114.039	117.285	175.914	173.091	174.503	1.48785	1.09275e-21
Tb927.10.13680	25.2058	25.6185	25.4122	32.8433	32.2881	32.5657	1.28141	2.65654e-10
Tb927.10.13690	24.8689	28.5969	26.7329	30.7354	31.3206	31.028	1.16063	0.00338885
Tb927.10.1370	55.706	60.2194	57.9627	82.0411	87.1025	84.5718	1.45916	5.51177e-16
Tb927.10.13700	78.8685	75.0978	76.9831	59.58	65.4561	62.518	0.812483	0.00362851
Tb927.10.13710	175.557	167.955	171.756	197.217	205.397	201.307	1.1721	8.27546e-05
Tb927.10.13720	196.255	187.244	191.75	185.087	199.129	192.108	1.00192	0.967117
Tb927.10.13730	72.6954	75.0094	73.8524	115.614	114.223	114.919	1.55597	1.71693e-31
Tb927.10.13740	78.6885	79.8957	79.2921	100.033	99.9679	100	1.26115	3.17702e-10
Tb927.10.13750	48.9103	49.6422	49.2762	52.5487	51.5159	52.0323	1.05584	0.216723
Tb927.10.13760	47.8758	51.9246	49.9002	48.8289	49.6385	49.2337	0.986647	0.823496
Tb927.10.13770	48.9442	48.1748	48.5595	96.4795	103.651	100.065	2.06093	1.53322e-32
Tb927.10.13780	82.7526	69.1368	75.9447	58.7374	59.1808	58.9591	0.77639	1.24455e-05
Tb927.10.13790	164.722	145.923	155.322	58.0287	58.4426	58.2357	0.374945	4.28276e-83
Tb927.10.1380	33.5446	33.8868	33.7157	42.4001	44.9259	43.663	1.29514	1.50255e-11
Tb927.10.13800	112.44	98.7715	105.606	150.803	150.341	150.572	1.42583	3.16538e-14
Tb927.10.13810	80.9962	80.2913	80.6438	116.224	113.023	114.623	1.4212	1.00853e-11
Tb927.10.13820	74.8199	83.0616	78.9407	105.512	106.546	106.029	1.34309	9.08393e-11
Tb927.10.13830	89.0022	92.7365	90.8694	130.041	125.281	127.661	1.40473	1.58227e-17
Tb927.10.13840	46.4982	45.9223	46.2103	52.4119	49.6131	51.0125	1.10374	0.0255314
Tb927.10.13850	62.0263	67.8073	64.9168	130.035	132.049	131.042	2.01853	2.45124e-64
Tb927.10.13860	125.881	119.463	122.672	70.5078	70.2139	70.3609	0.573581	4.68253e-47
Tb927.10.13870	70.5359	77.8887	74.2123	109.915	110.086	110.001	1.48219	1.40534e-20
Tb927.10.13880	33.4694	33.8536	33.6615	36.8023	35.6478	36.2251	1.07609	0.0435324
Tb927.10.13890	27.4028	28.6554	28.0291	27.3797	25.6527	26.5162	0.945812	0.218931
Tb927.10.1390	153.427	120.557	136.992	172.51	174.796	173.653	1.26766	0.000466678
Tb927.10.13900	63.3128	65.2363	64.2746	54.5783	54.0393	54.3088	0.844915	2.09118e-05
Tb927.10.13910	85.784	86.255	86.0195	111.322	107.508	109.415	1.27184	7.02544e-09
Tb927.10.13920	136.425	140.29	138.358	221.51	228.788	225.149	1.62735	1.33503e-32
Tb927.10.13930	42.9124	36.7181	39.8152	29.5461	29.8863	29.7162	0.74644	1.38535e-06
Tb927.10.13940	60.1082	82.7871	71.4476	67.0617	69.4852	68.2735	0.955543	0.645666
Tb927.10.13950	89.7693	88.0218	88.8955	98.6065	96.1384	97.3725	1.09529	0.0228243
Tb927.10.13960	60.1232	57.9242	59.0237	63.0889	60.2517	61.6703	1.04477	0.252063
Tb927.10.13970	61.0424	61.201	61.1217	74.9875	76.9079	75.9477	1.24264	6.73091e-08
Tb927.10.13980	61.2566	63.23	62.2433	74.3349	70.854	72.5944	1.1661	0.00122667
Tb927.10.13990	42.1208	45.6755	43.8981	48.6428	49.7344	49.1886	1.12052	0.0136268
Tb927.10.1400	132.032	123.645	127.838	122.094	121.655	121.874	0.953369	0.240251
Tb927.10.14000	57.4933	62.6399	60.0666	96.1284	83.1925	89.6605	1.49258	2.67181e-12
Tb927.10.14010	119.676	113.74	116.708	118.308	116.453	117.381	1.00576	0.883249
Tb927.10.14020	63.2719	65.2028	64.2374	68.2888	69.9833	69.136	1.0763	0.0517554
Tb927.10.14030	274.582	247.893	261.237	151.028	145.526	148.277	0.567591	3.63756e-29
Tb927.10.14040	165.032	168.221	166.626	132.447	126.847	129.647	0.778024	6.21881e-11
Tb927.10.14050	15.8309	15.469	15.6499	9.94156	8.50286	9.22221	0.588683	7.94553e-08
Tb927.10.14060	0.526692	0.783163	0.654927	1.04843	1.03052	1.03948	1.57605	0.274118
Tb927.10.14090	96.9558	102.205	99.5804	163.895	160.445	162.17	1.62848	1.12973e-31
Tb927.10.1410	98.1501	95.8974	97.0238	94.7597	96.4214	95.5906	0.985289	0.704454
Tb927.10.14110	70.1159	77.9084	74.0121	122.003	126.277	124.14	1.67724	4.55998e-20
Tb927.10.14130	127.671	138.973	133.322	193.625	200.964	197.295	1.47985	6.76022e-19
Tb927.10.14140	891.538	691.474	791.506	98.8995	104.368	101.634	0.128409	7.32529e-125
Tb927.10.14150	245.447	218.612	232.03	91.1334	86.1832	88.6583	0.382089	1.69733e-76
Tb927.10.14160	447.084	387.441	417.262	31.9362	32.7492	32.3427	0.0775239	0
Tb927.10.14170	145.577	129.891	137.734	129.285	129.624	129.454	0.939918	0.164562
Tb927.10.14180	124.8	127.995	126.397	115.917	123.36	119.638	0.946604	0.154094
Tb927.10.14190	56.6608	60.6484	58.6546	60.861	66.5593	63.7102	1.08631	0.0717829
Tb927.10.1420	123.699	120.892	122.296	135.647	135.207	135.427	1.10738	0.00711666
Tb927.10.14200	85.6878	83.7781	84.733	68.5784	76.6239	72.6011	0.857009	0.000929051
Tb927.10.14210	175.043	179.516	177.279	246.708	252.384	249.546	1.40767	1.88548e-20
Tb927.10.14220	101.758	112.236	106.997	85.0986	83.2714	84.185	0.786749	3.54155e-08
Tb927.10.14230	43.5903	41.42	42.5051	33.3699	35.1586	34.2643	0.806178	3.66397e-07
Tb927.10.14240	70.2772	72.7973	71.5372	90.9898	87.7756	89.3827	1.24935	2.9862e-09
Tb927.10.14250	62.0793	65.3198	63.6995	103.052	106.575	104.813	1.64547	5.40997e-34
Tb927.10.14260	118.062	118.904	118.483	159.501	174.935	167.218	1.41152	1.78282e-14
Tb927.10.14270	3.39378	3.08991	3.24185	1.26849	1.48865	1.37857	0.426289	9.2021e-21
Tb927.10.14280	65.542	64.8685	65.2052	90.8925	94.2307	92.5616	1.41967	1.43721e-14
Tb927.10.14290	81.2365	88.957	85.0968	67.2646	71.1615	69.2131	0.813469	0.000786354
Tb927.10.1430	70.7742	67.5716	69.1729	42.8921	43.4498	43.1709	0.624169	3.43306e-24
Tb927.10.14300	55.0257	52.9845	54.0051	40.0959	41.5386	40.8172	0.755849	1.65962e-12
Tb927.10.14310	89.6097	92.8557	91.2327	101.794	102.456	102.125	1.11938	0.00226791
Tb927.10.14320	46.878	42.4299	44.654	37.9596	38.4642	38.2119	0.855766	0.000425588
Tb927.10.14330	44.1598	48.0637	46.1117	65.9186	66.3316	66.1251	1.43399	1.69607e-16
Tb927.10.14340	40.8814	39.7252	40.3033	45.1683	46.0684	45.6183	1.13191	0.00135227
Tb927.10.14350	118.002	111.181	114.591	154.255	160.192	157.224	1.3722	3.80136e-10
Tb927.10.14360	96.1193	93.7813	94.9503	99.4057	100.37	99.8879	1.05204	0.166337
Tb927.10.14370	88.7161	101.212	94.9642	122.985	128.878	125.931	1.3261	1.19589e-06
Tb927.10.14380	49.469	51.0259	50.2475	52.9706	53.8557	53.4131	1.06302	0.0961347
Tb927.10.14390	76.8014	74.7244	75.7629	95.223	96.6279	95.9255	1.26616	7.0039e-11
Tb927.10.1440	78.7752	83.0297	80.9025	104.684	108.946	106.815	1.32036	1.39891e-10
Tb927.10.14400	44.9893	46.2235	45.6064	42.713	44.7827	43.7479	0.959299	0.295439
Tb927.10.14410	38.7528	37.5215	38.1372	33.5647	32.6203	33.0925	0.867696	0.000243125
Tb927.10.14420	34.7313	32.1229	33.4271	29.7284	27.4928	28.6106	0.855857	0.000786577
Tb927.10.14430	59.671	60.2359	59.9535	56.4715	55.2334	55.8524	0.931569	0.0619723
Tb927.10.14440	67.7864	67.8786	67.8325	71.0463	75.0557	73.051	1.07709	0.0790968
Tb927.10.14450	28.057	28.4351	28.246	19.658	21.087	20.3725	0.721485	2.95487e-10
Tb927.10.14460	49.2701	49.6628	49.4665	44.1723	45.5406	44.8565	0.906846	0.0092202
Tb927.10.14470	68.5173	60.439	64.4781	42.8405	43.2915	43.066	0.667928	9.81604e-14
Tb927.10.14480	35.9098	39.9042	37.907	22.4388	21.9027	22.1707	0.584828	2.3311e-32
Tb927.10.14490	87.0027	77.5722	82.2874	64.5423	66.4362	65.4892	0.795927	7.72118e-07
Tb927.10.1450	38.9313	31.471	35.2011	31.8528	29.3611	30.6069	0.869481	0.0510146
Tb927.10.14500	210.161	180.933	195.547	128.882	131.55	130.216	0.665936	4.10531e-15
Tb927.10.14510	85.7145	83.1022	84.4084	71.2862	71.2593	71.2727	0.844386	2.42607e-05
Tb927.10.14520	51.4075	48.4026	49.905	43.515	42.3976	42.9563	0.860729	0.000317563
Tb927.10.14530	131.096	130.365	130.73	152.839	158.697	155.768	1.19157	3.05383e-06
Tb927.10.14550	13.3565	8.17522	10.7659	11.6431	11.906	11.7746	1.0938	0.468366
Tb927.10.14560	34.3873	37.4486	35.918	42.5728	43.5303	43.0516	1.19861	1.89165e-05
Tb927.10.14570	52.1519	51.8205	51.9862	48.8922	45.0912	46.9917	0.903804	0.0127212
Tb927.10.14580	1037.87	933.523	985.697	1813.72	1855.46	1834.59	1.86122	4.1446e-28
Tb927.10.14590	61.1203	60.9649	61.0426	53.1145	54.1783	53.6464	0.878902	0.00173185
Tb927.10.1460	41.9154	42.5908	42.2531	34.9644	34.9597	34.962	0.827441	1.17345e-07
Tb927.10.14600	658.661	578.756	618.708	1217.55	1211.12	1214.33	1.9627	7.9214e-30
Tb927.10.14610	53.6711	53.6296	53.6503	52.6084	50.752	51.6802	0.963242	0.34604
Tb927.10.14640	41.6915	45.6254	43.6585	56.1722	52.4588	54.3155	1.24379	0.000143058
Tb927.10.14650	133.674	132.746	133.21	228.426	227.685	228.056	1.71196	3.95075e-42
Tb927.10.14660	77.0892	84.185	80.6371	96.2717	94.6399	95.4558	1.1837	5.11886e-05
Tb927.10.14680	53.6097	54.637	54.1234	99.1518	95.6521	97.4019	1.79943	2.10768e-48
Tb927.10.14690	92.1406	95.1156	93.6281	67.9537	68.2385	68.0961	0.727309	4.36115e-17
Tb927.10.14700	235.169	223.218	229.194	257.689	279.837	268.763	1.1727	0.000883732
Tb927.10.14720	72.6805	72.897	72.7888	79.5097	74.1462	76.828	1.05534	0.183481
Tb927.10.14730	72.3312	81.1385	76.7348	76.1638	80.3612	78.2625	1.01994	0.675934
Tb927.10.14740	79.5667	78.722	79.1443	63.4939	60.5876	62.0408	0.783804	2.87278e-10
Tb927.10.14750	81.076	70.5167	75.7964	124.281	130.073	127.177	1.67801	1.01783e-24
Tb927.10.14760	751.16	727.62	739.39	249.476	257.735	253.605	0.343008	6.65671e-126
Tb927.10.14770	67.1717	63.2272	65.1995	67.9597	67.3027	67.6312	1.0373	0.335491
Tb927.10.14780	168.541	167.762	168.152	126.018	125.593	125.806	0.748168	7.31174e-17
Tb927.10.14790	326.329	319.962	323.145	402.002	424.575	413.288	1.27897	4.61474e-07
Tb927.10.14800	24.9941	24.6252	24.8097	18.3407	17.7287	18.0347	0.726832	2.18773e-09
Tb927.10.14810	188.677	194.21	191.443	259.217	255.249	257.233	1.34359	5.45052e-16
Tb927.10.14820	187.378	186.16	186.769	409.372	426.065	417.719	2.23657	2.29501e-73
Tb927.10.14850	3.42785	3.0744	3.25112	2.39633	1.76597	2.08115	0.638357	0.0139387
Tb927.10.14860	77.3302	78.4396	77.8849	81.3716	76.9709	79.1712	1.01645	0.684118
Tb927.10.14870	33.927	36.2586	35.0928	48.792	44.2443	46.5182	1.32535	1.71788e-09
Tb927.10.14880	33.8389	34.5222	34.1805	34.8635	34.0635	34.4635	1.00821	0.826678
Tb927.10.14890	259.697	223.263	241.48	40.0224	39.6497	39.8361	0.164969	5.68123e-184
Tb927.10.1490	84.4228	76.4962	80.4595	67.9216	71.3838	69.6527	0.865712	0.00507138
Tb927.10.14900	29.1619	27.5267	28.3443	24.4698	25.8133	25.1415	0.887197	0.00887866
Tb927.10.14910	84.952	83.9103	84.4311	48.3102	48.8522	48.5812	0.575423	6.12855e-54
Tb927.10.14920	46.7673	43.3863	45.0768	41.4981	40.8885	41.1933	0.913849	0.0342018
Tb927.10.14930	22.8586	24.2	23.5293	21.806	21.5717	21.6888	0.921699	0.174413
Tb927.10.14940	48.0013	53.5215	50.7614	46.285	41.1414	43.7132	0.860826	0.06052
Tb927.10.14950	67.395	73.1389	70.2669	86.9289	82.1927	84.5608	1.20329	1.77503e-05
Tb927.10.14980	88.533	80.4055	84.4693	74.9537	76.9705	75.9621	0.899329	0.0157658
Tb927.10.14990	92.8648	88.8559	90.8604	58.6163	57.4836	58.0499	0.638885	2.62558e-29
Tb927.10.150	55.1749	51.529	53.3519	52.4948	50.3952	51.445	0.964172	0.505278
Tb927.10.1500	87.9989	92.0014	90.0001	157.201	158.608	157.904	1.75448	3.72835e-35
Tb927.10.15000	75.9921	82.158	79.0751	75.3093	75.6448	75.4771	0.95448	0.251111
Tb927.10.15010	72.5968	71.2726	71.9347	73.4179	72.388	72.903	1.01343	0.718683
Tb927.10.15020	16.5522	15.6936	16.1229	6.92336	6.19326	6.55831	0.406579	1.08096e-72
Tb927.10.15040	8.59148	8.03004	8.31076	2.80963	2.73829	2.77396	0.333835	1.09306e-47
Tb927.10.15070	8.85135	7.39653	8.12394	5.861	6.97119	6.4161	0.791134	0.0657954
Tb927.10.15080	34.694	35.0747	34.8843	27.4852	27.7791	27.6321	0.792119	2.38627e-09
Tb927.10.15090	43.5457	40.1708	41.8583	39.0407	41.6625	40.3516	0.964252	0.534405
Tb927.10.1510	56.3543	48.0516	52.2029	58.0195	58.7929	58.4062	1.11884	0.0667773
Tb927.10.15120	601.04	543.77	572.405	1107.15	1147.34	1127.25	1.96935	1.71151e-37
Tb927.10.15130	84.3659	82.9051	83.6355	78.2674	75.4068	76.8371	0.918623	0.0382804
Tb927.10.15140	242.147	237.925	240.036	273.836	275.113	274.475	1.14349	0.00022654
Tb927.10.15150	125.815	134.201	130.008	230.75	229.577	230.163	1.77024	9.44457e-42
Tb927.10.15160	46.1043	46.0487	46.0765	31.7092	31.8095	31.7593	0.689286	9.06345e-26
Tb927.10.15170	49.2071	51.4654	50.3362	70.3989	72.5469	71.4729	1.41993	8.80396e-21
Tb927.10.15180	200.066	209.448	204.757	372.378	394.598	383.488	1.8729	2.78444e-38
Tb927.10.15190	38.5607	39.2618	38.9112	35.2343	36.0688	35.6515	0.916283	0.0211184
Tb927.10.1520	67.3727	74.618	70.9953	54.9151	55.4833	55.1992	0.777499	2.44776e-07
Tb927.10.15200	61.5571	54.6582	58.1077	38.3946	37.868	38.1313	0.656244	1.24932e-13
Tb927.10.15210	68.7275	73.3673	71.0474	60.4974	59.4726	59.985	0.844229	0.000137785
Tb927.10.15220	101.084	106.831	103.958	187.608	185.121	186.365	1.79256	3.08259e-49
Tb927.10.15230	77.7284	77.666	77.6972	86.9378	88.8315	87.8847	1.13118	0.00162695
Tb927.10.15240	43.6309	46.176	44.9034	44.8656	49.5317	47.1987	1.05118	0.29511
Tb927.10.15250	97.1901	86.1922	91.6912	83.7994	86.9434	85.3714	0.931138	0.123507
Tb927.10.15260	17.0457	16.611	16.8283	15.0049	15.4772	15.2411	0.905827	0.0276925
Tb927.10.15270	37.3323	35.0544	36.1934	51.3789	50.5733	50.9761	1.40842	7.27474e-15
Tb927.10.15280	24.7546	22.9049	23.8298	19.4242	19.0624	19.2433	0.807526	2.12775e-07
Tb927.10.15290	20.6749	20.1203	20.3976	27.1731	26.0273	26.6002	1.30401	1.24767e-11
Tb927.10.1530	24.0715	28.0609	26.0662	27.5779	27.5961	27.587	1.05829	0.277795
Tb927.10.15300	33.2175	30.445	31.8313	28.6318	28.2115	28.4216	0.89289	0.00611716
Tb927.10.15310	5.70243	3.5303	4.61636	4.4361	3.58081	4.00846	0.868149	0.394501
Tb927.10.15320	143.712	149.174	146.443	105.966	106.127	106.046	0.724152	1.58342e-11
Tb927.10.15330	31.5168	27.4624	29.4896	33.4203	32.7553	33.0878	1.12204	0.0244986
Tb927.10.15350	148.132	121.53	134.831	60.3431	64.3969	62.37	0.462687	7.08791e-28
Tb927.10.15370	12.8849	13.6996	13.2922	22.0862	23.6334	22.8598	1.71997	2.67536e-17
Tb927.10.15380	25.4429	26.6603	26.0516	38.5796	39.909	39.2443	1.50647	1.9656e-16
Tb927.10.15390	21.2827	18.4715	19.8771	16.8017	16.5928	16.6972	0.840053	0.000563897
Tb927.10.1540	21.0968	19.7697	20.4332	20.6061	19.7146	20.1604	0.98653	0.787129
Tb927.10.15400	36.6619	33.545	35.1034	33.9197	32.6354	33.2776	0.947972	0.247698
Tb927.10.15410	134.751	141.948	138.35	1011.83	936.873	974.35	7.04243	3.81406e-256
Tb927.10.15420	64.5568	63.7697	64.1632	89.7809	88.8821	89.3315	1.39222	1.89791e-19
Tb927.10.15430	53.8614	53.4455	53.6535	51.1197	51.133	51.1264	0.952905	0.185361
Tb927.10.15440	70.475	68.0817	69.2784	47.2205	45.7345	46.4775	0.670825	4.70693e-20
Tb927.10.15450	33.2454	36.6854	34.9654	39.0108	39.3647	39.1878	1.12072	0.0144934
Tb927.10.15460	53.7226	58.8677	56.2952	32.1955	35.7046	33.95	0.603211	1.4555e-22
Tb927.10.15470	19.9968	21.2039	20.6003	27.8353	31.061	29.4481	1.42978	1.04433e-10
Tb927.10.15480	72.8944	74.8526	73.8735	72.0413	71.6448	71.843	0.972491	0.440963
Tb927.10.15490	76.3377	75.9161	76.1269	111.748	114.6	113.174	1.48671	1.43438e-27
Tb927.10.1550	75.7529	77.5055	76.6292	85.0423	81.3462	83.1943	1.08558	0.0273718
Tb927.10.15500	29.087	31.4252	30.2561	27.7938	25.9414	26.8676	0.887734	0.0626072
Tb927.10.15510	38.573	39.7881	39.1806	66.5162	66.4634	66.4898	1.69689	9.02863e-25
Tb927.10.15520	59.1216	53.5894	56.3555	58.0449	58.7678	58.4063	1.03644	0.400242
Tb927.10.15530	38.1262	37.2749	37.7006	60.1559	59.2996	59.7277	1.58422	3.74351e-35
Tb927.10.15540	37.6945	38.5609	38.1277	36.6824	38.4325	37.5575	0.985134	0.693795
Tb927.10.15550	65.1411	66.7839	65.9625	57.6555	57.9495	57.8025	0.876294	0.00153128
Tb927.10.15560	49.5145	51.3271	50.4208	45.3568	45.8747	45.6158	0.904732	0.0889954
Tb927.10.15570	33.4961	34.1419	33.819	28.1364	31.4864	29.8114	0.881737	0.00998081
Tb927.10.15580	43.2712	39.9801	41.6257	41.9796	45.2213	43.6005	1.04778	0.512343
Tb927.10.15590	55.8441	57.9918	56.9179	32.1314	32.2866	32.209	0.565916	6.20723e-25
Tb927.10.1560	40.0982	37.7275	38.9129	86.6568	88.3643	87.5105	2.24894	2.74048e-88
Tb927.10.15600	40.4776	38.5133	39.4955	47.2617	49.6704	48.466	1.22733	1.27329e-05
Tb927.10.15610	27.7634	25.8416	26.8025	16.075	14.3551	15.215	0.567502	2.17677e-27
Tb927.10.15630	32.2852	34.4893	33.3872	14.8569	17.3464	16.1017	0.482761	3.99968e-16
Tb927.10.15640	43.256	46.0872	44.6716	52.5678	53.3254	52.9466	1.18523	1.13228e-05
Tb927.10.15650	20.5682	23.1404	21.8543	21.4205	22.9673	22.1939	1.01566	0.77984
Tb927.10.15660	27.2335	28.0884	27.661	28.9704	27.605	28.2877	1.0225	0.583334
Tb927.10.15670	33.865	36.7858	35.3254	33.3469	35.8205	34.5837	0.97911	0.645459
Tb927.10.15680	42.086	39.4355	40.7607	33.3675	33.9372	33.6523	0.82562	6.71576e-05
Tb927.10.15690	50.3398	54.4646	52.4022	50.7277	54.6727	52.7002	1.00585	0.919905
Tb927.10.1570	105.062	112.209	108.636	285.165	276.606	280.886	2.58522	4.62819e-106
Tb927.10.15700	46.1771	41.4404	43.8087	47.9951	46.8244	47.4097	1.0822	0.155924
Tb927.10.15710	36.6673	37.8287	37.248	59.596	59.9315	59.7637	1.60443	2.53405e-27
Tb927.10.15720	129.622	130.953	130.287	105.819	108.946	107.383	0.824241	5.88186e-08
Tb927.10.15730	29.7434	28.7576	29.2505	22.9254	22.3525	22.6389	0.773961	6.11796e-08
Tb927.10.15740	28.7113	29.8411	29.2762	33.3295	34.0719	33.7007	1.15117	0.000993383
Tb927.10.15750	31.3316	24.6893	28.0105	35.0956	33.0649	34.0803	1.2167	0.0055235
Tb927.10.15760	226.542	188.232	207.387	259.769	247.205	253.487	1.22229	0.000941654
Tb927.10.15770	41.3496	44.8424	43.096	36.3779	36.0781	36.228	0.840587	0.000100654
Tb927.10.15780	24.6065	27.175	25.8908	26.454	27.5813	27.0176	1.04357	0.354193
Tb927.10.15790	70.6164	78.6515	74.634	97.7852	93.7	95.7426	1.2826	8.32921e-06
Tb927.10.1580	30.0558	30.986	30.5209	52.4784	53.1339	52.8061	1.73004	2.44657e-17
Tb927.10.15800	29.0107	29.4907	29.2507	30.492	34.3193	32.4056	1.10818	0.0617484
Tb927.10.15810	24.3563	26.3564	25.3564	35.1104	34.7102	34.9103	1.37657	3.60654e-07
Tb927.10.15820	43.6384	43.1478	43.3931	45.3062	45.5329	45.4195	1.04672	0.341389
Tb927.10.15830	60.9173	63.577	62.2471	74.1594	68.7754	71.4674	1.14788	0.00318274
Tb927.10.15840	19.4084	21.7633	20.5859	26.5554	28.0302	27.2928	1.32584	5.01409e-09
Tb927.10.15850	37.6565	37.4029	37.5297	34.5877	36.9799	35.7838	0.953696	0.306817
Tb927.10.15860	37.4891	40.904	39.1965	42.4776	44.4218	43.4497	1.1086	0.114976
Tb927.10.15870	34.605	38.3491	36.477	31.2944	33.2152	32.2548	0.88438	0.0488062
Tb927.10.15880	21.2693	21.9632	21.6163	16.962	16.7317	16.8469	0.77931	2.02995e-09
Tb927.10.15890	7.32392	5.97208	6.648	6.52524	6.59123	6.55824	0.98673	0.887108
Tb927.10.15910	36.5393	36.0126	36.2759	11.5531	12.2604	11.9068	0.328372	2.10081e-138
Tb927.10.15920	43.669	46.4012	45.0351	117.408	123.253	120.331	2.67189	5.59115e-85
Tb927.10.15930	12.5577	12.9923	12.775	12.8728	13.0593	12.966	1.01499	0.804515
Tb927.10.15940	25.8592	29.3152	27.5872	37.294	40.3728	38.8334	1.40776	4.26838e-09
Tb927.10.15950	19.8261	20.5468	20.1864	25.8058	25.2387	25.5223	1.26412	0.000113682
Tb927.10.15960	41.3829	39.9633	40.6731	30.8699	31.9037	31.3868	0.771832	3.90404e-06
Tb927.10.15970	14.9093	14.3811	14.6452	17.8401	17.2121	17.5261	1.19655	0.000404284
Tb927.10.15980	28.6464	33.5534	31.0999	36.765	33.8032	35.2841	1.13411	0.143073
Tb927.10.160	64.1906	66.3657	65.2782	73.3386	74.9556	74.1471	1.1359	0.000908105
Tb927.10.1600	29.323	31.8296	30.5763	28.5124	26.4785	27.4954	0.898988	0.0570294
Tb927.10.16010	3.49756	2.60034	3.04895	2.32927	2.67576	2.50252	0.822548	0.201856
Tb927.10.16020	55.1014	55.5571	55.3293	39.4413	41.0916	40.2664	0.727886	7.73322e-13
Tb927.10.16030	41.4446	42.876	42.1603	44.8214	46.4083	45.6149	1.08203	0.0724161
Tb927.10.16040	38.5969	40.5904	39.5936	39.5057	36.9927	38.2492	0.965879	0.416571
Tb927.10.16050	71.5423	72.4425	71.9924	89.6352	87.0388	88.337	1.22689	7.6593e-06
Tb927.10.16060	67.5959	65.9949	66.7954	174.762	179.388	177.075	2.65105	1.49598e-90
Tb927.10.16070	30.371	27.9312	29.1511	37.0733	36.7142	36.8938	1.26561	5.71827e-05
Tb927.10.16080	130.889	128.585	129.737	234.024	244.569	239.297	1.84462	1.23962e-49
Tb927.10.16090	23.7183	25.8862	24.8023	32.1093	31.3387	31.724	1.27894	1.23851e-08
Tb927.10.1610	147.265	152.928	150.097	185.489	183.086	184.288	1.22772	1.80602e-07
Tb927.10.16100	143.241	114.579	128.91	141.229	163.458	152.343	1.18184	0.0249217
Tb927.10.16110	27.3043	22.6399	24.9721	38.3255	36.3127	37.3191	1.4944	4.49544e-10
Tb927.10.16120	209.325	205.056	207.19	186.653	185.998	186.325	0.899296	0.0122763
Tb927.10.16130	53.5251	52.0803	52.8027	65.1664	66.7416	65.954	1.24925	0.00177481
Tb927.10.16140	74.2325	80.8461	77.5393	62.2872	58.9163	60.6017	0.781428	2.6955e-07
Tb927.10.16150	33.9149	35.3643	34.6396	49.1196	49.932	49.5258	1.42975	6.1297e-20
Tb927.10.16160	20.2759	20.4897	20.3828	29.4544	29.363	29.4087	1.44273	9.9481e-11
Tb927.10.16170	25.0093	25.4591	25.2342	37.1939	38.7184	37.9562	1.50428	7.71489e-15
Tb927.10.16180	15.2232	14.8787	15.0509	18.5048	18.038	18.2714	1.2138	0.00309126
Tb927.10.1620	37.0686	34.7211	35.8949	44.8051	45.2026	45.0039	1.25383	3.71661e-08
Tb927.10.1630	69.144	68.821	68.9825	99.1377	98.1798	98.6588	1.43018	3.44272e-22
Tb927.10.1650	23.0047	26.1997	24.6022	14.5447	13.2976	13.9212	0.56561	3.81598e-11
Tb927.10.1660	35.3315	30.3938	32.8627	51.5525	52.8983	52.2254	1.58937	1.71915e-15
Tb927.10.1670	8.46469	11.188	9.82636	5.73359	5.95366	5.84362	0.59496	8.5912e-05
Tb927.10.1680	34.1961	33.4455	33.8208	24.2062	24.8826	24.5444	0.725838	1.69203e-11
Tb927.10.1690	46.6009	49.3855	47.9932	69.6039	71.1596	70.3817	1.46649	1.24313e-18
Tb927.10.170	150.716	139.341	145.029	191.138	192.947	192.042	1.32419	1.4441e-10
Tb927.10.1700	56.9325	62.5647	59.7486	61.7639	63.3851	62.5745	1.0473	0.281542
Tb927.10.1710	68.0957	67.4845	67.7901	64.0474	64.0217	64.0345	0.944604	0.108511
Tb927.10.1720	33.0175	34.3208	33.6691	50.5363	49.3634	49.9498	1.48342	5.39513e-24
Tb927.10.1730	52.2738	53.1315	52.7026	60.9234	60.8434	60.8834	1.1552	0.000277811
Tb927.10.1740	37.6712	38.5191	38.0952	45.6934	43.5294	44.6114	1.17085	0.000379729
Tb927.10.1750	34.9502	31.6246	33.2874	38.3048	37.7559	38.0304	1.1425	0.0249527
Tb927.10.1760	5.62603	7.47564	6.55084	12.2118	7.6876	9.9497	1.51745	0.0610761
Tb927.10.1770	56.3834	54.4889	55.4361	12.1657	10.6369	11.4013	0.205521	3.7277e-134
Tb927.10.1780	57.1176	61.9122	59.5149	7.571	7.92553	7.74826	0.130418	9.28851e-105
Tb927.10.1790	2.42968	5.59402	4.01185	1.44315	2.81446	2.1288	0.532099	0.0964332
Tb927.10.180	169.529	182.13	175.83	352.72	344.28	348.5	1.98197	1.93183e-52
Tb927.10.1800	24.5154	25.9337	25.2246	22.2446	20.2994	21.272	0.843001	0.00481856
Tb927.10.1810	41.3478	37.2368	39.2923	45.884	48.566	47.225	1.20222	0.012576
Tb927.10.1820	41.9615	45.1427	43.5521	41.0964	38.5846	39.8405	0.914561	0.101429
Tb927.10.1830	73.1469	80.2657	76.7063	72.59	77.4074	74.9987	0.977839	0.656033
Tb927.10.1840	48.1931	51.2767	49.7349	38.6792	40.9706	39.8249	0.800845	2.37292e-07
Tb927.10.1850	56.7954	57.9928	57.3941	51.6476	50.765	51.2063	0.892134	0.00290225
Tb927.10.1860	60.0462	63.537	61.7916	69.334	72.6421	70.9881	1.14891	0.0009418
Tb927.10.1870	67.2292	69.5487	68.389	79.5232	86.1073	82.8153	1.21116	0.000175375
Tb927.10.1880	69.3341	71.7389	70.5365	95.2442	99.1216	97.1829	1.37786	1.44999e-12
Tb927.10.1890	45.2724	45.0809	45.1767	42.4835	41.3967	41.9401	0.92834	0.0777036
Tb927.10.190	699.821	626.491	663.156	1377.08	1371.32	1374.2	2.07221	5.75913e-37
Tb927.10.1900	28.8677	26.5664	27.7171	25.2607	25.1884	25.2246	0.910108	0.0277349
Tb927.10.1910	31.3056	27.9273	29.6164	32.8039	30.6106	31.7073	1.07056	0.1703
Tb927.10.1930	39.7305	43.0105	41.3705	63.0088	61.6434	62.3261	1.50642	7.56801e-24
Tb927.10.1940	17.9814	17.4853	17.7334	17.6269	17.0951	17.361	0.978882	0.727278
Tb927.10.1950	35.5351	33.8096	34.6723	43.3609	43.1272	43.244	1.24723	9.38656e-09
Tb927.10.1960	33.4105	35.6684	34.5394	57.524	57.2765	57.4003	1.66179	4.26578e-39
Tb927.10.1970	52.9174	51.0086	51.963	53.2487	51.1069	52.1778	1.00411	0.926273
Tb927.10.1980	37.6302	36.4165	37.0233	33.1364	35.4647	34.3006	0.926622	0.0654369
Tb927.10.1990	90.3766	89.862	90.1193	92.2494	91.8757	92.0626	1.02156	0.608258
Tb927.10.200	557.501	476.016	516.759	276.825	281.168	278.997	0.539912	1.84284e-28
Tb927.10.2000	53.264	55.3397	54.3019	60.4159	62.5927	61.5043	1.13269	0.00106024
Tb927.10.2010	934.153	834.433	884.293	763.206	640.093	701.65	0.793452	0.00146041
Tb927.10.2030	46.2571	46.3966	46.3269	43.3021	42.6505	42.9763	0.927637	0.0415245
Tb927.10.2040	46.8351	46.2819	46.5585	45.2146	43.4564	44.3355	0.952189	0.181135
Tb927.10.2050	39.2628	41.3863	40.3245	61.9014	61.6905	61.7959	1.53237	2.80615e-25
Tb927.10.2060	31.8221	31.1908	31.5065	35.789	35.9577	35.8733	1.13862	0.000317027
Tb927.10.2070	28.1945	32.7949	30.4947	64.4292	66.787	65.6081	2.15122	6.04506e-33
Tb927.10.2080	67.6668	69.5057	68.5862	52.2117	51.5747	51.8932	0.756576	2.56668e-10
Tb927.10.2090	1579.88	1284.42	1432.15	1495.6	1600.28	1547.94	1.08085	0.297794
Tb927.10.210	93.646	93.7846	93.7153	72.8666	70.5877	71.7272	0.765323	8.66477e-14
Tb927.10.2120	39.4006	36.899	38.1498	38.0307	40.7313	39.381	1.03256	0.611006
Tb927.10.2130	42.9963	47.4954	45.2458	31.7985	32.9091	32.3538	0.715095	1.58325e-14
Tb927.10.2150	60.6768	63.1539	61.9153	50.0137	54.2399	52.1268	0.842112	0.00108232
Tb927.10.2160	56.4395	60.6723	58.5559	94.4043	90.5585	92.4814	1.57908	5.93428e-19
Tb927.10.2170	33.3297	32.5808	32.9553	35.707	40.2785	37.9927	1.15362	0.116538
Tb927.10.2180	23.2853	23.1445	23.2149	22.1308	22.6843	22.4075	0.965331	0.459204
Tb927.10.2190	211.971	180.99	196.481	168.892	164.812	166.852	0.849209	0.00195184
Tb927.10.220	685.505	628.092	656.799	1146.28	1159.1	1152.69	1.75504	6.97128e-34
Tb927.10.2200	48.2413	52.5574	50.3993	43.8101	47.0602	45.4352	0.901634	0.0389493
Tb927.10.2210	34.1694	37.9178	36.0436	35.632	36.0834	35.8577	0.994824	0.910574
Tb927.10.2220	33.9509	34.7382	34.3445	18.5976	20.832	19.7148	0.574173	9.49983e-35
Tb927.10.2230	36.9221	40.1192	38.5206	33.8537	33.3531	33.6034	0.872284	0.00156376
Tb927.10.2240	143.857	137.884	140.871	130.731	135.166	132.948	0.943788	0.181322
Tb927.10.2250	36.9672	35.8623	36.4148	29.8474	32.022	30.9347	0.849761	0.00235851
Tb927.10.2260	38.6339	40.8167	39.7253	45.3324	45.5222	45.4273	1.14351	0.000402241
Tb927.10.2270	71.7928	69.7845	70.7886	52.6021	53.4376	53.0198	0.74901	1.40566e-13
Tb927.10.2280	25.1358	26.1697	25.6527	16.3978	16.9417	16.6698	0.649931	4.49756e-19
Tb927.10.2290	73.9832	70.3109	72.147	103.841	102.3	103.071	1.42861	2.6423e-21
Tb927.10.230	159.527	163.568	161.548	274.635	274.442	274.539	1.6994	7.27989e-48
Tb927.10.2300	81.8692	99.8735	90.8714	44.8417	47.9377	46.3897	0.510567	1.19127e-21
Tb927.10.2310	34.3798	32.5167	33.4482	64.6941	65.7534	65.2238	1.95009	4.46958e-61
Tb927.10.2320	49.274	46.2824	47.7782	57.932	55.6521	56.792	1.18858	7.3258e-05
Tb927.10.2330	109.628	112.703	111.166	64.3321	67.3265	65.8293	0.592263	2.75925e-39
Tb927.10.2340	88.1739	89.7041	88.939	97.7887	102.155	99.9721	1.12419	0.0361878
Tb927.10.2350	152.181	153.332	152.756	204.263	210.163	207.213	1.35654	1.05163e-17
Tb927.10.2360	132.539	157.869	145.204	140.762	147.926	144.344	0.994089	0.919651
Tb927.10.2370	162.651	153.515	158.083	270.049	278.239	274.144	1.73422	2.70343e-38
Tb927.10.2380	63.7544	65.2493	64.5019	53.0038	52.7871	52.8955	0.820054	1.77934e-07
Tb927.10.2390	28.431	29.6005	29.0157	10.9412	10.6961	10.8187	0.372834	7.74191e-69
Tb927.10.240	74.3755	77.2226	75.7991	125.112	119.087	122.1	1.61067	1.50835e-34
Tb927.10.2400	15.9689	17.8433	16.9061	3.97343	3.22442	3.59892	0.21261	1.43312e-41
Tb927.10.2410	95.9189	103.501	99.71	14.4281	13.862	14.145	0.141841	0
Tb927.10.2440	132.147	112.939	122.543	38.3581	34.4064	36.3823	0.29685	1.23779e-88
Tb927.10.2450	16.2183	19.8974	18.0578	11.3473	11.7911	11.5692	0.640848	2.6123e-05
Tb927.10.2460	38.6491	38.7491	38.6991	32.0127	30.2673	31.14	0.804549	3.59249e-08
Tb927.10.2470	105.834	100.365	103.1	74.226	73.3947	73.8103	0.715914	1.29023e-18
Tb927.10.2480	29.9062	32.7174	31.3118	24.2064	23.1615	23.6839	0.756299	1.80529e-10
Tb927.10.2490	49.9074	50.6989	50.3031	53.4266	54.8255	54.1261	1.07605	0.0486482
Tb927.10.250	36.6784	39.0635	37.8709	35.0125	34.1798	34.5962	0.913451	0.0245252
Tb927.10.2500	28.931	30.9956	29.9633	20.1564	18.3778	19.2671	0.642789	8.7326e-14
Tb927.10.2510	42.3369	44.8904	43.6136	50.4718	50.3132	50.3925	1.15538	0.000295321
Tb927.10.2520	48.2187	49.7356	48.9772	48.0857	49.775	48.9304	0.9991	0.981834
Tb927.10.2530	156.192	143.375	149.783	179.919	175.496	177.708	1.18642	3.83837e-05
Tb927.10.2540	60.1545	65.5047	62.8296	49.8502	50.8805	50.3653	0.801644	1.37935e-05
Tb927.10.2550	36.2469	37.7909	37.0189	46.0014	43.534	44.7677	1.20908	4.89861e-05
Tb927.10.2560	167.202	184.559	175.88	933.664	825.74	879.702	5.00155	1.11149e-137
Tb927.10.2570	78.7366	80.4546	79.5956	51.2478	50.4161	50.832	0.638617	4.88473e-29
Tb927.10.2580	62.4666	64.5114	63.489	80.7312	86.1664	83.4488	1.31453	2.83001e-10
Tb927.10.2590	17.428	17.9033	17.6656	15.6635	16.0021	15.8328	0.896316	0.0110589
Tb927.10.260	128.001	126.134	127.068	124.753	123.103	123.928	0.975255	0.64436
Tb927.10.2600	30.1666	32.2804	31.2235	25.5974	24.0844	24.8409	0.795414	8.09027e-07
Tb927.10.2610	49.7032	46.4044	48.0538	25.4034	26.7161	26.0598	0.542435	2.26875e-41
Tb927.10.2620	156.78	154.451	155.615	209.058	212.269	210.663	1.35378	4.52731e-17
Tb927.10.2630	70.3716	71.5551	70.9634	70.8184	73.6096	72.214	1.01773	0.67456
Tb927.10.2640	116.986	111.635	114.311	67.7884	72.9085	70.3484	0.615461	2.62844e-27
Tb927.10.2650	41.8868	41.0977	41.4923	36.6457	35.7877	36.2167	0.872828	0.000296001
Tb927.10.2660	76.8615	69.5626	73.2121	80.5043	80.6329	80.5686	1.10054	0.0590804
Tb927.10.2670	140.685	149.892	145.289	147.919	149.436	148.677	1.02331	0.608998
Tb927.10.2680	82.6214	86.3552	84.4883	88.956	89.4999	89.2279	1.05609	0.145732
Tb927.10.2690	48.509	50.5087	49.5089	37.8512	37.5504	37.7008	0.761471	4.08483e-13
Tb927.10.270	775.782	727.958	751.87	1705.52	1708.6	1707.06	2.27042	7.45172e-59
Tb927.10.2700	45.8069	44.6779	45.2424	66.5115	64.7328	65.6222	1.4504	2.2653e-24
Tb927.10.2710	72.3189	77.262	74.7904	85.7392	88.9701	87.3547	1.16808	0.0187098
Tb927.10.2720	57.0665	56.7647	56.9156	64.7688	67.1899	65.9793	1.15935	0.000133624
Tb927.10.2730	185.224	189.054	187.139	196.18	204.004	200.092	1.06926	0.0791412
Tb927.10.2740	262.356	266.397	264.376	288.347	289.483	288.915	1.09282	0.0148791
Tb927.10.2750	52.7761	51.554	52.165	69.069	70.6566	69.8628	1.33934	8.32606e-15
Tb927.10.2760	65.8775	66.3738	66.1257	66.3968	70.2841	68.3405	1.03357	0.395725
Tb927.10.2770	56.9065	54.0852	55.4959	77.7082	81.1353	79.4218	1.43128	1.66673e-18
Tb927.10.2780	26.3303	26.0308	26.1806	32.6714	32.5377	32.6045	1.24536	7.4915e-09
Tb927.10.2790	38.7074	36.8596	37.7835	35.8129	35.5804	35.6966	0.944775	0.126597
Tb927.10.280	204.59	214.015	209.303	435.444	384.187	409.816	1.9578	1.86341e-43
Tb927.10.2800	44.2863	44.2049	44.2456	60.9277	57.9458	59.4367	1.34307	2.72216e-07
Tb927.10.2810	118.418	112.392	115.405	125.951	131.753	128.852	1.11661	0.00453006
Tb927.10.2820	22.1751	22.0806	22.1279	20.9435	21.4057	21.1746	0.957019	0.354686
Tb927.10.2830	67.4704	74.3861	70.9283	97.9314	107.787	102.859	1.45034	8.19744e-10
Tb927.10.2840	1157.6	1026.36	1091.98	2292.36	2199.63	2246	2.05682	1.8634e-35
Tb927.10.2850	73.7664	76.4307	75.0985	28.3589	29.6897	29.0243	0.386575	1.4154e-111
Tb927.10.2860	28.1217	29.9076	29.0146	31.4252	31.8483	31.6367	1.09037	0.03184
Tb927.10.2870	33.2316	38.8043	36.0179	30.6713	34.8541	32.7627	0.909707	0.118353
Tb927.10.2880	57.8379	52.6578	55.2478	51.3488	52.3194	51.8341	0.938219	0.232052
Tb927.10.2890	912.402	776.196	844.299	649.549	680.05	664.8	0.787403	0.000276245
Tb927.10.290	150.729	151.274	151.001	179.57	182.68	181.125	1.19953	2.80225e-07
Tb927.10.2900	61.2803	54.1416	57.711	78.6661	83.519	81.0926	1.40521	2.20785e-11
Tb927.10.2910	69.9621	60.3903	65.1762	70.6444	68.2324	69.4384	1.06539	0.224132
Tb927.10.2920	33.8681	33.916	33.8921	26.6369	27.4549	27.0459	0.798066	5.65474e-10
Tb927.10.2930	29.3762	30.9871	30.1817	30.162	30.5096	30.3358	1.00511	0.901538
Tb927.10.2940	78.1136	80.3845	79.249	65.1345	69.0801	67.1073	0.846907	4.06132e-05
Tb927.10.2950	37.6939	34.908	36.3009	29.3871	29.7295	29.5583	0.814276	5.20479e-06
Tb927.10.2960	56.3891	55.5546	55.9719	68.6178	73.0917	70.8547	1.26599	3.04948e-09
Tb927.10.2970	142.854	164.903	153.878	228.736	186.717	207.727	1.34969	5.16316e-05
Tb927.10.2980	69.8706	75.5649	72.7178	93.2472	91.196	92.2216	1.2681	2.02835e-08
Tb927.10.2990	62.0534	65.9649	64.0091	71.4975	73.4033	72.4504	1.13188	0.0042112
Tb927.10.300	76.2929	80.1206	78.2067	40.3375	38.5109	39.4242	0.504011	1.29598e-48
Tb927.10.3000	87.3339	90.5968	88.9653	87.2231	84.242	85.7325	0.963629	0.372267
Tb927.10.3010	83.5785	89.1375	86.358	83.6068	84.6364	84.1216	0.974103	0.583593
Tb927.10.3020	104.751	109.114	106.933	100.589	109.813	105.201	0.983843	0.734974
Tb927.10.3040	132.883	146.699	139.791	197.737	176.442	187.089	1.33809	9.97554e-08
Tb927.10.3050	0.987548	1.40725	1.1974	1.10576	0.568303	0.837034	0.694461	0.17313
Tb927.10.3070	81.0698	81.7569	81.4134	83.999	77.917	80.958	0.994212	0.901291
Tb927.10.3080	61.2029	58.9355	60.0692	51.2975	53.4522	52.3748	0.872032	0.000784876
Tb927.10.3090	45.1975	48.1612	46.6793	31.3963	32.2993	31.8478	0.682303	3.0603e-22
Tb927.10.310	71.001	69.7526	70.3768	77.1991	78.5011	77.8501	1.10623	0.00446368
Tb927.10.3100	44.0087	46.1607	45.0847	43.6962	44.0269	43.8615	0.972866	0.467325
Tb927.10.3110	32.7018	35.974	34.3379	35.711	37.8817	36.7963	1.07168	0.142707
Tb927.10.3120	102.273	104.534	103.403	118.855	115.905	117.38	1.13508	0.000966075
Tb927.10.3130	47.8552	48.8978	48.3765	60.27	59.4568	59.8634	1.23741	2.23275e-09
Tb927.10.3140	51.3493	49.7389	50.5441	60.7343	58.8586	59.7964	1.183	5.93636e-06
Tb927.10.3150	71.6691	68.7643	70.2167	92.0635	93.5549	92.8092	1.32183	1.93992e-10
Tb927.10.3160	86.6931	88.1058	87.3994	94.0884	87.9092	90.9988	1.04096	0.448927
Tb927.10.3170	37.5377	36.6161	37.0769	48.283	49.163	48.723	1.31416	1.1872e-13
Tb927.10.3180	20.4328	22.6751	21.5539	29.6731	32.068	30.8706	1.43238	9.79674e-11
Tb927.10.3190	33.9405	40.9615	37.451	38.7729	42.2578	40.5154	1.08192	0.317485
Tb927.10.320	66.1358	67.4143	66.775	38.0502	45.4643	41.7572	0.625683	1.94941e-09
Tb927.10.3200	180.665	179.725	180.195	184.056	190.272	187.164	1.03873	0.288175
Tb927.10.3210	297.283	284.872	291.078	366.638	399.107	382.872	1.31538	3.56704e-07
Tb927.10.3220	20.0823	20.3018	20.1921	7.19035	5.24823	6.21929	0.307654	5.77469e-19
Tb927.10.3230	75.9936	76.5363	76.265	69.4207	68.2572	68.8389	0.902586	0.0057441
Tb927.10.3250	41.6181	48.8205	45.2193	68.3563	71.7391	70.0477	1.54903	1.79703e-14
Tb927.10.3260	90.1418	79.4148	84.7783	59.6233	58.0961	58.8597	0.694278	3.68509e-14
Tb927.10.3270	41.3496	43.4529	42.4012	63.5081	52.1519	57.83	1.36336	0.000158107
Tb927.10.3280	2076.82	1914.38	1995.6	3997.33	3938.08	3967.71	1.98822	5.92746e-37
Tb927.10.3290	51.3957	54.0925	52.7441	56.2299	58.2905	57.2602	1.0857	0.0751655
Tb927.10.330	50.9855	55.1896	53.0876	50.1821	50.4591	50.3206	0.947857	0.210996
Tb927.10.3300	31.1569	29.188	30.1725	62.2021	62.9789	62.5905	2.07451	1.30298e-71
Tb927.10.3310	46.7599	42.8693	44.8146	40.8574	39.708	40.2827	0.898862	0.0101754
Tb927.10.3320	42.516	39.0527	40.7843	39.0955	42.3789	40.7372	0.999033	0.984529
Tb927.10.3330	76.0129	77.9247	76.9688	63.5235	66.8585	65.191	0.847089	3.31885e-05
Tb927.10.3340	17.1492	16.0342	16.5917	13.9501	12.1153	13.0327	0.78524	1.64815e-05
Tb927.10.3350	95.5895	87.4962	91.5429	41.4493	39.7271	40.5882	0.443355	4.05019e-79
Tb927.10.3360	40.1001	42.7161	41.4081	16.2842	15.8714	16.0778	0.388245	7.52134e-120
Tb927.10.3370	391.241	339.654	365.447	547.134	575.341	561.237	1.53583	2.00117e-17
Tb927.10.3390	30.697	34.0519	32.3744	29.24	28.4964	28.8682	0.891645	0.00922595
Tb927.10.340	36.199	36.4462	36.3226	47.6674	44.8038	46.2356	1.27265	1.16194e-06
Tb927.10.3400	3.11056	2.19941	2.65498	1.68869	1.30184	1.49526	0.562696	0.000115811
Tb927.10.3410	3.29183	1.26901	2.28042	0.864589	0.841931	0.85326	0.376399	0.00310755
Tb927.10.3420	0.949565	0.753041	0.851303	0.598562	0.291438	0.445	0.519678	0.0315204
Tb927.10.3430	41.2437	42.2154	41.7295	55.4353	53.792	54.6137	1.30864	7.80641e-13
Tb927.10.3470	44.0063	44.5067	44.2565	39.7291	40.8673	40.2982	0.910617	0.00966369
Tb927.10.3480	44.8768	44.06	44.4684	43.339	44.7978	44.0684	0.99109	0.810897
Tb927.10.3490	83.7371	93.8735	88.8053	66.2598	69.7095	67.9846	0.765574	1.38509e-08
Tb927.10.350	20.9445	17.7089	19.3267	22.5991	21.837	22.2181	1.1496	0.022567
Tb927.10.3500	62.9042	61.2208	62.0625	68.5124	68.5999	68.5561	1.10464	0.0100672
Tb927.10.3510	27.3534	26.1923	26.7728	33.344	32.526	32.935	1.23015	5.75577e-07
Tb927.10.3520	91.7925	88.6197	90.2061	93.9285	91.4628	92.6956	1.02756	0.462097
Tb927.10.3530	35.7889	35.1963	35.4926	22.4425	22.8746	22.6585	0.638489	4.55521e-21
Tb927.10.3540	57.6867	56.8828	57.2847	72.4619	75.9273	74.1946	1.29536	1.79213e-08
Tb927.10.3550	31.7099	30.9245	31.3172	32.6673	34.2509	33.4591	1.0685	0.0809948
Tb927.10.3560	59.2529	59.5906	59.4217	65.3377	67.2055	66.2716	1.11535	0.00437767
Tb927.10.3570	37.0222	36.8509	36.9365	42.6285	41.754	42.1913	1.14222	0.000206589
Tb927.10.3580	70.9211	77.5933	74.2572	94.2224	94.9014	94.5619	1.27339	1.58604e-08
Tb927.10.3590	72.7611	71.4111	72.0861	83.0903	90.8555	86.9729	1.20664	6.72751e-06
Tb927.10.360	54.9973	53.295	54.1461	45.7825	46.885	46.3338	0.855815	0.000410711
Tb927.10.3600	22.6404	24.1656	23.403	10.9393	12.2333	11.5863	0.495344	5.42799e-35
Tb927.10.3610	34.1189	35.3522	34.7355	36.9721	36.1345	36.5533	1.05223	0.223158
Tb927.10.3620	129.692	147.128	138.41	95.9681	89.3689	92.6685	0.66945	1.44963e-15
Tb927.10.3630	34.6779	36.5867	35.6323	39.8143	40.7293	40.2718	1.13024	0.0322718
Tb927.10.3640	49.516	45.341	47.4285	43.696	45.3526	44.5243	0.938923	0.217268
Tb927.10.3650	56.1372	53.2668	54.702	67.4519	66.7178	67.0849	1.22637	3.10303e-06
Tb927.10.3660	224.105	210.911	217.508	99.312	108.214	103.763	0.477104	1.74429e-57
Tb927.10.3670	59.4952	65.2635	62.3794	37.8789	38.5656	38.2222	0.612757	1.16246e-28
Tb927.10.3680	48.3181	48.8122	48.5651	23.9944	24.9818	24.4881	0.504362	3.27291e-42
Tb927.10.3690	12.1122	11.3793	11.7458	7.90732	8.81113	8.35922	0.712174	6.83925e-07
Tb927.10.370	29.791	28.8247	29.3079	26.1288	22.4796	24.3042	0.828883	0.0206383
Tb927.10.3700	23.599	24.5419	24.0705	17.6746	18.0682	17.8714	0.742535	6.71743e-10
Tb927.10.3710	154.049	159.333	156.691	235.091	234.259	234.675	1.49765	1.7938e-29
Tb927.10.3720	40.3556	36.9463	38.651	35.0871	35.7998	35.4434	0.917106	0.0558713
Tb927.10.3730	55.7165	57.6171	56.6668	46.4286	50.1593	48.294	0.852354	9.24883e-05
Tb927.10.3740	27.5938	30.0402	28.817	26.8816	26.9856	26.9336	0.934608	0.160683
Tb927.10.3750	47.1701	48.2309	47.7005	19.6959	20.7874	20.2417	0.424471	1.9672e-89
Tb927.10.3760	119.653	121.99	120.822	94.535	98.0043	96.2697	0.796862	1.41358e-09
Tb927.10.3770	42.9816	45.2329	44.1073	79.4944	81.693	80.5937	1.82722	8.57493e-57
Tb927.10.3780	40.7375	41.761	41.2493	28.6559	28.5807	28.6183	0.693785	2.555e-24
Tb927.10.3790	18.6197	17.296	17.9578	21.0082	20.7083	20.8582	1.16151	0.00234398
Tb927.10.380	30.8069	29.2544	30.0307	39.488	37.3655	38.4268	1.27939	1.12525e-06
Tb927.10.3800	49.2306	50.3157	49.7731	19.5898	21.2542	20.422	0.410399	6.97999e-106
Tb927.10.3810	38.6071	39.9137	39.2604	37.5679	38.0801	37.824	0.963435	0.336994
Tb927.10.3820	44.9867	44.6226	44.8047	47.8867	45.8961	46.8914	1.04656	0.330947
Tb927.10.3840	518.901	471.692	495.297	890.645	831.617	861.131	1.7386	1.05602e-24
Tb927.10.3850	25.239	26.2335	25.7363	27.8052	27.6568	27.731	1.07745	0.0727717
Tb927.10.3860	73.1053	74.3296	73.7174	71.138	75.1703	73.1542	0.992516	0.869583
Tb927.10.3870	20.8523	20.3388	20.5955	17.7808	17.5815	17.6812	0.858489	0.000102903
Tb927.10.3880	63.076	64.1587	63.6174	55.1753	54.9867	55.081	0.865809	5.35153e-05
Tb927.10.3890	54.4797	52.0244	53.252	48.6478	49.004	48.8259	0.91691	0.0188751
Tb927.10.390	279.278	263.404	271.341	109.364	111.206	110.285	0.406486	2.4971e-110
Tb927.10.3900	52.0562	47.3359	49.696	54.6101	53.3116	53.9608	1.08581	0.0518772
Tb927.10.3910	79.0244	80.9676	79.996	39.5208	41.6093	40.5651	0.507177	5.35994e-68
Tb927.10.3920	34.029	31.9911	33.0101	27.1655	26.5627	26.8641	0.813788	5.62123e-06
Tb927.10.3930	945.51	954.46	949.985	1869.79	1900.87	1885.33	1.98459	2.52723e-39
Tb927.10.3950	45.5748	43.1246	44.3497	63.592	66.903	65.2475	1.47141	3.91365e-18
Tb927.10.3960	51.9096	48.0064	49.958	45.4592	42.579	44.0191	0.880972	0.0466113
Tb927.10.3970	30.3332	29.842	30.0876	32.6905	32.3087	32.4996	1.08013	0.0652438
Tb927.10.3980	759.991	733.382	746.687	199.665	214.915	207.29	0.27764	3.91252e-160
Tb927.10.3990	523.061	504.654	513.857	339.548	377.532	358.54	0.69776	8.66668e-11
Tb927.10.400	34.379	39.4029	36.8909	58.5748	60.0981	59.3364	1.60829	7.45118e-13
Tb927.10.4000	47.4946	51.9761	49.7354	67.3535	69.0468	68.2002	1.37124	3.91276e-11
Tb927.10.4010	29.0625	28.2936	28.6781	30.3001	31.6985	30.9993	1.0811	0.0560534
Tb927.10.4020	30.614	26.152	28.383	36.1333	32.258	34.1957	1.20456	0.0184309
Tb927.10.4030	39.6391	40.0079	39.8235	45.5957	45.9221	45.7589	1.14905	0.00298599
Tb927.10.4040	105.914	102.327	104.121	115.554	106.717	111.136	1.06726	0.115221
Tb927.10.4050	27.5381	24.6493	26.0937	25.4533	26.3253	25.8893	0.992318	0.880503
Tb927.10.4060	80.3152	86.6201	83.4676	70.8941	71.8434	71.3688	0.85505	0.000139674
Tb927.10.4070	47.9155	51.9348	49.9251	48.2394	46.8928	47.5661	0.952631	0.302675
Tb927.10.4080	61.8969	63.5245	62.7107	80.5747	79.4473	80.011	1.27586	2.39976e-08
Tb927.10.4090	35.4283	42.8292	39.1287	99.4573	95.7023	97.5798	2.49284	2.40138e-28
Tb927.10.410	20.5154	21.9752	21.2453	12.6975	11.4136	12.0556	0.567184	4.02874e-21
Tb927.10.4100	43.5691	43.8265	43.6978	53.9317	52.573	53.2524	1.21858	4.88522e-08
Tb927.10.4110	1171.46	1146.95	1159.2	2208.1	2250.78	2229.44	1.92326	1.14832e-40
Tb927.10.4130	92.8889	107.317	100.103	143.851	140.632	142.241	1.42084	2.50242e-12
Tb927.10.4140	178.693	179.254	178.973	207.804	209.013	208.408	1.16447	0.000937979
Tb927.10.4150	106.579	115.667	111.123	177.452	181.228	179.34	1.61384	2.50409e-25
Tb927.10.4160	76.6622	78.9218	77.792	36.2255	38.0822	37.1538	0.477704	8.19871e-73
Tb927.10.4170	38.1644	36.9651	37.5648	33.1478	31.8089	32.4783	0.864581	0.00199572
Tb927.10.4180	141.602	145.54	143.571	50.6313	52.5039	51.5676	0.359246	8.14488e-145
Tb927.10.4190	14.2754	14.9266	14.601	7.49341	8.55269	8.02305	0.550489	1.50926e-08
Tb927.10.420	40.446	42.0735	41.2598	33.0298	34.1632	33.5965	0.81432	4.71862e-08
Tb927.10.4200	38.2689	34.8123	36.5406	29.1973	28.9027	29.05	0.795022	8.90296e-08
Tb927.10.4210	49.9193	48.7387	49.329	40.7844	38.7139	39.7492	0.805667	2.28743e-06
Tb927.10.4220	53.5824	55.674	54.6282	62.3825	63.9433	63.1629	1.15628	0.000609867
Tb927.10.4230	61.4131	65.7054	63.5593	74.7927	71.2432	73.0179	1.14864	0.00206651
Tb927.10.4240	174.086	173.299	173.692	346.777	328.019	337.398	1.9423	2.44624e-62
Tb927.10.4250	68.7058	69.9925	69.3492	67.2263	70.7006	68.9634	0.994591	0.913681
Tb927.10.4260	155.953	152.372	154.162	80.0407	76.0827	78.0617	0.506326	1.04377e-67
Tb927.10.4270	65.5324	66.505	66.0187	78.4184	73.7312	76.0748	1.15209	0.00424293
Tb927.10.4280	42.8752	39.2551	41.0651	330.926	326.938	328.932	8.00997	0
Tb927.10.4290	62.9383	71.7899	67.3641	63.4256	60.1249	61.7752	0.916897	0.10816
Tb927.10.430	72.5874	76.3793	74.4833	99.4334	97.7239	98.5786	1.32341	2.43085e-13
Tb927.10.4300	41.3618	42.3887	41.8752	36.0643	36.2047	36.1345	0.862912	0.000106505
Tb927.10.4380	20.5506	21.0851	20.8179	5.25275	6.81044	6.0316	0.29025	2.97363e-32
Tb927.10.4390	17.4467	22.0672	19.757	6.36838	6.30817	6.33828	0.320877	5.57022e-27
Tb927.10.440	62.6178	66.8589	64.7384	66.4733	72.4734	69.4733	1.07335	0.253646
Tb927.10.4410	12.697	13.9215	13.3093	12.5735	15.2925	13.933	1.04757	0.688772
Tb927.10.4470	64.3783	61.38	62.8792	59.0115	58.8961	58.9538	0.93758	0.116742
Tb927.10.450	121.472	120.481	120.977	64.006	68.7938	66.3999	0.548928	1.69436e-48
Tb927.10.4520	59.191	66.7691	62.9801	87.4249	91.1658	89.2954	1.41783	7.5128e-14
Tb927.10.4530	38.336	43.543	40.9395	40.0669	41.7703	40.9186	0.999528	0.997032
Tb927.10.4540	30.8072	34.423	32.6151	29.7007	28.3658	29.0332	0.88997	0.0987277
Tb927.10.4550	77.8087	78.0045	77.9066	77.4739	79.6638	78.5689	1.0086	0.865638
Tb927.10.4560	636.857	534.864	585.861	738.766	819.398	779.082	1.32981	8.52078e-05
Tb927.10.4580	55.6831	59.2796	57.4814	73.0174	73.0787	73.0481	1.27076	3.06472e-09
Tb927.10.4590	45.2468	48.4299	46.8384	70.9059	72.8958	71.9009	1.53508	3.25931e-17
Tb927.10.460	34.1963	34.9224	34.5593	19.915	21.5198	20.7174	0.599633	2.07363e-33
Tb927.10.4600	19.4922	18.9806	19.2364	24.8944	24.9954	24.9449	1.29678	1.13895e-07
Tb927.10.4610	56.8979	57.1935	57.0457	54.6266	57.9145	56.2706	0.986594	0.772484
Tb927.10.4620	78.9132	78.5857	78.7494	101.672	104.86	103.266	1.31142	5.87811e-07
Tb927.10.4630	48.5929	48.4445	48.5187	58.5607	58.6787	58.6197	1.20818	0.000108205
Tb927.10.4640	100.431	99.0765	99.7537	186.601	192.019	189.31	1.8978	1.67226e-56
Tb927.10.4650	45.9823	48.487	47.2346	40.4082	43.1049	41.7565	0.884113	0.00256327
Tb927.10.4660	68.4491	72.1525	70.3008	70.2853	72.4301	71.3577	1.0151	0.761395
Tb927.10.4670	64.3363	73.2129	68.7746	41.6363	42.8706	42.2535	0.614409	5.36953e-20
Tb927.10.4680	55.0913	61.1273	58.1093	58.0701	63.5131	60.7916	1.04629	0.398375
Tb927.10.4690	192.004	169.801	180.902	167.92	176.949	172.434	0.953325	0.361487
Tb927.10.470	44.2707	43.6621	43.9664	75.8759	75.794	75.8349	1.72483	2.50365e-50
Tb927.10.4700	54.6303	60.5701	57.6002	60.7726	59.8774	60.325	1.0472	0.372111
Tb927.10.4710	153.237	151.761	152.499	179.391	172.94	176.166	1.15511	9.90845e-05
Tb927.10.4720	66.0645	64.5404	65.3024	70.8315	71.219	71.0252	1.08766	0.0272416
Tb927.10.4730	18.5527	20.9512	19.752	22.9481	21.1533	22.0507	1.11604	0.064704
Tb927.10.4740	67.7396	56.5957	62.1677	100.517	99.9504	100.234	1.61237	5.72828e-09
Tb927.10.4750	91.1019	91.3856	91.2438	83.5215	83.0566	83.289	0.912808	0.01036
Tb927.10.4760	190.967	186.364	188.665	161.815	164.326	163.07	0.864374	3.90715e-05
Tb927.10.4770	154.384	161.538	157.961	104.315	98.2517	101.283	0.641144	7.99446e-27
Tb927.10.4780	109.249	115.373	112.311	24.2121	25.6113	24.9117	0.221865	2.56819e-294
Tb927.10.4790	79.4363	74.6005	77.0184	103.348	105.099	104.223	1.35333	2.49244e-09
Tb927.10.480	7.39523	5.93237	6.6638	2.76299	2.85985	2.81142	0.422234	9.60655e-18
Tb927.10.4800	27.726	28.8976	28.3118	26.3289	24.9663	25.6476	0.905717	0.0264156
Tb927.10.4810	42.7222	42.776	42.7491	52.1009	49.0553	50.5781	1.18284	0.00738749
Tb927.10.4820	37.163	36.9827	37.0728	37.0169	36.3315	36.6742	0.989181	0.81725
Tb927.10.4830	142.901	142.287	142.594	122.765	126.377	124.571	0.873681	0.000339265
Tb927.10.4840	114.523	101.14	107.832	112.463	113.56	113.012	1.04811	0.352693
Tb927.10.4850	92.2198	94.6873	93.4536	110.166	112.767	111.466	1.19277	1.1873e-06
Tb927.10.4860	34.7024	35.6209	35.1617	33.5887	34.6361	34.1124	0.970254	0.506548
Tb927.10.4870	37.101	38.3049	37.7029	44.4335	44.0044	44.2189	1.17275	0.000120469
Tb927.10.4880	104.197	117.996	111.097	279.166	246.113	262.64	2.36378	7.60744e-53
Tb927.10.4890	99.0164	94.5889	96.8026	99.6083	99.1633	99.3858	1.0267	0.490948
Tb927.10.4900	134.287	130.455	132.371	145.234	146.34	145.787	1.10136	0.0151626
Tb927.10.4910	52.4171	53.8216	53.1193	65.8823	67.1324	66.5073	1.25206	4.03784e-10
Tb927.10.4920	55.9168	60.5111	58.214	42.6034	42.4028	42.5031	0.730092	2.06062e-13
Tb927.10.4930	35.2024	32.1323	33.6673	23.7535	26.1033	24.9284	0.740725	1.57292e-06
Tb927.10.4940	95.9815	91.0784	93.53	94.1386	95.34	94.7393	1.01297	0.731785
Tb927.10.4950	100.101	100.417	100.259	115.156	112.352	113.754	1.1345	0.00625796
Tb927.10.4970	56.1547	55.2821	55.7184	62.9731	66.7478	64.8605	1.16429	0.00244396
Tb927.10.4980	157.617	161.285	159.451	169.802	159.095	164.448	1.03125	0.427375
Tb927.10.4990	36.0202	35.3615	35.6909	34.4803	35.2931	34.8867	0.977574	0.645086
Tb927.10.5000	75.15	74.4959	74.823	63.3492	61.7094	62.5293	0.83563	2.34018e-05
Tb927.10.5010	91.1003	91.8145	91.4574	144.317	132.747	138.532	1.51466	1.88014e-18
Tb927.10.5020	99.7121	92.551	96.1316	115.842	111.202	113.522	1.18083	0.000224032
Tb927.10.5030	1029.78	900.122	964.95	1689.04	1703.65	1696.35	1.75797	1.40584e-21
Tb927.10.5040	41.4702	43.4978	42.484	36.901	37.715	37.308	0.878219	0.00826663
Tb927.10.5050	90.4386	87.5905	89.0146	327.397	289.655	308.526	3.46525	3.784e-97
Tb927.10.5060	42.2712	39.1063	40.6888	41.9683	39.9797	40.974	1.00689	0.915646
Tb927.10.5070	31.5592	30.0272	30.7932	36.9264	36.5105	36.7184	1.1924	0.000398908
Tb927.10.5080	45.4608	41.278	43.3694	28.3511	28.4401	28.3956	0.654791	5.33393e-18
Tb927.10.5090	27.5027	23.5265	25.5146	21.6397	21.1678	21.4037	0.838925	0.0279561
Tb927.10.510	38.9123	44.6812	41.7967	67.116	62.9714	65.0437	1.55591	7.56522e-16
Tb927.10.5110	57.4942	62.8497	60.1719	67.0976	67.9681	67.5328	1.1223	0.0208448
Tb927.10.5120	89.6573	89.1144	89.3859	107.97	109.693	108.832	1.2176	5.46597e-06
Tb927.10.5130	74.3165	78.3872	76.3519	88.105	83.137	85.621	1.12122	0.00847473
Tb927.10.5140	29.3366	27.4239	28.3803	28.2778	26.6012	27.4395	0.966701	0.503771
Tb927.10.5150	2.81883	2.01493	2.41688	0.897017	0.750381	0.823699	0.340708	1.16254e-14
Tb927.10.5170	30.0868	31.1225	30.6046	26.7872	24.9264	25.8568	0.844733	3.26527e-05
Tb927.10.5180	25.8547	24.3834	25.119	16.7568	17.3362	17.0465	0.678735	7.56146e-21
Tb927.10.5190	33.5641	33.0861	33.3251	39.9693	37.2491	38.6092	1.1583	0.00419498
Tb927.10.520	172.983	175.842	174.412	365.085	363.978	364.531	2.09004	1.07266e-59
Tb927.10.5200	23.3857	22.8422	23.114	29.6236	33.1195	31.3715	1.35763	2.53357e-08
Tb927.10.5210	22.4317	21.4158	21.9238	22.4047	20.9626	21.6836	0.988838	0.830205
Tb927.10.5220	29.0533	28.4727	28.763	59.3361	57.3682	58.3521	2.02853	1.85563e-64
Tb927.10.5230	66.8326	70.5135	68.673	82.8031	87.3887	85.0959	1.23925	1.02059e-06
Tb927.10.5240	24.5466	22.9189	23.7328	22.7631	22.0247	22.3939	0.943562	0.161423
Tb927.10.5250	7.42166	4.70077	6.06121	2.47224	2.30094	2.38659	0.393828	5.69808e-13
Tb927.10.5260	17.6733	16.7353	17.2043	13.0217	12.4907	12.7562	0.741374	1.65358e-12
Tb927.10.5270	23.5552	25.6491	24.6022	23.211	23.236	23.2235	0.943913	0.29491
Tb927.10.5280	30.5344	31.002	30.7682	30.8314	29.4821	30.1568	0.98001	0.601802
Tb927.10.5290	20.9571	23.9881	22.4726	30.0685	36.1285	33.0985	1.47313	3.35403e-06
Tb927.10.530	27.7631	25.5181	26.6406	4.70052	5.02153	4.86102	0.182605	2.18043e-223
Tb927.10.5300	48.0686	49.7733	48.9209	99.4744	100.423	99.9487	2.04299	2.07271e-63
Tb927.10.5310	21.0361	19.2036	20.1198	10.4686	10.7806	10.6246	0.528194	4.27944e-37
Tb927.10.5320	34.4897	34.7307	34.6102	32.3765	34.5818	33.4791	0.967495	0.433028
Tb927.10.5330	300.817	289.808	295.313	563.126	560.864	561.995	1.90305	2.08845e-60
Tb927.10.5350	18.3303	16.4435	17.3869	18.2393	17.6019	17.9206	1.03069	0.571597
Tb927.10.5370	272.46	244.965	258.713	552.328	540.473	546.401	2.11201	2.26708e-57
Tb927.10.5380	38.6995	36.8978	37.7986	33.9271	32.8272	33.3771	0.882996	0.00157116
Tb927.10.5390	50.3815	48.2888	49.3352	37.1949	35.8094	36.5022	0.739859	5.04709e-13
Tb927.10.540	140.652	120.879	130.766	116.385	124.345	120.365	0.920519	0.126222
Tb927.10.5400	95.8866	92.8218	94.3542	64.7006	65.6979	65.1992	0.691037	1.0492e-24
Tb927.10.5420	31.7871	30.8061	31.2966	47.6548	46.893	47.2739	1.51049	3.18177e-25
Tb927.10.5430	65.0311	68.1449	66.588	63.6272	69.4217	66.5244	0.999225	0.988303
Tb927.10.5440	47.8017	46.9316	47.3667	47.6589	49.3359	48.4974	1.02397	0.53937
Tb927.10.5450	55.6449	52.3811	54.013	51.8024	53.8358	52.8191	0.977952	0.587775
Tb927.10.5460	311.704	257.403	284.554	610.14	628.886	619.513	2.17721	1.01148e-39
Tb927.10.5470	62.1882	62.3121	62.2502	72.8829	70.1752	71.529	1.14896	0.000195703
Tb927.10.5490	47.7936	54.3504	51.072	44.8449	47.4158	46.1303	0.903296	0.0496268
Tb927.10.550	39.7995	40.9015	40.3505	41.6589	41.578	41.6184	1.03139	0.480456
Tb927.10.5500	63.7779	69.091	66.4344	72.5563	66.1787	69.3675	1.04395	0.375626
Tb927.10.5510	50.933	52.9154	51.9242	18.5534	21.2515	19.9024	0.383473	1.35592e-78
Tb927.10.5520	89.3365	91.8222	90.5793	81.6203	83.7581	82.6892	0.912943	0.0160524
Tb927.10.5530	43.3308	43.4422	43.3865	45.5889	45.5864	45.5877	1.05073	0.191328
Tb927.10.5540	65.4613	69.2105	67.3359	74.6571	74.5313	74.5942	1.10775	0.0161036
Tb927.10.5550	148.344	156.493	152.418	207.076	216.67	211.873	1.39015	3.26176e-15
Tb927.10.5560	46.4448	48.5799	47.5123	40.0458	38.9578	39.5018	0.831322	2.92811e-06
Tb927.10.5570	42.935	42.4353	42.6852	43.1127	44.7228	43.9177	1.02902	0.587552
Tb927.10.5580	45.1938	52.4741	48.834	52.3175	52.7359	52.5267	1.07557	0.181582
Tb927.10.5590	49.7236	55.6974	52.7105	77.2866	73.8434	75.565	1.43346	3.65274e-15
Tb927.10.560	989.974	994.952	992.463	1664.84	1655.06	1659.95	1.67255	3.88404e-25
Tb927.10.5600	26.0995	27.9213	27.0104	22.1561	22.1506	22.1534	0.820153	1.02592e-05
Tb927.10.5610	863.716	818.989	841.353	1474.89	1499.11	1487	1.7674	1.28532e-28
Tb927.10.5620	2198.07	1955.94	2077.01	422.555	400.841	411.698	0.198217	1.18684e-140
Tb927.10.5630	99.6574	99.948	99.8027	96.8898	106.719	101.804	1.02028	0.679662
Tb927.10.5640	62.8168	70.3425	66.5797	76.0461	76.4093	76.2277	1.14487	0.0024196
Tb927.10.5650	62.8979	63.2748	63.0864	39.2106	38.069	38.6398	0.612427	2.83675e-24
Tb927.10.5660	36.8567	36.973	36.9148	55.6977	54.0835	54.8906	1.48679	1.55634e-19
Tb927.10.5670	38.101	41.4955	39.7983	57.9387	58.1457	58.0422	1.45835	2.32395e-20
Tb927.10.5680	89.6043	92.1207	90.8625	5.31264	3.69469	4.50367	0.0494654	3.65625e-264
Tb927.10.5690	94.0461	93.7575	93.9018	3.09057	2.12089	2.60573	0.0276357	0
Tb927.10.570	30.4757	30.1989	30.3373	18.8798	19.054	18.9669	0.625219	1.9476e-35
Tb927.10.5700	23.7948	20.7606	22.2777	0.381298	0.274353	0.327826	0.0147836	1.01163e-193
Tb927.10.5710	100.834	95.9202	98.377	2.82369	3.31012	3.0669	0.0312822	0
Tb927.10.5720	2.8633	2.37498	2.61914	1.51216	0.914666	1.21341	0.461614	8.01996e-05
Tb927.10.5730	25.387	30.8024	28.0947	26.7071	27.2097	26.9584	0.959511	0.623392
Tb927.10.5740	38.8973	45.9009	42.3991	45.6347	48.9205	47.2776	1.11513	0.121305
Tb927.10.5750	48.6824	51.7395	50.211	51.839	51.6104	51.7247	1.03009	0.532345
Tb927.10.5760	100.035	111.401	105.718	195.761	178.489	187.125	1.76979	9.81787e-30
Tb927.10.5770	92.091	83.8942	87.9926	77.0778	72.5624	74.8201	0.850276	0.000602048
Tb927.10.5780	40.0667	39.9046	39.9857	44.5627	46.9299	45.7463	1.14421	0.000675997
Tb927.10.5790	77.459	79.0819	78.2705	75.5846	76.0532	75.8189	0.968682	0.368374
Tb927.10.580	42.4356	43.8686	43.1521	36.9719	38.8063	37.8891	0.878189	0.0157821
Tb927.10.5800	74.4239	76.259	75.3415	88.2831	92.9382	90.6106	1.20282	0.000398386
Tb927.10.5810	710.67	654.703	682.687	198.358	211.65	205.004	0.300299	4.24358e-101
Tb927.10.5820	77.9415	83.2403	80.5909	129.118	129.243	129.181	1.6029	7.23997e-23
Tb927.10.5830	73.2085	77.6004	75.4044	79.3958	80.963	80.1794	1.06333	0.106122
Tb927.10.5840	730.883	664.089	697.486	964.776	1085.61	1025.19	1.46986	2.56581e-10
Tb927.10.5850	15.9894	13.9847	14.9871	23.7417	22.8213	23.2815	1.55344	3.47581e-14
Tb927.10.5860	136.945	133.836	135.39	152.865	159.824	156.345	1.15491	0.000605529
Tb927.10.5870	38.724	36.5019	37.6129	36.9825	37.217	37.0998	0.986413	0.75483
Tb927.10.5880	45.9123	43.9202	44.9162	63.6064	59.6474	61.6269	1.37192	7.61411e-15
Tb927.10.5890	33.0164	34.3498	33.6831	35.5624	36.5772	36.0698	1.0709	0.0690098
Tb927.10.590	22.7938	23.6512	23.2225	25.2608	26.9092	26.085	1.12344	0.00794093
Tb927.10.5900	113.083	118.29	115.686	187.728	186.773	187.25	1.61857	5.91837e-32
Tb927.10.5910	30.8266	32.2654	31.546	35.1287	37.3804	36.2545	1.14938	0.000807254
Tb927.10.5920	33.629	34.2386	33.9338	38.7638	40.1486	39.4562	1.16282	6.04831e-05
Tb927.10.5940	55.163	57.8275	56.4952	60.3442	59.1587	59.7514	1.05756	0.146541
Tb927.10.5950	94.4056	94.5333	94.4694	72.2979	69.9415	71.1197	0.752784	2.25297e-15
Tb927.10.5960	12.7093	13.9182	13.3137	6.76279	6.22663	6.49471	0.487591	3.78656e-25
Tb927.10.5970	16.1108	16.3677	16.2392	12.49	12.8936	12.6918	0.78169	1.61275e-06
Tb927.10.5980	28.4932	26.7091	27.6012	29.0842	28.8118	28.948	1.04881	0.324852
Tb927.10.5990	23.3764	23.8344	23.6054	21.584	21.9846	21.7843	0.922919	0.101492
Tb927.10.600	46.7536	43.6917	45.2226	67.2344	63.9268	65.5806	1.45009	5.62457e-19
Tb927.10.6000	16.6649	14.5823	15.6236	15.2459	14.0093	14.6276	0.936166	0.208007
Tb927.10.6010	22.65	23.5033	23.0766	22.5899	23.2551	22.9225	0.993373	0.863307
Tb927.10.6020	37.3503	32.8141	35.0822	34.0995	30.3265	32.213	0.917996	0.284064
Tb927.10.6030	56.8857	62.367	59.6264	74.6563	75.2289	74.9426	1.25681	9.65385e-07
Tb927.10.6050	141.056	117.486	129.271	54.9796	55.3309	55.1552	0.426669	1.61172e-37
Tb927.10.6060	88.0486	59.1946	73.6216	123.276	125.919	124.598	1.69247	2.45178e-07
Tb927.10.6070	417.431	272.788	345.11	659.136	725.462	692.299	2.00606	4.88916e-10
Tb927.10.6080	72.0497	71.643	71.8463	87.1337	86.0459	86.5898	1.20517	8.46028e-07
Tb927.10.6090	26.4445	28.4593	27.4519	39.53	39.8753	39.7027	1.44621	5.92228e-19
Tb927.10.610	35.1871	28.4047	31.7959	20.52	17.4163	18.9681	0.596426	2.0641e-09
Tb927.10.6100	22.0329	21.9192	21.9761	41.5286	42.0499	41.7892	1.90159	1.78275e-51
Tb927.10.6110	24.6749	29.1498	26.9124	26.4189	24.237	25.328	0.940961	0.308144
Tb927.10.6120	27.6273	27.1095	27.3684	31.3374	34.0338	32.6856	1.19462	0.00375014
Tb927.10.6130	30.6998	30.6928	30.6963	34.6746	33.626	34.1503	1.11239	0.0181625
Tb927.10.6140	29.0218	29.7111	29.3664	16.4056	16.7409	16.5732	0.564448	2.0609e-25
Tb927.10.6150	16.0713	15.0587	15.565	13.0609	12.7572	12.909	0.829356	3.16495e-05
Tb927.10.6160	52.3589	48.9343	50.6466	50.8168	49.8989	50.3579	0.994293	0.885301
Tb927.10.6170	40.3723	39.6901	40.0312	52.0111	49.9414	50.9762	1.27338	1.66438e-08
Tb927.10.6180	80.9196	81.1944	81.057	96.2555	94.4475	95.3515	1.17631	4.00815e-06
Tb927.10.6190	69.3439	71.2655	70.3047	123.155	124.296	123.726	1.75983	2.94732e-54
Tb927.10.620	53.1245	49.2587	51.1916	40.5745	37.6206	39.0976	0.763651	3.31127e-09
Tb927.10.6200	38.7495	44.1927	41.4711	263.09	253.864	258.477	6.23047	6.47742e-245
Tb927.10.6210	43.1003	43.3491	43.2247	39.6373	41.2299	40.4336	0.935526	0.0819445
Tb927.10.6220	37.9996	38.1694	38.0845	58.4961	59.0412	58.7687	1.54312	3.17655e-34
Tb927.10.6230	55.4799	54.5012	54.9905	46.0584	45.4445	45.7515	0.831971	2.60819e-07
Tb927.10.6240	113.959	110.932	112.445	98.4361	101.541	99.9884	0.889277	0.00120207
Tb927.10.6250	24.9093	26.2063	25.5578	21.9548	23.6852	22.82	0.893077	0.0183451
Tb927.10.6260	40.367	40.4202	40.3936	57.91	56.4358	57.1729	1.4153	7.45087e-21
Tb927.10.6270	12.3443	12.3852	12.3648	13.5149	15.1548	14.3348	1.16017	0.118144
Tb927.10.6280	25.9739	31.3801	28.677	32.7185	35.8317	34.2751	1.1953	0.0249226
Tb927.10.6290	32.9183	30.8189	31.8686	45.5047	45.4111	45.4579	1.42645	4.65368e-17
Tb927.10.630	28.3057	30.1571	29.2314	22.1452	23.658	22.9016	0.783601	9.8321e-08
Tb927.10.6300	18.5278	19.13	18.8289	33.6013	32.6175	33.1094	1.75814	3.23527e-31
Tb927.10.6310	41.2413	39.8614	40.5513	43.8262	42.8513	43.3388	1.06871	0.0704668
Tb927.10.6320	20.8929	19.4037	20.1483	31.7202	32.3433	32.0317	1.58993	5.95283e-25
Tb927.10.6330	22.76	21.4265	22.0933	25.882	25.7821	25.8321	1.16924	7.533e-05
Tb927.10.6340	22.562	24.6919	23.627	22.6505	22.0457	22.3481	0.945723	0.312809
Tb927.10.6350	47.4197	51.1039	49.2618	49.4373	49.7403	49.5888	1.00662	0.87871
Tb927.10.6360	53.789	57.674	55.7315	59.0144	55.7124	57.3634	1.02914	0.503135
Tb927.10.6370	918.419	771.29	844.855	1863.59	1853.68	1858.64	2.19996	4.06644e-36
Tb927.10.6380	64.1457	63.9434	64.0446	70.6349	74.2721	72.4535	1.13147	0.00716275
Tb927.10.6390	122.139	120.683	121.411	89.283	90.4572	89.8701	0.74025	1.02411e-16
Tb927.10.640	41.8796	40.7918	41.3357	54.3914	55.617	55.0042	1.33073	3.81704e-15
Tb927.10.6410	65.5957	64.8091	65.2024	66.9121	64.2695	65.5908	1.00592	0.885737
Tb927.10.6420	9.21343	10.1724	9.6929	6.17745	6.88314	6.5303	0.674438	7.61353e-05
Tb927.10.6430	0.470261	0.543863	0.507062	0.546056	0.865986	0.706021	1.39745	0.405836
Tb927.10.6440	104.736	101.556	103.146	142.98	139.701	141.341	1.37024	7.2634e-17
Tb927.10.6450	68.0275	74.5288	71.2781	77.7459	76.6781	77.212	1.08317	0.0726463
Tb927.10.6460	48.0422	50.9705	49.5063	40.8832	40.3264	40.6048	0.820137	4.89994e-06
Tb927.10.6470	27.7479	25.8571	26.8025	27.9112	28.4399	28.1755	1.05138	0.455464
Tb927.10.6480	53.1533	59.6586	56.4059	65.1028	71.6998	68.4013	1.21277	0.000339097
Tb927.10.6490	165.932	173.674	169.803	217.3	217.639	217.47	1.28068	6.83729e-11
Tb927.10.650	76.5908	80.3096	78.4502	67.2242	63.7323	65.4783	0.834494	9.93757e-05
Tb927.10.6500	52.4227	52.1605	52.2916	26.0664	26.8279	26.4472	0.505848	7.95198e-62
Tb927.10.6510	578.566	543.728	561.147	614.846	690.766	652.806	1.16335	0.0129456
Tb927.10.6520	24.4079	22.7058	23.5569	24.1534	25.3095	24.7314	1.05006	0.301195
Tb927.10.6530	60.1551	57.4561	58.8056	78.5957	74.6849	76.6403	1.30317	7.56594e-11
Tb927.10.6540	25.1066	24.3511	24.7288	20.9136	20.1383	20.5259	0.829941	2.0413e-05
Tb927.10.6550	49.1315	46.6729	47.9022	38.3984	41.1065	39.7525	0.830101	0.000607514
Tb927.10.6560	43.3498	40.7677	42.0587	23.3771	23.5308	23.454	0.557702	1.48182e-37
Tb927.10.6570	57.1609	57.3038	57.2323	42.0565	39.0766	40.5666	0.708635	8.12507e-14
Tb927.10.6580	67.6919	68.8649	68.2784	58.018	57.1858	57.6019	0.843601	2.04914e-06
Tb927.10.6590	32.3402	32.3606	32.3504	25.4553	25.7611	25.6082	0.791628	8.38846e-10
Tb927.10.660	29.4843	30.6833	30.0838	56.0513	57.0539	56.5526	1.8798	5.22095e-50
Tb927.10.6600	41.7656	46.0585	43.9121	45.8218	46.2589	46.0404	1.04843	0.33027
Tb927.10.6610	122.743	129.257	126	110.067	109.528	109.797	0.87138	0.000303421
Tb927.10.6620	20.3835	21.4601	20.9218	16.1143	16.664	16.3891	0.783462	2.5434e-06
Tb927.10.6630	53.8725	53.7994	53.836	88.5648	89.4983	89.0315	1.65377	1.08798e-45
Tb927.10.6640	263.178	247.86	255.519	269.698	275.184	272.441	1.06626	0.119443
Tb927.10.6650	55.3353	60.2744	57.8048	47.2564	50.1234	48.6899	0.842434	0.00117019
Tb927.10.6660	49.108	61.1401	55.1241	55.5339	58.6489	57.0914	1.0357	0.70192
Tb927.10.6670	127.441	128.352	127.896	135.89	138.63	137.26	1.07327	0.102782
Tb927.10.6680	40.9412	41.5361	41.2387	51.3934	53.2687	52.331	1.26905	9.56251e-11
Tb927.10.6690	50.9858	51.1798	51.0828	51.2261	49.3295	50.2778	0.984114	0.719178
Tb927.10.670	25.102	27.6436	26.3728	43.4728	43.6217	43.5472	1.65102	1.01966e-16
Tb927.10.6700	36.2812	37.331	36.8061	34.7395	34.2009	34.4702	0.936471	0.109184
Tb927.10.6710	52.3127	52.2273	52.27	56.0526	56.2635	56.158	1.0744	0.0645744
Tb927.10.6720	95.4092	90.2435	92.8263	18.625	19.5682	19.0966	0.205793	6.27246e-306
Tb927.10.6750	128.127	124.033	126.08	40.9089	41.3671	41.138	0.326307	3.17546e-205
Tb927.10.6770	27.1349	30.4014	28.7682	24.6402	23.3786	24.0094	0.834369	0.00952681
Tb927.10.6780	38.8659	38.8595	38.8627	54.7676	55.1042	54.9359	1.4136	6.58254e-21
Tb927.10.6790	34.9814	34.456	34.7187	41.2642	40.8047	41.0345	1.1819	5.94379e-05
Tb927.10.680	59.3207	57.6607	58.4907	42.8288	44.9643	43.8966	0.750646	3.00038e-10
Tb927.10.6800	89.4948	89.5915	89.5431	111.369	109.435	110.402	1.2329	4.01552e-09
Tb927.10.6810	87.5377	87.9211	87.7294	119.654	122.445	121.05	1.37986	9.64125e-18
Tb927.10.6820	54.5816	57.1522	55.8669	59.9726	64.9057	62.4391	1.11781	0.0171714
Tb927.10.6830	21.3581	19.8516	20.6048	23.2571	23.7154	23.4863	1.13998	0.0102675
Tb927.10.6840	67.9606	68.5267	68.2437	64.7852	65.1399	64.9625	0.951934	0.218462
Tb927.10.6850	76.5734	84.1717	80.3725	151.309	166.886	159.098	1.97957	2.59956e-44
Tb927.10.6860	63.3962	66.3032	64.8497	69.5318	74.7794	72.1556	1.11281	0.0163676
Tb927.10.6870	48.6219	46.9416	47.7817	37.5033	39.4769	38.4901	0.805709	1.43539e-06
Tb927.10.6880	170.471	151.502	160.986	150.307	153.88	152.094	0.944801	0.217249
Tb927.10.690	48.8173	44.3013	46.5593	59.2235	62.89	61.0567	1.31158	4.04081e-08
Tb927.10.6950	49.9534	53.1082	51.5308	100.229	103.545	101.887	1.97719	1.97091e-62
Tb927.10.6960	86.2028	82.8908	84.5468	77.6982	80.476	79.0871	0.935526	0.0900181
Tb927.10.6970	41.1614	40.0899	40.6256	39.3045	39.6463	39.4754	0.971719	0.427444
Tb927.10.6980	102.918	100.435	101.677	96.6697	105.33	101	0.993556	0.891159
Tb927.10.6990	100.213	107.619	103.916	109.636	114.424	112.03	1.07815	0.117522
Tb927.10.700	36.5996	33.7403	35.1699	77.3003	71.7017	74.501	2.11803	8.48349e-46
Tb927.10.7000	41.2813	43.95	42.6156	39.1242	40.3171	39.7207	0.932129	0.139193
Tb927.10.7010	29.9973	29.8129	29.9051	31.7097	33.7389	32.7243	1.09446	0.0316293
Tb927.10.7020	49.4227	52.5626	50.9926	122.773	130.199	126.486	2.4805	9.25342e-106
Tb927.10.7030	93.2113	107.175	100.193	99.4777	100.005	99.7411	0.995452	0.929806
Tb927.10.7040	36.7969	36.9023	36.8496	38.5789	37.5476	38.0632	1.03284	0.43798
Tb927.10.7050	31.4008	33.988	32.6944	37.4876	35.7196	36.6036	1.11939	0.0128672
Tb927.10.7060	58.9401	58.106	58.523	67.3299	72.1823	69.7561	1.19202	2.78917e-05
Tb927.10.7070	31.6015	34.2009	32.9012	53.1812	55.9501	54.5657	1.65852	1.85207e-19
Tb927.10.7080	57.9624	63.2677	60.6151	72.79	74.5416	73.6658	1.2153	2.50166e-06
Tb927.10.7090	353.213	312.316	332.764	111.023	130.524	120.773	0.362981	1.13871e-55
Tb927.10.710	31.863	32.3703	32.1166	23.0656	22.7321	22.8989	0.712958	1.09793e-09
Tb927.10.7100	21.2955	19.0223	20.1589	37.4993	38.7739	38.1366	1.89203	1.95858e-33
Tb927.10.7110	116.023	123.507	119.765	110.098	106.579	108.338	0.904554	0.0155316
Tb927.10.7120	112.538	108.075	110.307	119.064	122.572	120.818	1.09537	0.014542
Tb927.10.7130	35.2847	38.6994	36.9921	33.5463	33.9734	33.7599	0.912617	0.0334078
Tb927.10.7140	197.254	192.027	194.64	49.2919	48.4349	48.8634	0.251041	3.12709e-263
Tb927.10.7150	0.322026	0.212816	0.267421	0.213674	0.593012	0.403343	1.51819	0.655719
Tb927.10.7160	0.286246	0.331047	0.308646	8.28581	3.99734	6.14158	19.6515	2.54714e-13
Tb927.10.7170	0.174787	0.779697	0.477242	2.21805	0.72421	1.47113	3.0428	0.0693094
Tb927.10.7180	36.7	28.3121	32.506	278.561	248.811	263.686	8.11189	8.29473e-122
Tb927.10.7190	128.056	132.545	130.301	163.246	160.022	161.634	1.24037	9.99721e-08
Tb927.10.720	57.3853	57.9786	57.6819	50.8724	47.6075	49.2399	0.853589	0.00016194
Tb927.10.7200	42.6266	43.2843	42.9555	46.0641	46.9297	46.4969	1.08247	0.0267872
Tb927.10.7210	21.1309	26.1624	23.6467	33.0924	32.5596	32.826	1.38791	3.78421e-05
Tb927.10.7220	31.7799	32.5599	32.1699	66.8871	73.3838	70.1354	2.18037	8.31336e-64
Tb927.10.7230	51.4801	44.2586	47.8694	64.4108	61.5697	62.9902	1.31588	7.87886e-06
Tb927.10.7240	47.981	49.39	48.6855	60.5717	61.3304	60.951	1.25194	4.78228e-10
Tb927.10.7250	61.1731	68.9869	65.08	77.0885	80.7574	78.9229	1.21272	4.46049e-05
Tb927.10.7260	28.9154	32.5012	30.7083	29.0153	29.1335	29.0744	0.946724	0.474695
Tb927.10.7270	48.9831	49.5246	49.2539	40.5307	41.2117	40.8712	0.829851	8.23751e-07
Tb927.10.7280	47.798	50.1817	48.9899	65.4235	66.1178	65.7707	1.34253	6.10171e-13
Tb927.10.7290	52.5895	53.5206	53.055	53.0138	51.8434	52.4286	0.988167	0.766034
Tb927.10.730	39.1439	37.2795	38.2117	29.4242	27.9474	28.6858	0.750602	2.21886e-10
Tb927.10.7300	306.345	293.176	299.761	124.808	121.901	123.355	0.411493	3.13371e-96
Tb927.10.7310	43.9514	41.82	42.8857	40.7628	41.4747	41.1187	0.958848	0.262483
Tb927.10.7320	60.1242	58.8332	59.4787	80.4148	77.891	79.1529	1.33065	6.4717e-10
Tb927.10.7330	813.224	756.135	784.679	1492.37	1527.5	1509.94	1.92428	2.4953e-37
Tb927.10.7350	39.8595	39.7526	39.806	42.1333	41.432	41.7827	1.04964	0.258052
Tb927.10.7360	40.0514	41.2462	40.6488	27.9451	28.1921	28.0686	0.690535	8.33914e-22
Tb927.10.7370	23.6105	22.4792	23.0448	24.2581	24.0347	24.1464	1.0478	0.267132
Tb927.10.7380	65.291	60.5273	62.9091	74.6865	68.7939	71.7402	1.14024	0.005253
Tb927.10.7390	91.1925	94.4557	92.8241	107.012	102.643	104.828	1.12913	0.0222575
Tb927.10.740	44.9778	45.8182	45.398	34.5885	33.7407	34.1646	0.752533	5.82414e-13
Tb927.10.7400	46.6479	44.4757	45.5618	43.3156	44.5742	43.9449	0.964612	0.36885
Tb927.10.7410	395.301	401.65	398.476	707.982	721.312	714.647	1.79345	2.54909e-31
Tb927.10.7420	81.6812	74.2699	77.9755	79.5932	73.349	76.4711	0.98058	0.709996
Tb927.10.7430	65.1614	63.9941	64.5778	68.5641	70.4168	69.4904	1.07614	0.0466227
Tb927.10.7440	55.4003	52.9829	54.1916	76.8027	70.1422	73.4724	1.35572	4.29876e-11
Tb927.10.7450	61.1655	53.6683	57.4169	67.9484	64.4946	66.2215	1.15329	0.00947952
Tb927.10.7470	80.2592	90.5117	85.3854	86.2121	84.6868	85.4495	1.00064	0.995624
Tb927.10.7480	70.6322	77.4715	74.0518	83.1225	84.5128	83.8177	1.13186	0.0116191
Tb927.10.7490	53.105	52.4774	52.7912	47.2693	44.126	45.6976	0.865521	0.000235547
Tb927.10.750	133.747	131.889	132.818	106.455	105.427	105.941	0.79763	3.65972e-07
Tb927.10.7500	165.062	149.282	157.172	257.661	272.68	265.17	1.68721	1.3984e-28
Tb927.10.7510	39.2802	38.4988	38.8895	46.8583	45.5478	46.2031	1.18797	1.56356e-05
Tb927.10.7520	43.8976	46.1339	45.0157	52.4901	57.2251	54.8576	1.21878	1.0346e-05
Tb927.10.7530	27.8488	25.0612	26.455	23.5896	20.7317	22.1607	0.837343	0.0436268
Tb927.10.7540	30.4502	28.7113	29.5808	20.7029	19.9664	20.3346	0.687382	2.38112e-20
Tb927.10.7550	57.0898	60.8814	58.9856	53.9978	56.108	55.0529	0.933376	0.0867437
Tb927.10.7560	26.0227	26.4833	26.253	36.0742	36.2917	36.1829	1.37821	1.9556e-09
Tb927.10.7570	200.394	198.498	199.446	300.742	298.244	299.493	1.50162	2.6366e-19
Tb927.10.7580	44.1515	42.9055	43.5285	43.5257	42.6222	43.074	0.989535	0.777723
Tb927.10.7590	74.5951	64.3662	69.4806	169.322	183.026	176.174	2.5358	8.70502e-67
Tb927.10.760	46.3968	46.2066	46.3017	59.546	57.1858	58.3659	1.26038	3.87139e-07
Tb927.10.7600	54.5849	54.5379	54.5614	59.7797	61.5383	60.659	1.11185	0.00775202
Tb927.10.7610	57.4817	55.137	56.3094	54.1007	51.9587	53.0297	0.941739	0.181329
Tb927.10.7620	76.0322	77.1707	76.6014	73.0081	73.344	73.176	0.955286	0.206268
Tb927.10.7630	40.9801	42.3901	41.6851	45.1331	43.7027	44.4179	1.06548	0.0860688
Tb927.10.7640	20.7947	18.226	19.5104	14.1841	12.7522	13.4682	0.690018	0.000125647
Tb927.10.7650	0.0997523	0.148326	0.124039	0.148924	0.482197	0.315561	2.53589	0.0635268
Tb927.10.7660	0.216251	0.428739	0.322495	2.00885	1.36061	1.68473	5.12035	4.66071e-07
Tb927.10.7670	86.5628	86.4943	86.5286	94.2857	93.7724	94.0291	1.08666	0.0331839
Tb927.10.7680	106.603	103.924	105.263	124.057	129.535	126.796	1.20461	3.19129e-06
Tb927.10.7690	83.9075	78.8834	81.3954	79.5337	82.2935	80.9136	0.994124	0.888003
Tb927.10.770	43.4646	40.2716	41.8681	47.305	47.0659	47.1855	1.12703	0.00338162
Tb927.10.7700	54.7358	59.264	56.9999	108.369	105.336	106.852	1.8745	2.84215e-49
Tb927.10.7710	65.6473	64.0258	64.8366	102.941	99.1853	101.063	1.5586	3.36069e-27
Tb927.10.7720	55.1381	55.8448	55.4914	66.6065	67.5764	67.0915	1.20907	0.000716064
Tb927.10.7730	27.2861	26.5388	26.9125	27.6953	27.5746	27.6349	1.02685	0.592701
Tb927.10.7740	71.1962	74.2428	72.7195	83.7709	82.153	82.962	1.14081	0.000853655
Tb927.10.7750	60.8204	62.5054	61.6629	69.1151	70.5598	69.8375	1.13261	0.00391864
Tb927.10.7760	71.9214	77.0802	74.5008	72.0794	87.0021	79.5408	1.06789	0.332502
Tb927.10.7770	66.9053	64.0346	65.4699	61.1229	66.1889	63.6559	0.972529	0.574671
Tb927.10.7780	46.1137	46.9117	46.5127	43.6005	44.8037	44.2021	0.950406	0.236998
Tb927.10.7790	102.39	106.76	104.575	108.711	112.313	110.512	1.05682	0.148056
Tb927.10.780	98.3007	95.1948	96.7477	59.2565	62.6571	60.9568	0.630223	1.22036e-21
Tb927.10.7800	54.5913	58.0145	56.3029	74.7071	76.6485	75.6778	1.34413	1.05266e-13
Tb927.10.7810	50.9148	53.2589	52.0868	58.0987	57.9494	58.0241	1.11396	0.0033392
Tb927.10.7820	77.6731	83.8706	80.7718	48.0646	49.0111	48.5379	0.600976	1.63249e-18
Tb927.10.7830	31.7606	34.4653	33.113	31.7174	32.9504	32.3339	0.976534	0.610318
Tb927.10.7840	97.9951	106.572	102.283	84.8451	89.2255	87.0353	0.850984	0.00023356
Tb927.10.7850	64.2722	73.1788	68.7255	84.0746	85.161	84.6178	1.23119	5.27255e-05
Tb927.10.7860	216.896	197.054	206.975	149.813	153.845	151.829	0.733616	4.89799e-13
Tb927.10.7870	53.8522	60.6747	57.2635	68.7263	73.7611	71.2437	1.24423	0.00019979
Tb927.10.7880	37.3511	37.972	37.6615	33.8588	34.4538	34.1563	0.906972	0.0101857
Tb927.10.7890	44.6831	42.1889	43.436	48.8892	48.8212	48.8552	1.12479	0.0020244
Tb927.10.790	121.263	123.063	122.163	88.2154	90.5118	89.3636	0.731574	2.47047e-16
Tb927.10.7900	69.2563	70.1499	69.7031	60.5528	61.4592	61.006	0.875264	0.000388071
Tb927.10.7910	31.1337	28.8534	29.9935	40.0403	42.4971	41.2687	1.37622	6.2659e-07
Tb927.10.7920	31.6785	38.0987	34.8886	35.1674	35.6826	35.425	1.01532	0.835167
Tb927.10.7930	260.501	231.029	245.765	229.264	233.367	231.315	0.941213	0.269125
Tb927.10.7940	71.7103	74.8596	73.2849	102.476	104.163	103.32	1.40984	7.55545e-20
Tb927.10.7950	51.8462	60.9314	56.3888	48.6367	49.3444	48.9905	0.868778	0.0700138
Tb927.10.7960	133.002	137.053	135.028	107.678	106.55	107.114	0.793238	2.61079e-08
Tb927.10.7970	71.577	77.1692	74.3731	61.7594	65.4586	63.609	0.855354	0.000381304
Tb927.10.7980	45.6685	51.1846	48.4266	73.1617	79.3259	76.2438	1.57448	1.23646e-19
Tb927.10.7990	88.0046	87.7422	87.8734	91.8311	98.8134	95.3222	1.08491	0.0444208
Tb927.10.800	58.622	56.1154	57.3687	57.2474	59.0254	58.1364	1.01349	0.741916
Tb927.10.8000	45.6648	46.1212	45.893	39.9147	39.6975	39.8061	0.867361	0.000273885
Tb927.10.8010	64.0898	60.0558	62.0728	95.9633	104.364	100.163	1.61391	6.52674e-23
Tb927.10.8020	167.954	161.1	164.527	170.341	179.106	174.724	1.062	0.212887
Tb927.10.8030	75.6091	81.0696	78.3393	156.285	164.098	160.191	2.04486	3.95973e-64
Tb927.10.8040	130.197	128.459	129.328	84.0409	84.834	84.4374	0.652902	1.06808e-25
Tb927.10.8050	38.1704	36.5549	37.3626	24.2412	23.9581	24.0997	0.645031	4.4433e-15
Tb927.10.8060	67.7268	65.3847	66.5557	89.2015	83.2453	86.2234	1.29538	1.74724e-10
Tb927.10.8070	58.7721	59.035	58.9036	69.471	70.4005	69.9357	1.18732	2.06204e-06
Tb927.10.8080	70.2611	74.4718	72.3665	67.6557	65.6624	66.6591	0.921087	0.0399184
Tb927.10.8090	97.6225	103.071	100.347	152.068	150.264	151.166	1.50631	1.1421e-21
Tb927.10.810	53.6284	50.9736	52.301	77.1513	79.5173	78.3343	1.49784	2.53154e-26
Tb927.10.8100	60.4769	61.743	61.1099	61.5213	64.2775	62.8994	1.02939	0.477719
Tb927.10.8110	115.274	122.707	118.991	107.279	107.312	107.296	0.901696	0.00842428
Tb927.10.8120	54.5702	56.3207	55.4455	61.5809	62.7104	62.1456	1.12086	0.00273812
Tb927.10.8130	46.4388	48.685	47.5619	63.8766	63.7609	63.8187	1.34174	1.72942e-13
Tb927.10.8140	77.2969	72.8172	75.0571	129.87	130.303	130.087	1.73321	9.08182e-34
Tb927.10.8150	104.837	113.973	109.405	107.566	111.643	109.605	1.00185	0.967348
Tb927.10.8160	78.638	84.9332	81.7856	104.934	108.399	106.666	1.30424	3.20229e-06
Tb927.10.8170	58.2027	57.8365	58.0196	67.3021	63.7563	65.5292	1.1294	0.00681219
Tb927.10.8180	47.0726	45.427	46.2498	33.7648	33.8641	33.8144	0.73114	3.3856e-16
Tb927.10.8190	187.23	169.934	178.582	314.008	317.98	315.994	1.76947	1.00646e-27
Tb927.10.820	76.2067	77.4109	76.8088	79.9531	81.0604	80.5068	1.04817	0.207406
Tb927.10.8200	82.0762	80.7092	81.3927	130.271	126.896	128.583	1.5797	1.52628e-33
Tb927.10.8210	53.7441	53.5594	53.6517	70.5666	67.9026	69.2346	1.29035	3.69005e-12
Tb927.10.8220	45.972	49.7916	47.8818	60.3863	66.289	63.3377	1.32299	6.41972e-06
Tb927.10.8230	677.442	568.186	622.814	147.327	155.418	151.373	0.243052	4.29818e-94
Tb927.10.8240	125.8	140.082	132.941	103.545	103.452	103.499	0.778517	9.80783e-09
Tb927.10.8250	29.701	32.6933	31.1971	27.9292	29.4574	28.6933	0.919863	0.176374
Tb927.10.8260	27.7976	30.5599	29.1788	29.227	32.1858	30.7064	1.05261	0.491381
Tb927.10.8270	57.1472	54.9984	56.0728	86.0801	81.3387	83.7094	1.4928	6.41637e-23
Tb927.10.8280	29.828	33.8971	31.8625	37.6779	36.2477	36.9628	1.15977	0.0450674
Tb927.10.830	151.386	120.325	135.856	70.6672	70.0777	70.3725	0.518017	3.10409e-22
Tb927.10.8310	50.8031	53.1185	51.9608	42.2751	42.7108	42.493	0.817807	1.45662e-05
Tb927.10.8320	183.526	192.031	187.779	391.745	358.404	375.075	1.99716	7.52169e-55
Tb927.10.8330	25.0235	24.5983	24.8109	30.5699	30.0719	30.3209	1.22198	0.000672628
Tb927.10.8340	0.099251	0.344355	0.221803	0.568008	0.388388	0.478198	2.11752	0.0399545
Tb927.10.8350	5.92529	4.36764	5.14646	5.29255	3.77703	4.53479	0.87894	0.574505
Tb927.10.8360	57.9555	61.2901	59.6228	69.1211	67.0464	68.0838	1.14181	0.000676225
Tb927.10.8370	53.9565	54.6901	54.3233	66.7989	63.2182	65.0085	1.19646	0.000715623
Tb927.10.8380	39.0866	43.2295	41.158	43.2431	39.3457	41.2944	1.003	0.966016
Tb927.10.8390	17.9414	16.2308	17.0861	16.4415	14.9561	15.6988	0.91877	0.126834
Tb927.10.840	54.0166	48.9989	51.5077	27.5698	28.5156	28.0427	0.544462	2.2034e-35
Tb927.10.8400	85.4312	91.4575	88.4443	80.5146	78.6147	79.5646	0.899525	0.0109865
Tb927.10.8410	76.8965	86.0987	81.4976	128.846	132.455	130.651	1.60308	6.1595e-24
Tb927.10.8420	41.4299	41.3309	41.3804	57.6652	53.8059	55.7356	1.34688	2.51275e-09
Tb927.10.8430	597.846	529.867	563.857	1145.05	1133.62	1139.33	2.02061	2.89391e-38
Tb927.10.8440	253.583	224.529	239.056	24.1909	23.0593	23.6251	0.0988211	0
Tb927.10.850	39.4625	39.0474	39.2549	33.7411	33.4373	33.5892	0.855662	7.04242e-05
Tb927.10.8530	62.141	61.1938	61.6674	188.643	164.169	176.406	2.86042	1.39411e-87
Tb927.10.8540	119.561	113.408	116.484	120.602	115.617	118.11	1.0139	0.722536
Tb927.10.8560	64.2558	66.4136	65.3347	66.0752	65.8531	65.9642	1.0096	0.834575
Tb927.10.8570	52.5845	52.1426	52.3636	29.7873	30.8017	30.2945	0.578621	2.9211e-47
Tb927.10.8580	66.0778	73.1908	69.6343	77.0883	78.408	77.7482	1.1165	0.0328819
Tb927.10.8590	52.489	51.9174	52.2032	49.587	50.3591	49.973	0.957294	0.281368
Tb927.10.860	37.6607	37.0841	37.3724	30.0701	31.2085	30.6393	0.820084	0.00280796
Tb927.10.8600	53.1645	54.7585	53.9615	40.601	40.3798	40.4904	0.75035	6.77751e-14
Tb927.10.8610	46.1004	45.9754	46.0379	54.1261	53.577	53.8516	1.1697	1.2165e-05
Tb927.10.8620	70.2554	72.9426	71.599	85.1225	88.2106	86.6665	1.21053	4.11223e-05
Tb927.10.8630	118.544	126.69	122.617	134.304	139.767	137.036	1.11763	0.00618075
Tb927.10.8640	45.6371	48.014	46.8256	51.9572	52.7609	52.359	1.11818	0.00878917
Tb927.10.8650	58.9022	62.3865	60.6444	82.6015	83.9744	83.288	1.37337	4.6863e-15
Tb927.10.8660	68.9651	69.7403	69.3527	76.5607	80.6521	78.6064	1.13358	0.00406182
Tb927.10.8670	94.4209	98.177	96.299	112.715	118.011	115.363	1.19808	0.000141682
Tb927.10.8680	32.609	31.9748	32.2919	33.9618	35.9849	34.9733	1.08325	0.0781127
Tb927.10.8690	80.7621	84.5908	82.6764	81.5196	83.7784	82.649	0.999709	0.995878
Tb927.10.870	55.0675	50.2365	52.652	35.8265	34.7371	35.2818	0.670088	3.09459e-18
Tb927.10.8700	130.905	121.608	126.256	159.721	172.411	166.066	1.31557	6.40208e-07
Tb927.10.8710	89.3552	78.4342	83.8947	96.4842	93.7769	95.1306	1.13392	0.0224014
Tb927.10.8720	129.021	120.626	124.823	144.527	149.329	146.928	1.17712	0.000227816
Tb927.10.8730	10.4551	10.0768	10.2659	10.8496	9.3289	10.0893	0.982207	0.820185
Tb927.10.8750	27.4834	25.981	26.7322	31.793	32.6116	32.2023	1.20477	0.000335202
Tb927.10.8760	21.7007	23.2188	22.4597	29.4996	29.6684	29.584	1.31713	8.75049e-08
Tb927.10.8770	46.0306	46.1206	46.0756	47.1628	46.5059	46.8344	1.01642	0.6856
Tb927.10.8780	50.3831	48.3567	49.3699	38.1339	38.4121	38.273	0.775236	4.44886e-08
Tb927.10.8790	62.0744	63.0431	62.5588	101.449	99.9701	100.71	1.60974	5.21452e-33
Tb927.10.880	74.8024	67.7109	71.2567	67.9409	64.0687	66.0048	0.926244	0.0939615
Tb927.10.8800	80.4843	78.6498	79.567	55.7675	57.6552	56.7114	0.712811	1.25279e-20
Tb927.10.8810	29.3443	28.3896	28.867	22.0289	22.0127	22.0208	0.762856	1.4688e-12
Tb927.10.8820	43.3259	44.0976	43.7117	53.5406	56.365	54.9528	1.25725	1.45756e-09
Tb927.10.8830	110.299	91.9815	101.14	41.9997	44.1841	43.0919	0.426102	4.64139e-48
Tb927.10.8840	71.0127	67.489	69.2508	61.7352	63.6982	62.7167	0.90576	0.0218403
Tb927.10.8850	57.871	63.3814	60.6262	58.1019	59.2742	58.6881	0.968034	0.439535
Tb927.10.8860	64.9579	61.1354	63.0466	18.3193	19.7483	19.0338	0.302019	8.00374e-157
Tb927.10.8870	97.1487	110.801	103.975	105.245	109.224	107.235	1.03136	0.530626
Tb927.10.8880	38.101	36.3464	37.2237	54.5157	57.4156	55.9657	1.50366	2.33494e-23
Tb927.10.8890	73.5018	69.0395	71.2706	57.0551	60.3592	58.7072	0.823906	0.000106777
Tb927.10.890	24.8015	20.6969	22.7492	29.1248	27.3667	28.2457	1.24161	0.000729247
Tb927.10.8900	49.9932	42.5268	46.26	25.6735	23.8661	24.7698	0.535399	1.17293e-24
Tb927.10.8910	38.2623	37.5001	37.8812	46.9402	47.2119	47.076	1.24273	2.89762e-07
Tb927.10.8920	70.8711	72.8456	71.8583	125.421	120.922	123.171	1.71393	1.19233e-45
Tb927.10.8930	94.2268	91.6581	92.9424	91.3988	96.1784	93.7886	1.00915	0.827982
Tb927.10.8940	941.838	823.271	882.554	762.631	739.567	751.099	0.851052	0.00878319
Tb927.10.8960	49.5848	47.2201	48.4025	52.9032	51.5962	52.2497	1.07943	0.122911
Tb927.10.8980	233.7	215.658	224.679	282.7	287.521	285.111	1.26902	2.87233e-09
Tb927.10.8990	27.1045	29.5789	28.3417	27.9623	30.3493	29.1558	1.0289	0.603707
Tb927.10.900	35.5402	36.0278	35.784	50.0023	54.0549	52.0286	1.45424	1.27988e-09
Tb927.10.9000	29.9632	28.7724	29.3678	28.2569	27.9902	28.1235	0.957631	0.274961
Tb927.10.9010	57.5127	54.9421	56.2274	70.1454	77.3894	73.7674	1.31224	2.24972e-07
Tb927.10.9020	28.1151	31.2567	29.6859	36.6064	37.3341	36.9702	1.24535	6.57833e-06
Tb927.10.9030	18.4304	19.7498	19.0901	27.9441	28.1773	28.0607	1.46974	2.45979e-08
Tb927.10.9040	23.0001	23.3653	23.1827	23.2586	22.7144	22.9865	0.991485	0.818595
Tb927.10.9050	40.3458	40.0975	40.2216	62.0466	65.2995	63.673	1.58317	1.68233e-33
Tb927.10.9060	43.2471	43.0781	43.1626	48.9889	50.1167	49.5528	1.14812	0.000389436
Tb927.10.9070	44.5306	47.8982	46.2144	49.3097	50.4676	49.8887	1.07952	0.0609058
Tb927.10.9080	111.403	115.565	113.484	381.139	360.118	370.629	3.26583	1.11672e-115
Tb927.10.9090	53.8254	56.3909	55.1082	50.7291	54.2565	52.4928	0.952716	0.336998
Tb927.10.910	31.9311	32.5253	32.2282	30.6895	31.3743	31.0319	0.962931	0.316778
Tb927.10.9100	22.8535	24.2906	23.5721	23.0088	22.9996	23.0042	0.975871	0.566882
Tb927.10.9110	36.6228	43.1169	39.8699	54.7528	60.5715	57.6622	1.44633	5.11273e-09
Tb927.10.9120	33.0704	32.6181	32.8442	44.9739	49.323	47.1485	1.43585	6.32547e-10
Tb927.10.9130	41.6631	44.0813	42.8722	70.6407	69.3495	69.9951	1.63254	7.12153e-38
Tb927.10.9140	53.6644	55.0642	54.3643	59.416	58.7159	59.0659	1.08644	0.020995
Tb927.10.9150	91.7993	97.5376	94.6684	125.295	133.085	129.19	1.36474	8.52142e-14
Tb927.10.9160	44.131	48.7029	46.417	54.1133	53.6407	53.877	1.16066	0.000509526
Tb927.10.9170	112.537	120.056	116.297	105.203	106.966	106.084	0.912202	0.0339285
Tb927.10.9180	44.4279	44.1814	44.3046	34.554	35.4708	35.0124	0.790357	1.8747e-08
Tb927.10.9190	169.558	154.271	161.914	161.105	164.82	162.962	1.00648	0.905167
Tb927.10.920	15.3434	16.6882	16.0158	21.9669	22.8237	22.3953	1.39836	2.01114e-07
Tb927.10.9200	30.2466	33.3648	31.8057	38.2002	37.5684	37.8843	1.19098	0.000368022
Tb927.10.9210	25.3311	29.314	27.3226	23.0105	22.749	22.8798	0.837323	0.00138687
Tb927.10.9220	73.9326	71.6576	72.7951	21.0748	22.9984	22.0366	0.302912	1.09008e-103
Tb927.10.9230	37.7448	39.654	38.6994	45.4624	44	44.7312	1.15576	0.000170691
Tb927.10.9240	46.976	46.9416	46.9588	44.432	45.0792	44.7556	0.953134	0.250048
Tb927.10.9250	207.019	201.266	204.142	230.308	226.244	228.276	1.1182	0.00295864
Tb927.10.9260	60.0429	58.195	59.1189	103.885	111.884	107.885	1.82509	1.04389e-44
Tb927.10.9270	50.1827	54.7457	52.4642	67.0735	69.1135	68.0935	1.29791	1.83858e-07
Tb927.10.9280	28.8636	29.3992	29.1314	32.1136	32.0433	32.0784	1.10114	0.00819518
Tb927.10.9290	102.585	111.753	107.169	94.737	95.878	95.3075	0.889319	0.00435497
Tb927.10.930	31.2163	31.4902	31.3532	26.5657	28.855	27.7104	0.884018	0.00521189
Tb927.10.9300	107.797	102.504	105.15	63.9843	63.4729	63.7286	0.606079	4.454e-37
Tb927.10.9310	72.6835	76.694	74.6887	57.4997	57.3889	57.4443	0.769099	7.77974e-11
Tb927.10.9320	27.6578	30.3603	29.0091	18.9353	18.988	18.9617	0.653647	2.50897e-12
Tb927.10.9330	63.3567	56.5491	59.9529	55.5567	54.9787	55.2677	0.921869	0.0698373
Tb927.10.9350	36.7446	36.665	36.7048	40.6021	37.8798	39.241	1.06896	0.0920518
Tb927.10.9360	65.925	70.65	68.2875	56.1537	50.1503	53.152	0.77822	2.21085e-07
Tb927.10.9370	97.8674	102.634	100.251	134.558	139.028	136.793	1.36454	1.91601e-16
Tb927.10.9380	65.5782	66.8475	66.2128	55.1088	56.7308	55.9198	0.844601	3.84767e-06
Tb927.10.9390	62.3239	69.8996	66.1118	62.4502	61.0025	61.7264	0.933581	0.156477
Tb927.10.940	74.893	78.4568	76.6749	61.5607	67.0217	64.2912	0.838683	0.000486049
Tb927.10.9400	89.5691	90.0853	89.8272	97.2964	100.005	98.6505	1.0983	0.0138974
Tb927.10.9410	70.532	80.2046	75.3683	71.173	73.7237	72.4484	0.96127	0.417804
Tb927.10.9420	55.9734	53.2822	54.6278	49.2188	51.9385	50.5786	0.926007	0.0588302
Tb927.10.9430	143.612	135.577	139.595	170.916	170.551	170.733	1.22308	3.70937e-07
Tb927.10.9440	100.521	97.2586	98.8898	122.403	125.018	123.71	1.25103	3.44567e-09
Tb927.10.9450	251.766	253.514	252.64	12.9422	12.2808	12.6115	0.0499023	0
Tb927.10.9460	173.656	179.073	176.365	12.6265	10.4918	11.5591	0.0654554	3.20455e-235
Tb927.10.9490	49.9553	51.1148	50.5351	2.36347	1.98979	2.17663	0.0430042	0
Tb927.10.950	50.4723	56.4829	53.4776	43.9057	45.1444	44.5251	0.832611	0.000103017
Tb927.10.9510	31.5917	27.323	29.4574	2.37168	1.76429	2.06798	0.0700956	3.52833e-108
Tb927.10.9520	0	0.315791	0.157896	0	0.0733295	0.0366647	0.269734	0.222296
Tb927.10.9530	0.705391	0.26222	0.483805	0.175518	0.284152	0.229835	0.487655	0.144428
Tb927.10.9550	1.04241	3.26318	2.15279	3.00331	2.14692	2.57512	1.19458	0.633565
Tb927.10.9560	34.1367	34.7748	34.4557	33.2719	31.6486	32.4603	0.941899	0.229066
Tb927.10.9570	149.81	131.937	140.874	88.1979	84.1236	86.1608	0.611614	6.46048e-18
Tb927.10.9580	56.8152	59.7285	58.2719	56.9212	62.2688	59.595	1.02294	0.713403
Tb927.10.9590	47.4432	46.2634	46.8533	43.4606	46.03	44.7453	0.955177	0.279706
Tb927.10.960	16.934	19.8679	18.401	20.4476	20.3844	20.416	1.10939	0.0719698
Tb927.10.9600	5.58816	3.90492	4.74654	1.85092	2.09186	1.97139	0.415874	3.07181e-12
Tb927.10.9610	4.75927	4.48195	4.62061	2.04278	1.88978	1.96628	0.425698	9.10092e-10
Tb927.10.9620	6.76159	8.20204	7.48181	3.36489	3.76821	3.56655	0.477737	1.19327e-07
Tb927.10.9630	5.94982	8.93827	7.44404	3.41879	3.30393	3.36136	0.451693	1.52539e-06
Tb927.10.9640	47.3561	50.4647	48.9104	44.5036	44.7331	44.6184	0.912231	0.0408756
Tb927.10.9650	34.7782	32.4926	33.6354	51.9918	50.5212	51.2565	1.52387	3.64174e-22
Tb927.10.9660	35.5492	35.2524	35.4008	36.9126	36.0496	36.4811	1.03046	0.418664
Tb927.10.9670	64.2108	65.2535	64.7322	57.155	57.0023	57.0787	0.881763	0.00118778
Tb927.10.9680	45.136	45.9564	45.5462	65.3692	65.1849	65.2771	1.43316	1.0028e-21
Tb927.10.9690	34.6555	33.1662	33.9108	26.3025	26.487	26.3948	0.778374	1.3463e-09
Tb927.10.970	49.175	48.045	48.61	46.169	46.2768	46.2229	0.950896	0.254737
Tb927.10.9700	25.85	26.2628	26.0564	18.049	17.9511	18	0.6908	9.65166e-24
Tb927.10.9720	53.9648	57.9434	55.9541	43.1099	43.4906	43.3002	0.773852	1.90162e-10
Tb927.10.9730	96.4485	94.8178	95.6331	78.7057	71.7083	75.207	0.786274	3.07076e-08
Tb927.10.9740	109.982	108.379	109.181	97.2688	96.2753	96.7721	0.886337	0.000586039
Tb927.10.9750	22.6306	19.2386	20.9346	21.3409	20.015	20.6779	0.987718	0.826602
Tb927.10.9760	33.6383	32.0941	32.8662	36.3283	35.054	35.6911	1.08585	0.0899447
Tb927.10.9770	31.4254	31.314	31.3697	47.0353	48.2211	47.6282	1.51835	6.94013e-30
Tb927.10.9780	32.3453	33.3668	32.856	55.4462	57.045	56.2456	1.71191	9.04477e-48
Tb927.10.9790	52.5245	62.9327	57.7286	93.8617	85.6327	89.7472	1.55429	6.27929e-11
Tb927.10.980	31.8362	32.7677	32.302	33.9238	38.0413	35.9825	1.11416	0.0244912
Tb927.10.9800	1294.06	1277.8	1285.93	2042.6	2141.26	2091.93	1.62679	9.7449e-22
Tb927.10.9810	47.6443	56.306	51.9751	84.5067	80.9927	82.7497	1.59188	3.25844e-16
Tb927.10.9820	39.7941	41.649	40.7215	65.4662	69.3196	67.3929	1.65505	1.72516e-36
Tb927.10.9830	166.133	163.262	164.698	237.078	233.681	235.379	1.42912	2.73286e-22
Tb927.10.9840	115.089	127.562	121.325	124.264	135.961	130.112	1.07251	0.154649
Tb927.10.9850	37.4321	39.332	38.382	27.104	28.1023	27.6031	0.719249	7.37624e-15
Tb927.10.9860	39.1031	38.7861	38.9446	49.3785	46.7818	48.0802	1.23439	9.02343e-07
Tb927.10.9870	63.4109	60.9822	62.1966	85.0616	85.237	85.1493	1.36906	3.17386e-14
Tb927.10.9880	320.851	310.338	315.595	503.306	511.543	507.425	1.60785	1.96889e-30
Tb927.10.9890	43.1826	41.9648	42.5737	61.6342	60.1411	60.8877	1.43013	5.9485e-22
Tb927.10.990	62.2027	62.297	62.2498	12.6628	13.1551	12.909	0.20746	8.01132e-264
Tb927.10.9900	63.6051	62.1505	62.8778	71.5083	73.0245	72.2664	1.14937	0.000109589
Tb927.10.9910	94.5851	87.9753	91.2802	95.8766	99.2132	97.5449	1.0687	0.0969572
Tb927.10.9920	29.5784	29.2495	29.4139	50.4006	49.7895	50.095	1.70301	5.21717e-36
Tb927.10.9930	33.9877	38.1477	36.0677	40.4303	41.5333	40.9818	1.13624	0.00663169
Tb927.10.9940	17.4954	17.6453	17.5704	23.9355	25.8192	24.8773	1.41629	3.3008e-06
Tb927.10.9950	45.3272	48.3776	46.8524	55.6148	57.7454	56.6801	1.20981	1.12768e-05
Tb927.10.9960	25.7192	29.8155	27.7673	37.4785	38.9807	38.2296	1.37676	7.6474e-09
Tb927.10.9970	48.1538	49.6353	48.8945	58.9501	56.5043	57.7272	1.18059	3.51737e-05
Tb927.10.9980	26.1036	29.6835	27.8935	29.1853	30.4026	29.7939	1.06817	0.268943
Tb927.10.9990	84.0882	84.3741	84.2312	122.011	123.159	122.585	1.45535	6.216e-21
Tb927.11.1000	99.1025	102.307	100.705	123.97	126.403	125.187	1.24313	1.00912e-06
Tb927.11.10000	128.74	139.679	134.21	82.4967	87.8081	85.1524	0.63456	3.58827e-23
Tb927.11.10010	86.4242	89.0355	87.7299	89.0514	90.8524	89.9519	1.02536	0.500962
Tb927.11.10020	69.2541	78.9086	74.0814	83.8127	84.9342	84.3735	1.13889	0.00797765
Tb927.11.10040	62.0629	55.474	58.7685	98.41	99.6148	99.0124	1.6849	5.17544e-18
Tb927.11.10050	121.766	117.379	119.572	195.053	190.818	192.935	1.61346	4.64434e-26
Tb927.11.10060	176.962	175.343	176.153	284.07	274.289	279.18	1.58481	1.96671e-34
Tb927.11.10070	113.257	113.991	113.624	128.796	121.668	125.232	1.10202	0.0152217
Tb927.11.10080	80.9789	73.7822	77.3805	108.274	107.726	108	1.39574	1.85853e-12
Tb927.11.10090	60.7722	57.6076	59.1899	63.168	62.6664	62.9172	1.06298	0.122457
Tb927.11.1010	63.2084	69.1057	66.157	86.4134	89.8897	88.1516	1.33248	4.27439e-11
Tb927.11.10100	73.3607	72.9655	73.1631	89.6211	88.7542	89.1876	1.21898	2.50405e-05
Tb927.11.10110	71.0034	66.0484	68.5259	72.2744	70.3488	71.3116	1.04063	0.335739
Tb927.11.10120	71.2928	69.4898	70.3913	63.5703	63.5028	63.5366	0.902625	0.00668784
Tb927.11.10130	39.8969	38.7967	39.3468	39.7848	42.2188	41.0018	1.04228	0.393979
Tb927.11.10140	42.8303	44.0891	43.4597	103.332	101.655	102.493	2.35812	6.19764e-93
Tb927.11.10150	66.0402	68.8821	67.4612	105.488	105.401	105.444	1.56302	7.46459e-22
Tb927.11.10160	1413.85	1254.18	1334.02	2588.89	2546.69	2567.79	1.92486	4.19985e-29
Tb927.11.10170	72.9124	64.5469	68.7296	95.0521	97.9182	96.4851	1.40398	3.73479e-11
Tb927.11.10180	54.728	57.2475	55.9877	45.2825	47.3421	46.3123	0.827259	1.29885e-06
Tb927.11.10190	53.3011	53.7645	53.5328	48.7084	51.9467	50.3275	0.940177	0.146643
Tb927.11.1020	265.544	272.29	268.917	466.878	455.065	460.971	1.71416	6.47639e-31
Tb927.11.10200	91.6549	91.9339	91.7944	74.3082	77.9004	76.1043	0.82915	3.48455e-07
Tb927.11.10210	41.0947	45.4332	43.264	37.5824	38.8315	38.207	0.883131	0.00420168
Tb927.11.10220	138.921	143.635	141.278	152.102	158.093	155.098	1.09791	0.0344739
Tb927.11.10230	118.56	116.068	117.314	144.91	147.859	146.385	1.24784	4.43333e-10
Tb927.11.10240	150.672	139.431	145.051	219.07	217.601	218.335	1.50525	1.39938e-24
Tb927.11.10250	52.4487	51.6175	52.0331	61.7253	64.2808	63.0031	1.21098	0.000104669
Tb927.11.10260	69.6897	74.8332	72.2615	73.1899	77.6626	75.4263	1.04386	0.308942
Tb927.11.10270	54.1295	60.4669	57.2982	44.7294	50.0791	47.4042	0.827499	0.00147
Tb927.11.10280	45.2136	45.7966	45.5051	53.2604	53.9093	53.5848	1.17756	3.22636e-05
Tb927.11.10290	26.6638	27.3175	26.9906	37.0226	35.8735	36.4481	1.35015	4.66324e-07
Tb927.11.1030	64.3667	57.7203	61.0435	56.3073	57.0806	56.6939	0.928793	0.0935301
Tb927.11.10300	59.0132	57.7392	58.3762	68.5884	70.889	69.7387	1.19474	3.63558e-06
Tb927.11.10320	57.9444	56.6814	57.3129	61.5296	65.2753	63.4025	1.10641	0.0136238
Tb927.11.10330	42.463	43.9091	43.1861	51.2187	57.2063	54.2125	1.25548	8.02056e-07
Tb927.11.10340	86.1919	82.1358	84.1638	103.366	106.133	104.749	1.24468	2.09522e-08
Tb927.11.10350	69.4478	70.8877	70.1678	56.0832	58.3949	57.239	0.815844	4.48564e-07
Tb927.11.10360	39.6302	39.6243	39.6272	35.8695	35.5645	35.717	0.901301	0.0108472
Tb927.11.10370	42.9247	39.8905	41.4076	55.9863	53.4033	54.6948	1.32085	9.87937e-11
Tb927.11.10380	81.0559	78.1891	79.6225	73.0538	72.8964	72.9751	0.916527	0.0198538
Tb927.11.10390	31.7162	30.5181	31.1171	29.6963	29.807	29.7516	0.95615	0.24544
Tb927.11.1040	56.4475	58.9815	57.7145	67.9447	71.0499	69.4973	1.20422	1.83979e-06
Tb927.11.10400	66.2754	64.1758	65.2256	75.8745	81.28	78.5773	1.20494	0.000255155
Tb927.11.10410	41.425	49.6175	45.5212	44.2564	45.2489	44.7527	0.983085	0.81377
Tb927.11.10420	71.9221	79.3467	75.6344	135.149	133.462	134.305	1.7755	4.32982e-31
Tb927.11.10430	59.9818	64.2599	62.1209	52.0558	52.4557	52.2557	0.84119	1.20937e-05
Tb927.11.10440	51.897	51.4454	51.6712	55.3944	55.0623	55.2283	1.06882	0.150546
Tb927.11.10450	58.7516	59.2093	58.9804	60.4958	62.5422	61.519	1.04313	0.278239
Tb927.11.10460	70.1762	76.3646	73.2704	73.8914	77.3185	75.605	1.03192	0.485878
Tb927.11.10470	50.9502	54.7494	52.8498	42.3265	41.8926	42.1095	0.796743	1.40066e-08
Tb927.11.10480	29.252	29.7096	29.4808	57.6095	57.04	57.3247	1.94441	1.77996e-74
Tb927.11.10490	43.5271	42.9221	43.2246	47.7178	48.4127	48.0652	1.11203	0.00411977
Tb927.11.1050	75.5236	75.515	75.5193	89.2013	91.7776	90.4894	1.1983	1.51881e-06
Tb927.11.10500	26.7623	26.9155	26.8389	26.3513	26.2026	26.277	0.979036	0.653034
Tb927.11.10510	89.0501	95.4225	92.2363	101.028	107.116	104.072	1.1284	0.00498345
Tb927.11.10520	37.8025	36.7826	37.2925	37.0244	37.435	37.2297	0.99834	0.966226
Tb927.11.10530	31.909	30.0612	30.9851	29.1857	26.4636	27.8247	0.897722	0.1118
Tb927.11.10540	141.199	134.903	138.051	121.99	123.975	122.983	0.890859	0.0134631
Tb927.11.10550	45.9741	44.3429	45.1585	50.0483	52.8364	51.4424	1.13926	0.000746889
Tb927.11.10560	97.2409	96.4507	96.8458	123.334	123.932	123.633	1.2766	2.58194e-09
Tb927.11.10570	52.6298	56.4217	54.5257	78.5144	84.6262	81.5703	1.49611	3.01628e-18
Tb927.11.10580	43.1296	42.7654	42.9475	40.436	40.4436	40.4398	0.941616	0.0890497
Tb927.11.10590	56.3969	56.9635	56.6802	54.0938	55.9036	54.9987	0.970404	0.414876
Tb927.11.1060	40.9387	42.0669	41.5028	35.2676	33.5579	34.4127	0.829026	9.30211e-06
Tb927.11.10600	47.4186	51.2669	49.3428	56.307	56.4859	56.3965	1.1429	0.00250295
Tb927.11.10610	38.1796	38.2634	38.2215	38.5744	35.1297	36.8521	0.964032	0.387265
Tb927.11.10620	82.5014	81.1715	81.8365	64.8101	70.8248	67.8174	0.828929	0.000183014
Tb927.11.10630	33.7787	32.7661	33.2724	38.1025	37.216	37.6592	1.1318	0.00080346
Tb927.11.10640	43.2935	41.1399	42.2167	20.1469	22.3751	21.261	0.503812	2.52217e-45
Tb927.11.10650	48.3565	51.1633	49.7599	57.4019	59.3163	58.3591	1.17283	7.14466e-05
Tb927.11.10660	19.676	18.0115	18.8438	22.3891	20.6643	21.5267	1.14236	0.0179881
Tb927.11.10670	31.8237	33.0234	32.4235	32.4276	33.3291	32.8783	1.01406	0.710709
Tb927.11.10680	61.3419	55.2858	58.3138	36.2287	37.4789	36.8538	0.632146	9.37463e-13
Tb927.11.10690	164.817	154.981	159.899	71.5547	72.5983	72.0765	0.45079	3.30828e-95
Tb927.11.1070	102.042	90.621	96.3314	106.9	105.212	106.056	1.10095	0.0492869
Tb927.11.10700	90.7192	90.1158	90.4175	70.298	73.3479	71.8229	0.794463	1.36849e-08
Tb927.11.10710	39.3516	36.5018	37.9267	54.4168	56.7016	55.5592	1.46497	2.76435e-18
Tb927.11.10720	67.9785	73.9701	70.9743	91.536	93.4763	92.5062	1.30337	9.6496e-09
Tb927.11.10730	58.9269	56.4756	57.7013	62.3518	61.7256	62.0387	1.07517	0.0892969
Tb927.11.10740	81.8898	79.5679	80.7288	86.8678	89.9944	88.4311	1.09554	0.0324286
Tb927.11.10750	69.9089	75.0194	72.4641	62.9344	67.6496	65.292	0.901098	0.0150836
Tb927.11.10760	93.6253	98.2755	95.9504	98.4333	99.2857	98.8595	1.03032	0.453079
Tb927.11.10770	93.0963	96.9995	95.0479	114.886	115.81	115.348	1.21357	1.20568e-07
Tb927.11.10780	65.1076	65.8346	65.4711	98.6587	96.5954	97.627	1.49104	2.50317e-24
Tb927.11.1080	80.2518	77.617	78.9344	108.335	115.101	111.718	1.41542	6.14862e-18
Tb927.11.10800	124.439	118.219	121.329	154.779	155.495	155.137	1.27868	5.93838e-11
Tb927.11.10810	61.5335	52.0535	56.7935	9.5315	10.8105	10.171	0.17916	6.35395e-156
Tb927.11.10820	118.64	118.735	118.688	153.466	160.389	156.927	1.32227	3.11477e-14
Tb927.11.10830	78.2064	81.3565	79.7814	106.227	109.792	108.009	1.35388	5.658e-11
Tb927.11.10840	29.5277	31.2678	30.3977	32.19	34.7347	33.4624	1.101	0.0442557
Tb927.11.10850	58.9707	67.0583	63.0145	79.7554	87.7677	83.7616	1.32931	8.47684e-08
Tb927.11.10860	61.5108	67.8032	64.657	84.8519	91.884	88.368	1.36679	3.53304e-11
Tb927.11.10870	54.7418	52.1705	53.4562	57.6797	58.8978	58.2887	1.09051	0.0661718
Tb927.11.10880	76.4892	85.1145	80.8019	70.9191	68.67	69.7945	0.863706	0.00112229
Tb927.11.10890	54.0287	56.1478	55.0883	39.3161	40.401	39.8585	0.7236	2.02062e-15
Tb927.11.1090	5.3674	4.20054	4.78397	9.78356	7.628	8.70578	1.8197	4.30433e-10
Tb927.11.10900	64.0801	67.3506	65.7153	50.5285	51.5048	51.0167	0.776343	7.26107e-11
Tb927.11.10920	77.0473	79.8247	78.436	72.744	75.6737	74.2088	0.946189	0.166869
Tb927.11.10930	50.4254	48.648	49.5367	80.0764	83.8491	81.9627	1.65472	4.79568e-38
Tb927.11.10940	55.3583	43.1567	49.2575	35.6648	36.4355	36.0501	0.731957	4.83271e-05
Tb927.11.10950	77.3878	75.765	76.5764	82.2361	81.6015	81.9188	1.06975	0.072821
Tb927.11.10960	54.6564	56.9778	55.8171	76.2466	79.0631	77.6549	1.39128	1.53379e-18
Tb927.11.10970	67.3878	71.3398	69.3638	68.6901	70.9312	69.8107	1.0065	0.887178
Tb927.11.10980	72.0796	73.3652	72.7224	49.1451	50.481	49.813	0.685066	1.43696e-13
Tb927.11.10990	76.8858	70.7022	73.794	102.176	102.218	102.197	1.38494	1.85318e-15
Tb927.11.1100	5.1763	4.17639	4.67634	9.82453	7.59258	8.70856	1.86172	2.50603e-11
Tb927.11.11000	81.1228	87.2933	84.2081	92.341	96.3769	94.359	1.12058	0.00499465
Tb927.11.11010	342.812	321.428	332.12	216.168	216.222	216.195	0.650961	8.57345e-21
Tb927.11.11020	42.3557	41.9584	42.1571	30.5587	30.0288	30.2937	0.718583	7.46026e-16
Tb927.11.11030	58.2133	55.0876	56.6505	70.0533	70.1705	70.1119	1.23766	4.33429e-06
Tb927.11.11040	44.1816	48.129	46.1553	37.3811	34.5814	35.9812	0.779362	6.67836e-06
Tb927.11.11050	32.7512	35.6514	34.2013	40.3723	40.945	40.6587	1.18877	0.000552277
Tb927.11.11080	61.1662	60.4979	60.8321	66.9363	63.1448	65.0406	1.06915	0.150798
Tb927.11.11090	44.6385	51.7743	48.2064	54.4823	52.9806	53.7314	1.11458	0.0510897
Tb927.11.11100	83.1408	85.3938	84.2673	151.752	152.551	152.152	1.80552	1.18888e-42
Tb927.11.11110	28.0474	34.4623	31.2549	34.4282	34.3754	34.4018	1.10059	0.151231
Tb927.11.11120	66.6967	72.4622	69.5794	89.4737	93.0761	91.2749	1.31185	2.31446e-08
[truncated: 5,585 more rows]

## Sheet: ED 5d
Gene_acc	Gene_id	bsf	pcf	rank_bsf	rank_pcf	Desc	prot_group
aa0aa	Tb427.BES40.1	3.29	6.92	302	5941	Tb427.BES40.1	PG0
aa1000aa	Tb927.10.10190	3.18	3.66	14	1188	Leucine-rich repeat domain containing protein	PG569
aa1001aa	Tb927.10.10200	5.04	3.61	1733	817	hypothetical protein, conserved	PG570
aa1002aa	Tb927.10.10280	5.87	5.77	3525	3939	Microtubule-associated repetitive protein 2	PG571
aa1003aa	Tb927.10.10320	7.04	6.63	5806	5598	dynein light chain Tctex-type, putative	PG572
aa1004aa	Tb927.10.10330	5.71	5.43	3156	3235	Anaphase-promoting complex subunit CDC27	PG573
aa1005aa	Tb927.10.10340	6.17	5.71	4254	3807	structural maintenance of chromosome 2, putative	PG574
aa1006aa	Tb927.10.10350	5.84	5.66	3449	3696	STE/STE11 serine/threonine-protein kinase, putative	PG575
aa1007aa	Tb927.10.10370	6.94	5.07	5682	2659	hypothetical protein, conserved	PG576
aa1008aa	Tb927.10.10290	6.94	5.07	5682	2659	hypothetical protein, conserved	PG576
aa1009aa	Tb927.10.10380	5.38	5.4	2376	3186	ATP-dependent DEAD/H RNA helicase, putative	PG577
aa100aa	Tb10.v4.0033	6.68	6.26	5302	5028	pumillo RNA binding protein PUF1	PG48
aa1010aa	Tb927.10.10390	7.69	7.73	6335	6450	trypanothione reductase	PG578
aa1011aa	Tb927.10.1040	6.32	3.61	4598	771	serine peptidase, Clan SC, Family S10	PG579
aa1012aa	Tb927.10.10400	5.33	6.44	2259	5334	Mitochondrial ribosomal protein S11	PG580
aa1013aa	Tb927.10.10410	4.66	4.9	1314	2436	DNA replication licensing factor MCM8, putative	PG581
aa1014aa	Tb11.v5.0535	4.66	4.9	1314	2436	minichromosome maintenance (MCM) complex subunit, putative	PG581
aa1015aa	Tb927.10.10420	6.48	6.54	4966	5484	monothiol glutaredoxin, putative	PG582
aa1016aa	Tb927.10.10590	9.03	9.08	6634	6642	histone H2B, putative	PG583
aa1017aa	Tb927.10.10580	9.03	9.08	6634	6642	histone H2B, putative	PG583
aa1018aa	Tb927.10.10570	9.03	9.08	6634	6642	histone H2B, putative	PG583
aa1019aa	Tb927.10.10560	9.03	9.08	6634	6642	histone H2B, putative	PG583
aa101aa	Tb927.10.4430	6.68	6.26	5302	5028	pumillo RNA binding protein PUF1	PG48
aa1020aa	Tb927.10.10550	9.03	9.08	6634	6642	histone H2B, putative	PG583
aa1021aa	Tb927.10.10540	9.03	9.08	6634	6642	histone H2B, putative	PG583
aa1022aa	Tb927.10.10530	9.03	9.08	6634	6642	histone H2B, putative	PG583
aa1023aa	Tb927.10.10520	9.03	9.08	6634	6642	histone H2B, putative	PG583
aa1024aa	Tb927.10.10510	9.03	9.08	6634	6642	histone H2B, putative	PG583
aa1025aa	Tb927.10.10500	9.03	9.08	6634	6642	histone H2B, putative	PG583
aa1026aa	Tb927.10.10490	9.03	9.08	6634	6642	histone H2B, putative	PG583
aa1027aa	Tb927.10.10480	9.03	9.08	6634	6642	histone H2B, putative	PG583
aa1028aa	Tb927.10.10470	9.03	9.08	6634	6642	histone H2B, putative	PG583
aa1029aa	Tb927.10.10460	9.03	9.08	6634	6642	histone H2B, putative	PG583
aa102aa	Tb11.v5.0767	6.68	6.26	5302	5028	pumillo RNA binding protein PUF1, putative	PG48
aa1030aa	Tb927.10.10445	9.03	9.08	6634	6642	Core histone H2A/H2B/H3/H4, putative	PG583
aa1031aa	Tb927.10.1050	7.19	6.79	5981	5803	serine peptidase, Clan SC, Family S10	PG584
aa1032aa	Tb11.v5.0638	7.19	6.79	5981	5803	serine carboxypeptidase III precursor, putative	PG584
aa1033aa	Tb927.10.1030	7.19	6.79	5981	5803	serine peptidase, Clan SC, Family S10	PG584
aa1034aa	Tb927.10.1060	7.66	7.89	6329	6507	T-complex protein 1, delta subunit, putative	PG585
aa1035aa	Tb927.10.10600	5.99	3.57	3823	429	ARP2/3 complex 16kDa subunit, putative	PG586
aa1036aa	Tb927.10.10610	6.88	4.69	5597	2290	protein tyrosine phosphatase, putative	PG587
aa1037aa	Tb927.10.10620	6.58	6.43	5128	5320	hypothetical protein, conserved	PG588
aa1038aa	Tb927.10.10630	6.46	5.56	4909	3496	hypothetical protein, conserved	PG589
aa1039aa	Tb927.10.10640	3.24	3.67	130	1263	hypothetical protein, conserved	PG590
aa103aa	Tb927.10.4440	6	5.21	3860	2848	SAP DNA binding domain containing protein	PG49
aa1040aa	Tb927.10.10650	5.05	3.86	1752	1854	cytosolic Fe-S cluster assembly factor NAR1, putative	PG591
aa1041aa	Tb927.10.10690	5.56	3.63	2761	954	CEP19-like protein, putative	PG592
aa1042aa	Tb927.10.1070	6.8	6.97	5474	5987	cdc2-related kinase 1	PG593
aa1043aa	Tb927.10.10700	5.89	6.4	3577	5272	splicing factor Prp31	PG594
aa1044aa	Tb927.10.10710	3.65	3.65	885	1150	hypothetical protein, conserved	PG595
aa1045aa	Tb927.10.10720	6.37	6.22	4707	4944	Tetraspanin family, putative	PG596
aa1046aa	Tb927.10.10730	6.75	5.35	5406	3103	RNA Interference Factor 5	PG597
aa1047aa	Tb927.10.10740	5.67	4.82	3048	2377	hypothetical protein, conserved	PG598
aa1048aa	Tb927.10.10750	3.89	3.56	949	353	metallo-peptidase, Clan MC, Family M14, putative	PG599
aa1049aa	Tb927.10.10780	6.43	5.98	4864	4444	hypothetical protein, conserved	PG600
aa104aa	Tb10.v4.0034	6	5.21	3860	2848	SAP domain containing protein, putative	PG49
aa1050aa	Tb927.10.1090	7.92	7.76	6437	6462	40S ribosomal protein S23, putative	PG601
aa1051aa	Tb927.10.1080	7.92	7.76	6437	6462	40S ribosomal protein S23, putative	PG601
aa1052aa	Tb927.10.10800	5.78	5.96	3312	4383	palmitoyl acyltransferase 2, putative	PG602
aa1053aa	Tb927.10.10810	4.17	3.61	1010	794	adenosine deaminase-like protein	PG603
aa1054aa	Tb927.10.10820	3.23	3.71	104	1428	hypothetical protein, conserved	PG604
aa1055aa	Tb927.10.10830	7	6.06	5760	4605	RGG-containing protein 2	PG605
aa1056aa	Tb927.10.10840	5.98	3.61	3793	735	Enriched in surface-labeled proteome protein 15	PG606
aa1057aa	Tb11.v5.0423	5.98	3.61	3793	735	Plexin repeat, putative	PG606
aa1058aa	Tb927.10.10850	7.21	7	5995	6012	Protein argonaute-1	PG607
aa1059aa	Tb927.10.10870	5.19	5.33	1987	3051	CMGC family protein kinase, putative	PG608
aa105aa	Tb10.v4.0035	7.67	7.19	6332	6154	stress-inducible protein STI1-like, putative	PG50
aa1060aa	Tb927.10.10880	6.88	6.59	5598	5559	ATP-binding cassette sub-family F member 1, putative	PG609
aa1061aa	Tb927.10.10990	4.51	3.61	1173	791	predicted WD40 repeat protein	PG610
aa1062aa	Tb927.10.1100	8.26	7.22	6542	6184	60S ribosomal protein L9, putative	PG611
aa1063aa	Tb927.6.4690	8.26	7.22	6542	6184	60S ribosomal protein L9, putative	PG611
aa1064aa	Tb927.10.11000	3.33	3.6	440	705	hypothetical protein, conserved	PG612
aa1065aa	Tb927.10.11020	6.18	5.33	4264	3053	DNA mismatch repair protein MSH2, putative	PG613
aa1066aa	Tb11.v5.0547	6.18	5.33	4264	3053	DNA mismatch repair protein, putative	PG613
aa1067aa	Tb927.10.11030	6.88	6.95	5599	5966	Archaic translocase of outer membrane 11 kDa subunit	PG614
aa1068aa	Tb927.10.11050	4.75	5.03	1388	2607	LSU ribosomal protein, mitochondrial, putative	PG615
aa1069aa	Tb927.10.11060	3.55	4.1	828	2100	hypothetical protein, conserved	PG616
aa106aa	Tb927.10.4450	7.67	7.19	6332	6154	stress-inducible protein STI1-like, putative	PG50
aa1070aa	Tb927.10.11070	5.37	3.56	2344	354	hypothetical protein, conserved	PG617
aa1071aa	Tb927.10.11080	6.87	5.95	5592	4364	paraflagellar rod protein	PG618
aa1072aa	Tb927.10.11090	3.43	3.64	677	1051	hypothetical protein, conserved	PG619
aa1073aa	Tb927.10.11100	5.64	4.29	2974	2151	deoxyribodipyrimidine photo-lyase, putative	PG620
aa1074aa	Tb927.10.11110	4.25	3.71	1038	1462	hypothetical protein, conserved	PG621
aa1075aa	Tb927.10.11120	3.3	3.68	318	1268	hypothetical protein, conserved	PG622
aa1076aa	Tb927.10.11130	5.33	5.03	2271	2604	SET domain containing protein, putative	PG623
aa1077aa	Tb927.10.11140	5.81	3.65	3365	1076	hypothetical protein, conserved	PG624
aa1078aa	Tb927.10.11150	6.74	5.53	5395	3438	hypothetical protein, conserved	PG625
aa1079aa	Tb927.10.11160	5.13	5.52	1902	3397	NFU2 iron-sulfur cluster scaffold homolog, mitochondrial	PG626
aa107aa	Tb11.v5.0757	7.67	7.19	6332	6154	stress-inducible protein STI1-like, putative	PG50
aa1080aa	Tb927.10.11170	5.16	3.76	1951	1637	hypothetical protein, conserved	PG627
aa1081aa	Tb927.10.11180	5.74	5.72	3209	3812	Ubiquitin-like modifier-activating enzyme ATG7, putative	PG628
aa1082aa	Tb927.10.11190	4.43	4.65	1127	2267	tRNA-splicing ligase RtcB, putative	PG629
aa1083aa	Tb927.10.1120	4.54	3.82	1197	1788	hypothetical protein, conserved	PG630
aa1084aa	Tb927.10.11200	3.42	3.69	665	1328	hypothetical protein, conserved	PG631
aa1085aa	Tb927.10.11210	5.93	6.57	3697	5535	hypothetical protein, conserved	PG632
aa1086aa	Tb927.10.11220	5.9	7.4	3620	6283	procyclic form surface phosphoprotein	PG633
aa1087aa	Tb927.10.11230	5.69	3.71	3096	1454	Ras-induced vulval development antagonist, putative	PG634
aa1088aa	Tb927.10.11250	6.59	6.47	5147	5375	Coiled-coil domain-containing protein 40 homolog	PG635
aa1089aa	Tb11.v5.0575	6.59	6.47	5147	5375	Coiled-coil domain-containing protein 40 homolog (fragment)	PG635
aa108aa	Tb927.10.4460	6.37	6.1	4715	4685	leucine carboxyl methyltransferase, putative	PG51
aa1090aa	Tb927.10.11260	4.58	5.9	1238	4263	SSU ribosomal protein, mitochondrial, putative	PG636
aa1091aa	Tb927.10.11270	4.97	5.63	1653	3640	RNA-binding protein, putative	PG637
aa1092aa	Tb927.10.11300	8.47	8.48	6591	6619	paraflagellar rod component, putative	PG638
aa1093aa	Tb927.10.11310	7.42	6.21	6188	4941	intraflagellar transport protein 57/55	PG639
aa1094aa	Tb927.10.11330	6.01	5.92	3884	4296	EF-hand domain pair, putative	PG640
aa1095aa	Tb927.10.11340	5.54	5.46	2705	3293	hypothetical protein, conserved	PG641
aa1096aa	Tb11.v5.0604	5.54	5.46	2705	3293	hypothetical protein, conserved	PG641
aa1097aa	Tb927.10.11350	3.5	3.86	781	1853	LSU ribosomal protein, mitochondrial, putative	PG642
aa1098aa	Tb927.10.11360	5.97	4.97	3776	2529	Flagellum attachment zone protein 33	PG643
aa1099aa	Tb11.v5.0674	5.97	4.97	3776	2529	protein phosphatase 2A regulatory subunit, putative	PG643
aa109aa	Tb10.v4.0036	6.37	6.1	4715	4685	leucine carboxyl methyltransferase, putative	PG51
aa10aa	Tb10.v4.0255	7.51	3.53	6247	142	expression site-associated gene 3 (ESAG3, pseudogene), putative	PG1
aa1100aa	Tb927.10.11370	5.24	3.84	2091	1818	hypothetical protein, conserved	PG644
aa1101aa	Tb927.10.11380	5.76	6.03	3257	4524	hypothetical protein, conserved	PG645
aa1102aa	Tb927.10.11390	8.3	8.21	6562	6579	60S ribosomal protein L6, putative	PG646
aa1103aa	Tb927.10.11400	6.16	5.9	4214	4246	WD domain, G-beta repeat, putative	PG647
aa1104aa	Tb927.10.11410	5.52	3.64	2673	1014	hypothetical protein, conserved	PG648
aa1105aa	Tb927.10.11420	3.3	5.01	327	2567	hypothetical protein, conserved	PG649
aa1106aa	Tb927.10.11430	5.45	5.42	2508	3213	hypothetical protein, conserved	PG650
aa1107aa	Tb927.10.11440	3.73	3.65	906	1113	G1 cyclin CycE4, putative	PG651
aa1108aa	Tb11.v5.0646	3.73	3.65	906	1113	CYC2-like cyclin, putative	PG651
aa1109aa	Tb927.10.11450	5.61	4.78	2894	2342	TFIIF-stimulated CTD phosphatase, putative	PG652
aa110aa	Tb927.10.4470	5.47	3.65	2566	1107	hypothetical protein, conserved	PG52
aa1110aa	Tb927.10.11480	4.55	3.72	1212	1468	hypothetical protein, conserved	PG653
aa1111aa	Tb927.10.11500	4.61	5.73	1272	3839	conserved protein	PG654
aa1112aa	Tb927.10.11510	6.24	5.8	4422	4019	hypothetical protein, conserved	PG655
aa1113aa	Tb927.10.11520	6.48	7.04	4973	6052	mitochondrial import inner membrane translocase subunit tim13	PG656
aa1114aa	Tb927.10.11530	6.94	6.95	5688	5968	hypothetical protein, conserved	PG657
aa1115aa	Tb927.9.6070	8.29	8.24	6555	6585	40S ribosomal protein S3, putative	PG658
aa1116aa	Tb927.10.11540	8.29	8.24	6555	6585	40S ribosomal protein S3, putative	PG658
aa1117aa	Tb927.10.11550	4.61	3.69	1273	1366	hypothetical protein, conserved	PG659
aa1118aa	Tb927.10.11570	5.05	5.63	1749	3616	hypothetical protein, conserved	PG660
aa1119aa	Tb927.10.11580	5.36	4.69	2334	2295	predicted WD40 repeat protein	PG661
aa111aa	Tb10.v4.0037	5.47	3.65	2566	1107	hypothetical protein, conserved	PG52
aa1120aa	Tb927.10.11590	6.74	5.93	5383	4337	nicotinate phosphoribosyltransferase, putative	PG662
aa1121aa	Tb927.10.11600	5.61	5.4	2881	3177	hypothetical protein, conserved	PG663
aa1122aa	Tb11.v5.0856	5.61	5.4	2881	3177	hypothetical protein, conserved	PG663
aa1123aa	Tb927.10.11610	6.28	5.58	4515	3530	SKP1-like protein	PG664
aa1124aa	Tb927.10.11620	4.42	3.5	1115	59	calcium-transporting ATPase, putative	PG665
aa1125aa	Tb11.v5.0712	4.42	3.5	1115	59	calcium-transporting ATPase, putative	PG665
aa1126aa	Tb927.10.11630	3.26	3.81	164	1764	PSP1 C-terminal conserved region, putative	PG666
aa1127aa	Tb927.10.11660	6.15	5.82	4211	4078	hypothetical protein, conserved	PG667
aa1128aa	Tb927.10.11670	4.58	3.8	1239	1740	hypothetical protein, conserved	PG668
aa1129aa	Tb927.10.11680	5.6	4.7	2852	2297	Voltage-gated Chloride channel Like 2	PG669
aa112aa	Tb927.10.4480	4.38	3.66	1089	1169	DNA damage repair protein, putative	PG53
aa1130aa	Tb927.10.11690	5.89	5.16	3587	2778	YEATS family, putative	PG670
aa1131aa	Tb927.10.1170	7.29	6.41	6080	5285	intraflagellar transport protein 172	PG671
aa1132aa	Tb11.0560	7.29	6.41	6080	5285	hypothetical protein, conserved	PG671
aa1133aa	Tb11.v5.0858	7.29	6.41	6080	5285	hypothetical protein, conserved	PG671
aa1134aa	Tb927.10.11700	7.35	6.63	6135	5604	guanylate kinase, putative	PG672
aa1135aa	Tb927.10.11720	5.76	5.42	3258	3215	CW-type Zinc Finger, putative	PG673
aa1136aa	Tb927.10.11730	5.24	4.42	2088	2183	zinc finger protein family member, putative	PG674
aa1137aa	Tb927.10.11750	5.78	5.8	3299	4024	hypothetical protein, conserved	PG675
aa1138aa	Tb927.10.11760	6.99	6.98	5752	5998	pumilio/PUF RNA binding protein 6	PG676
aa1139aa	Tb927.10.11770	3.74	3.65	911	1086	succinate dehydrogenase cytochrome B subunit	PG677
aa113aa	Tb10.v4.0038	4.38	3.66	1089	1169	chrX additional, unordered contigs	PG53
aa1140aa	Tb927.10.11780	6.02	4.95	3915	2500	hypothetical protein, conserved	PG678
aa1141aa	Tb927.10.1180	4.73	3.69	1365	1355	hypothetical protein, conserved	PG679
aa1142aa	Tb927.10.11800	6.45	6.3	4908	5095	Axonemal inner arm dynein light chain, putative	PG680
aa1143aa	Tb927.10.11810	5.23	3.63	2073	935	hypothetical protein, conserved	PG681
aa1144aa	Tb927.10.11820	3.49	3.72	770	1493	kinetoplast ribosomal PPR-repeat containing protein 17	PG682
aa1145aa	Tb927.10.11830	3.55	3.56	823	321	hypothetical protein, conserved	PG683
aa1146aa	Tb927.10.11840	4.87	3.63	1517	974	WD domain, G-beta repeat, putative	PG684
aa1147aa	Tb927.10.11850	5.53	5.34	2688	3076	WD domain, G-beta repeat, putative	PG685
aa1148aa	Tb927.10.11860	5.37	3.76	2343	1624	Cornifin (SPRR) family, putative	PG686
aa1149aa	Tb927.10.11870	6.14	6.42	4171	5306	Guide RNA binding complex protein 5	PG687
aa114aa	Tb927.10.4500	6	5.17	3857	2791	cap guanine-N7 methyltransferase	PG54
aa1150aa	Tb927.10.11880	5.22	3.61	2048	744	hypothetical protein, conserved	PG688
aa1151aa	Tb927.10.11890	5.69	5.24	3102	2907	hypothetical protein, conserved	PG689
aa1152aa	Tb927.10.11900	5.45	6.37	2522	5219	MICOS complex subunit MIC20	PG690
aa1153aa	Tb927.10.11910	3.21	3.48	66	22	major facilitator superfamily, putative	PG691
aa1154aa	Tb927.10.11930	7.33	7.2	6119	6162	beta-D-hydroxybutyrate dehydrogenase	PG692
aa1155aa	Tb927.10.11950	5.83	4.02	3417	2052	hypothetical protein, conserved	PG693
aa1156aa	Tb927.10.11960	5.59	3.51	2828	75	Serine/threonine-protein phosphatase 1 regulatory subunit, putative	PG694
aa1157aa	Tb927.10.11970	4.84	7.56	1487	6381	glutamine aminotransferase (GlnAT)	PG695
aa1158aa	Tb927.10.11980	3.25	3.62	153	830	QA-SNARE protein putative	PG696
aa1159aa	Tb927.10.11990	5.62	5.65	2926	3665	60S ribosome subunit biogenesis protein NIP7, putative	PG697
aa115aa	Tb10.v4.0040	6	5.17	3857	2791	mRNA capping methyltransferase, putative	PG54
aa1160aa	Tb927.10.12000	6.04	6.83	3968	5847	iron-sulfur cluster assembly protein, putative	PG698
aa1161aa	Tb927.10.12010	6.66	3.54	5274	220	hypothetical protein, conserved	PG699
aa1162aa	Tb927.10.12020	4.74	3.63	1379	965	recA bacterial DNA recombination protein, putative	PG700
aa1163aa	Tb927.10.12030	7.01	6.72	5767	5736	hypothetical protein, conserved	PG701
aa1164aa	Tb927.10.12050	5.59	5.96	2831	4384	LSU ribosomal protein, mitochondrial, putative	PG702
aa1165aa	Tb927.10.12060	3.25	3.86	143	1860	hypothetical protein, conserved	PG703
aa1166aa	Tb927.10.12090	7.09	6.43	5859	5324	RNA-binding protein, putative	PG704
aa1167aa	Tb927.10.1210	6.37	6.23	4703	4966	katanin, putative	PG705
aa1168aa	Tb11.v5.0486	6.37	6.23	4703	4966	katanin, putative	PG705
aa1169aa	Tb927.10.12100	6.36	3.66	4697	1211	RNA-binding protein 7B	PG706
aa116aa	Tb10.v4.0041	6.03	6.4	3939	5264	PUB domain containing protein, putative	PG55
aa1170aa	Tb927.10.12110	6	4.22	3854	2131	hypothetical protein, conserved	PG707
aa1171aa	Tb927.10.12120	5.34	4.62	2290	2252	hypothetical protein, conserved	PG708
aa1172aa	Tb11.v5.0505	5.34	4.62	2290	2252	hypothetical protein, conserved	PG708
aa1173aa	Tb11.v5.0506	5.34	4.62	2290	2252	hypothetical protein, conserved	PG708
aa1174aa	Tb927.10.12130	5.97	5.91	3790	4288	Ubiquitin family, putative	PG709
aa1175aa	Tb927.10.12170	5.35	3.64	2297	1006	RAB-interacting protein, putative	PG710
aa1176aa	Tb927.10.12180	6.34	5.85	4642	4146	hypothetical protein, conserved	PG711
aa1177aa	Tb927.10.12190	6.39	3.63	4748	990	RAB-interacting protein, putative	PG712
aa1178aa	Tb927.10.12200	3.45	3.8	712	1742	hypothetical protein, conserved	PG713
aa1179aa	Tb927.10.12210	3.29	6.56	279	5508	ribulose-5-phosphate 3-epimerase, putative	PG714
aa117aa	Tb927.10.4510	6.03	6.4	3939	5264	PUB domain containing protein, putative	PG55
aa1180aa	Tb927.10.12220	3.8	3.62	931	899	hypothetical protein, conserved	PG715
aa1181aa	Tb927.10.12230	4.76	4.93	1392	2472	hypothetical protein, conserved	PG716
aa1182aa	Tb927.10.12240	6.54	6.9	5077	5933	3-ketoacyl-CoA reductase, putative	PG717
aa1183aa	Tb927.10.12250	3.29	3.81	281	1750	hypothetical protein, conserved	PG718
aa1184aa	Tb927.10.12260	6.52	7.67	5037	6426	cytosolic nonspecific dipeptidase, putative	PG719
aa1185aa	Tb927.10.12270	3.35	3.67	489	1223	methyltransferase domain containing protein, putative	PG720
aa1186aa	Tb927.10.12290	6.27	5.71	4484	3795	UDP-Gal or UDP-GlcNAc-dependent glycosyltransferase, putative	PG721
aa1187aa	Tb927.10.1230	6.71	5.78	5352	3963	Enriched in surface-labeled proteome protein 23	PG722
aa1188aa	Tb927.10.12320	4.45	3.64	1141	1040	hypothetical protein	PG723
aa1189aa	Tb927.10.12330	7.11	6.46	5881	5362	zinc finger protein family member, putative	PG724
aa118aa	Tb927.10.4330	5.95	6.34	3731	5166	2-oxoisovalerate dehydrogenase beta subunit, mitochondrial precursor, putative	PG56
aa1190aa	Tb927.10.12350	3.45	3.61	722	738	hypothetical protein, conserved	PG725
aa1191aa	Tb927.10.12360	7.14	6.74	5923	5759	hypothetical protein, conserved	PG726
aa1192aa	Tb927.10.12370	3.3	6.11	343	4721	gamma-glutamylcysteine synthetase	PG727
aa1193aa	Tb927.10.12390	6.42	6.38	4841	5228	hypothetical protein, conserved	PG728
aa1194aa	Tb927.10.1240	3.29	3.54	303	189	hypothetical protein, conserved	PG729
aa1195aa	Tb927.10.12400	4.61	6.52	1270	5455	membrane transporter protein, putative	PG730
aa1196aa	Tb927.10.12410	7.35	7.07	6134	6072	hypothetical protein, conserved	PG731
aa1197aa	Tb927.10.12420	5.58	3.6	2808	648	predicted S. cerevisiae Got1 homologue	PG732
aa1198aa	Tb927.10.12430	6.18	6.09	4279	4678	Noc2p family, putative	PG733
aa1199aa	Tb927.10.12440	3.68	6.89	894	5925	kinesin, putative	PG734
aa119aa	Tb11.v5.1012	5.95	6.34	3731	5166	2-oxoisovalerate dehydrogenase beta subunit, mitochondrial precursor, putative	PG56
aa11aa	Tb10.v4.0147	7.51	3.53	6247	142	variant surface glycoprotein (VSG, pseudogene), putative	PG1
aa1200aa	Tb927.10.12450	5.48	3.96	2575	1999	SNARE domain-containing protein, putative	PG735
aa1201aa	Tb927.10.12460	3.2	3.68	39	1313	Zinc finger, C3HC4 type (RING finger), putative	PG736
aa1202aa	Tb927.10.12470	5.84	5.41	3451	3195	Flagellum attachment zone protein 40	PG737
aa1203aa	Tb927.10.12490	5.85	5.23	3484	2877	kinesin, putative	PG738
aa1204aa	Tb927.10.1250	6.86	6.17	5569	4855	Aminoacyl-tRNA editing domain containing protein, putative	PG739
aa1205aa	Tb927.10.12500	7.29	7.8	6087	6483	P-type H+-ATPase, putative	PG740
aa1206aa	Tb927.10.12510	6.81	6.64	5487	5627	P-type H+-ATPase, putative	PG741
aa1207aa	Tb927.10.12520	3.71	3.63	901	905	hypothetical protein, conserved	PG742
aa1208aa	Tb927.10.12530	5.55	5.18	2728	2811	chaperone protein DnaJ, putative	PG743
aa1209aa	Tb927.10.12540	5.84	5.99	3457	4447	NADH-ubiquinone oxidoreductase complex I subunit, putative	PG744
aa120aa	Tb10.v4.0043	5.95	6.34	3731	5166	chrX additional, unordered contigs	PG56
aa1210aa	Tb927.10.12550	3.21	3.87	65	1867	hypothetical protein, conserved	PG745
aa1211aa	Tb927.10.12590	6.99	6.19	5743	4890	hypothetical protein, conserved	PG746
aa1212aa	Tb927.10.1260	4.87	5.44	1516	3256	aspartyl-tRNA synthetase, putative	PG747
aa1213aa	Tb927.10.12600	5.13	3.8	1904	1745	Small RNA 2'-O-methyltransferase	PG748
aa1214aa	Tb927.10.12620	4.47	5.18	1153	2807	Protein of unknown function (DUF3648), putative	PG749
aa1215aa	Tb927.10.12630	6.68	5.6	5306	3563	Flagellum attachment zone protein 34	PG750
aa1216aa	Tb927.10.12640	5.34	3.58	2286	461	chaperone protein DnaJ, putative	PG751
aa1217aa	Tb927.10.12660	6.59	6.28	5153	5058	pumilio/PUF RNA binding protein 2	PG752
aa1218aa	Tb927.10.12670	5.77	3.71	3284	1448	hypothetical protein, conserved	PG753
aa1219aa	Tb927.11.9730	8.6	7.96	6608	6527	60S ribosomal protein L34, putative	PG754
aa121aa	Tb927.10.4320	5.78	5.46	3300	3294	hypothetical protein, conserved	PG57
aa1220aa	Tb927.10.12680	8.6	7.96	6608	6527	60S ribosomal protein L34, putative	PG754
aa1221aa	Tb927.10.12690	3.5	3.54	780	167	hypothetical protein, conserved	PG755
aa1222aa	Tb927.10.12700	7.64	7.9	6318	6511	pyruvate dehydrogenase E1 alpha subunit, putative	PG756
aa1223aa	Tb927.10.12710	8.06	7.66	6486	6421	heat shock protein 110, putative	PG757
aa1224aa	Tb927.10.12720	5.93	5.79	3689	3977	Bait On Hook 1	PG758
aa1225aa	Tb927.10.12740	5.57	5.7	2796	3775	Zinc finger CCCH domain-containing protein 35	PG759
aa1226aa	Tb927.10.12780	3.28	3.55	253	244	Zinc finger CCCH domain-containing protein 37	PG760
aa1227aa	Tb927.10.1280	6.05	3.57	4006	415	Domain of unknown function (DUF4499), putative	PG761
aa1228aa	Tb927.10.12800	3.41	3.65	647	1147	Zinc finger CCCH domain-containing protein 38	PG762
aa1229aa	Tb927.10.12810	5.75	6.08	3240	4639	cholinephosphate cytidylyltransferase A, putative	PG763
aa122aa	Tb10.v4.0044	5.78	5.46	3300	3294	hypothetical protein, conserved	PG57
aa1230aa	Tb927.10.12820	7.51	3.59	6244	567	hypothetical protein, conserved	PG764
aa1231aa	Tb927.10.12830	5.28	4.8	2158	2359	acetyltransferase, putative	PG765
aa1232aa	Tb927.10.12830	5.28	4.8	2158	2359	acetyltransferase, putative	PG765
aa1233aa	Tb927.10.12840	7.35	7.99	6143	6534	mitochondrial carrier protein	PG766
aa1234aa	Tb927.10.12850	5.95	5.75	3725	3897	ttaggg binding factor	PG767
aa1235aa	Tb927.10.12860	6.22	5.6	4363	3562	pre-RNA processing PIH1/Nop17, putative	PG768
aa1236aa	Tb927.10.12870	5.72	4.79	3177	2348	Basal body protein	PG769
aa1237aa	Tb927.10.12880	4.68	3.61	1335	752	SET domain containing protein, putative	PG770
aa1238aa	Tb927.10.12890	7.32	7.43	6114	6294	bifunctional aminoacyl-tRNA synthetase, putative	PG771
aa1239aa	Tb927.10.12910	6.01	3.56	3889	295	hypothetical protein, conserved	PG772
aa123aa	Tb927.10.4310	6.92	7.54	5653	6371	prohibitin 2, putative	PG58
aa1240aa	Tb927.10.12910	6.01	3.56	3889	295	hypothetical protein, conserved	PG772
aa1241aa	Tb927.10.12920	4.6	3.6	1262	714	Flagellum attachment zone protein 18	PG773
aa1242aa	Tb927.10.12930	5.98	5.83	3804	4101	hypothetical protein, conserved	PG774
aa1243aa	Tb927.10.12940	7.23	6.76	6016	5773	predicted zinc finger protein	PG775
aa1244aa	Tb927.10.12950	4.73	5.02	1367	2584	Basal body protein	PG776
aa1245aa	Tb927.10.12960	7.53	7.22	6256	6181	Ras-related protein Rab5A	PG777
aa1246aa	Tb927.10.12970	6.45	6.13	4892	4770	AN1-like zinc finger, putative	PG778
aa1247aa	Tb927.10.12980	5.46	4.91	2540	2451	Multisite-specific tRNA:(cytosine-C(5))-methyltransferase, putative	PG779
aa1248aa	Tb927.10.12990	6.24	5.17	4404	2795	predicted ankyrin repeat family protein	PG780
aa1249aa	Tb927.10.13000	3.37	5.96	561	4390	cAMP phosphodiesterase A, putative	PG781
aa124aa	Tb10.v4.0045	6.92	7.54	5653	6371	prohibitin, putative	PG58
aa1250aa	Tb927.10.13020	5.46	4.9	2534	2443	Vacuolar protein sorting-associated protein 16 homolog, putative	PG782
aa1251aa	Tb927.10.13030	5.4	5.32	2399	3033	cysteine peptidase, Clan CA, family C2, putative	PG783
aa1252aa	Tb927.10.13040	3.3	5.71	315	3801	procyclic-enriched flagellar receptor adenylate cyclase 4	PG784
aa1253aa	Tb927.10.13070	4.41	3.57	1106	391	hypothetical protein, conserved	PG785
aa1254aa	Tb927.10.13090	5.27	3.66	2153	1155	PhoD-like phosphatase, putative	PG786
aa1255aa	Tb927.10.1310	5.24	5.3	2080	3001	Domain of unknown function (DUF4042), putative	PG787
aa1256aa	Tb927.10.13100	5.83	3.56	3408	367	Cytokinesis initiation factor 3	PG788
aa1257aa	Tb927.10.13110	7.49	6.55	6234	5507	Outer arm dynein light chain 7	PG789
aa1258aa	Tb927.10.13120	5.6	4.93	2861	2486	mitochondrial carrier protein	PG790
aa1259aa	Tb927.10.13130	5.91	7.02	3637	6037	UTP-glucose-1-phosphate uridylyltransferase	PG791
aa125aa	Tb10.v4.0052	7.42	7.24	6192	6207	microtubule-associated protein 2	PG59
aa1260aa	Tb927.10.13140	6.08	3.71	4071	1436	hypothetical protein, conserved	PG792
aa1261aa	Tb927.10.13150	4.78	3.76	1418	1639	hypothetical protein, conserved	PG793
aa1262aa	Tb927.10.13170	3.29	3.64	291	1016	Mitoribosomal LSU assembly factor 29	PG794
aa1263aa	Tb11.v5.0438	3.29	3.64	291	1016	hypothetical protein, conserved	PG794
aa1264aa	Tb927.10.13180	6.04	6.12	3945	4755	Nrap protein, putative	PG795
aa1265aa	Tb927.10.13190	5.17	4.8	1963	2357	actin-related protein 2/3 complex subunit 1, putative	PG796
aa1266aa	Tb927.10.1320	6.08	5.05	4070	2627	hypothetical protein, conserved	PG797
aa1267aa	Tb927.10.13200	4.39	3.77	1096	1673	kinetoplast ribosomal PPR-repeat containing protein 4	PG798
aa1268aa	Tb11.v5.0897	4.39	3.77	1096	1673	hypothetical protein, conserved	PG798
aa1269aa	Tb927.10.13210	5.27	5.44	2141	3252	dolichyl-P-Man:GDP-ManGlcNAc2-PP-dolichyl beta-1,4-mannosyltransferase, putative	PG799
aa126aa	Tb10.v4.0066	6.59	3.58	5156	481	expression site-associated gene 3 (ESAG3, pseudogene), putative	PG60
aa1270aa	Tb11.v5.0694	5.27	5.44	2141	3252	glycosyltransferase, putative	PG799
aa1271aa	Tb927.10.13220	4.74	4.39	1384	2170	cyclophilin type peptidyl-prolyl cis-trans isomerase, putative	PG800
aa1272aa	Tb927.10.13230	5.3	3.97	2207	2006	hypothetical protein, conserved	PG801
aa1273aa	Tb927.10.13240	5.36	5.83	2326	4099	hypothetical protein, conserved	PG802
aa1274aa	Tb927.10.13250	5.62	5.27	2911	2960	hypothetical protein, conserved	PG803
aa1275aa	Tb927.10.13260	4.8	3.61	1440	769	hypothetical protein, conserved	PG804
aa1276aa	Tb11.v5.0845	4.8	3.61	1440	769	hypothetical protein, conserved	PG804
aa1277aa	Tb11.v5.0846	4.8	3.61	1440	769	hypothetical protein, conserved	PG804
aa1278aa	Tb927.10.13280	6.43	5.93	4856	4333	hypothetical protein, conserved	PG805
aa1279aa	Tb927.10.13290	6.79	6.13	5463	4762	ethanolamine phosphotransferase (EPT)	PG806
aa127aa	Tb10.v4.0071	3.48	3.6	750	722	variant surface glycoprotein (VSG, pseudogene), putative /product	PG61
aa1280aa	Tb927.10.13300	4.66	6.2	1312	4924	Mitochondrial ribosomal protein S8	PG807
aa1281aa	Tb927.10.13310	5.98	3.83	3794	1798	DNA-directed RNA polymerase I subunit RPB5z, putative	PG808
aa1282aa	Tb927.10.13320	6.6	6.1	5161	4693	DNA-directed RNA polymerase II/III subunit, putative	PG809
aa1283aa	Tb927.10.13330	5.15	3.76	1932	1645	paraflagellar rod component, putative	PG810
aa1284aa	Tb11.v5.0893	5.15	3.76	1932	1645	hypothetical protein, conserved	PG810
aa1285aa	Tb927.10.13335	5.72	3.82	3184	1774	Zinc-finger of C2H2 type, putative	PG811
aa1286aa	Tb927.10.13350	3.4	3.69	626	1322	hypothetical protein, conserved	PG812
aa1287aa	Tb927.10.13360	7.1	7.9	5865	6512	Elongation factor Tu, mitochondrial	PG813
aa1288aa	Tb927.10.13370	6.34	3.58	4643	462	dynein light chain Tctex-type, putative	PG814
aa1289aa	Tb927.10.13380	4.24	3.53	1034	158	Origin recognition complex subunit 4-like protein	PG815
aa128aa	Tb10.v4.0109	7.47	3.56	6228	316	variant surface glycoprotein (VSG, pseudogene), putative	PG62
aa1290aa	Tb927.10.1340	4.65	5.18	1306	2809	hypothetical protein, conserved	PG816
aa1291aa	Tb927.10.13430	5.89	7.63	3581	6409	citrate synthase, putative	PG817
aa1292aa	Tb927.10.13450	6.31	5.81	4583	4041	hypothetical protein, conserved	PG818
aa1293aa	Tb927.10.13470	5.43	5.23	2484	2881	PA26 p53-induced protein (sestrin), putative	PG819
aa1294aa	Tb927.10.13480	6.35	5.07	4664	2666	CAMK/CAMKL family protein kinase, putative	PG820
aa1295aa	Tb927.10.13490	3.36	3.62	530	860	CAMK/CAMKL family protein kinase, putative	PG821
aa1296aa	Tb927.10.1350	3.32	3.68	395	1314	hypothetical protein, conserved	PG822
aa1297aa	Tb11.v5.0706	3.32	3.68	395	1314	hypothetical protein, conserved	PG822
aa1298aa	Tb927.11.9710	8.21	7.69	6522	6432	60S ribosomal protein L10a, putative	PG823
aa1299aa	Tb927.10.13500	8.21	7.69	6522	6432	60S ribosomal protein L10a	PG823
aa129aa	Tb10.v4.0217	5.93	3.56	3679	317	hypothetical protein	PG63
aa12aa	Tb11.0220	7.51	3.53	6247	142	expression site-associated gene 3 (ESAG3), degenerate	PG1
aa1300aa	Tb927.10.13510	6.32	6.69	4600	5691	zinc metallopeptidase, putative	PG824
aa1301aa	Tb927.10.13513	6.47	3.68	4946	1280	Dpy-30 motif containing protein, putative	PG825
aa1302aa	Tb927.10.13517	8.47	8.16	6593	6573	40S ribosomal protein S27-like, putative	PG826
aa1303aa	Tb927.10.13520	6.47	5.38	4932	3152	Zn-finger in Ran binding protein and others/FYVE zinc finger, putative	PG827
aa1304aa	Tb927.10.13540	6.17	5.57	4239	3513	RNA-binding protein, putative	PG828
aa1305aa	Tb927.10.13550	6.01	5.74	3877	3861	hypothetical protein, conserved	PG829
aa1306aa	Tb927.10.13560	6.01	6.93	3868	5955	mevalonate-diphosphate decarboxylase	PG830
aa1307aa	Tb927.10.14080	5.97	5.77	3787	3922	RNA-binding protein 27, putative	PG831
aa1308aa	Tb927.10.13570	5.97	5.77	3787	3922	RNA-binding protein, putative	PG831
aa1309aa	Tb927.10.13580	3.21	4.03	61	2064	major facilitator superfamily protein (MFS), putative	PG832
aa130aa	Tb10.v4.0219	3.32	3.59	390	614	retrotransposon hot spot protein (RHS, pseudogene), putative	PG64
aa1310aa	Tb927.10.13600	3.19	5.62	22	3603	Cardiolipin-dependent protein 18kDa	PG833
aa1311aa	Tb927.10.13610	6.11	4.5	4137	2207	zinc-finger of a C2HC-type/Double zinc ribbon, putative	PG834
aa1312aa	Tb927.10.13620	4.97	5.8	1650	4009	nadh-ubiquinone oxidoreductase 39 kda subunit	PG835
aa1313aa	Tb927.10.13630	7.26	6.53	6050	5474	glucosidase, putative	PG836
aa1314aa	Tb927.10.13640	5.17	3.84	1968	1813	hypothetical protein, conserved	PG837
aa1315aa	Tb927.10.13650	7.1	6.2	5874	4934	ADP-ribosylation factor-like protein 2-binding protein, putative	PG838
aa1316aa	Tb927.10.13660	5.58	5.92	2819	4297	Domain of unknown function DUF21, putative	PG839
aa1317aa	Tb927.10.13670	6.58	6.58	5125	5549	serine/threonine protein phosphatase 5	PG840
aa1318aa	Tb927.10.13680	4.53	3.79	1191	1708	lipase domain protein, putative	PG841
aa1319aa	Tb11.v5.0627	4.53	3.79	1191	1708	lipase domain protein, putative	PG841
aa131aa	Tb927.10.6900	5.85	3.53	3464	131	base J-associated glucosyltransferase	PG65
aa1320aa	Tb927.10.1370	3.23	3.58	117	447	hypothetical protein, conserved	PG842
aa1321aa	Tb927.10.13710	7.43	6.2	6202	4914	Activator of Hsp90 ATPase, N-terminal/Activator of Hsp90 ATPase homolog 1-like protein, putative	PG843
aa1322aa	Tb927.10.13720	7.52	6.74	6250	5752	RNA-binding protein 29, putative	PG844
aa1323aa	Tb927.10.13730	6.4	5.83	4776	4089	60S ribosomal protein L7, putative	PG845
aa1324aa	Tb927.10.13740	6.29	5.56	4529	3484	Flagellum attachment zone protein 35	PG846
aa1325aa	Tb927.10.13760	5.5	4.04	2611	2073	hypothetical protein, conserved	PG847
aa1326aa	Tb927.10.13770	5.4	6.51	2407	5435	hypothetical protein, conserved	PG848
aa1327aa	Tb927.10.13790	7.53	5.57	6257	3511	hypothetical protein, conserved	PG849
aa1328aa	Tb927.10.13800	6.89	6.68	5629	5671	hypothetical protein, conserved	PG850
aa1329aa	Tb927.10.13810	3.4	6.18	620	4864	hypothetical protein, conserved	PG851
aa132aa	Tb10.v4.0246	5.85	3.53	3464	131	hypothetical protein	PG65
aa1330aa	Tb927.10.13820	3.4	5.58	631	3527	Mitochondrial SSU ribosomal protein, putative	PG852
aa1331aa	Tb927.10.13830	6.11	6.34	4125	5157	Presequence translocase-associated motor 27	PG853
aa1332aa	Tb927.10.13840	6.39	5.32	4762	3031	Domain of unknown function (DUF4475), putative	PG854
aa1333aa	Tb927.10.13850	5.6	5.68	2851	3739	ATP12 chaperone protein, putative	PG855
aa1334aa	Tb927.10.13860	6.89	6	5626	4484	GPI-anchor transamidase subunit 8 (GPI8)	PG856
aa1335aa	Tb927.10.13870	5.61	3.66	2885	1213	tubulin tyrosine ligase protein, putative	PG857
aa1336aa	Tb927.10.13880	5.59	3.94	2843	1978	hypothetical protein, conserved	PG858
aa1337aa	Tb927.10.1390	7.48	7.54	6232	6370	Hypoxanthine-guanine-xanthine phosphoribosyltransferase	PG859
aa1338aa	Tb927.10.13920	3.53	6.09	803	4675	hypothetical protein, conserved	PG860
aa1339aa	Tb927.10.13930	5.95	3.67	3726	1259	phosphatidic acid phosphatase, putative	PG861
aa133aa	Tb927.10.6950	5.33	6.58	2264	5546	sterol 24-c-methyltransferase, putative	PG66
aa1340aa	Tb927.10.13950	7.1	5.49	5878	3345	tubulin-specific chaperone, putative	PG862
aa1341aa	Tb927.10.13960	6.57	5.7	5109	3784	paralyzed flagella protein 20	PG863
aa1342aa	Tb927.10.13970	5.84	5.78	3450	3944	uracil-DNA glycosylase, putative	PG864
aa1343aa	Tb927.10.13980	6.47	5.8	4938	4013	btb/poz domain containing protein, putative	PG865
aa1344aa	Tb927.10.13990	5.22	5.06	2047	2635	Pentatricopeptide repeat protein (PPR), putative	PG866
aa1345aa	Tb927.10.1400	7.34	7.35	6131	6269	hypoxanthine-guanine phosphoribosyltransferase	PG867
aa1346aa	Tb927.10.1470	7.34	7.35	6131	6269	hypoxanthine-guanine phosphoribosyltransferase	PG867
aa1347aa	Tb927.10.14000	6.67	7.25	5285	6216	aconitase	PG868
aa1348aa	Tb927.10.14010	7.15	6.91	5944	5937	tubulin cofactor C domain-containing protein RP2	PG869
aa1349aa	Tb927.10.14020	3.59	5.21	856	2853	hypothetical protein, conserved	PG870
aa134aa	Tb927.10.6910	5.33	6.58	2264	5546	Sterol methyltransferase, putative	PG66
aa1350aa	Tb927.10.14030	7.45	6.6	6220	5568	hypothetical protein, conserved	PG871
aa1351aa	Tb927.10.14040	7.04	6.42	5805	5311	vacuolar ATP synthase subunit c, putative	PG872
aa1352aa	Tb927.10.14090	6.32	6.7	4610	5699	transporter, putative	PG873
aa1353aa	Tb927.10.1410	4.23	5.04	1033	2618	hypothetical protein, conserved	PG874
aa1354aa	Tb927.10.14110	6.32	6.94	4595	5960	13 kDa deflagellation-inducible protein, putative	PG875
aa1355aa	Tb927.10.14130	6.93	6.56	5664	5511	SRP19 protein, putative	PG876
aa1356aa	Tb927.10.14140	8.82	7.69	6626	6438	pyruvate kinase 1	PG877
aa1357aa	Tb11.v5.0605	8.82	7.69	6626	6438	pyruvate kinase 1, putative	PG877
aa1358aa	Tb927.10.14150	7.66	7.03	6330	6042	EnigmRBP1	PG878
aa1359aa	Tb927.10.14160	7.43	3.58	6201	471	Aquaglyceroporin 3	PG879
aa135aa	Tb11.v5.0496	5.33	6.58	2264	5546	sterol 24-c-methyltransferase, putative	PG66
aa1360aa	Tb927.10.14170	7.35	3.9	6142	1913	aquaglyceroporin 2	PG880
aa1361aa	Tb927.10.14180	7.37	7.24	6159	6204	protein transport protein SEC13	PG881
aa1362aa	Tb927.10.14190	6.04	5.51	3963	3378	hypothetical protein, conserved	PG882
aa1363aa	Tb927.10.1420	6.78	6.67	5442	5663	metallo-peptidase, Clan MG, Family M24	PG883
aa1364aa	Tb11.v5.0783	6.78	6.67	5442	5663	methionine aminopeptidase 2, putative	PG883
aa1365aa	Tb927.10.14200	6.32	5.97	4594	4416	syntaxin 5	PG884
aa1366aa	Tb927.10.14210	6.04	3.69	3951	1339	TFIIH basal transcription factor subunit	PG885
aa1367aa	Tb927.10.14220	6.11	5.71	4134	3797	hypothetical protein, conserved	PG886
aa1368aa	Tb927.10.14230	4.57	3.63	1233	976	hypothetical protein, conserved	PG887
aa1369aa	Tb927.10.14240	6.99	6.55	5740	5498	N-myristoyltransferase	PG888
aa136aa	Tb10.v4.0247	5.33	6.58	2264	5546	s-adenosyl-L-methionine-c-24-delta-sterol-methyl transferase a, putative	PG66
aa1370aa	Tb11.v5.0859	6.99	6.55	5740	5498	N-myristoyl transferase, putative	PG888
aa1371aa	Tb927.10.14250	3.22	5.73	90	3844	hypothetical protein, conserved	PG889
aa1372aa	Tb927.10.14260	3.3	3.81	320	1770	AP-4 complex subunit sigma-1, putative	PG890
aa1373aa	Tb927.10.14280	5.52	5.34	2664	3073	mitochondrial carrier protein	PG891
aa1374aa	Tb927.10.1430	7.32	6.1	6109	4689	hypothetical protein, conserved	PG892
aa1375aa	Tb927.10.14300	5.64	4.96	2969	2523	MEKK-related kinase 1, putative	PG893
aa1376aa	Tb927.10.14310	5.84	5.71	3458	3791	hypothetical protein, conserved	PG894
aa1377aa	Tb927.10.14320	6.47	5.83	4944	4092	Flagellum attachment zone protein 9	PG895
aa1378aa	Tb927.10.14330	5.61	5.9	2883	4252	Utp14 protein, putative	PG896
aa1379aa	Tb927.10.14340	5.94	5.85	3710	4153	hypothetical protein, conserved	PG897
aa137aa	Tb927.10.6920	6.82	6.45	5498	5351	hypothetical protein	PG67
aa1380aa	Tb11.v5.0843	5.94	5.85	3710	4153	hypothetical protein, conserved	PG897
aa1381aa	Tb927.10.14350	5.54	6.52	2709	5447	hypothetical protein, conserved	PG898
aa1382aa	Tb927.10.14360	6.2	4	4316	2037	U2 small nuclear ribonucleoprotein 40K	PG899
aa1383aa	Tb927.10.14370	3.37	5.73	558	3836	hypothetical protein, conserved	PG900
aa1384aa	Tb927.10.14380	6.03	5.86	3926	4185	Hsp70 protein, putative	PG901
aa1385aa	Tb927.10.14390	6.93	6.63	5663	5613	FACT complex subunit POB3	PG902
aa1386aa	Tb927.10.1440	3.33	5.83	432	4096	hypothetical protein, conserved	PG903
aa1387aa	Tb927.10.14400	4.68	3.59	1329	616	hypothetical protein, conserved	PG904
aa1388aa	Tb11.v5.0805	4.68	3.59	1329	616	hypothetical protein, conserved	PG904
aa1389aa	Tb927.10.14410	3.73	3.58	907	470	leucine-rich repeat protein (LRRP), putative	PG905
aa138aa	Tb10.v4.0248	6.82	6.45	5498	5351	hypothetical protein	PG67
aa1390aa	Tb927.10.14420	4.49	3.65	1162	1068	Serine/threonine-protein kinase NEK16, putative	PG906
aa1391aa	Tb927.10.14430	4.83	4.88	1472	2419	hypothetical protein, conserved	PG907
aa1392aa	Tb927.10.14440	3.29	5.35	295	3100	b9 domain-containing protein 1	PG908
aa1393aa	Tb927.10.14460	5.31	4.65	2215	2269	leucine-rich repeat protein (LRRP), putative	PG909
aa1394aa	Tb927.10.14470	6.7	5.97	5332	4411	intraflagellar transport protein 140	PG910
aa1395aa	Tb927.10.14480	5.49	4.84	2599	2388	hypothetical protein, conserved	PG911
aa1396aa	Tb927.10.1450	6.34	5.5	4648	3359	Centrin arm-associated protein 1	PG912
aa1397aa	Tb927.10.14500	7.78	7.12	6370	6111	hypothetical protein, conserved	PG913
aa1398aa	Tb927.10.14510	6.71	6.26	5342	5014	root hair defective 3 GTP-binding protein (RHD3), putative	PG914
aa1399aa	Tb927.10.14520	6.61	5.94	5201	4338	Basal body protein	PG915
aa139aa	Tb927.10.6930	3.37	3.58	553	504	Cullin family/Cullin protein neddylation domain containing protein, putative	PG68
aa13aa	Tb11.0700	7.51	3.53	6247	142	expression site-associated gene 3 (ESAG3), degenerate	PG1
aa1400aa	Tb927.10.14530	6.98	6.1	5736	4686	19S proteasome non-atpase subunit 8	PG916
aa1401aa	Tb927.10.14550	7.33	7.47	6126	6322	ATP-dependent RNA helicase HEL67	PG917
aa1402aa	Tb927.10.14560	6.11	5.39	4126	3162	TPR repeat, putative	PG918
aa1403aa	Tb927.10.14570	6.3	6.07	4567	4620	kinesin motor domain containing protein, putative	PG919
aa1404aa	Tb927.11.4820	7.95	7.58	6447	6390	60S ribosomal protein L17, putative	PG920
aa1405aa	Tb927.10.14580	7.95	7.58	6447	6390	60S ribosomal protein L17, putative	PG920
aa1406aa	Tb927.10.14590	5.18	3.99	1974	2031	Protein of unknown function (DUF1279), putative	PG921
aa1407aa	Tb927.10.1460	4.82	3.91	1465	1939	NEK family Serine/threonine-protein kinase, putative	PG922
aa1408aa	Tb927.10.14710	8.04	7.99	6475	6532	40S ribosomal protein S2, putative	PG923
aa1409aa	Tb927.10.14600	8.04	7.99	6475	6532	40S ribosomal protein S2, putative	PG923
aa140aa	Tb10.v4.0249	3.37	3.58	553	504	Cullin family/Cullin protein neddylation domain containing protein, putative	PG68
aa1410aa	Tb927.10.14610	6.48	6.12	4958	4743	leucine-rich repeat protein (LRRP), putative	PG924
aa1411aa	Tb927.10.14640	5.43	5.08	2469	2681	Rtf2 RING-finger, putative	PG925
aa1412aa	Tb927.10.14650	5.83	6.15	3425	4813	hypothetical protein, conserved	PG926
aa1413aa	Tb927.10.14660	5.51	3.72	2634	1508	hypothetical protein, conserved	PG927
aa1414aa	Tb927.10.14680	6.46	5.95	4912	4358	ribosome biogenesis protein, putative	PG928
aa1415aa	Tb927.10.14690	6.46	5.78	4911	3969	syntaxin, putative	PG929
aa1416aa	Tb927.10.14700	7.51	7.33	6248	6257	hypothetical protein, conserved	PG930
aa1417aa	Tb927.10.14720	5.51	6.09	2635	4660	peroxin 13	PG931
aa1418aa	Tb927.10.14730	6.41	6.29	4796	5078	chaperone protein DnaJ, putative	PG932
aa1419aa	Tb927.10.14740	7.16	6.17	5947	4854	hypothetical protein, conserved	PG933
aa141aa	Tb11.01.2730	5.66	3.86	3026	1856	hypothetical protein, conserved	PG69
aa1420aa	Tb927.10.14620	7.16	6.17	5947	4854	hypothetical protein, conserved	PG933
aa1421aa	Tb11.v5.1063	7.16	6.17	5947	4854	hypothetical protein, conserved	PG933
aa1422aa	Tb927.10.14750	7.55	7.38	6275	6276	fibrillarin, putative	PG934
aa1423aa	Tb927.10.14630	7.55	7.38	6275	6276	fibrillarin, putative	PG934
aa1424aa	Tb927.10.14760	7.88	4.13	6419	2112	clathrin light chain, putative	PG935
aa1425aa	Tb927.10.14770	7.02	6.61	5786	5572	Associated kinase of Tb14-3-3	PG936
aa1426aa	Tb927.10.14780	7.34	6.82	6128	5836	Canertinib-binding protein kinase 1	PG937
aa1427aa	Tb927.10.14790	7.56	7.46	6276	6311	metallo-peptidase, Clan MG, Family M24	PG938
aa1428aa	Tb927.10.14810	7.23	7.47	6017	6323	multiprotein-bridging factor 1, putative	PG939
aa1429aa	Tb927.10.14840	7.81	8.17	6384	6575	Mitochondrial ADP/ATP carrier protein 5a	PG940
aa142aa	Tb11.01.6250	3.4	3.54	617	186	expression site-associated gene 11 (ESAG11) protein, putative	PG70
aa1430aa	Tb927.10.14830	7.81	8.17	6384	6575	Mitochondrial ADP/ATP carrier protein 5b	PG940
aa1431aa	Tb927.10.14820	7.81	8.17	6384	6575	Mitochondrial ADP/ATP carrier protein 5c	PG940
aa1432aa	Tb927.10.14860	5.38	5.91	2373	4279	NADH-ubiquinone oxidoreductase B14 subunit	PG941
aa1433aa	Tb927.10.14870	5.98	5.82	3803	4075	hypothetical protein, conserved	PG942
aa1434aa	Tb927.10.14880	5.22	3.63	2057	957	centrosomal protein of 104 kDa	PG943
aa1435aa	Tb927.10.1490	6.82	6.48	5500	5398	Temperature dependent protein affecting M2 dsRNA replication, putative	PG944
aa1436aa	Tb11.v5.0875	6.82	6.48	5500	5398	hypothetical protein, conserved	PG944
aa1437aa	Tb927.10.14910	6.18	3.62	4291	876	Sarcalumenin, putative	PG945
aa1438aa	Tb927.10.14930	6.57	6.76	5123	5778	Zinc finger CCCH domain-containing protein 39	PG946
aa1439aa	Tb927.10.14950	6.9	6.51	5634	5439	Zinc finger CCCH domain-containing protein 40	PG947
aa143aa	Tb11.02.5070b	5.33	5.82	2269	4074	hypothetical protein, conserved	PG71
aa1440aa	Tb927.10.14980	7.29	6.68	6085	5667	intraflagellar transport protein 52	PG948
aa1441aa	Tb927.10.14990	6.89	6.34	5623	5173	intraflagellar transport protein 80	PG949
aa1442aa	Tb927.10.1500	7.09	7.24	5857	6206	methionyl-tRNA synthetase, putative	PG950
aa1443aa	Tb927.10.15000	6.88	6.51	5608	5434	hypothetical protein, conserved	PG951
aa1444aa	Tb927.10.15010	5.92	5.47	3658	3320	lipoic acid synthetase, mitochondrial precursor, putative	PG952
aa1445aa	Tb927.10.15020	5.11	4.58	1856	2237	CMGC/DYRK protein kinase, putative	PG953
aa1446aa	Tb11.v5.0633	5.11	4.58	1856	2237	protein kinase, putative	PG953
aa1447aa	Tb927.10.15040	3.31	3.63	380	960	hypothetical protein, conserved	PG954
aa1448aa	Tb927.10.15080	4.94	5.02	1614	2592	WD40 Repeat 1	PG955
aa1449aa	Tb927.10.1510	7.04	6.7	5801	5698	CCR4-NOT transcription complex subunit 1	PG956
aa144aa	Tb927.11.7212	5.33	5.82	2269	4074	NADH-ubiquinone oxidoreductase complex I subunit, putative	PG71
aa1450aa	Tb927.2.5910	8.17	8.02	6514	6543	40S ribosomal protein S13, putative	PG957
aa1451aa	Tb927.10.15120	8.17	8.02	6514	6543	40S ribosomal protein S13, putative	PG957
aa1452aa	Tb927.10.15130	6.25	6.06	4434	4606	Vesicle-trafficking protein SEC22, putative	PG958
aa1453aa	Tb927.10.15140	5.7	3.69	3139	1348	hypothetical protein, conserved	PG959
aa1454aa	Tb927.10.15150	5.34	5.78	2296	3967	DNA-directed RNA polymerase III subunit C11, putative	PG960
aa1455aa	Tb927.10.15160	5.35	4.81	2298	2365	hypothetical protein, conserved	PG961
aa1456aa	Tb927.10.15170	6.11	5.83	4132	4091	hypothetical protein, conserved	PG962
aa1457aa	Tb927.10.15180	7.39	7.28	6170	6236	nucleosome assembly protein, putative	PG963
aa1458aa	Tb927.10.15190	4.93	3.54	1583	176	Basal body protein	PG964
aa1459aa	Tb927.10.1520	6.55	5.97	5082	4422	ras-related protein Rab21, putative	PG965
aa145aa	Tb927.11.7213	6.86	5.68	5565	3728	Endoplasmic Reticulum-Golgi Intermediate Compartment (ERGIC)/Endoplasmic reticulum vesicle transporter, putative	PG72
aa1460aa	Tb927.10.15200	6.22	3.56	4369	320	Predicted coiled-coil domain-containing protein (DUF2360), putative	PG966
aa1461aa	Tb927.10.15210	6.23	5.76	4390	3912	nuclear cap binding complex subunit CBP30	PG967
aa1462aa	Tb927.10.15220	5.97	6.14	3781	4785	hypothetical protein, conserved	PG968
aa1463aa	Tb927.10.15230	5.11	6.06	1867	4615	hypothetical protein, conserved	PG969
aa1464aa	Tb927.10.15240	3.79	3.61	928	819	hypothetical protein, conserved	PG970
aa1465aa	Tb927.10.15280	6	4.71	3841	2307	Domain of Unknown Function (DUF1042), putative	PG971
aa1466aa	Tb11.v5.0999	6	4.71	3841	2307	Domain of Unknown Function (DUF1042), putative	PG971
aa1467aa	Tb927.10.15290	5.88	5.6	3551	3557	tubulin binding cofactor c, putative	PG972
aa1468aa	Tb11.v5.0628	5.88	5.6	3551	3557	tubulin binding cofactor c, putative	PG972
aa1469aa	Tb927.10.1530	4.56	3.67	1217	1225	hypothetical protein, conserved	PG973
aa146aa	Tb11.02.5080b	6.86	5.68	5565	3728	Endoplasmic Reticulum-Golgi Intermediate Compartment (ERGIC)/Endoplasmic reticulum vesicle transporter, putative	PG72
aa1470aa	Tb927.10.15300	4.52	4.65	1181	2268	Calcium/calmodulin-dependent protein kinase kinase, putative	PG974
aa1471aa	Tb11.v5.0515	4.52	4.65	1181	2268	protein kinase, putative	PG974
aa1472aa	Tb927.10.15310	6.33	5.46	4631	3290	hypothetical protein, conserved	PG975
aa1473aa	Tb927.10.15320	5.95	3.54	3722	195	hypothetical protein, conserved	PG976
aa1474aa	Tb927.10.15330	7	6.56	5756	5515	CYTH domain containing protein, putative	PG977
aa1475aa	Tb11.v5.0348	7	6.56	5756	5515	hypothetical protein, conserved	PG977
aa1476aa	Tb927.10.15350	7.36	7.23	6148	6187	histone H3 variant V	PG978
aa1477aa	Tb927.10.15360	6.36	5.6	4692	3566	hypothetical protein, conserved	PG979
aa1478aa	Tb927.10.1540	5.98	5.58	3798	3526	zinc finger protein family member, putative	PG980
aa1479aa	Tb927.10.15400	4.32	3.6	1062	696	kinesin, putative	PG981
aa147aa	Tb11.02.5090b	5.53	5.61	2695	3570	proliferator-activated receptor-interacting protein (PRIP) interacting protein (PIMT), putative, pseudogene	PG73
aa1480aa	Tb11.v5.0787	4.32	3.6	1062	696	kinesin, putative	PG981
aa1481aa	Tb927.10.15410	6.71	8.51	5344	6622	glycosomal malate dehydrogenase	PG982
aa1482aa	Tb927.10.15420	5.79	6.32	3334	5124	NADH dehydrogenase [ubiquinone] 1 alpha subcomplex assembly factor 5, putative	PG983
aa1483aa	Tb927.10.15430	6.05	4.46	3984	2198	Ankyrin repeats (3 copies), putative	PG984
aa1484aa	Tb927.10.15440	6.66	6.11	5264	4719	hypothetical protein, conserved	PG985
aa1485aa	Tb927.10.15450	4.93	3.74	1588	1588	hypothetical protein, conserved	PG986
aa1486aa	Tb927.10.15460	5.36	3.82	2325	1781	Vacuolar protein sorting associated protein 36, putative	PG987
aa1487aa	Tb927.10.15480	4.93	3.72	1603	1480	transporter, putative	PG988
aa1488aa	Tb927.10.15490	5.55	3.96	2734	1992	GDP-mannose 4,6 dehydratase	PG989
aa1489aa	Tb927.10.1550	7.09	6.54	5852	5491	proteasome regulatory non-ATP-ase subunit 5	PG990
aa148aa	Tb11.02.5090	5.53	5.61	2695	3570	trimethylguanosine synthase	PG73
aa1490aa	Tb927.10.15500	5.99	4.93	3826	2473	SNARE protein, putative	PG991
aa1491aa	Tb927.10.15510	5.12	3.64	1877	1060	hypothetical protein, conserved	PG992
aa1492aa	Tb927.10.15520	6.34	6.31	4639	5104	signal recognition particle protein, putative	PG993
aa1493aa	Tb927.10.15530	6.9	6.68	5633	5674	ABC transport system ATP-binding protein, putative	PG994
aa1494aa	Tb927.10.15540	5.77	5.3	3279	2992	predicted VPS53-like domain protein	PG995
aa1495aa	Tb927.10.15550	4.63	3.66	1281	1194	hypothetical protein, conserved	PG996
aa1496aa	Tb927.10.15570	5.21	3.65	2039	1067	transcription factor IIa, putative	PG997
aa1497aa	Tb927.10.15580	6.18	6.57	4290	5526	dynein light chain, putative	PG998
aa1498aa	Tb927.10.15590	7.22	6.25	6010	5007	macrophage infectivity potentiator, precursor, putative	PG999
aa1499aa	Tb927.10.1560	7.73	7.53	6345	6360	Nucleolar protein 91	PG1000
aa149aa	Tb927.11.7214	3.46	4.99	739	2550	Mitoribosomal SSU assembly factor 13	PG74
aa14aa	Tb09.v4.0130	7.51	3.53	6247	142	expression site-associated gene 3 (ESAG3), fragment	PG1
aa1500aa	Tb927.10.15600	3.23	3.66	120	1171	FKBP-type peptidylprolyl cis-trans isomerase, putative	PG1001
aa1501aa	Tb927.10.15610	3.4	3.89	628	1903	zinc finger protein, putative	PG1002
aa1502aa	Tb927.10.15640	5.84	5.36	3454	3110	WD domain, G-beta repeat, putative	PG1003
aa1503aa	Tb927.10.15660	6.31	5.82	4591	4056	hypothetical protein, conserved	PG1004
aa1504aa	Tb927.10.15680	4.72	3.61	1356	745	hypothetical protein, conserved	PG1005
aa1505aa	Tb927.10.15690	5.34	3.61	2287	802	anaphase promoting complex, subunit 10-like protein	PG1006
aa1506aa	Tb927.10.15700	5.35	4.18	2311	2122	hypothetical protein, conserved	PG1007
aa1507aa	Tb927.10.15710	6.42	4.99	4825	2551	mitochondrial carrier protein	PG1008
aa1508aa	Tb927.10.15720	7.1	6.32	5875	5113	proteasome regulatory non-ATP-ase subunit 9	PG1009
aa1509aa	Tb927.10.15730	5.35	4.39	2307	2174	SPRY domain/Ankyrin repeats (3 copies), putative	PG1010
aa150aa	Tb11.02.5100b	3.46	4.99	739	2550	hypothetical protein, conserved	PG74
aa1510aa	Tb11.v5.0440	5.35	4.39	2307	2174	hypothetical protein, conserved	PG1010
aa1511aa	Tb927.10.15740	6.21	6.27	4361	5030	hypothetical protein, conserved	PG1011
aa1512aa	Tb927.10.15750	6.57	6.24	5111	4990	Tripartite attachment complex protein 197	PG1012
aa1513aa	Tb927.10.15760	8.22	7.73	6526	6457	hypothetical protein, conserved	PG1013
aa1514aa	Tb927.10.15770	5.4	5.23	2402	2885	hypothetical protein, conserved	PG1014
aa1515aa	Tb927.10.15790	3.37	6.42	565	5304	cytochrome c oxidase assembly protein COX19, putative	PG1015
aa1516aa	Tb927.10.1580	6.15	7	4199	6014	MICOS complex subunit MIC10-1	PG1016
aa1517aa	Tb927.10.15800	5.83	5.5	3427	3375	actin related protein 2, putative	PG1017
aa1518aa	Tb927.10.15810	5.45	4.28	2509	2150	Fcf1, putative	PG1018
aa1519aa	Tb927.10.15830	4.89	6.02	1548	4510	SUMO-interacting motif-containing protein	PG1019
aa151aa	Tb11.02.5105b	3.42	6.53	662	5482	hypothetical protein, conserved	PG75
aa1520aa	Tb927.10.15840	4.46	3.53	1142	143	hypothetical protein, conserved	PG1020
aa1521aa	Tb11.v5.0428	4.46	3.53	1142	143	hypothetical protein, conserved	PG1020
aa1522aa	Tb927.10.15860	4.74	5.21	1371	2858	Mitoribosomal LSU assembly factor 7	PG1021
aa1523aa	Tb927.10.15870	6.43	6.14	4860	4793	RNA binding protein, putative	PG1022
aa1524aa	Tb927.9.15210	8.71	8.53	6619	6625	ribosomal protein L36, putative	PG1023
aa1525aa	Tb927.10.1590	8.71	8.53	6619	6625	ribosomal protein L36, putative	PG1023
aa1526aa	Tb927.10.15940	5.93	5.76	3695	3902	cation transporter, putative	PG1024
aa1527aa	Tb11.v5.0304	5.93	5.76	3695	3902	cation transporter, putative	PG1024
aa1528aa	Tb927.10.15960	5.56	3.65	2751	1065	hypothetical protein, conserved	PG1025
aa1529aa	Tb927.10.15970	4.42	3.67	1110	1215	Triglyceride lipase, putative	PG1026
aa152aa	Tb11.02.5105	3.42	6.53	662	5482	Present in the outer mitochondrial membrane proteome 15	PG75
aa1530aa	Tb11.v5.0306	4.42	3.67	1110	1215	Triglyceride lipase, putative	PG1026
aa1531aa	Tb927.10.160	3.3	3.64	328	998	Kinetoplast poly(A) polymerase 2	PG1027
aa1532aa	Tb927.10.160	3.3	3.64	328	998	Kinetoplast poly(A) polymerase 2	PG1027
aa1533aa	Tb927.10.1600	3.41	5.36	644	3114	Aminoacyltransferase ATEL1, putative	PG1028
aa1534aa	Tb927.10.16020	5.53	3.65	2676	1101	pre-RNA processing PIH1/Nop17, putative	PG1029
aa1535aa	Tb927.10.16030	5.41	3.66	2417	1178	mitogen activated protein kinase 4, putative	PG1030
aa1536aa	Tb927.10.16040	4.91	4.62	1562	2253	oxidoreductase-protein, putative	PG1031
aa1537aa	Tb927.10.16050	3.67	3.6	890	687	hypothetical protein, conserved	PG1032
aa1538aa	Tb927.10.16060	3.17	5.78	6	3955	hypothetical protein, conserved	PG1033
aa1539aa	Tb927.10.16070	5.14	3.57	1927	403	Eukaryotic translation initiation factor 4E-2	PG1034
aa153aa	Tb927.11.7216	3.36	3.65	528	1145	origin recognition complex subunit 1 (ORC1), putative	PG76
aa1540aa	Tb927.10.16090	3.46	5.3	727	2993	Mitochondrial SSU ribosomal protein, putative	PG1035
aa1541aa	Tb927.10.1610	3.32	3.59	420	606	hypothetical protein, conserved	PG1036
aa1542aa	Tb927.10.16100	8.16	7.41	6512	6285	FK506-binding protein (FKBP)-type peptidyl-prolyl isomerase, putative	PG1037
aa1543aa	Tb11.v5.0411	8.16	7.41	6512	6285	peptidylprolyl isomerase-like protein, putative	PG1037
aa1544aa	Tb927.10.16120	8.05	7.58	6478	6387	inosine-5'-monophosphate dehydrogenase	PG1038
aa1545aa	Tb927.10.1615	3.41	6.25	655	5002	hypothetical protein	PG1039
aa1546aa	Tb927.10.16180	5.04	3.63	1740	987	hypothetical protein, conserved	PG1040
aa1547aa	Tb927.10.16190	3.26	3.65	179	1102	procyclic-enriched flagellar receptor adenylate cyclase 2	PG1041
aa1548aa	Tb927.10.1620	6.16	6.11	4235	4726	phosphoserine/threonine/tyrosine-binding protein, putative	PG1042
aa1549aa	Tb11.v5.0643	6.16	6.11	4235	4726	dual specificity protein phosphatase, putative	PG1042
aa154aa	Tb11.02.5110b	3.36	3.65	528	1145	origin recognition complex subunit 1 (ORC1), putative	PG76
aa1550aa	Tb927.10.1630	6.87	6.92	5587	5944	atp-binding cassette sub-family e member 1	PG1043
aa1551aa	Tb927.10.1660	5.06	6.54	1757	5489	hypothetical protein, conserved	PG1044
aa1552aa	Tb927.10.1680	5.08	3.64	1801	1032	histone deacetylase 1	PG1045
aa1553aa	Tb927.10.1690	6.11	6.06	4131	4598	cytosolic Fe-S cluster assembly factor NBP35, putative	PG1046
aa1554aa	Tb927.10.170	7.08	6.57	5848	5540	pseudouridine synthase, Cbf5p	PG1047
aa1555aa	Tb927.10.1710	3.35	3.64	504	1027	DNA polymerase eta, putative	PG1048
aa1556aa	Tb927.10.1720	5.78	5.72	3314	3811	ATP-dependent DEAD/H RNA helicase, putative	PG1049
aa1557aa	Tb927.10.1730	6.27	5.54	4477	3446	Polyadenylation mediator complex protein PAMC3, putative	PG1050
aa1558aa	Tb927.10.1740	5.72	5.4	3174	3176	hypothetical protein, conserved	PG1051
aa1559aa	Tb927.10.1770	6.41	3.57	4793	427	hypothetical protein	PG1052
aa155aa	Tb927.11.7218	4.26	5.44	1042	3261	mitochondrial edited mRNA stability factor 1 subunit	PG77
aa1560aa	Tb927.10.180	7.01	7.76	5775	6466	ATP synthase F1 subunit gamma protein, putative	PG1053
aa1561aa	Tb927.10.1810	6.14	6.86	4173	5881	RING-H2 zinc finger, putative	PG1054
aa1562aa	Tb927.10.1820	3.27	3.93	197	1961	Mitoribosomal SSU assembly factor 25	PG1055
aa1563aa	Tb927.10.1830	6.91	5.65	5643	3677	syntaxin, putative	PG1056
aa1564aa	Tb927.10.1840	5.13	4.69	1909	2291	hypothetical protein, conserved	PG1057
aa1565aa	Tb927.10.1850	3.38	3.67	580	1264	WD domain, G-beta repeat, putative	PG1058
aa1566aa	Tb927.10.1860	6.46	5.94	4914	4346	hypothetical protein, conserved	PG1059
aa1567aa	Tb927.10.1870	5.77	3.82	3282	1787	LSU ribosomal protein, mitochondrial, putative	PG1060
aa1568aa	Tb927.10.1870	5.77	3.82	3282	1787	LSU ribosomal protein, mitochondrial, putative	PG1060
aa1569aa	Tb927.10.1880	3.22	6.09	88	4677	hypothetical protein, conserved	PG1061
aa156aa	Tb11.02.5120b	4.26	5.44	1042	3261	mitochondrial edited mRNA stability factor 1 subunit, putative	PG77
aa1570aa	Tb927.10.1890	6.31	5.8	4592	4017	cysteine peptidase, Clan CA, family C2, putative	PG1062
aa1571aa	Tb927.10.190	8.38	8.35	6585	6604	40S ribosomal protein S6, putative	PG1063
aa1572aa	Tb927.10.1900	5.86	5.65	3509	3667	DNA topoisomerase IA, putative	PG1064
aa1573aa	Tb927.10.1910	4.2	3.87	1020	1871	STE/STE11 serine/threonine-protein kinase, putative	PG1065
aa1574aa	Tb11.v5.0556	4.2	3.87	1020	1871	protein kinase, putative	PG1065
aa1575aa	Tb927.10.1930	3.93	5.08	958	2677	hypothetical protein, conserved	PG1066
aa1576aa	Tb927.10.1950	4.6	5.24	1258	2901	leucine-rich repeat protein (LRRP), putative	PG1067
aa1577aa	Tb927.10.1960	5.48	3.77	2581	1663	hypothetical protein, conserved	PG1068
aa1578aa	Tb927.10.1970	6.39	5.62	4741	3608	CHAT domain containing protein, putative	PG1069
aa1579aa	Tb927.10.1980	6.08	5.4	4067	3183	hypothetical protein, conserved	PG1070
aa157aa	Tb11.02.5360b	5	6.23	1695	4962	hypothetical protein, conserved	PG78
aa1580aa	Tb927.10.1990	6.89	6.47	5613	5384	major vault protein, putative	PG1071
aa1581aa	Tb11.v5.0641	6.89	6.47	5613	5384	major vault protein, putative	PG1071
aa1582aa	Tb927.10.200	8.03	3.58	6468	438	vacuolar ATP synthase, putative	PG1072
aa1583aa	Tb927.10.2000	3.41	3.63	642	967	actin-like protein, putative	PG1073
aa1584aa	Tb927.10.2000	3.41	3.63	642	967	actin-like protein, putative	PG1073
aa1585aa	Tb927.10.2010	8.1	6.87	6499	5898	hexokinase	PG1074
aa1586aa	Tb927.10.2020	8.95	7.7	6630	6439	hexokinase	PG1075
aa1587aa	Tb927.10.2030	4.58	3.67	1234	1254	Pentatricopeptide repeat protein (PPR), putative	PG1076
aa1588aa	Tb927.10.2040	5.97	5.57	3789	3502	STE group serine/threonine-protein kinase, putative	PG1077
aa1589aa	Tb927.10.2050	3.78	3.8	926	1729	hypothetical protein, conserved	PG1078
aa158aa	Tb11.02.5360	5	6.23	1695	4962	hypothetical protein, conserved	PG78
aa1590aa	Tb927.10.2060	4.6	5.36	1256	3115	hypothetical protein, conserved	PG1079
aa1591aa	Tb927.10.2080	6.26	6.18	4463	4858	hypothetical protein, conserved	PG1080
aa1592aa	Tb927.10.210	6.61	3.8	5189	1730	GPI transamidase component GAA1	PG1081
aa1593aa	Tb927.10.2120	5.27	5.69	2151	3746	U1 small nuclear ribonucleoprotein C, putative	PG1082
aa1594aa	Tb927.10.2130	5.75	6.44	3234	5342	Vps51/Vps67, putative	PG1083
aa1595aa	Tb927.10.2190	7.59	6.86	6296	5888	Protein of unknown function (DUF667), putative	PG1084
aa1596aa	Tb927.10.6370	8.27	7.27	6550	6225	60S ribosomal proteins L37, putative	PG1085
aa1597aa	Tb927.10.220	8.27	7.27	6550	6225	60S ribosomal protein L37a, putative	PG1085
aa1598aa	Tb927.10.2200	5.71	5.63	3149	3629	hypothetical protein, conserved	PG1086
aa1599aa	Tb927.10.2210	3.34	5.55	466	3469	Peptidase C19, ubiquitin carboxyl-terminal hydrolase, putative	PG1087
aa159aa	Tb11.02.5370b	3.31	3.73	359	1549	hypothetical protein, conserved	PG79
aa15aa	Tb927.11.17180	7.51	3.53	6247	142	expression site-associated gene 3 (ESAG3), degenerate and frameshifted	PG1
aa1600aa	Tb11.v5.0701	3.34	5.55	466	3469	ubiquitin carboxyl-terminal hydrolase, putative	PG1087
aa1601aa	Tb927.10.2230	5.13	5.01	1912	2566	NADPH:adrenodoxin oxidoreductase, mitochondrial, putative	PG1088
aa1602aa	Tb927.10.2240	7.49	7	6236	6015	RNA binding protein	PG1089
aa1603aa	Tb927.10.2250	6.19	5.87	4303	4203	ubiquitin-conjugating enzyme variant Kua homologue, putative	PG1090
aa1604aa	Tb927.10.2260	5.92	5.32	3671	3040	Ubiquitin family, putative	PG1091
aa1605aa	Tb927.10.2270	6.46	5.72	4925	3813	vacuolar protein sorting-associated protein 35, putative	PG1092
aa1606aa	Tb927.10.2290	6.82	6.54	5507	5487	chaperone protein DnaJ, putative	PG1093
aa1607aa	Tb927.10.230	7.67	7.5	6331	6338	proteasome subunit alpha type-5, putative	PG1094
aa1608aa	Tb927.10.2300	5.78	5.5	3309	3355	hypothetical protein, conserved	PG1095
aa1609aa	Tb927.10.2310	5.28	3.78	2163	1683	hypothetical protein, conserved	PG1096
aa160aa	Tb11.02.5370	3.31	3.73	359	1549	hypothetical protein, conserved	PG79
aa1610aa	Tb927.10.2320	6.05	5.77	3989	3935	Nucleoporin NUP41	PG1097
aa1611aa	Tb927.10.2330	5.12	3.66	1886	1157	hypothetical protein, conserved	PG1098
aa1612aa	Tb927.10.2340	6.87	3.61	5579	820	SNARE domain containing protein, putative	PG1099
aa1613aa	Tb927.10.2350	6.6	7.26	5164	6224	pyruvate dehydrogenase complex E3 binding protein, putative	PG1100
aa1614aa	Tb927.10.2370	7.41	7.38	6185	6275	Lupus La protein homolog, putative	PG1101
aa1615aa	Tb927.10.2380	6.77	6.01	5436	4492	Tetratricopeptide repeat, putative	PG1102
aa1616aa	Tb927.10.240	7.12	6.8	5898	5807	peroxin 14, putative	PG1103
aa1617aa	Tb927.10.2410	5.47	3.53	2570	125	MSP-C, putative	PG1104
aa1618aa	Tb927.10.2440	7.99	3.64	6459	999	Metacaspase-4	PG1105
aa1619aa	Tb927.10.2460	4.75	3.55	1387	241	DnaJ domain containing protein, putative	PG1106
aa161aa	Tb11.02.5380b	6.07	5.44	4024	3253	exosome complex exonuclease RRP44p homologue, putative	PG80
aa1620aa	Tb927.10.2460	4.75	3.55	1387	241	DnaJ domain containing protein, putative	PG1106
aa1621aa	Tb927.10.2470	6.56	5.18	5087	2816	Cleft lip and palate transmembrane protein 1 (CLPTM1), putative	PG1107
aa1622aa	Tb927.10.2480	4.97	4.22	1648	2127	hypothetical protein, conserved	PG1108
aa1623aa	Tb927.10.2490	6.91	6.02	5649	4519	glucose-6-phosphate 1-dehydrogenase	PG1109
aa1624aa	Tb927.10.250	4.85	3.71	1493	1435	hypothetical protein, conserved	PG1110
aa1625aa	Tb927.10.2510	5.64	5.62	2962	3594	hypothetical protein, conserved	PG1111
aa1626aa	Tb11.v5.0623	5.64	5.62	2962	3594	hypothetical protein, conserved	PG1111
aa1627aa	Tb927.10.2520	5.68	4.39	3058	2169	PrimPol-like protein 2	PG1112
aa1628aa	Tb927.10.2530	7.82	7.44	6391	6303	adenylate kinase, putative	PG1113
aa1629aa	Tb927.10.2540	5.91	4.65	3642	2270	adenylate kinase, putative	PG1114
aa162aa	Tb11.02.5380	6.07	5.44	4024	3253	exosome complex exonuclease RRP44p homologue	PG80
aa1630aa	Tb927.10.2550	4.53	5.59	1190	3539	malate dehydrogenase-related	PG1115
aa1631aa	Tb927.10.2560	7.28	8.24	6074	6584	mitochondrial malate dehydrogenase	PG1116
aa1632aa	Tb927.10.2570	6.01	5.85	3874	4130	lysosomal alpha-mannosidase precursor, putative	PG1117
aa1633aa	Tb11.v5.0498	6.01	5.85	3874	4130	lysosomal alpha-mannosidase precursor, putative	PG1117
aa1634aa	Tb927.10.2580	5.09	3.85	1823	1843	Nucleolar protein 12 (25kDa), putative	PG1118
aa1635aa	Tb927.10.2590	3.55	3.57	822	420	Mitoribosomal SSU assembly factor 4	PG1119
aa1636aa	Tb927.10.260	6.62	6.22	5209	4947	BolA-like protein, putative	PG1120
aa1637aa	Tb927.10.2610	5.82	6.43	3384	5332	Domain of unknown function (DUF1935), putative	PG1121
aa1638aa	Tb927.10.2620	7.12	6.84	5899	5860	CS domain containing protein, putative	PG1122
aa1639aa	Tb927.10.2630	5.86	6.05	3501	4590	Regulator of Vps4 activity in the MVB pathway, putative	PG1123
aa163aa	Tb11.02.5390b	5.63	5.99	2936	4461	mRNA processing protein, putative	PG81
aa1640aa	Tb927.10.2640	7.35	6.71	6140	5714	intraflagellar transport protein 81	PG1124
aa1641aa	Tb11.v5.0525	7.35	6.71	6140	5714	hypothetical protein, conserved	PG1124
aa1642aa	Tb927.10.2650	5.86	5.79	3515	3986	hypothetical protein, conserved	PG1125
aa1643aa	Tb927.10.2660	6.34	3.97	4641	2007	hypothetical protein, conserved	PG1126
aa1644aa	Tb927.10.2670	6.73	6.39	5369	5247	hypothetical protein, conserved	PG1127
aa1645aa	Tb927.10.2680	4.41	5.49	1102	3348	pyridine nucleotide-disulphide oxidoreductase, putative	PG1128
aa1646aa	Tb927.10.2690	5.23	3.72	2066	1478	Trafficking protein Mon1, putative	PG1129
aa1647aa	Tb927.9.15420	7.95	7.1	6448	6090	60S ribosomal protein L32	PG1130
aa1648aa	Tb927.10.270	7.95	7.1	6448	6090	60S ribosomal protein L32, putative	PG1130
aa1649aa	Tb927.10.2700	6.06	5.62	4012	3601	predicted WD40 repeat protein	PG1131
aa164aa	Tb11.02.5390	5.63	5.99	2936	4461	Guide RNA binding complex protein 4	PG81
aa1650aa	Tb927.10.2720	5.83	5.62	3419	3593	hypothetical protein, conserved	PG1132
aa1651aa	Tb927.10.2730	7.31	6.97	6103	5990	START domain containing protein, putative	PG1133
aa1652aa	Tb927.10.2750	5.7	5.61	3143	3571	deoxyhypusine synthase	PG1134
aa1653aa	Tb927.10.2760	5.62	3.65	2920	1081	ATPase family associated with various cellular activities (AAA), putative	PG1135
aa1654aa	Tb927.10.2780	6.51	6.18	5025	4866	DNA-directed RNA polymerase III subunit C1	PG1136
aa1655aa	Tb11.v5.0608	6.51	6.18	5025	4866	DNA-directed RNA polymerase III largest subunit, putative	PG1136
aa1656aa	Tb11.v5.0609	6.51	6.18	5025	4866	DNA-directed RNA polymerase III largest subunit, putative	PG1136
aa1657aa	Tb927.10.2790	5.59	5.45	2841	3278	Conserved oligomeric complex COG6, putative	PG1137
aa1658aa	Tb927.10.280	3.24	6.08	134	4659	cytochrome oxidase subunit VI	PG1138
aa1659aa	Tb927.10.2800	5.05	6.19	1743	4906	mitochondrial ribosomal protein s6	PG1139
aa165aa	Tb11.02.5400b	5.51	7.23	2631	6193	cystathionine beta-synthase, putative	PG82
aa1660aa	Tb927.10.2810	7.16	7.03	5952	6045	hypothetical protein, conserved	PG1140
aa1661aa	Tb927.3.1370	8.33	7.5	6570	6342	40S ribosomal protein S25, putative	PG1141
aa1662aa	Tb927.10.2840	8.33	7.5	6570	6342	ribosomal protein S25, putative	PG1141
aa1663aa	Tb927.10.2860	6.1	5.52	4095	3405	POC1 centriolar protein homolog	PG1142
aa1664aa	Tb927.10.2870	3.37	3.59	550	628	hypothetical protein, conserved	PG1143
aa1665aa	Tb11.v5.0790	3.37	3.59	550	628	hypothetical protein, conserved	PG1143
aa1666aa	Tb927.10.2880	6.25	5.87	4427	4202	Voltage-dependent calcium channel subunit, putative	PG1144
aa1667aa	Tb927.10.290	7.53	7.63	6265	6411	proteasome alpha 2 subunit, putative	PG1145
aa1668aa	Tb927.10.2900	6.96	6.63	5719	5609	importin beta-1 subunit, putative	PG1146
aa1669aa	Tb11.v5.0837	6.96	6.63	5719	5609	importin beta-1 subunit, putative	PG1146
aa166aa	Tb11.02.5400	5.51	7.23	2631	6193	cystathionine beta-synthase, putative	PG82
aa1670aa	Tb927.10.2910	6.38	3.92	4735	1953	splicing factor PTSR1 interacting protein	PG1147
aa1671aa	Tb927.10.2920	4.63	3.59	1283	631	SUMO-interacting motif-containing protein	PG1148
aa1672aa	Tb927.10.2930	6.16	6.24	4225	4992	hypothetical protein, conserved	PG1149
aa1673aa	Tb927.10.2940	6.67	6.38	5286	5226	Soluble NSF attachment protein, SNAP, putative	PG1150
aa1674aa	Tb927.10.2950	6.17	5.72	4244	3809	hypothetical protein, conserved	PG1151
aa1675aa	Tb927.10.2960	3.3	5.55	309	3458	Translation factor GUF1, mitochondrial, putative	PG1152
aa1676aa	Tb927.10.2970	3.33	7.77	436	6469	Inhibitor of F1-ATPase	PG1153
aa1677aa	Tb927.10.3030	7.32	6.76	6112	5779	proteasome regulatory non-ATPase subunit 11	PG1154
aa1678aa	Tb927.10.2980	7.32	6.76	6112	5779	proteasome regulatory non-ATPase subunit 11	PG1154
aa1679aa	Tb927.10.2990	6.07	5.72	4034	3822	nuclear cap binding complex subunit CBP110	PG1155
aa167aa	Tb11.02.5410b	5.71	6.14	3169	4791	ubiquitin activating enzyme, putative	PG83
aa1680aa	Tb11.v5.1039	6.07	5.72	4034	3822	nuclear cap binding complex subunit CBP110, putative	PG1155
aa1681aa	Tb927.10.300	5.41	3.6	2435	672	mitochondrial calcium uniporter	PG1156
aa1682aa	Tb927.10.3000	5.36	5.25	2331	2917	Orofaciodigital syndrome 1-like protein, putative	PG1157
aa1683aa	Tb11.v5.0467	5.36	5.25	2331	2917	hypothetical protein, conserved	PG1157
aa1684aa	Tb927.10.3010	6.19	6.03	4308	4526	hook complex protein, conserved	PG1158
aa1685aa	Tb927.10.3020	5.42	5.05	2448	2624	hypothetical protein, conserved	PG1159
aa1686aa	Tb927.10.3040	5.98	6.86	3800	5885	succinate dehydrogenase subunit	PG1160
aa1687aa	Tb927.10.3070	5.87	5.26	3523	2928	hypothetical protein, conserved	PG1161
aa1688aa	Tb927.10.3080	5.89	5.9	3597	4268	methionine biosynthetic protein, putative	PG1162
aa1689aa	Tb927.10.3090	5.71	5.11	3154	2709	hypothetical protein, conserved	PG1163
aa168aa	Tb11.02.5410	5.71	6.14	3169	4791	ubiquitin activating enzyme (E1) subunit Aos1, putative	PG83
aa1690aa	Tb927.10.310	5.99	5.47	3835	3304	pumillio/PUF RNA binding protein 3	PG1164
aa1691aa	Tb927.10.3100	5.31	5.63	2233	3625	glycerol-3-phosphate acyltransferase, putative	PG1165
aa1692aa	Tb927.10.3110	5.25	4.84	2115	2393	DNA primase large subunit, putative	PG1166
aa1693aa	Tb927.10.3120	3.35	6.32	492	5128	cytochrome c oxidase assembly protein COX11, putative	PG1167
aa1694aa	Tb927.10.3130	4.99	4.36	1690	2166	myotubularin-associated protein, putative	PG1168
aa1695aa	Tb927.10.3140	3.31	3.79	370	1721	Basal body protein	PG1169
aa1696aa	Tb927.10.3150	6.85	6.63	5557	5600	N-acetyltransferase, putative	PG1170
aa1697aa	Tb927.10.3160	6.45	6.72	4885	5731	hypothetical protein, conserved	PG1171
aa1698aa	Tb927.10.3170	6.58	6.6	5140	5570	GCN20-type ATP-binding cassette protein, putative	PG1172
aa1699aa	Tb11.v5.0791	6.58	6.6	5140	5570	ABC transporter, putative	PG1172
aa169aa	Tb11.02.5420b	7.03	6.32	5787	5111	NADPH-cytochrome p450 reductase, putative	PG84
aa16aa	Tb09.v4.0033	7.51	3.53	6247	142	expression site-associated gene 3 (ESAG3), fragment	PG1
aa1700aa	Tb927.10.3200	7.27	6.11	6061	4714	U2 splicing auxiliary factor, putative	PG1173
aa1701aa	Tb927.10.3210	7.93	8.13	6441	6566	delta-1-pyrroline-5-carboxylate dehydrogenase, putative	PG1174
aa1702aa	Tb927.10.3220	5.67	3.65	3041	1082	nucleolus protein, putative	PG1175
aa1703aa	Tb927.10.3230	6.25	5.71	4447	3798	CMGC/MAPK protein kinase, putative	PG1176
aa1704aa	Tb927.10.3250	4.78	6.17	1425	4838	Mitochondrial SSU ribosomal protein, putative	PG1177
aa1705aa	Tb11.v5.0824	4.78	6.17	1425	4838	hypothetical protein, conserved	PG1177
aa1706aa	Tb927.10.3260	7.76	7.21	6363	6169	Long-chain-fatty-acid--CoA ligase 5 (EC 6.2.1.3) (Long-chain acyl-CoA synthetase 5) (LACS 5), putative	PG1178
aa1707aa	Tb11.v5.0825	7.76	7.21	6363	6169	fatty acyl CoA synthetase, putative	PG1178
aa1708aa	Tb927.10.3270	3.23	4.17	115	2118	hypothetical protein, conserved	PG1179
aa1709aa	Tb927.10.3280	7.75	7.5	6359	6344	60S ribosomal proteins L38, putative	PG1180
aa170aa	Tb11.02.5420	7.03	6.32	5787	5111	NADPH-cytochrome p450 reductase, putative	PG84
aa1710aa	Tb927.10.3290	3.25	5.55	145	3468	hypothetical protein, conserved	PG1181
aa1711aa	Tb927.10.330	5.94	3.68	3715	1277	hypothetical protein, conserved	PG1182
aa1712aa	Tb927.10.3300	3.31	3.73	385	1537	Domain of unknown function (DUF4206), putative	PG1183
aa1713aa	Tb927.10.3310	6.11	5.73	4136	3840	Component of motile flagella 76b	PG1184
aa1714aa	Tb927.10.3330	6.15	4.68	4207	2287	DDRGK domain containing protein, putative	PG1185
aa1715aa	Tb927.10.3350	5.67	5.66	3047	3690	major facilitator superfamily, putative	PG1186
aa1716aa	Tb11.v5.1021	5.67	5.66	3047	3690	variant surface glycoprotein (VSG), putative	PG1186
aa1717aa	Tb927.10.3380	8.76	7.8	6624	6482	60S acidic ribosomal protein P2, putative	PG1187
aa1718aa	Tb927.10.3370	8.76	7.8	6624	6482	60S acidic ribosomal protein P2, putative	PG1187
aa1719aa	Tb927.10.3390	5.17	5.49	1960	3346	predicted TLD domain protein	PG1188
aa171aa	Tb11.02.5430b	5.85	5.67	3480	3723	hypothetical protein, conserved	PG85
aa1720aa	Tb11.v5.0724	5.17	5.49	1960	3346	hypothetical protein, conserved	PG1188
aa1721aa	Tb927.10.340	5.37	5.6	2351	3558	mitochondrial structure specific endonuclease I (SSE-1), putative	PG1189
aa1722aa	Tb927.10.3430	5.29	6.08	2180	4658	hypothetical protein, conserved	PG1190
aa1723aa	Tb927.10.3470	5.49	3.66	2594	1185	Ankyrin repeats (3 copies), putative	PG1191
aa1724aa	Tb927.10.3480	4.87	3.7	1509	1388	hypothetical protein, conserved	PG1192
aa1725aa	Tb927.10.3500	6.49	5.9	4976	4258	splicing factor u2af 65 kda subunit	PG1193
aa1726aa	Tb927.10.3510	4.78	4.67	1426	2282	tRNA pseudouridine synthase D (TruD), putative	PG1194
aa1727aa	Tb927.10.3520	7.13	6.99	5908	6006	protease regulatory ATPase subunit 4	PG1195
aa1728aa	Tb927.10.3530	4.87	3.65	1510	1136	hypothetical protein, conserved	PG1196
aa1729aa	Tb927.10.3540	6.7	6.49	5339	5417	DNA-directed RNA polymerase I subunit RPA31	PG1197
aa172aa	Tb11.02.5430	5.85	5.67	3480	3723	hypothetical protein, conserved	PG85
aa1730aa	Tb927.10.3550	3.38	3.65	571	1100	DNA repair helicase, putative	PG1198
aa1731aa	Tb927.10.3560	7.27	7.14	6063	6120	Protein arginine N-methyltransferase 1, prozyme	PG1199
aa1732aa	Tb927.10.3570	6.3	6.26	4557	5027	RNA editing exonuclease 2	PG1200
aa1733aa	Tb927.10.3580	4.88	6.16	1522	4828	Mitochondrial SSU ribosomal protein, putative	PG1201
aa1734aa	Tb927.10.3590	5.6	5.69	2868	3755	hypothetical protein, conserved	PG1202
aa1735aa	Tb927.10.360	5.83	6.11	3416	4717	hypothetical protein, conserved	PG1203
aa1736aa	Tb927.10.3610	3.27	5.03	218	2596	hypothetical protein, conserved	PG1204
aa1737aa	Tb927.10.3630	5.56	5.93	2752	4315	hypothetical protein, conserved	PG1205
aa1738aa	Tb927.10.3640	6.98	6.81	5734	5824	nuclear transmembrane protein, putative	PG1206
aa1739aa	Tb927.10.3650	5.29	5.85	2183	4152	NADH-dependent fumarate reductase	PG1207
aa173aa	Tb927.6.4980	8.37	8.15	6580	6572	40S ribosomal protein S14	PG86
aa1740aa	Tb927.10.3660	7.75	6.55	6362	5494	aspartate aminotransferase	PG1208
aa1741aa	Tb927.10.3670	6.53	5.14	5050	2747	hypothetical protein, conserved	PG1209
aa1742aa	Tb927.10.3680	5.13	3.51	1905	76	hypothetical protein, conserved	PG1210
aa1743aa	Tb927.10.370	5.94	5.77	3706	3932	calcineurin B subunit, putative	PG1211
aa1744aa	Tb927.10.3700	6.23	6.18	4396	4861	AMP-activated protein kinase, gamma regulatory subunit	PG1212
aa1745aa	Tb927.10.3710	7.82	7.51	6388	6346	proteasome activator protein PA26	PG1213
aa1746aa	Tb11.v5.0761	7.82	7.51	6388	6346	proteasome activator protein pa26, putative	PG1213
aa1747aa	Tb927.10.3720	5.25	4.76	2123	2332	hypothetical protein, conserved	PG1214
aa1748aa	Tb927.10.3730	4.47	5.5	1154	3373	SET domain containing protein, putative	PG1215
aa1749aa	Tb927.10.3740	4.92	3.99	1582	2033	hypothetical protein, conserved	PG1216
aa174aa	Tb927.11.7705	8.37	8.15	6580	6572	ribosomal protein S11, putative	PG86
aa1750aa	Tb927.10.3750	6.04	3.65	3972	1072	Endonuclease/Exonuclease/phosphatase family, putative	PG1217
aa1751aa	Tb927.10.3760	6.65	6.57	5249	5541	vacuolar ATP synthase subunit d, putative	PG1218
aa1752aa	Tb927.10.3770	5.09	6.03	1817	4550	predicted TPR repeat protein	PG1219
aa1753aa	Tb927.10.3780	5.82	3.86	3396	1857	hypothetical protein, conserved	PG1220
aa1754aa	Tb927.10.3790	4.89	4.88	1537	2422	hypothetical protein, conserved	PG1221
aa1755aa	Tb11.v5.0583	4.89	4.88	1537	2422	hypothetical protein, conserved	PG1221
aa1756aa	Tb11.v5.0603	4.89	4.88	1537	2422	hypothetical protein, conserved	PG1221
aa1757aa	Tb927.10.3800	4.63	3.64	1287	991	predicted RING finger protein	PG1222
aa1758aa	Tb927.10.3810	5.6	5.51	2867	3383	Nucleoporin NUP65	PG1223
aa1759aa	Tb927.10.3820	5.76	5.23	3268	2880	hypothetical protein, conserved	PG1224
aa175aa	Tb11.0390	8.37	8.15	6580	6572	chrXI additional, unordered contigs	PG86
aa1760aa	Tb927.11.14130	8.26	7.87	6540	6503	ribosomal protein L18, putative	PG1225
aa1761aa	Tb927.10.3840	8.26	7.87	6540	6503	60S ribosomal protein L18a, putative	PG1225
aa1762aa	Tb927.10.3860	6.23	6.32	4393	5120	SNF-7-like protein, putative	PG1226
aa1763aa	Tb927.10.3870	3.99	3.65	973	1114	hypothetical protein, conserved	PG1227
aa1764aa	Tb927.10.3880	5.09	4.77	1824	2337	hypothetical protein, conserved	PG1228
aa1765aa	Tb927.10.3890	3.42	3.64	661	1046	phosphatidylinositol-4-phosphate 5-kinase, putative	PG1229
aa1766aa	Tb927.10.3890	3.42	3.64	661	1046	phosphatidylinositol-4-phosphate 5-kinase, putative	PG1229
aa1767aa	Tb927.10.390	7.85	7.21	6405	6176	DUF2407 ubiquitin-like domain containing protein, putative	PG1230
aa1768aa	Tb927.10.3900	6.4	6.09	4773	4664	CAMK/CAMKL family protein kinase, putative	PG1231
aa1769aa	Tb927.10.3950	5.84	6.15	3462	4796	hypothetical protein, conserved	PG1232
aa176aa	Tb11.0290	8.37	8.15	6580	6572	chrXI additional, unordered contigs	PG86
aa1770aa	Tb927.10.3960	3.29	3.58	269	508	hypothetical protein, conserved	PG1233
aa1771aa	Tb927.10.3970	5.95	3.81	3734	1757	hypothetical protein, conserved	PG1234
aa1772aa	Tb927.10.3990	8.22	7.63	6523	6408	DHH1	PG1235
aa1773aa	Tb927.10.400	3.21	3.54	60	216	hypothetical protein, conserved	PG1236
aa1774aa	Tb927.10.4000	6.7	6.95	5337	5967	methylglutaconyl-CoA hydratase, mitochondrial precursor, putative	PG1237
aa1775aa	Tb927.10.4010	6.36	5.63	4684	3634	hypothetical protein, conserved	PG1238
aa1776aa	Tb927.10.4030	3.42	5.41	666	3201	hypothetical protein	PG1239
aa1777aa	Tb927.10.4040	6.75	6.64	5408	5629	3-keto-dihydrosphingosine reductase	PG1240
aa1778aa	Tb927.10.4050	5.57	4.55	2789	2226	serine palmitoyltransferase, putative	PG1241
aa1779aa	Tb11.v5.0649	5.57	4.55	2789	2226	serine palmitoyltransferase, putative	PG1241
aa177aa	Tb927.11.7690	4.32	4.69	1060	2289	hypothetical protein	PG87
aa1780aa	Tb927.10.4060	6.42	6	4826	4466	Ankyrin repeats (3 copies), putative	PG1242
aa1781aa	Tb927.10.4070	6.27	6.16	4470	4829	hypothetical protein, conserved	PG1243
aa1782aa	Tb927.10.4080	5.09	6.58	1826	5553	hypothetical protein, conserved	PG1244
aa1783aa	Tb927.10.4100	5.09	5.34	1837	3082	hypothetical protein, conserved	PG1245
aa1784aa	Tb927.10.4120	8.29	7.56	6557	6382	60S ribosomal protein L30	PG1246
aa1785aa	Tb927.10.4120	8.29	7.56	6557	6382	60S ribosomal protein L30	PG1246
aa1786aa	Tb927.10.4110	8.29	7.56	6557	6382	60S ribosomal protein L30	PG1246
aa1787aa	Tb927.10.4130	5.44	6.55	2504	5504	NADH-ubiquinone oxidoreductase B13 subunit	PG1247
aa1788aa	Tb927.10.4160	6.02	3.63	3901	945	predicted zinc finger protein	PG1248
aa1789aa	Tb927.10.4170	5.06	4.4	1766	2176	hypothetical protein, conserved	PG1249
aa178aa	Tb11.0320	4.32	4.69	1060	2289	hypothetical protein	PG87
aa1790aa	Tb927.10.4180	7.57	5.94	6285	4341	TFIIF-stimulated CTD phosphatase, putative	PG1250
aa1791aa	Tb927.10.420	5.42	4.81	2443	2368	Exocyst complex component EXO99	PG1251
aa1792aa	Tb927.10.4200	5.16	4.22	1946	2128	Kinetoplastid kinetochore protein 24	PG1252
aa1793aa	Tb927.10.4220	6	6.23	3861	4964	hypothetical protein, conserved	PG1253
aa1794aa	Tb927.10.4230	5.13	3.6	1900	712	hypothetical protein, conserved	PG1254
aa1795aa	Tb927.10.4240	3.37	7.44	544	6304	hypothetical protein, conserved	PG1255
aa1796aa	Tb927.10.4250	5.95	3.87	3742	1870	ADP-ribosylation factor-like 2, arl2	PG1256
aa1797aa	Tb927.10.4260	6.73	3.6	5376	661	hypothetical protein, conserved	PG1257
aa1798aa	Tb927.10.4270	6.48	7.02	4970	6035	coatomer subunit zeta, putative	PG1258
aa1799aa	Tb927.10.4280	3.28	6.98	251	5993	ubiquinol-cytochrome c reductase complex 14 kda protein	PG1259
aa179aa	Tb927.11.7660	4.63	3.54	1285	202	hypothetical protein	PG88
aa17aa	Tb927.11.20150	7.51	3.53	6247	142	expression site-associated gene 3 (ESAG3), frameshifted and degenerate	PG1
aa1800aa	Tb927.10.4290	5.9	3.72	3617	1502	hypothetical protein, conserved	PG1260
aa1801aa	Tb927.10.430	3.54	6.42	811	5302	peroxidase, putative	PG1261
aa1802aa	Tb927.10.440	3.44	3.5	698	40	hypothetical protein, conserved	PG1262
aa1803aa	Tb927.10.4490	5.4	5.39	2396	3159	hypothetical protein, conserved	PG1263
aa1804aa	Tb10.v4.0039	5.4	5.39	2396	3159	hypothetical protein, conserved	PG1263
aa1805aa	Tb927.10.450	7.17	6.56	5963	5516	Component of motile flagella 62	PG1264
aa1806aa	Tb927.10.4520	5.37	5.03	2355	2606	6-phosphofructo-2-kinase/fructose-2,6-bisphosphatas, putative	PG1265
aa1807aa	Tb927.10.4540	5.56	3.61	2765	815	ARP2/3 complex subunit, putative	PG1266
aa1808aa	Tb927.10.4550	5.39	5.97	2378	4397	hypothetical protein, conserved	PG1267
aa1809aa	Tb927.10.4570	8.54	8.48	6603	6620	elongation factor 2	PG1268
aa180aa	Tb11.0340	4.63	3.54	1285	202	hypothetical protein	PG88
aa1810aa	Tb927.10.4560	8.54	8.48	6603	6620	elongation factor 2	PG1268
aa1811aa	Tb927.10.4580	5.31	3.59	2228	613	hypothetical protein, conserved	PG1269
aa1812aa	Tb927.10.460	5.33	4.04	2261	2065	NIMA-related protein kinase	PG1270
aa1813aa	Tb927.10.4610	7.05	6.47	5815	5382	dolicholphosphate-mannose synthase, putative	PG1271
aa1814aa	Tb927.10.4620	6.43	7.15	4861	6136	peptidyl-prolyl cis-trans isomerase, putative	PG1272
aa1815aa	Tb927.10.4630	3.41	3.52	637	90	hypothetical protein, conserved	PG1273
aa1816aa	Tb927.10.4640	7.21	6.4	6003	5271	eukaryotic translation initiation factor 3 subunit l	PG1274
aa1817aa	Tb927.10.4660	5.94	6.09	3701	4669	Transcription factor S-II (TFIIS), central domain containing protein, putative	PG1275
aa1818aa	Tb927.10.4670	5.62	3.55	2906	250	hypothetical protein, conserved	PG1276
aa1819aa	Tb927.10.4680	3.2	3.63	43	969	Mutt-Nudix-related hydrolase 5, putative	PG1277
aa181aa	Tb927.11.7650	6.21	3.63	4343	964	hypothetical protein	PG89
aa1820aa	Tb927.10.4690	7.25	5.7	6045	3763	dynein light chain, putative	PG1278
aa1821aa	Tb927.10.470	4.38	6.73	1090	5747	choline dehydrogenase, putative	PG1279
aa1822aa	Tb927.10.4700	6.13	3.94	4161	1971	dolicholphosphate-mannose synthase, putative	PG1280
aa1823aa	Tb927.10.4710	7.31	7.6	6097	6397	proteasome subunit beta type-2, putative	PG1281
aa1824aa	Tb927.10.4720	3.54	3.73	810	1514	Ankyrin repeats (many copies), putative	PG1282
aa1825aa	Tb927.10.4730	3.9	3.59	951	586	ribonuclease HII, putative	PG1283
aa1826aa	Tb927.10.4740	7.18	7.45	5970	6310	nucleolar RNA-binding protein, putative	PG1284
aa1827aa	Tb927.10.4750	3.58	3.89	848	1894	hypothetical protein, conserved	PG1285
aa1828aa	Tb927.10.4760	6.75	6.33	5407	5154	Integral membrane protein DUF106, putative	PG1286
aa1829aa	Tb927.10.4770	6.15	3.58	4203	525	phosphatidylinositol-4-phosphate 5-kinase, putative	PG1287
aa182aa	Tb11.0350	6.21	3.63	4343	964	hypothetical protein	PG89
aa1830aa	Tb927.10.4780	6.05	3.63	4003	929	GPI inositol deacylase precursor	PG1288
aa1831aa	Tb927.10.4790	6.35	3.55	4659	227	hypothetical protein, conserved	PG1289
aa1832aa	Tb927.10.4820	6.28	5.85	4504	4157	hypothetical protein, conserved	PG1290
aa1833aa	Tb927.10.4830	5.27	4.1	2139	2102	hypothetical protein, conserved	PG1291
aa1834aa	Tb927.10.4840	4.99	3.96	1683	1998	transcription factor IIa, putative	PG1292
aa1835aa	Tb927.10.4850	6.51	6.37	5024	5211	hypothetical protein, conserved	PG1293
aa1836aa	Tb927.10.4860	5.82	3.66	3403	1196	hypothetical protein, conserved	PG1294
aa1837aa	Tb927.10.4870	3.4	5.22	624	2866	tRNA-dihydrouridine synthase 2, putative	PG1295
aa1838aa	Tb11.v5.0899	3.4	5.22	624	2866	tRNA-dihydrouridine synthase 2, putative	PG1295
aa1839aa	Tb927.10.4880	3.14	7.04	4	6054	hypothetical protein, conserved	PG1296
aa183aa	Tb11.0400	3.2	7.34	35	6263	P27 protein, putative	PG90
aa1840aa	Tb927.10.4890	6.22	6.37	4364	5217	zinc-finger of a C2HC-type, putative	PG1297
aa1841aa	Tb927.10.4900	6.63	6.39	5215	5239	TPR-repeat-containing chaperone protein DNAJ, putative	PG1298
aa1842aa	Tb927.10.4910	3.73	4.85	908	2397	mitochondrial carrier protein	PG1299
aa1843aa	Tb927.10.4920	5.58	5.28	2815	2967	hypothetical protein, conserved	PG1300
aa1844aa	Tb927.10.4930	5.81	5.75	3362	3895	protein phosphatase 2C, putative	PG1301
aa1845aa	Tb927.10.4940	6.9	6.52	5640	5459	Nuclear Dbf2-related kinase	PG1302
aa1846aa	Tb11.v5.0596	6.9	6.52	5640	5459	serine/threonine protein kinase, putative	PG1302
aa1847aa	Tb927.10.4950	6.74	6.41	5384	5291	U2 small nuclear ribonucleoprotein 16.5K	PG1303
aa1848aa	Tb927.10.4980	7.59	7.26	6298	6223	ubiquitin-like protein DSK2, putative	PG1304
aa1849aa	Tb927.10.4990	5.9	5.35	3610	3106	cdc2-related kinase 3	PG1305
aa184aa	Tb927.11.7700	3.2	7.34	35	6263	hypothetical protein	PG90
aa1850aa	Tb927.10.5000	6.25	6	4446	4473	hypothetical protein, conserved	PG1306
aa1851aa	Tb927.10.5010	6.35	6.33	4661	5133	Elongation factor G1, mitochondrial, putative	PG1307
aa1852aa	Tb927.10.5020	6.95	6.42	5707	5295	Eukaryotic translation initiation factor 4E type 5	PG1308
aa1853aa	Tb927.10.5030	7.89	7.92	6422	6515	ubiquitin/ribosomal protein S27a, putative	PG1309
aa1854aa	Tb927.10.5050	7.1	6.69	5876	5692	mitochondrial ATP synthase epsilon chain	PG1310
aa1855aa	Tb927.10.510	6.62	6.5	5208	5428	Present in the outer mitochondrial membrane proteome 19	PG1311
aa1856aa	Tb11.v5.0374	6.62	6.5	5208	5428	hypothetical protein, conserved	PG1311
aa1857aa	Tb927.10.5110	5.09	5.53	1819	3419	KREPA4	PG1312
aa1858aa	Tb927.10.5120	6.57	6.72	5118	5727	KREPA6	PG1313
aa1859aa	Tb927.10.5130	5.84	5.19	3459	2831	Protein C21orf2 homolog, putative	PG1314
aa185aa	Tb11.0300	3.2	7.34	35	6263	hypothetical protein	PG90
aa1860aa	Tb927.10.5140	7.09	6.71	5858	5718	Mitogen-activated protein kinase 6	PG1315
aa1861aa	Tb927.10.5170	5.23	3.6	2070	691	XPC-binding domain containing protein, putative	PG1316
aa1862aa	Tb11.v5.0240	5.23	3.6	2070	691	hypothetical protein, conserved	PG1316
aa1863aa	Tb927.10.520	6.69	7.48	5326	6326	Mitochondrial ATP synthase subunit, putative	PG1317
aa1864aa	Tb927.10.5230	7.03	5.42	5794	3220	ADP-ribosylation factor-like protein 13, putative	PG1318
aa1865aa	Tb11.v5.0234	7.03	5.42	5794	3220	ADP-ribosylation factor-like protein, putative	PG1318
aa1866aa	Tb927.10.5250	6.41	3.56	4790	303	zinc finger protein family member, putative	PG1319
aa1867aa	Tb11.v5.0232	6.41	3.56	4790	303	hypothetical protein, conserved	PG1319
aa1868aa	Tb927.10.5260	5.85	5.26	3483	2929	C2 domain containing protein, putative	PG1320
aa1869aa	Tb11.v5.0497	5.85	5.26	3483	2929	SUMO-interacting motif-containing protein	PG1320
aa186aa	Tb927.10.1130	6.33	5.68	4625	3730	dynein arm light chain, axonemal, putative	PG91
aa1870aa	Tb11.v5.0250	5.85	5.26	3483	2929	C2 domain containing protein, putative	PG1320
aa1871aa	Tb927.10.530	5.68	3.58	3061	533	Plasma-membrane choline transporter, putative	PG1321
aa1872aa	Tb927.10.5350	6.35	5.58	4668	3520	dynein heavy chain, putative	PG1322
aa1873aa	Tb11.v5.0242	6.35	5.58	4668	3520	dynein heavy chain, putative	PG1322
aa1874aa	Tb11.v5.0241	6.35	5.58	4668	3520	dynein heavy chain, putative	PG1322
aa1875aa	Tb927.10.5370	8.18	7.47	6517	6320	40S ribosomal protein S10, putative	PG1323
aa1876aa	Tb927.10.5360	8.18	7.47	6517	6320	40S ribosomal protein S10, putative	PG1323
aa1877aa	Tb927.10.5380	6.83	6.19	5519	4892	intraflagellar transport protein 122	PG1324
aa1878aa	Tb11.v5.0337	6.83	6.19	5519	4892	hypothetical protein, conserved	PG1324
aa1879aa	Tb927.10.5390	5.1	3.76	1847	1630	hypothetical protein, conserved	PG1325
aa187aa	Tb11.0520	6.33	5.68	4625	3730	dynein light chain, putative	PG91
aa1880aa	Tb11.v5.0555	5.1	3.76	1847	1630	hypothetical protein, conserved	PG1325
aa1881aa	Tb927.10.5400	6.56	6.03	5095	4525	hypothetical protein, conserved	PG1326
aa1882aa	Tb927.10.5420	3.28	3.65	247	1110	hypothetical protein, conserved	PG1327
aa1883aa	Tb927.10.5430	6.31	6.41	4577	5289	Flagellar C1a complex subunit C1a-32, putative	PG1328
aa1884aa	Tb927.10.5440	4.44	3.73	1135	1525	RNA editing endoribonuclease	PG1329
aa1885aa	Tb927.10.5450	6.55	6.01	5080	4504	ISWI complex protein	PG1330
aa1886aa	Tb927.10.5480	7.92	6.28	6438	5065	60S ribosomal protein L24, putative	PG1331
aa1887aa	Tb927.10.5460	7.92	6.28	6438	5065	60S ribosomal protein L24, putative	PG1331
aa1888aa	Tb927.10.5470	3.46	3.54	733	210	hypothetical protein, conserved	PG1332
aa1889aa	Tb927.10.5470	3.46	3.54	733	210	hypothetical protein, conserved	PG1332
aa188aa	Tb927.10.1140	5.69	5.16	3109	2772	epsilon tubulin	PG92
aa1890aa	Tb927.10.550	5.4	4.86	2408	2409	hypothetical protein, conserved	PG1333
aa1891aa	Tb927.10.5500	4.52	3.92	1180	1946	NADH-ubiquinone oxidoreductase complex I subunit, putative	PG1334
aa1892aa	Tb927.10.5510	5.54	3.45	2703	3	endonuclease/exonuclease/phosphatase, putative	PG1335
aa1893aa	Tb927.10.5520	6.75	6.32	5405	5118	AmmeMemoRadiSam system protein B, putative	PG1336
aa1894aa	Tb927.10.5530	3.63	3.77	876	1665	hypothetical protein, conserved	PG1337
aa1895aa	Tb927.10.5540	6.16	6.65	4213	5638	hypothetical protein, conserved	PG1338
aa1896aa	Tb927.10.5550	3.3	3.7	329	1415	hypothetical protein, conserved	PG1339
aa1897aa	Tb927.10.5560	5.1	3.68	1849	1299	GPI alpha-mannosyltransferase III	PG1340
aa1898aa	Tb927.10.5570	4.44	3.73	1136	1548	hypothetical protein, conserved	PG1341
aa1899aa	Tb927.10.5580	5.24	5.7	2094	3762	hypothetical protein, conserved	PG1342
aa189aa	Tb11.0530	5.69	5.16	3109	2772	epsilon tubulin	PG92
aa18aa	Tb427.BES40.13	3.8	3.61	930	763	Tb427.BES40.13	PG2
aa1900aa	Tb927.10.5590	5.39	5.81	2390	4043	protein phosphatase 2C, putative	PG1343
aa1901aa	Tb927.10.560	8.4	8.3	6588	6594	40S ribosomal proteins S11, putative	PG1344
aa1902aa	Tb927.10.5600	4.89	3.62	1542	846	hypothetical protein, conserved	PG1345
aa1903aa	Tb927.8.1110	8.26	8	6538	6536	40S ribosomal protein S9, putative	PG1346
aa1904aa	Tb927.10.5610	8.26	8	6538	6536	40S ribosomal protein S9, putative	PG1346
aa1905aa	Tb927.10.5630	6.89	6.6	5612	5567	hypothetical protein, conserved	PG1347
aa1906aa	Tb927.10.5640	5.99	5.57	3832	3514	Gem-associated protein 2, putative	PG1348
aa1907aa	Tb927.10.5660	5.56	5.25	2770	2916	heat shock protein, putative	PG1349
aa1908aa	Tb927.10.5670	6.89	6.73	5620	5745	N-acetyltransferase subunit Nat1, putative	PG1350
aa1909aa	Tb927.10.5680	6.07	3.65	4048	1103	procyclin-associated gene 1 (PAG1) protein, putative	PG1351
aa190aa	Tb927.10.1150	4.51	3.59	1171	608	hypothetical protein, conserved	PG93
aa1910aa	Tb927.10.5690	5.74	3.66	3207	1192	procyclin-associated gene 2 (PAG2) protein, putative	PG1352
aa1911aa	Tb927.10.570	5.34	4.05	2277	2080	Sec8 exocyst complex component specific domain containing protein, putative	PG1353
aa1912aa	Tb927.10.5760	5.57	7.19	2780	6156	adenylate kinase, putative	PG1354
aa1913aa	Tb927.10.5770	7.74	7.26	6350	6221	Valosin-containing protein	PG1355
aa1914aa	Tb927.10.5780	5.08	5.88	1811	4229	amino acid tansporter, putative	PG1356
aa1915aa	Tb927.10.5790	6.49	5.8	4984	4018	hypothetical protein, conserved	PG1357
aa1916aa	Tb927.10.5810	8.25	7.52	6537	6356	The ARF-like 2 binding protein BART, putative	PG1358
aa1917aa	Tb927.10.5820	5.11	4.83	1859	2383	predicted RanGDP binding protein	PG1359
aa1918aa	Tb927.10.5830	5.83	6.19	3428	4908	hypothetical protein, conserved	PG1360
aa1919aa	Tb927.10.5840	8.23	7.67	6528	6423	translation elongation factor 1-beta, putative	PG1361
aa191aa	Tb11.0540	4.51	3.59	1171	608	hypothetical protein	PG93
aa1920aa	Tb927.10.5850	4	4.24	975	2134	N-terminal region of Chorein, a TM vesicle-mediated sorter, putative	PG1362
aa1921aa	Tb927.10.5860	7.04	6.29	5804	5087	hypothetical protein, conserved	PG1363
aa1922aa	Tb927.10.5870	6.36	6.4	4688	5257	Flagellum attachment zone protein 25	PG1364
aa1923aa	Tb927.10.5880	6.6	6.97	5175	5983	Proteophosphoglycan, putative	PG1365
aa1924aa	Tb927.10.5890	4.67	4.94	1323	2489	Galactose oxidase, central domain containing protein, putative	PG1366
aa1925aa	Tb927.10.590	4.19	3.9	1016	1918	hypothetical protein, conserved	PG1367
aa1926aa	Tb11.v5.0528	4.19	3.9	1016	1918	hypothetical protein, conserved	PG1367
aa1927aa	Tb927.10.5900	3.98	5.3	970	2991	hypothetical protein, conserved	PG1368
aa1928aa	Tb927.10.5910	5.41	4.75	2436	2325	Basal body protein	PG1369
aa1929aa	Tb927.10.5920	5.5	5.88	2621	4224	hypothetical protein, conserved	PG1370
aa192aa	Tb927.10.1160	4.51	5.47	1172	3306	NADH dehydrogenase (ubiquinone) 1 beta subcomplex subunit, putative	PG94
aa1930aa	Tb927.10.5940	7.1	7.23	5869	6194	NEK family Serine/threonine-protein kinase, putative	PG1371
aa1931aa	Tb927.10.5970	4.93	3.58	1597	499	predicted zinc finger protein	PG1372
aa1932aa	Tb11.v5.0192	4.93	3.58	1597	499	B-box zinc finger, putative	PG1372
aa1933aa	Tb927.10.5980	6.24	6.3	4406	5099	leucine-rich repeat protein (LRRP), putative	PG1373
aa1934aa	Tb927.10.600	5.65	5.81	2991	4030	Mitochondrial ribosomal protein L29	PG1374
aa1935aa	Tb927.10.6000	5.06	3.61	1768	784	hypothetical protein, conserved	PG1375
aa1936aa	Tb11.v5.0194	5.06	3.61	1768	784	hypothetical protein, conserved	PG1375
aa1937aa	Tb927.10.6010	6.19	5.66	4295	3697	Cohesin subunit SCC3, putative	PG1376
aa1938aa	Tb11.v5.0195	6.19	5.66	4295	3697	STAG domain containing protein, putative	PG1376
aa1939aa	Tb927.10.6020	6.99	6.93	5749	5946	hypothetical protein, conserved	PG1377
aa193aa	Tb11.0550	4.51	5.47	1172	3306	hypothetical protein, conserved	PG94
aa1940aa	Tb927.10.6050	7.99	7.02	6458	6028	clathrin heavy chain	PG1378
aa1941aa	Tb11.v5.0198	7.99	7.02	6458	6028	clathrin heavy chain, putative	PG1378
aa1942aa	Tb11.v5.0197	7.99	7.02	6458	6028	clathrin heavy chain, putative	PG1378
aa1943aa	Tb927.10.6070	8.28	8.02	6551	6542	universal minicircle sequence binding protein 1	PG1379
aa1944aa	Tb927.10.6090	4.85	4.68	1494	2288	tRNA pseudouridine synthase A, putative	PG1380
aa1945aa	Tb11.v5.0201	4.85	4.68	1494	2288	tRNA pseudouridine synthase A, putative	PG1380
aa1946aa	Tb927.10.6150	4.67	4.08	1318	2095	neurobeachin/beige protein, putative	PG1381
aa1947aa	Tb11.v5.0207	4.67	4.08	1318	2095	neurobeachin/beige protein, putative	PG1381
aa1948aa	Tb927.10.6160	5.9	5.39	3625	3167	Sec34-like family, putative	PG1382
aa1949aa	Tb927.10.6170	4.3	3.95	1056	1985	hypothetical protein, conserved	PG1383
aa194aa	Tb11.0820	3.52	3.63	800	988	retrotransposon hot spot protein 4 (RHS4, pseudogene), putative	PG95
aa1950aa	Tb927.10.6180	5.9	6	3618	4480	FLA1-like protein	PG1384
aa1951aa	Tb927.10.6190	4.82	6.44	1463	5344	aldehyde dehydrogenase, putative	PG1385
aa1952aa	Tb927.10.620	4.75	3.49	1391	30	hypothetical protein, conserved	PG1386
aa1953aa	Tb927.10.6200	3.18	5.91	15	4287	hypothetical protein, conserved	PG1387
aa1954aa	Tb927.10.6210	4.34	3.57	1071	390	TPR repeat, putative	PG1388
aa1955aa	Tb927.10.6220	5.94	5.36	3705	3113	5'-3' exoribonuclease D	PG1389
aa1956aa	Tb927.10.6230	6.14	5.23	4179	2887	MORN repeat containing protein	PG1390
aa1957aa	Tb927.10.6240	5.66	3.76	3031	1619	ras-like small GTPase, putative	PG1391
aa1958aa	Tb927.10.6260	6.09	6.13	4081	4771	ATP-dependent DEAD/H RNA helicase, putative	PG1392
aa1959aa	Tb11.v5.0279	6.09	6.13	4081	4771	ATP-dependent DEAD/H RNA helicase, putative	PG1392
aa195aa	Tb11.v5.0295	3.52	3.63	800	988	retrotransposon hot spot (RHS) protein, putative	PG95
aa1960aa	Tb927.10.630	5.64	4.88	2972	2424	hypothetical protein, conserved	PG1393
aa1961aa	Tb927.10.6360	6.3	5.65	4558	3662	FAZ-tip-localizing protein required for cytokinesis	PG1394
aa1962aa	Tb927.10.6380	5.36	5.42	2329	3219	ring finger containing protein	PG1395
aa1963aa	Tb927.10.6390	3.26	3.63	167	940	hypothetical protein, conserved	PG1396
aa1964aa	Tb927.10.640	4.69	3.56	1337	337	arginine N-methyltransferase, type II	PG1397
aa1965aa	Tb927.10.6510	8.68	8.75	6615	6635	chaperonin HSP60, mitochondrial precursor	PG1398
aa1966aa	Tb927.10.6400	8.68	8.75	6615	6635	chaperonin HSP60, mitochondrial precursor	PG1398
aa1967aa	Tb927.10.6410	5.56	3.84	2753	1820	DNA mismatch repair protein MSH6	PG1399
aa1968aa	Tb927.10.6440	6.61	6.01	5190	4491	phosphomannomutase	PG1400
aa1969aa	Tb927.10.6450	3.3	5.42	349	3210	2OG-Fe(II) oxygenase superfamily, putative	PG1401
aa196aa	Tb11.v5.0294	3.52	3.63	800	988	retrotransposon hot spot (RHS) protein, putative	PG95
aa1970aa	Tb927.10.6460	3.45	3.68	720	1275	protein phosphatase 2B, putative	PG1402
aa1971aa	Tb927.10.6480	5.57	5.16	2802	2767	hypothetical protein, conserved	PG1403
aa1972aa	Tb927.10.6490	6.96	6.8	5716	5814	KIAA1430 homologue, putative	PG1404
aa1973aa	Tb927.10.650	6.55	6.44	5079	5338	Component of motile flagella 17	PG1405
aa1974aa	Tb927.10.6530	5.09	5.99	1828	4452	Dolichyl-P-Man:Man(5)GlcNAc(2)-PP-dolichyl alpha-1,3-mannosyltransferase	PG1406
aa1975aa	Tb927.10.6540	4.93	5.69	1584	3747	kinetoplastid-specific phospho-protein phosphatase, putative	PG1407
aa1976aa	Tb927.10.6550	6.36	6.27	4700	5046	Poly(ADP-ribose) polymerase and DNA-Ligase Zn-finger region/Zinc-finger (CX5CX6HX5H) motif containing protein, putative	PG1408
aa1977aa	Tb927.10.6580	5.64	3.71	2957	1457	hypothetical protein	PG1409
aa1978aa	Tb927.10.6590	5	3.6	1698	658	hypothetical protein, conserved	PG1410
aa1979aa	Tb11.v5.0568	5	3.6	1698	658	hypothetical protein, conserved	PG1410
aa197aa	Tb927.11.715	8.46	7.16	6590	6145	dynein light chain LC8, putative	PG96
aa1980aa	Tb927.10.6600	5.05	3.68	1747	1286	Kinetoplastid kinetochore protein 23	PG1411
aa1981aa	Tb927.10.6610	6.82	6.71	5504	5710	chaperone protein DnaJ, putative	PG1412
aa1982aa	Tb927.10.6630	6.54	6.41	5068	5281	ATP-dependent RNA helicase DBP2A, putative	PG1413
aa1983aa	Tb927.10.6640	7.06	7.05	5828	6055	transmembrane emp24 domain-containing protein	PG1414
aa1984aa	Tb927.10.6650	6.28	5.33	4509	3062	G10 protein homologue, putative	PG1415
aa1985aa	Tb927.10.6670	7.19	6.9	5977	5930	dynein light chain, putative	PG1416
aa1986aa	Tb927.10.6680	5.89	5.32	3596	3035	member of the NOL1/NOP2/sun family of proteins	PG1417
aa1987aa	Tb927.10.6690	5.53	5.74	2689	3868	protein tyrosine phosphatase 1	PG1418
aa1988aa	Tb927.10.670	4.74	5.86	1381	4181	hypothetical protein, conserved	PG1419
aa1989aa	Tb927.10.6700	5.88	5.3	3560	2998	Kinetochore interacting protein 3	PG1420
aa198aa	Tb927.11.18680	8.46	7.16	6590	6145	dynein light chain LC8, putative	PG96
aa1990aa	Tb11.v5.0902	5.88	5.3	3560	2998	hypothetical protein, conserved	PG1420
aa1991aa	Tb927.10.6710	5.24	3.68	2090	1287	hypothetical protein, conserved	PG1421
aa1992aa	Tb927.10.6730	5.2	5.58	2020	3532	Plasma-membrane choline transporter, putative	PG1422
aa1993aa	Tb927.10.6750	5.41	3.64	2430	992	Plasma-membrane choline transporter, putative	PG1423
aa1994aa	Tb927.10.6760	5.41	3.64	2430	992	Plasma-membrane choline transporter, putative	PG1423
aa1995aa	Tb927.10.6780	6.55	5.83	5085	4087	vacuolar protein sorting-associated protein 45, putative	PG1424
aa1996aa	Tb927.10.6790	4.46	3.78	1146	1685	Gamma-tubulin complex component 3-like protein	PG1425
aa1997aa	Tb927.10.680	3.58	6.96	847	5970	Protein of unknown function (DUF971), putative	PG1426
aa1998aa	Tb927.10.6800	7.33	6.64	6123	5623	developmentally regulated GTP-binding protein, putative	PG1427
aa1999aa	Tb927.10.6810	6.43	5.74	4854	3863	guanylate kinase, putative	PG1428
aa199aa	Tb11.0845	8.46	7.16	6590	6145	dynein light chain LC8, putative	PG96
aa19aa	Tb427.BES40.14	4.57	3.58	1232	518	Tb427.BES40.14	PG3
aa1aa	Tb427.BES40.10	7.51	3.53	6247	142	Tb427.BES40.10	PG1
aa2000aa	Tb927.10.6820	6.09	6.07	4092	4629	hypothetical protein, conserved	PG1429
aa2001aa	Tb927.10.6840	6.6	6.49	5159	5412	hypothetical protein, conserved	PG1430
aa2002aa	Tb927.10.6850	4.74	5.85	1372	4154	Mitochondrial ribosomal protein S18, putative	PG1431
aa2003aa	Tb927.10.6870	6.36	5.45	4695	3279	short-chain dehydrogenase, putative	PG1432
aa2004aa	Tb927.10.6970	6.77	6.32	5429	5117	serine peptidase, Clan SC, Family S9B	PG1433
aa2005aa	Tb927.10.6940	6.77	6.32	5429	5117	Dipeptidyl-peptidase 8-like, putative	PG1433
aa2006aa	Tb927.10.6960	5.32	3.76	2249	1648	hypothetical protein, conserved	PG1434
aa2007aa	Tb927.10.6980	6.15	5.15	4193	2760	caltractin, putative	PG1435
aa2008aa	Tb927.10.6990	5.96	3.99	3749	2023	hypothetical protein, conserved	PG1436
aa2009aa	Tb927.10.700	3.21	3.57	64	428	hypothetical protein, conserved	PG1437
aa200aa	Tb11.0870	3.36	3.59	527	602	hypothetical protein	PG97
aa2010aa	Tb927.10.7000	4.84	3.83	1475	1791	hypothetical protein, conserved	PG1438
aa2011aa	Tb927.10.7010	5.31	5.39	2216	3163	hypothetical protein, conserved	PG1439
aa2012aa	Tb11.v5.0806	5.31	5.39	2216	3163	hypothetical protein, conserved	PG1439
aa2013aa	Tb927.10.7020	6.57	6.61	5110	5582	acid phosphatase, putative	PG1440
aa2014aa	Tb927.10.7020	6.57	6.61	5110	5582	acid phosphatase, putative	PG1440
aa2015aa	Tb927.10.7030	3.26	3.74	181	1560	hypothetical protein, conserved	PG1441
aa2016aa	Tb927.10.7050	5.54	4.75	2708	2324	Chromatin assembly factor 1 subunit B	PG1442
aa2017aa	Tb927.10.7060	6.67	6.01	5290	4488	Nucleoporin NUP96	PG1443
aa2018aa	Tb927.10.7070	5.37	5.1	2350	2702	small nuclear RNA-activating protein	PG1444
aa2019aa	Tb927.10.7080	4.43	4.47	1120	2202	ATP-dependent DEAD/H RNA helicase, putative	PG1445
aa201aa	Tb927.11.690	3.36	3.59	527	602	hypothetical protein, conserved	PG97
aa2020aa	Tb927.10.7090	8.05	3.76	6481	1629	Alternative oxidase, mitochondrial	PG1446
aa2021aa	Tb927.10.710	5.89	3.72	3594	1489	hypothetical protein, conserved	PG1447
aa2022aa	Tb927.10.7110	6.87	5.92	5583	4302	Myo-inositol 1-phosphate synthase	PG1448
aa2023aa	Tb927.10.7120	6.7	6.4	5333	5261	hypothetical protein, conserved	PG1449
aa2024aa	Tb927.10.7130	5.9	4.34	3619	2161	hypothetical protein, conserved	PG1450
aa2025aa	Tb927.10.7140	6.43	3.8	4851	1737	membrane-bound acid phosphatase 2	PG1451
aa2026aa	Tb927.10.7190	6.3	3.64	4550	1057	D-tyrosyl-tRNA deacylase, putative	PG1452
aa2027aa	Tb927.10.720	7.02	5.2	5783	2842	Flagellum attachment zone protein 24	PG1453
aa2028aa	Tb927.10.7200	6	5.36	3847	3117	TPR repeat, putative	PG1454
aa2029aa	Tb927.10.7210	5.71	5.86	3161	4169	Flagellum attachment zone protein 17	PG1455
aa202aa	Tb927.4.1100	8.34	7.84	6574	6494	ribosomal protein L21E (60S), putative	PG98
aa2030aa	Tb927.10.7230	6.71	6.33	5346	5150	Flagellar Member 1	PG1456
aa2031aa	Tb11.v5.0615	6.71	6.33	5346	5150	hypothetical protein, conserved	PG1456
aa2032aa	Tb927.10.7240	4.9	4.58	1559	2236	kinetoplastid kinetochore protein 14	PG1457
aa2033aa	Tb927.10.7250	3.34	3.62	469	901	hypothetical protein, conserved	PG1458
aa2034aa	Tb927.10.7270	5.32	3.62	2254	834	hypothetical protein, conserved	PG1459
aa2035aa	Tb927.10.7280	5.9	5.8	3612	4022	pre-mRNA splicing factor ATP-dependent RNA helicase, putative	PG1460
aa2036aa	Tb927.10.7290	4.69	6.39	1340	5243	Flagellar Member 2	PG1461
aa2037aa	Tb927.10.730	7.06	5.86	5822	4179	ATP synthase, putative	PG1462
aa2038aa	Tb11.v5.0822	7.06	5.86	5822	4179	ATP synthase, putative	PG1462
aa2039aa	Tb927.10.7300	7.1	3.64	5879	1023	hypothetical protein, conserved	PG1463
aa203aa	Tb927.11.680	8.34	7.84	6574	6494	ribosomal protein L21E (60S), putative	PG98
aa2040aa	Tb927.10.7310	5.54	5.09	2704	2692	terminal uridylyltransferase 3, putative	PG1464
aa2041aa	Tb927.10.7320	3.23	5.89	119	4232	hypothetical protein, conserved	PG1465
aa2042aa	Tb927.10.7340	8.63	7.24	6610	6209	40S ribosomal protein S24E, putative	PG1466
aa2043aa	Tb927.10.7330	8.63	7.24	6610	6209	40S ribosomal protein S24E, putative	PG1466
aa2044aa	Tb927.10.7350	6.13	5.57	4155	3497	hypothetical protein, conserved	PG1467
aa2045aa	Tb927.10.7360	5.13	3.63	1894	941	ATP-binding cassette protein, putative	PG1468
aa2046aa	Tb927.10.7380	5.51	5.89	2642	4230	LSU ribosomal protein, mitochondrial, putative	PG1469
aa2047aa	Tb927.10.7390	6.08	3.64	4068	1028	PHF5-like protein, putative	PG1470
aa2048aa	Tb927.10.740	6.07	5.76	4042	3920	structural maintenance of chromosome 4, putative	PG1471
aa2049aa	Tb11.v5.0749	6.07	5.76	4042	3920	structural maintenance of chromosome 4, putative	PG1471
aa204aa	Tb11.0880	8.34	7.84	6574	6494	chrXI additional, unordered contigs	PG98
aa2050aa	Tb927.10.7400	5.51	5.12	2652	2734	predicted zinc finger protein	PG1472
aa2051aa	Tb927.10.7410	7.82	8.21	6389	6580	succinyl-CoA ligase [GDP-forming] beta-chain, putative	PG1473
aa2052aa	Tb927.10.7420	7.13	6.93	5916	5951	bromodomain factor 2 protein, putative	PG1474
aa2053aa	Tb927.10.7430	5.46	4.22	2546	2126	GTP-binding protein, putative	PG1475
aa2054aa	Tb927.10.7440	6.4	6.26	4765	5026	ATP-dependent RNA helicase MTR4	PG1476
aa2055aa	Tb927.10.7450	6.1	6.41	4098	5290	Ribosomal RNA processing protein 41A	PG1477
aa2056aa	Tb927.10.7470	6.28	6.22	4512	4959	RNA-binding protein, putative	PG1478
aa2057aa	Tb927.10.7480	5.92	6.13	3654	4773	hypothetical protein, conserved	PG1479
aa2058aa	Tb927.10.7490	5.51	5	2644	2557	cullin 2, putative	PG1480
aa2059aa	Tb927.10.750	5.99	3.59	3825	543	hypothetical protein, conserved	PG1481
aa205aa	Tb11.1220	7.42	6.98	6189	5996	hypothetical protein	PG99
aa2060aa	Tb927.10.7500	7.33	6.41	6124	5279	fibrillarin	PG1482
aa2061aa	Tb927.10.7510	6.03	5.63	3942	3638	chromatin binding protein, putative	PG1483
aa2062aa	Tb927.10.7520	4.71	3.71	1351	1456	folylpolyglutamate synthase, putative	PG1484
aa2063aa	Tb927.10.7540	5.2	3.6	2002	700	VRR-NUC domain containing protein, putative	PG1485
aa2064aa	Tb927.10.7550	6.26	5.87	4466	4205	hypothetical protein, conserved	PG1486
aa2065aa	Tb927.10.7550	6.26	5.87	4466	4205	hypothetical protein, conserved	PG1486
aa2066aa	Tb927.10.7560	5.82	5.39	3382	3170	methyltransferase domain containing protein, putative	PG1487
aa2067aa	Tb11.v5.0775	5.82	5.39	3382	3170	methyltransferase domain containing protein, putative	PG1487
aa2068aa	Tb927.10.7570	7.45	7.57	6214	6386	dihydrolipoamide acetyltransferase E2 subunit, putative	PG1488
aa2069aa	Tb927.10.7580	5.43	5.39	2468	3160	Exportin-5, putative	PG1489
aa206aa	Tb11.v5.0996	7.42	6.98	6189	5996	hypothetical protein, conserved	PG99
aa2070aa	Tb927.10.7590	3.33	3.64	438	1034	hypothetical protein, conserved	PG1490
aa2071aa	Tb927.10.760	4.79	6.25	1427	5003	hypothetical protein, conserved	PG1491
aa2072aa	Tb927.10.7600	5.48	5.3	2585	3000	Centrosomal protein POC5, putative	PG1492
aa2073aa	Tb927.10.7610	5.58	5.65	2824	3683	NADH-ubiquinone oxidoreductase complex I subunit, putative	PG1493
aa2074aa	Tb927.10.7620	5.97	5.61	3775	3580	mitochondrial ATP-dependent zinc metallopeptidase, putative	PG1494
aa2075aa	Tb927.10.7630	6.05	5.66	4002	3694	transportin2- like protein	PG1495
aa2076aa	Tb927.10.7670	6.17	5.54	4243	3450	Protein of unknown function (DUF2962), putative	PG1496
aa2077aa	Tb927.10.7680	6.78	6.82	5439	5838	GTPase activating protein, putative	PG1497
aa2078aa	Tb927.10.7690	6.67	6.27	5283	5048	Component of motile flagella 4	PG1498
aa2079aa	Tb927.10.770	5.39	6.4	2388	5265	RF-1 domain containing protein, putative	PG1499
aa207aa	Tb927.10.15250	7.42	6.98	6189	5996	paraflagellar rod component, putative	PG99
aa2080aa	Tb927.10.7700	6.29	7.03	4544	6038	ATP-binding cassette protein subfamily G	PG1500
aa2081aa	Tb927.10.7710	5.97	6.09	3773	4666	40S ribosomal protein S8, putative	PG1501
aa2082aa	Tb927.10.7730	5.96	5.92	3760	4301	Domain of unknown function (DUF4496), putative	PG1502
aa2083aa	Tb927.10.7740	6.41	6.02	4802	4517	protein transport protein SEC23	PG1503
aa2084aa	Tb927.10.7750	6.27	5.92	4472	4306	hypothetical protein, conserved	PG1504
aa2085aa	Tb927.10.7760	5.25	5.58	2113	3524	hypothetical protein, conserved	PG1505
aa2086aa	Tb927.10.7770	5.96	3.59	3755	584	hypothetical protein	PG1506
aa2087aa	Tb927.10.7780	6.04	5.65	3971	3663	Mitogen-activated protein kinase KFR1	PG1507
aa2088aa	Tb927.10.7790	6.61	6.77	5193	5787	ubiquitin fusion degradation protein, putative	PG1508
aa2089aa	Tb927.10.780	5.4	3.47	2400	13	Ring finger domain containing protein, putative	PG1509
aa208aa	Tb927.10.15260	3.91	3.6	955	725	leucine-rich repeat protein (LRRP), putative	PG100
aa2090aa	Tb927.10.7800	5.56	5.54	2774	3444	cop9 signalosome complex subunit, putative	PG1510
aa2091aa	Tb927.10.7810	6.33	6.01	4627	4502	Pre-rRNA-processing protein ESF1, putative	PG1511
aa2092aa	Tb927.10.7820	3.22	5.02	77	2579	hypothetical protein, conserved	PG1512
aa2093aa	Tb927.10.7830	5.59	3.64	2838	1010	hypothetical protein, conserved	PG1513
aa2094aa	Tb927.10.7840	3.39	3.61	615	790	hypothetical protein, conserved	PG1514
aa2095aa	Tb927.10.7850	5.9	3.68	3609	1284	protein-L-isoaspartate, putative	PG1515
aa2096aa	Tb927.10.7860	6.14	4.02	4174	2049	hypothetical protein, conserved	PG1516
aa2097aa	Tb927.10.7870	5	3.79	1697	1722	hypothetical protein, conserved	PG1517
aa2098aa	Tb927.10.7880	6.37	5.9	4717	4249	Sperm tail/Sperm tail C-terminal domain containing protein, putative	PG1518
aa2099aa	Tb927.10.7890	4.57	3.56	1226	371	hypothetical protein, conserved	PG1519
aa209aa	Tb11.v5.0997	3.91	3.6	955	725	hypothetical protein, conserved	PG100
aa20aa	Tb427.BES40.15	5.34	3.5	2275	62	Tb427.BES40.15	PG4
aa2100aa	Tb11.v5.0717	4.57	3.56	1226	371	hypothetical protein, conserved	PG1519
aa2101aa	Tb927.10.790	7.06	6.17	5832	4851	vesicle-associated membrane protein, putative	PG1520
aa2102aa	Tb927.10.7900	3.44	3.58	705	496	hypothetical protein, conserved	PG1521
aa2103aa	Tb927.10.7910	5.82	3.81	3380	1772	RNA editing complex protein, putative	PG1522
aa2104aa	Tb927.10.7920	6.46	5.9	4910	4255	hypothetical protein, conserved	PG1523
aa2105aa	Tb927.10.7925	5.45	6.71	2520	5716	hypothetical protein	PG1524
aa2106aa	Tb927.10.7930	8.05	7.45	6482	6306	2,3-bisphosphoglycerate-independent phosphoglycerate mutase	PG1525
aa2107aa	Tb927.10.7940	5.84	5.4	3442	3172	methyltransferase, putative	PG1526
aa2108aa	Tb927.10.7960	6.66	5.89	5272	4241	hypothetical protein, conserved	PG1527
aa2109aa	Tb927.10.7970	3.21	3.96	58	2002	Organic solute transporter Ostalpha, putative	PG1528
aa210aa	Tb11.1230	3.91	3.6	955	725	Component of motile flagella 16	PG100
aa2110aa	Tb927.10.7980	3.53	3.6	809	660	hypothetical protein, conserved	PG1529
aa2111aa	Tb927.10.7985	5.24	3.66	2087	1161	hypothetical protein	PG1530
aa2112aa	Tb927.10.7990	6.52	5.53	5031	3432	replication factor C subunit 3, putative	PG1531
aa2113aa	Tb927.10.800	5.34	5.12	2285	2723	hypothetical protein, conserved	PG1532
aa2114aa	Tb927.10.8000	6.23	5.62	4387	3602	hypothetical protein, conserved	PG1533
aa2115aa	Tb927.10.8010	4.17	5.72	1008	3819	hypothetical protein, conserved	PG1534
aa2116aa	Tb927.10.8020	7.32	7.14	6113	6126	prolyl endopeptidase	PG1535
aa2117aa	Tb927.10.8030	7.12	7.69	5901	6437	Mitochondrial ATP synthase subunit 5	PG1536
aa2118aa	Tb927.10.8040	7.16	6.49	5954	5415	beta adaptin, putative	PG1537
aa2119aa	Tb927.10.8050	3.29	3.93	270	1964	TFIIF-stimulated CTD phosphatase, putative	PG1538
aa211aa	Tb927.10.15270	6.74	6.11	5389	4720	metallo- peptidase, Clan MG, Family M24	PG101
aa2120aa	Tb927.10.8060	6.54	6.46	5070	5361	SET domain containing protein, putative	PG1539
aa2121aa	Tb927.10.8070	3.2	3.57	37	413	ATPase, putative	PG1540
aa2122aa	Tb927.10.8080	6.45	5.69	4893	3749	Uncharacterized conserved protein (DUF2042), putative	PG1541
aa2123aa	Tb927.10.8090	5.96	6.47	3751	5392	hypothetical protein, conserved	PG1542
aa2124aa	Tb927.10.810	6.13	3.6	4167	665	Pentatricopeptide repeat protein (PPR), putative	PG1543
aa2125aa	Tb927.10.8100	5.07	3.73	1780	1538	hypothetical protein, conserved	PG1544
aa2126aa	Tb927.10.8110	6.14	5.86	4183	4180	Protein of unknown function (DUF2453), putative	PG1545
aa2127aa	Tb927.10.8115	3.54	5.08	819	2674	hypothetical protein	PG1546
aa2128aa	Tb927.10.8120	3.56	3.79	829	1715	RNA ligase/AAA domain containing protein, putative	PG1547
aa2129aa	Tb927.10.8120	3.56	3.79	829	1715	RNA ligase/AAA domain containing protein, putative	PG1547
aa212aa	Tb11.v5.0998	6.74	6.11	5389	4720	methionine aminopeptidase, putative	PG101
aa2130aa	Tb927.10.8130	4.82	3.7	1460	1417	hypothetical protein, conserved	PG1548
aa2131aa	Tb927.10.8140	6.2	5.77	4323	3933	EVE domain containing protein, putative	PG1549
aa2132aa	Tb927.10.8150	5.2	3.62	2013	877	Bromodomain factor 1	PG1550
aa2133aa	Tb927.10.8160	5.76	6.34	3269	5160	hypothetical protein, conserved	PG1551
aa2134aa	Tb927.10.8170	6.72	6.07	5353	4622	Nucleoporin NUP144	PG1552
aa2135aa	Tb927.10.8180	5.57	4.97	2792	2535	hypothetical protein, conserved	PG1553
aa2136aa	Tb927.10.8190	7.81	7.95	6385	6523	T-complex protein 1, theta subunit, putative	PG1554
aa2137aa	Tb927.10.820	6.07	5.56	4030	3481	hypothetical protein, conserved	PG1555
aa2138aa	Tb927.10.8200	6.75	6.2	5397	4923	Ribosomal protein L1p/L10e family, putative	PG1556
aa2139aa	Tb927.10.8210	6.11	6.04	4127	4558	KREPA2	PG1557
aa213aa	Tb11.1240	6.74	6.11	5389	4720	methionine aminopeptidase, type I, putative	PG101
aa2140aa	Tb927.10.8240	6.67	6.06	5292	4603	Cytokinesis initiation factor 4	PG1558
aa2141aa	Tb927.10.8250	3.42	3.64	667	1058	hypothetical protein, conserved	PG1559
aa2142aa	Tb927.10.8270	7.18	6.69	5966	5686	eukaryotic translation initiation factor 3 subunit c	PG1560
aa2143aa	Tb927.10.8290	7.18	6.69	5966	5686	eukaryotic translation initiation factor 3 subunit c	PG1560
aa2144aa	Tb11.v5.0877	7.18	6.69	5966	5686	eukaryotic translation initiation factor 3 subunit 8, putative	PG1560
aa2145aa	Tb927.10.830	7.38	7.38	6164	6277	adenylate kinase, putative	PG1561
aa2146aa	Tb927.10.8320	3.33	3.69	441	1345	cytochrome oxidase subunit IX, putative	PG1562
aa2147aa	Tb927.10.8330	5.92	5.45	3670	3274	S. cerevisiae PSP1 homologue, putative	PG1563
aa2148aa	Tb927.10.8360	5.48	5.24	2572	2903	Poly(A)-specific ribonuclease PARN-2	PG1564
aa2149aa	Tb927.10.8360	5.48	5.24	2572	2903	Poly(A)-specific ribonuclease PARN-2	PG1564
aa214aa	Tb927.11.1840	7.99	7.63	6457	6406	hypothetical protein, conserved	PG102
aa2150aa	Tb927.10.8370	3.39	3.59	596	540	Mitoribosomal SSU assembly factor 29	PG1565
aa2151aa	Tb927.10.8380	5.14	3.63	1921	971	hypothetical protein, conserved	PG1566
aa2152aa	Tb927.10.8390	4.57	3.78	1224	1695	Concanavalin A-like lectin/glucanases superfamily/SPRY domain/HECT-domain (ubiquitin-transferase), putative	PG1567
aa2153aa	Tb927.10.840	6.56	5.84	5098	4121	Flagellum attachment zone protein 6	PG1568
aa2154aa	Tb11.v5.0753	6.56	5.84	5098	4121	hypothetical protein, conserved	PG1568
aa2155aa	Tb927.10.8410	5.28	3.57	2169	393	hypothetical protein, conserved	PG1569
aa2156aa	Tb927.10.8420	5.4	4.86	2397	2407	Phosphatidylinositol 3-kinase tor1	PG1570
aa2157aa	Tb927.10.8430	8.22	8.37	6527	6608	40S ribosomal protein S12, putative	PG1571
aa2158aa	Tb927.10.850	5.49	5.45	2595	3283	hook complex protein, conserved	PG1572
aa2159aa	Tb927.10.8540	7.39	6.47	6174	5379	chaperone protein DnaJ, putative	PG1573
aa215aa	Tb11.1380.1-p1	7.99	7.63	6457	6406	Tb11.1380.1-p1	PG102
aa2160aa	Tb927.10.8560	6.08	5.07	4073	2650	small GTPase, putative	PG1574
aa2161aa	Tb927.10.8570	5.21	3.54	2027	218	hypothetical protein, conserved	PG1575
aa2162aa	Tb927.10.8580	3.51	3.51	789	77	ADP-ribosylation factor-like protein 3b, putative	PG1576
aa2163aa	Tb927.10.8590	5.51	5.86	2653	4184	flagellum transition zone component	PG1577
aa2164aa	Tb11.v5.0727	5.51	5.86	2653	4184	flagellum transition zone component, putative	PG1577
aa2165aa	Tb927.10.8600	5.88	5.3	3555	2989	Vps54-like protein, putative	PG1578
aa2166aa	Tb927.10.8610	3.31	5.06	375	2644	hypothetical protein, conserved	PG1579
aa2167aa	Tb927.10.8620	5.19	6.26	1991	5022	hypothetical protein, conserved	PG1580
aa2168aa	Tb927.10.8630	6.57	7.04	5117	6053	Sucrase/ferredoxin-like, putative	PG1581
aa2169aa	Tb927.10.8640	6.61	6.5	5198	5420	Galactose oxidase, central domain containing protein, putative	PG1582
aa216aa	Tb927.11.1830	3.36	6.37	543	5218	hypothetical protein, conserved	PG103
aa2170aa	Tb927.10.8660	6.21	5.8	4358	4020	Fis1 C-terminal tetratricopeptide repeat, putative	PG1583
aa2171aa	Tb927.10.8670	3.43	5.79	684	3976	hypothetical protein, conserved	PG1584
aa2172aa	Tb927.10.8680	3.98	3.63	971	915	hypothetical protein, conserved	PG1585
aa2173aa	Tb927.10.8690	5.33	5.23	2256	2883	TIGR00269 family protein, putative	PG1586
aa2174aa	Tb927.10.870	4.39	3.53	1091	132	Furrow 1 protein	PG1587
aa2175aa	Tb927.10.8710	6.73	6.05	5372	4578	centrin-3	PG1588
aa2176aa	Tb927.10.8720	6.93	6.38	5668	5234	CCR4-NOT transcription complex subunit 10, putative	PG1589
aa2177aa	Tb927.10.8730	6.27	5.9	4489	4259	ABC1 family, putative	PG1590
aa2178aa	Tb927.10.8770	4.83	3.6	1473	731	disgorgin, putative	PG1591
aa2179aa	Tb11.v5.0452	4.83	3.6	1473	731	GTPase activating protein, putative	PG1591
aa217aa	Tb11.1390.1-p1	3.36	6.37	543	5218	Tb11.1390.1-p1	PG103
aa2180aa	Tb927.10.8780	6.42	6.02	4833	4514	AAA domain containing protein, putative	PG1592
aa2181aa	Tb927.10.8790	6.28	6.41	4503	5280	OTU-like cysteine protease, putative	PG1593
aa2182aa	Tb927.10.880	6.1	5.53	4113	3429	thymidine kinase	PG1594
aa2183aa	Tb927.10.8800	4.97	3.58	1646	527	SUMO-interacting motif-containing protein	PG1595
aa2184aa	Tb927.10.8810	3.36	3.61	525	742	hypothetical protein, conserved	PG1596
aa2185aa	Tb927.10.8820	6.01	5.51	3892	3387	hook complex protein, conserved	PG1597
aa2186aa	Tb927.10.8830	6.37	6.46	4711	5360	Flagellum attachment zone protein 5	PG1598
aa2187aa	Tb927.10.8850	5.64	5.96	2981	4382	A distinct subfamily of CDD/CDA-like deaminases, putative	PG1599
aa2188aa	Tb927.10.8860	5.37	3.67	2345	1255	hypothetical protein, conserved	PG1600
aa2189aa	Tb927.10.8870	6.16	5.65	4224	3680	Paraflagellar rod (PFR) assembly factor 1	PG1601
aa218aa	Tb927.11.1810	5.8	3.86	3351	1858	Ring finger domain containing protein, putative	PG104
aa2190aa	Tb927.10.8880	5.83	6.19	3410	4893	RNA interference factor 4	PG1602
aa2191aa	Tb927.10.8890	6.73	6.85	5379	5875	kinetoplast DNA-associated protein, putative	PG1603
aa2192aa	Tb927.10.890	4.55	3.57	1208	426	kinesin, putative	PG1604
aa2193aa	Tb11.v5.0833	4.55	3.57	1208	426	kinesin, putative	PG1604
aa2194aa	Tb927.10.8900	6.48	3.56	4954	375	choline/ethanolamine phosphotransferase (CEPT)	PG1605
aa2195aa	Tb927.10.8910	5.87	5.1	3531	2699	Nucleoporin NUP181	PG1606
aa2196aa	Tb927.10.8920	6.23	6.23	4392	4977	ras-like small GTPase, putative	PG1607
aa2197aa	Tb927.10.8930	7.2	6.62	5985	5583	paraflagellar rod component, putative	PG1608
aa2198aa	Tb927.10.8940	8.61	8.46	6609	6615	flagellum targeting protein kharon1, putative	PG1609
aa2199aa	Tb927.10.8950	6.94	7.27	5680	6227	kinetoplast-associated protein 4 isoform 1	PG1610
aa219aa	Tb11.1410.1-p1	5.8	3.86	3351	1858	Tb11.1410.1-p1	PG104
aa21aa	Tb427.BES40.16	7.79	3.51	6373	79	Tb427.BES40.16	PG5
aa2200aa	Tb927.10.8970	6.94	7.27	5680	6227	kinetoplast-associated protein 4 isoform 2	PG1610
aa2201aa	Tb927.10.8960	6.35	3.85	4663	1839	hypothetical protein, conserved	PG1611
aa2202aa	Tb927.10.8980	7.94	8.15	6445	6571	hypothetical protein, conserved	PG1612
aa2203aa	Tb927.10.8990	4.91	3.72	1566	1484	hypothetical protein, conserved	PG1613
aa2204aa	Tb927.10.900	5.63	4.92	2944	2458	hypothetical protein, conserved	PG1614
aa2205aa	Tb927.10.9000	5.17	4.91	1965	2447	Mitochondrial processome subunit 2	PG1615
aa2206aa	Tb927.10.9010	5.43	3.54	2479	197	leucine-rich repeat protein (LRRP), putative	PG1616
aa2207aa	Tb927.10.9020	6	5.61	3839	3576	Gcd10p family, putative	PG1617
aa2208aa	Tb927.10.9025	7.44	5.66	6212	3687	hypothetical protein	PG1618
aa2209aa	Tb927.10.9040	4.52	4.58	1187	2238	hypothetical protein, conserved	PG1619
aa220aa	Tb11.1780.1-p1	6.85	5.91	5546	4281	Tb11.1780.1-p1	PG105
aa2210aa	Tb927.10.9050	5.32	5.73	2245	3847	pseudouridine synthase TruD, putative	PG1620
aa2211aa	Tb927.10.9060	5.4	3.79	2395	1703	hypothetical protein, conserved	PG1621
aa2212aa	Tb927.10.9070	4.84	3.94	1480	1967	hypothetical protein, conserved	PG1622
aa2213aa	Tb927.10.9080	3.34	6.56	486	5514	pteridine transporter, putative	PG1623
aa2214aa	Tb927.10.9090	4.96	3.61	1633	749	Cullin binding, putative	PG1624
aa2215aa	Tb927.10.910	3.67	3.52	888	95	DNA repair and recombination helicase protein PIF6	PG1625
aa2216aa	Tb927.10.9110	3.41	3.61	648	774	hypothetical protein, conserved	PG1626
aa2217aa	Tb927.10.9120	5.22	5.65	2056	3658	hypothetical protein, conserved	PG1627
aa2218aa	Tb927.10.9130	5.4	5.06	2401	2638	pre-mRNA splicing factor ATP-dependent RNA helicase, putative	PG1628
aa2219aa	Tb927.10.9140	5.35	5.76	2304	3905	FAD dependent oxidoreductase, putative	PG1629
aa221aa	Tb11.1790.1-p1	6.87	6.73	5585	5739	Tb11.1790.1-p1	PG106
aa2220aa	Tb927.10.9150	6.79	5.75	5461	3889	hypothetical protein, conserved	PG1630
aa2221aa	Tb927.10.9160	5.8	5.67	3345	3710	Cyclin 12, L-type	PG1631
aa2222aa	Tb927.10.9190	5.65	3.56	3001	365	isoleucyl-tRNA synthetase, putative	PG1632
aa2223aa	Tb927.10.9190	7.04	6.87	5797	5897	isoleucyl-tRNA synthetase, putative	PG1633
aa2224aa	Tb927.10.920	6.01	6.86	3879	5884	Ribosomal protein L1p/L10e family, putative	PG1634
aa2225aa	Tb927.10.9200	4.42	4.03	1112	2063	Nuclease-related domain containing protein, putative	PG1635
aa2226aa	Tb927.10.9210	3.22	3.57	86	418	hypothetical protein, conserved	PG1636
aa2227aa	Tb927.10.9230	3.46	3.85	738	1834	beta adaptin, putative	PG1637
aa2228aa	Tb927.10.9240	6.48	5.96	4949	4386	Tir chaperone protein (CesT) family, putative	PG1638
aa2229aa	Tb927.10.9250	7.36	7.15	6149	6132	adenylyl cyclase-associated protein, putative	PG1639
aa222aa	Tb927.11.17840	6.87	6.73	5585	5739	retrotransposon hot spot protein (RHS), degenerate	PG106
aa2230aa	Tb927.10.9260	6.18	6.47	4282	5376	hypothetical protein, conserved	PG1640
aa2231aa	Tb927.10.9280	5.47	5.33	2569	3059	hypothetical protein, conserved	PG1641
aa2232aa	Tb927.10.930	5.61	5.42	2886	3216	hypothetical protein, conserved	PG1642
aa2233aa	Tb927.10.9300	5.28	3.6	2168	692	adiponectin receptor protein 1	PG1643
aa2234aa	Tb927.10.9310	3.26	3.54	176	163	Haemolysin-III related, putative	PG1644
aa2235aa	Tb927.10.9330	6.53	6.03	5043	4549	hypothetical protein, conserved	PG1645
aa2236aa	Tb927.10.9350	3.49	3.85	763	1832	hypothetical protein, conserved	PG1646
aa2237aa	Tb927.10.9360	7.07	5.93	5841	4332	L-2-hydroxyglutarate dehydrogenase, mitochondrial, putative	PG1647
aa2238aa	Tb927.10.9370	5.29	3.54	2174	166	hypothetical protein, conserved	PG1648
aa2239aa	Tb927.10.9380	4.97	3.64	1651	1017	SEP domain/UBX domain containing protein, putative	PG1649
aa223aa	Tb927.5.160	6.87	6.73	5585	5739	retrotransposon hot spot protein (RHS, pseudogene), putative	PG106
aa2240aa	Tb927.10.9390	5.36	3.81	2336	1768	Macrocin-O-methyltransferase (TylF), putative	PG1650
aa2241aa	Tb927.10.940	5.68	5.02	3060	2583	hypothetical protein, conserved	PG1651
aa2242aa	Tb927.10.9400	6.56	6.18	5104	4885	splicing factor 1	PG1652
aa2243aa	Tb927.10.9410	6.38	5.19	4719	2820	Selenophosphate synthetase 2	PG1653
aa2244aa	Tb927.10.9420	5.03	3.75	1725	1592	mitochondrial chaperone BCS1, putative	PG1654
aa2245aa	Tb927.10.9430	7.15	7.46	5937	6314	phosphoribosylpyrophosphate synthetase, putative	PG1655
aa2246aa	Tb927.10.9440	6.86	6.87	5562	5902	NADH dehydrogenase	PG1656
aa2247aa	Tb927.10.9445	6.41	3.63	4792	909	hypothetical protein	PG1657
aa2248aa	Tb927.10.9450	6.42	3.51	4831	81	invariant surface glycoprotein, putative	PG1658
aa2249aa	Tb927.10.9490	3.9	3.49	950	36	expression site-associated gene 3 (ESAG3)-like protein	PG1659
aa224aa	Tb927.7.4590	3.27	3.59	219	629	chaperone protein DnaJ, putative	PG107
aa2250aa	Tb11.v5.0813	3.9	3.49	950	36	expression site-associated gene 3 (ESAG3)-like protein	PG1659
aa2251aa	Tb927.10.9480	3.9	3.49	950	36	expression site-associated gene 3 (ESAG3) protein, putative	PG1659
aa2252aa	Tb927.10.9470	3.9	3.49	950	36	expression site-associated gene 3 (ESAG3) protein, putative	PG1659
aa2253aa	Tb927.10.950	4.76	3.58	1400	442	hypothetical protein, conserved	PG1660
aa2254aa	Tb927.10.9560	5.65	5.19	3000	2828	oxidoreductase, putative	PG1661
aa2255aa	Tb927.10.9570	7.75	7.27	6360	6230	paraflagellar rod component, putative	PG1662
aa2256aa	Tb927.10.9590	3.6	5.46	865	3298	hypothetical protein, conserved	PG1663
aa2257aa	Tb927.10.9590	3.6	5.46	865	3298	hypothetical protein, conserved	PG1663
aa2258aa	Tb927.10.9640	6.68	6.34	5307	5158	hypothetical protein, conserved	PG1664
aa2259aa	Tb927.10.9650	6.42	5.87	4822	4192	Nucleoporin NUP152	PG1665
aa225aa	Tb11.v5.0146	3.27	3.59	219	629	chaperone protein DnaJ, putative	PG107
aa2260aa	Tb11.v5.0399	6.42	5.87	4822	4192	hypothetical protein, conserved	PG1665
aa2261aa	Tb927.10.9660	5.73	3.81	3193	1751	Splicing factor CRN, putative	PG1666
aa2262aa	Tb927.10.9670	4.88	3.78	1533	1696	ADP-ribosylation factor family, putative	PG1667
aa2263aa	Tb927.10.9680	5.27	3.61	2146	779	SET domain containing protein, putative	PG1668
aa2264aa	Tb927.10.9690	3.31	3.57	384	411	predicted C2 domain protein	PG1669
aa2265aa	Tb927.10.970	5.81	5.23	3374	2896	Tetratricopeptide repeat, putative	PG1670
aa2266aa	Tb927.10.9700	6.41	5.78	4791	3958	Flagellum attachment zone protein 22	PG1671
aa2267aa	Tb11.v5.0773	6.41	5.78	4791	3958	hypothetical protein, conserved	PG1671
aa2268aa	Tb927.10.9720	5.82	5.98	3391	4431	RNA-editing-associated protein 1	PG1672
aa2269aa	Tb927.10.9740	7.08	6.7	5846	5701	Regulatory particle triple-A ATPase subunit 6	PG1673
aa226aa	Tb927.7.4600	4.58	3.6	1236	733	Calponin homology (CH) domain containing protein, putative	PG108
aa2270aa	Tb927.10.9750	3.97	3.69	966	1343	ubiquitin-protein ligase, putative	PG1674
aa2271aa	Tb11.v5.0817	3.97	3.69	966	1343	ubiquitin-protein ligase, putative	PG1674
aa2272aa	Tb927.10.9760	5.48	5.59	2588	3544	alternative oxidase	PG1675
aa2273aa	Tb927.10.9770	5.64	5.06	2978	2637	gamma-tubulin complex component 2	PG1676
aa2274aa	Tb11.v5.0848	5.64	5.06	2978	2637	gamma-tubulin complex subunit, putative	PG1676
aa2275aa	Tb927.10.9780	5.61	5.63	2895	3632	ATP-dependent DEAD/H RNA helicase, putative	PG1677
aa2276aa	Tb927.10.9790	5.84	3.73	3455	1524	hypothetical protein, conserved	PG1678
aa2277aa	Tb927.10.980	4.78	3.59	1422	539	RNA polymerase III transcription factor (TF)IIIC subunit, putative	PG1679
aa2278aa	Tb11.v5.0760	4.78	3.59	1422	539	RNA polymerase III transcription factor (TF)IIIC subunit, putative	PG1679
aa2279aa	Tb927.10.9800	6.18	3.58	4285	466	60S ribosomal protein L22	PG1680
aa227aa	Tb11.v5.0147	4.58	3.6	1236	733	Calponin homology (CH) domain containing protein, putative	PG108
aa2280aa	Tb927.10.9810	3.31	6.42	388	5313	hypothetical protein, conserved	PG1681
aa2281aa	Tb927.10.9820	5.91	6.59	3648	5560	mitochondrial intermediate peptidase	PG1682
aa2282aa	Tb11.v5.0565	5.91	6.59	3648	5560	mitochondrial intermediate peptidase, putative	PG1682
aa2283aa	Tb927.10.9830	7.03	7.73	5789	6454	Mitochondrial ATP synthase subunit, putative	PG1683
aa2284aa	Tb927.10.9840	6.63	6.55	5222	5501	chaperone protein DnaJ, putative	PG1684
aa2285aa	Tb927.10.9850	5.77	3.64	3287	1012	amino acid transporter, putative	PG1685
aa2286aa	Tb11.v5.0885	5.77	3.64	3287	1012	amino acid transporter, putative	PG1685
aa2287aa	Tb927.10.9860	4.17	5.03	1009	2600	Mitochondrial N(5)-glutamine methyltransferase MTQ1, putative	PG1686
aa2288aa	Tb927.10.9870	6.94	5.78	5677	3947	Component of motile flagella 12	PG1687
aa2289aa	Tb927.11.4300	8.09	8.02	6493	6541	60S ribosomal protein L18, putative	PG1688
aa228aa	Tb927.7.4650	4.68	3.56	1333	351	J Biosynthesis Protein 2	PG109
aa2290aa	Tb927.10.9880	8.09	8.02	6493	6541	60S ribosomal protein L18, putative	PG1688
aa2291aa	Tb927.10.9890	6.34	5.75	4638	3898	hypothetical protein, conserved	PG1689
aa2292aa	Tb11.v5.0458	6.34	5.75	4638	3898	hypothetical protein, conserved	PG1689
aa2293aa	Tb927.10.990	3.78	3.54	924	223	Enriched in surface-labeled proteome protein 6	PG1690
aa2294aa	Tb927.10.9900	5.85	5.53	3471	3434	ABC1 protein, putative	PG1691
aa2295aa	Tb927.10.9910	6.64	6.26	5237	5023	PSP1 C-terminal conserved region, putative	PG1692
aa2296aa	Tb927.10.9920	5.74	5.85	3206	4135	hypothetical protein, conserved	PG1693
aa2297aa	Tb927.10.9930	3.44	3.58	706	454	PHD-zinc-finger like domain containing protein, putative	PG1694
aa2298aa	Tb11.v5.0794	3.44	3.58	706	454	PHD-zinc-finger like domain containing protein, putative	PG1694
aa2299aa	Tb927.10.9950	5.06	3.84	1770	1825	hypothetical protein, conserved	PG1695
aa229aa	Tb11.v5.0150	4.68	3.56	1333	351	J Biosynthesis Protein 2	PG109
aa22aa	Tb09.v4.0154	7.79	3.51	6373	79	expression site-associated gene 3 (ESAG3, pseudogene), putative	PG5
aa2300aa	Tb927.10.9960	4.96	5.31	1642	3027	hypothetical protein, conserved	PG1696
aa2301aa	Tb927.10.9970	6	6.2	3837	4932	hypothetical protein, conserved	PG1697
aa2302aa	Tb927.10.9980	5.66	5.12	3021	2728	hypothetical protein, conserved	PG1698
aa2303aa	Tb927.10.9990	5.38	6.45	2368	5350	non-canonical purine NTP pyrophosphatase, RdgB/HAM1 family, putative	PG1699
aa2304aa	Tb927.11.1000	5.92	3.62	3657	873	kinetoplastid kinetochore protein 16	PG1700
aa2305aa	Tb927.11.10000	5.3	5.77	2212	3925	Charged multivesicular body protein 3, putative	PG1701
aa2306aa	Tb927.11.10010	6.6	6.11	5182	4718	vacuolar sorting-associated protein-like, putative	PG1702
aa2307aa	Tb927.11.10020	5.53	5.68	2690	3744	short-chain dehydrogenase, putative	PG1703
aa2308aa	Tb927.11.10030	7.87	6.54	6415	5486	60S ribosomal protein L29, putative	PG1704
aa2309aa	Tb927.11.10025	7.87	6.54	6415	5486	60S ribosomal protein L29, putative	PG1704
aa230aa	Tb927.7.4660	4.5	3.67	1164	1234	hypothetical protein, conserved	PG110
aa2310aa	Tb927.11.10040	5.74	3.72	3222	1465	hypothetical protein, conserved	PG1705
aa2311aa	Tb927.11.10050	5.16	3.56	1959	374	Mitoribosomal LSU assembly factor 19	PG1706
aa2312aa	Tb927.11.10060	7.43	7.16	6205	6144	Biotin--acetyl-CoA-carboxylase ligase, putative	PG1707
aa2313aa	Tb927.11.10070	7.1	6.19	5873	4894	Bromodomain, putative	PG1708
aa2314aa	Tb927.11.10080	5.83	6.68	3420	5669	LSU ribosomal protein, mitochondrial, putative	PG1709
aa2315aa	Tb927.11.10090	6.76	6.33	5416	5156	hypothetical protein, conserved	PG1710
aa2316aa	Tb927.11.1010	5.75	6.18	3245	4872	chaperone protein DnaJ, putative	PG1711
aa2317aa	Tb927.11.10100	3.32	3.89	425	1901	hypothetical protein, conserved	PG1712
aa2318aa	Tb927.11.10110	6.31	6.33	4573	5146	actin-like protein, putative	PG1713
aa2319aa	Tb927.11.10120	6.19	5.86	4305	4178	hypothetical protein, conserved	PG1714
aa231aa	Tb11.v5.0151	4.5	3.67	1164	1234	hypothetical protein, conserved	PG110
aa2320aa	Tb927.11.10130	5.7	5.76	3142	3915	hypothetical protein, conserved	PG1715
aa2321aa	Tb927.11.10140	5.2	6.82	2008	5837	hypothetical protein, conserved	PG1716
aa2322aa	Tb927.11.10150	4.83	5.82	1468	4060	Enoyl-CoA hydratase/isomerase family, putative	PG1717
aa2323aa	Tb927.11.10160	7.32	6.02	6110	4518	60S ribosomal protein L22, putative	PG1718
aa2324aa	Tb927.11.10170	5.72	6.09	3175	4665	Mitochondrial ribosomal protein L20	PG1719
aa2325aa	Tb927.11.10180	5.42	3.96	2445	1994	hypothetical protein, conserved	PG1720
aa2326aa	Tb927.11.1020	7.69	7.86	6334	6501	ribokinase, putative	PG1721
aa2327aa	Tb927.11.10200	6.83	6.36	5524	5192	hypothetical protein, conserved	PG1722
aa2328aa	Tb927.11.10210	5.26	4.98	2131	2541	hypothetical protein, conserved	PG1723
aa2329aa	Tb927.11.10220	6.68	6.41	5300	5274	hypothetical protein, conserved	PG1724
aa232aa	Tb927.7.4690	6.18	3.59	4261	612	hypothetical protein	PG111
aa2330aa	Tb927.11.10230	6.45	5.84	4887	4115	RNA polymerase-associated protein CDC73, putative	PG1725
aa2331aa	Tb927.11.10240	7.54	7.78	6269	6471	ATP-dependent protease subunit HslV	PG1726
aa2332aa	Tb927.11.10250	5.36	3.54	2337	190	hypothetical protein, conserved	PG1727
aa2333aa	Tb927.11.10260	6.54	6.16	5063	4831	Peroxin 3, putative	PG1728
aa2334aa	Tb927.11.10270	6.35	5.08	4662	2671	Golgi SNAP receptor complex member 1, putative	PG1729
aa2335aa	Tb927.11.10280	5.37	3.63	2349	989	metallo-peptidase, Clan MC, Family M14, putative	PG1730
aa2336aa	Tb927.11.1030	5.6	5.2	2864	2840	kinetoplastid kinetochore protein 7	PG1731
aa2337aa	Tb927.11.10300	6.58	6.67	5130	5658	hypothetical protein, conserved	PG1732
aa2338aa	Tb927.11.10320	4.63	5.47	1292	3316	TatD related DNase, putative	PG1733
aa2339aa	Tb927.11.10330	6.42	6.14	4835	4792	regulator of chromosome condensation 1-like protein	PG1734
aa233aa	Tb11.v5.0153	6.18	3.59	4261	612	BarP protein, putative	PG111
aa2340aa	Tb927.11.10340	6.02	5.84	3904	4116	Serine/threonine-protein phosphatase PGAM5, mitochondrial, putative	PG1735
aa2341aa	Tb927.11.10350	5.85	5.8	3463	4012	hypothetical protein, conserved	PG1736
aa2342aa	Tb927.11.10360	3.32	4.89	414	2429	hypothetical protein, conserved	PG1737
aa2343aa	Tb927.11.10370	5.78	5.62	3303	3609	glycosyl hydrolase-like protein	PG1738
aa2344aa	Tb927.11.10380	6.06	5.65	4013	3673	hypothetical protein, conserved	PG1739
aa2345aa	Tb927.11.10390	4.87	3.89	1507	1897	hypothetical protein, conserved	PG1740
aa2346aa	Tb927.11.1040	5.62	5.48	2919	3325	TFIIF-like transcription factor subunit 1	PG1741
aa2347aa	Tb927.11.10400	3.4	6.05	622	4581	SSU ribosomal protein, mitochondrial, putative	PG1742
aa2348aa	Tb927.11.10410	5.64	5.59	2965	3536	Cornichon protein, putative	PG1743
aa2349aa	Tb927.11.10420	6.09	5.59	4074	3543	DNA-directed RNA polymerase I subunit, putative	PG1744
aa234aa	Tb11.v5.0154	6.47	4.86	4941	2406	WD domain, G-beta repeat, putative	PG112
aa2350aa	Tb927.11.10430	6.65	6.33	5252	5155	hypothetical protein, conserved	PG1745
aa2351aa	Tb927.11.10450	6	4.1	3850	2101	UDP-N-acetylglucosamine-dolichyl-phosphate N-acetylglucosaminephosphotransferase, putative	PG1746
aa2352aa	Tb927.11.10460	5.46	3.83	2548	1808	dna replication complex gins protein psf2	PG1747
aa2353aa	Tb927.11.10480	5.7	5.19	3122	2826	PQQ-like domain/WD domain, G-beta repeat/Utp21 specific WD40 associated putative domain containing protein, putative	PG1748
aa2354aa	Tb927.11.10490	3.67	3.63	891	973	hypothetical protein, conserved	PG1749
aa2355aa	Tb927.11.1050	5.89	5.81	3583	4051	ribosome production factor 1, putative	PG1750
aa2356aa	Tb927.11.10500	4.48	3.58	1159	474	hypothetical protein, conserved	PG1751
aa2357aa	Tb927.11.10510	7.17	7.18	5955	6150	ubiquinone biosynthesis methyltransferase, putative	PG1752
aa2358aa	Tb927.11.10520	5.54	4.87	2707	2411	kinetoplastid kinetochore protein 2	PG1753
aa2359aa	Tb927.11.10540	7.1	6.69	5871	5688	hypothetical protein, conserved	PG1754
aa235aa	Tb927.7.4720	5.53	6.07	2678	4619	hypothetical protein	PG113
aa2360aa	Tb927.11.10550	4.64	3.84	1298	1827	hypothetical protein, conserved	PG1755
aa2361aa	Tb927.11.10560	6.61	6.46	5186	5372	eukaryotic translation initiation factor 4 gamma 4	PG1756
aa2362aa	Tb927.11.10570	5.45	6.29	2525	5079	LSU ribosomal protein, mitochondrial, putative	PG1757
aa2363aa	Tb927.11.10580	5.69	4.7	3088	2303	COG (conserved oligomeric Golgi) complex component, COG2/Domain of unknown function (DUF3510), putative	PG1758
aa2364aa	Tb927.11.10590	4.08	4.85	993	2394	Glutathione S-transferase, C-terminal domain containing protein, putative	PG1759
aa2365aa	Tb927.11.1060	3.28	3.55	227	234	Vasohibin	PG1760
aa2366aa	Tb927.11.10600	3.32	4.62	423	2254	Mitoribosomal SSU assembly factor 18	PG1761
aa2367aa	Tb927.11.10610	3.2	3.68	45	1282	hypothetical protein, conserved	PG1762
aa2368aa	Tb927.11.10620	7	6.82	5759	5844	hypothetical protein, conserved	PG1763
aa2369aa	Tb927.11.10630	4.85	3.67	1495	1245	hypothetical protein, conserved	PG1764
aa236aa	Tb11.v5.0155	5.53	6.07	2678	4619	hypothetical protein, conserved	PG113
aa2370aa	Tb927.11.10640	5.27	4.99	2145	2545	DNA-(apurinic or apyrimidinic site) lyase, putative	PG1765
aa2371aa	Tb927.11.10650	5.55	5.26	2740	2941	Adaptor protein complex AP-3 subunit beta-3	PG1766
aa2372aa	Tb927.11.10660	5.36	5.22	2327	2862	Basal body protein	PG1767
aa2373aa	Tb11.v5.0378	5.36	5.22	2327	2862	hypothetical protein, conserved	PG1767
aa2374aa	Tb11.v5.0377	5.36	5.22	2327	2862	hypothetical protein, conserved	PG1767
aa2375aa	Tb927.11.10670	3.35	5.86	508	4168	glycosyl hydrolase, putative	PG1768
aa2376aa	Tb927.11.10690	7.32	5.85	6106	4141	hypothetical protein, conserved	PG1769
aa2377aa	Tb927.11.1070	6.31	5.27	4586	2953	glycosomal transporter (GAT3), putative	PG1770
aa2378aa	Tb927.11.10700	6.39	5.23	4744	2895	glucosidase II beta subunit-like protein, putative	PG1771
aa2379aa	Tb927.11.10710	4.27	4.85	1046	2400	hypothetical protein, conserved	PG1772
aa237aa	Tb927.7.4730	3.47	3.54	745	204	pumilio/PUF RNA binding protein 5	PG114
aa2380aa	Tb927.11.10720	3.94	3.81	961	1756	hypothetical protein, conserved	PG1773
aa2381aa	Tb927.11.10730	5.29	4.59	2170	2244	SWI/SNF-related helicase, putative	PG1774
aa2382aa	Tb927.11.10740	6.02	5.22	3914	2872	vacuolar sorting-associated protein-like, putative	PG1775
aa2383aa	Tb927.11.10750	5.27	5.39	2150	3166	pre-mRNA-splicing factor CWC22, putative	PG1776
aa2384aa	Tb927.11.10760	6.99	7.09	5746	6085	kinesin-D	PG1777
aa2385aa	Tb927.11.10770	6.13	6.82	4156	5842	VHS domain containing protein, putative	PG1778
aa2386aa	Tb927.11.10780	6.67	6.57	5293	5523	Voltage-dependent anion channel, putative	PG1779
aa2387aa	Tb927.11.10910	8.11	7.69	6504	6430	40S ribosomal protein SA, putative	PG1780
aa2388aa	Tb927.11.10790	8.11	7.69	6504	6430	40S ribosomal protein SA, putative	PG1780
aa2389aa	Tb927.11.1080	5.5	3.67	2618	1261	Nucleolar protein 60	PG1781
aa238aa	Tb11.v5.0156	3.47	3.54	745	204	hypothetical protein, conserved	PG114
aa2390aa	Tb927.11.10800	6.78	5.95	5448	4366	Domain of unknown function (DUF4496), putative	PG1782
aa2391aa	Tb927.11.10810	5.56	3.55	2757	270	pumillio/PUF RNA binding protein 11	PG1783
aa2392aa	Tb927.11.10820	6.6	6.7	5170	5703	Casein kinase II subunit beta, putative	PG1784
aa2393aa	Tb927.11.10840	5.68	5.54	3066	3454	hypothetical protein, conserved	PG1785
aa2394aa	Tb927.11.10850	4.56	5.28	1220	2963	hypothetical protein, conserved	PG1786
aa2395aa	Tb927.11.10860	6.19	6.28	4293	5054	20S-pre-rRNA D-site endonuclease NOB1	PG1787
aa2396aa	Tb927.11.10870	5.7	5.43	3124	3230	32 kDa ER-associated protein	PG1788
aa2397aa	Tb927.11.10880	5.57	5.78	2797	3943	hypothetical protein, conserved	PG1789
aa2398aa	Tb927.11.1090	7.1	6.46	5863	5364	calpain-like protein, putative	PG1790
aa2399aa	Tb927.11.10900	6.23	5.82	4384	4064	Component of motile flagella 9	PG1791
aa239aa	Tb927.7.4740	5.94	5.02	3711	2587	hypothetical protein, conserved	PG115
aa23aa	Tb427.BES40.18	6.59	3.61	5154	787	Tb427.BES40.18	PG6
aa2400aa	Tb927.11.10920	5.42	3.64	2453	1048	hypothetical protein, conserved	PG1792
aa2401aa	Tb927.11.10930	4.44	5.32	1130	3030	tubulin delta chain	PG1793
aa2402aa	Tb927.11.10940	5.06	3.89	1764	1891	hypothetical protein, conserved	PG1794
aa2403aa	Tb927.11.10950	5.29	4.78	2194	2347	DnaJ domain containing protein, putative	PG1795
aa2404aa	Tb927.11.10960	5.61	6.42	2879	5296	2OG-Fe(II) oxygenase superfamily, putative	PG1796
aa2405aa	Tb927.11.10970	5.17	3.61	1971	822	RWD domain/Uncharacterized protein family UPF0029, putative	PG1797
aa2406aa	Tb927.11.10980	6.11	5.93	4133	4323	Got1/Sft2-like family, putative	PG1798
aa2407aa	Tb927.11.10990	6.79	6.2	5457	4918	methylthioribose-1-phosphate isomerase, putative	PG1799
aa2408aa	Tb927.11.11000	6.21	5.84	4348	4125	Calponin homology (CH) domain containing protein, putative	PG1800
aa2409aa	Tb927.11.11010	7.87	7.7	6418	6441	hypothetical protein, conserved	PG1801
aa240aa	Tb11.v5.0157	5.94	5.02	3711	2587	hypothetical protein, conserved	PG115
aa2410aa	Tb927.11.11020	4.21	3.69	1024	1350	hypothetical protein, conserved	PG1802
aa2411aa	Tb927.11.11030	3.34	3.66	476	1201	exosome-associated protein 4	PG1803
aa2412aa	Tb927.11.11040	3.27	3.68	205	1288	hypothetical protein, conserved	PG1804
aa2413aa	Tb927.11.11050	4.09	5.59	994	3547	hypothetical protein, conserved	PG1805
aa2414aa	Tb927.11.11075	5.38	3.55	2358	239	hypothetical protein	PG1806
aa2415aa	Tb927.11.11080	6.4	5.76	4781	3918	Nucleoporin NUP149	PG1807
aa2416aa	Tb927.11.11090	6.01	3.76	3890	1622	Nucleoporin NUP140	PG1808
aa2417aa	Tb927.11.1110	6.15	5.49	4206	3352	calpain, putative	PG1809
aa2418aa	Tb927.11.11100	6.47	6.45	4931	5355	glucosamine 6-phosphate N-acetyltransferase	PG1810
aa2419aa	Tb927.11.11120	5.95	5.87	3732	4198	hypothetical protein, conserved	PG1811
aa241aa	Tb927.7.4750	6.03	5.07	3925	2649	hypothetical protein, conserved	PG116
aa2420aa	Tb927.11.11130	3.24	6.03	132	4546	hypothetical protein, conserved	PG1812
aa2421aa	Tb927.11.11135	3.49	3.86	765	1847	hypothetical protein	PG1813
aa2422aa	Tb927.11.11140	6.25	5.51	4449	3379	hypothetical protein	PG1814
aa2423aa	Tb927.11.11150	5.85	5.31	3486	3014	U5 snRNP-specific 40 kDa protein	PG1815
aa2424aa	Tb927.11.11160	5.57	3.55	2803	229	Low-affinity phosphate transporter PHO91 (fragment)	PG1816
aa2425aa	Tb927.11.11170	6.41	5.91	4813	4282	hypothetical protein, conserved	PG1817
aa2426aa	Tb927.11.11200	5.55	4.93	2730	2478	oligomeric golgi complex component 8, putative	PG1818
aa2427aa	Tb927.11.11210	7.25	6.57	6041	5537	paraflagellar rod component, putative	PG1819
aa2428aa	Tb927.11.11220	6.44	5.91	4876	4278	dynein heavy chain, putative	PG1820
aa2429aa	Tb927.11.11240	5.58	3.55	2810	265	hypothetical protein, conserved	PG1821
aa242aa	Tb11.v5.0158	6.03	5.07	3925	2649	hypothetical protein, conserved	PG116
aa2430aa	Tb927.11.11250	8.04	7.46	6473	6316	cytosolic malate dehydrogenase	PG1822
aa2431aa	Tb927.11.11260	6.33	3.67	4635	1221	hypothetical protein, conserved	PG1823
aa2432aa	Tb927.11.11270	3.32	3.59	398	576	conserved protein	PG1824
aa2433aa	Tb927.11.11280	6.04	5.7	3967	3783	hypothetical protein, conserved	PG1825
aa2434aa	Tb11.v5.1041	6.04	5.7	3967	3783	hypothetical protein, conserved	PG1825
aa2435aa	Tb927.11.11290	6.59	6.29	5157	5071	heat shock protein 70, putative	PG1826
aa2436aa	Tb927.11.1130	5.87	5.07	3545	2648	calpain-like cysteine peptidase, putative	PG1827
aa2437aa	Tb11.v5.0702	5.87	5.07	3545	2648	calpain-like cysteine peptidase, putative	PG1827
aa2438aa	Tb11.v5.0432	5.87	5.07	3545	2648	calpain-like cysteine peptidase, putative	PG1827
aa2439aa	Tb11.v5.1010	5.87	5.07	3545	2648	variant surface glycoprotein (VSG), putative	PG1827
aa243aa	Tb927.7.4770	8.03	7.66	6470	6419	cyclophilin-type peptidyl-prolyl cis-trans isomerase, putative	PG117
aa2440aa	Tb927.11.11300	6.02	3.77	3903	1656	hypothetical protein, conserved	PG1828
aa2441aa	Tb927.11.11310	3.46	5.15	732	2756	hypothetical protein, conserved	PG1829
aa2442aa	Tb927.11.11320	3.4	4.59	630	2239	hypothetical protein, conserved	PG1830
aa2443aa	Tb927.11.11330	8.91	8.6	6629	6630	heat shock protein 70	PG1831
aa2444aa	Tb11.v5.1035	8.91	8.6	6629	6630	heat shock protein 70 (hsp70), putative	PG1831
aa2445aa	Tb11.v5.1034	8.91	8.6	6629	6630	heat shock protein 70 (hsp70), putative	PG1831
aa2446aa	Tb927.11.11340	5.76	5.17	3249	2796	gamma-tubulin complex component 3	PG1832
aa2447aa	Tb11.v5.1036	5.76	5.17	3249	2796	gamma-tubulin complex subunit, putative	PG1832
aa2448aa	Tb927.11.11350	5.44	3.62	2485	851	hypothetical protein, conserved	PG1833
aa2449aa	Tb927.11.11370	8.49	8.03	6598	6548	receptor for activated C kinase 1	PG1834
aa244aa	Tb11.v5.0160	8.03	7.66	6470	6419	cyclophilin-type peptidyl-prolyl cis-trans isomerase, putative	PG117
aa2450aa	Tb927.11.11360	8.49	8.03	6598	6548	receptor for activated C kinase 1	PG1834
aa2451aa	Tb927.11.11380	6.46	6.45	4923	5354	SUMO-interacting motif-containing protein	PG1835
aa2452aa	Tb927.11.11385	5.8	3.47	3338	12	Ubiquitin-like autophagy protein Apg12, putative	PG1836
aa2453aa	Tb927.11.11390	4.9	3.85	1556	1840	2OG-Fe(II) oxygenase superfamily, putative	PG1837
aa2454aa	Tb927.11.11410	4.48	3.52	1158	107	trans-sialidase, putative	PG1838
aa2455aa	Tb927.11.11430	6.08	5.48	4052	3333	cullin 1, putative	PG1839
aa2456aa	Tb927.11.11435	7.02	6.9	5776	5929	dynein light chain type 1, putative	PG1840
aa2457aa	Tb927.11.11440	3.39	3.73	614	1509	A/G-specific adenine glycosylase, putative	PG1841
aa2458aa	Tb927.11.11450	3.57	3.55	837	280	Galactose oxidase, central domain containing protein, putative	PG1842
aa2459aa	Tb927.11.11460	6.87	7.06	5594	6064	Mitochondrial import receptor subunit ATOM69	PG1843
aa245aa	Tb927.7.4780	6.79	6.15	5456	4797	conserved hypothetical protein, putative	PG118
aa2460aa	Tb927.11.11470	4.92	5.83	1578	4094	kinetoplast ribosomal PPR-repeat containing protein 14	PG1844
aa2461aa	Tb927.11.11725	8.28	7.9	6553	6510	ribosomal protein S14p/S29e	PG1845
aa2462aa	Tb927.11.11475	8.28	7.9	6553	6510	ribosomal protein S14p/S29e	PG1845
aa2463aa	Tb927.11.11480	6.41	6.76	4817	5781	Trichohyalin, putative	PG1846
aa2464aa	Tb927.11.11490	4.92	3.86	1577	1859	2,3-bisphosphoglycerate-independent phosphoglycerate mutase-like protein, putative	PG1847
aa2465aa	Tb927.11.11490	4.92	3.86	1577	1859	2,3-bisphosphoglycerate-independent phosphoglycerate mutase-like protein, putative	PG1847
aa2466aa	Tb927.11.1150	7	6.65	5755	5634	radial spoke protein 3	PG1848
aa2467aa	Tb927.11.11500	4.68	3.61	1330	811	cyclin dependent kinase-binding protein, putative	PG1849
aa2468aa	Tb927.11.11510	5.29	5.41	2177	3207	hd phosphohydrolase family protein	PG1850
aa2469aa	Tb927.11.11520	7.81	7.8	6387	6485	glycosomal membrane protein	PG1851
aa246aa	Tb11.v5.0161	6.79	6.15	5456	4797	conserved hypothetical protein, putative	PG118
aa2470aa	Tb927.11.11530	5.24	4.04	2099	2072	histone acetyltransferase, putative	PG1852
aa2471aa	Tb927.11.11550	6.45	5.91	4896	4273	DNA topoisomerase II alpha, putative	PG1853
aa2472aa	Tb927.11.11570	6.45	6.01	4898	4495	Translation initiation factor eIF-2B subunit epsilon, putative	PG1854
aa2473aa	Tb927.11.11580	5.37	3.66	2342	1154	hypothetical protein, conserved	PG1855
aa2474aa	Tb927.11.11590	7.07	6.53	5840	5479	Eukaryotic translation initiation factor 3 subunit E	PG1856
aa2475aa	Tb927.11.1160	5.77	5.28	3289	2962	Region in Clathrin and VPS, putative	PG1857
aa2476aa	Tb927.11.11600	4.95	3.59	1618	560	hypothetical protein, conserved	PG1858
aa2477aa	Tb927.11.11610	5.78	5.68	3293	3736	Cactus-binding C-terminus of cactin protein, putative	PG1859
aa2478aa	Tb927.11.11620	6.44	6.29	4875	5081	hypothetical protein, conserved	PG1860
aa2479aa	Tb927.11.11630	5.71	3.64	3152	1049	LSU ribosomal protein, mitochondrial, putative	PG1861
aa247aa	Tb11.v5.0162	7.33	7.27	6127	6229	proteasome beta 6 subunit	PG119
aa2480aa	Tb927.11.11640	5.11	4.46	1852	2196	DNA replication licensing factor MCM6	PG1862
aa2481aa	Tb927.11.11650	5.08	5.18	1805	2806	Centrosomal protein of 164 kDa, putative	PG1863
aa2482aa	Tb927.11.11660	6.06	5.98	4018	4435	conserved protein	PG1864
aa2483aa	Tb927.11.11680	7.8	8.3	6383	6593	2-oxoglutarate dehydrogenase E2 component, putative	PG1865
aa2484aa	Tb927.11.11690	7.73	6.91	6346	5936	Vacuolar proton pump subunit B, putative	PG1866
aa2485aa	Tb927.11.1170	4.73	3.52	1364	116	hypothetical protein, conserved	PG1867
aa2486aa	Tb927.11.11700	6.15	5.42	4195	3224	nucleotidyl transferase, putative	PG1868
aa2487aa	Tb927.11.11710	6.14	3.8	4184	1744	Putative serine esterase (DUF676), putative	PG1869
aa2488aa	Tb927.11.11720	6.31	5.56	4582	3485	FG-GAP repeat protein, putative	PG1870
aa2489aa	Tb927.11.11730	6.32	5.96	4606	4381	MRP protein, putative	PG1871
aa248aa	Tb927.7.4790	7.33	7.27	6127	6229	proteasome beta 6 subunit	PG119
aa2490aa	Tb927.11.11750	4.47	7.34	1155	6266	membrane-bound acid phosphatase, putative	PG1872
aa2491aa	Tb927.11.11740	4.47	7.34	1155	6266	membrane-bound acid phosphatase, putative	PG1872
aa2492aa	Tb927.11.11760	5.28	4.62	2156	2255	hypothetical protein, conserved	PG1873
aa2493aa	Tb927.11.11770	6.82	7.14	5499	6128	Eukaryotic translation initiation factor 4E-3	PG1874
aa2494aa	Tb927.11.11780	5.63	6.44	2941	5343	acyl-CoA dehydrogenase, putative	PG1875
aa2495aa	Tb927.11.11790	6.21	6.04	4360	4570	R3H domain containing protein, putative	PG1876
aa2496aa	Tb927.11.11810	5.59	3.67	2850	1228	hypothetical protein, conserved	PG1877
aa2497aa	Tb927.11.11830	8.47	7.93	6592	6518	40S ribosomal protein S17, putative	PG1878
aa2498aa	Tb927.11.11820	8.47	7.93	6592	6518	40S ribosomal protein S17, putative	PG1878
aa2499aa	Tb927.11.11840	5.45	3.74	2524	1564	hypothetical protein, conserved	PG1879
aa249aa	Tb927.7.4810	6.03	4.79	3936	2353	HD domain containing protein, putative	PG120
aa24aa	Tb927.10.100	6.59	3.61	5154	787	expression site-associated gene 2 (ESAG2), degenerate	PG6
aa2500aa	Tb927.11.11850	6.27	5.01	4485	2578	splicing factor 3B subunit 1, putative	PG1880
aa2501aa	Tb927.11.11860	6.07	5.84	4025	4110	leucine-rich repeat protein (LRRP), putative	PG1881
aa2502aa	Tb927.11.11870	3.45	5.89	709	4239	Mitoribosomal SSU assembly factor 23	PG1882
aa2503aa	Tb927.11.11880	5.17	4.42	1962	2186	conserved protein	PG1883
aa2504aa	Tb927.11.11900	7.01	6.22	5771	4945	Coatomer subunit gamma	PG1884
aa2505aa	Tb927.11.11920	5.51	5.49	2639	3344	molybdenum cofactor biosynthesis protein, putative	PG1885
aa2506aa	Tb927.11.11930	5.21	6.4	2037	5268	SelR domain containing protein, putative	PG1886
aa2507aa	Tb927.11.11930	5.21	6.4	2037	5268	SelR domain containing protein, putative	PG1886
aa2508aa	Tb927.11.11940	6.26	6.11	4452	4724	protein phosphatase 2A, putative	PG1887
aa2509aa	Tb927.11.11950	3.38	6.05	586	4582	cytochrome oxidase assembly protein, putative	PG1888
aa250aa	Tb11.v5.0163	6.03	4.79	3936	2353	HD domain containing protein, putative	PG120
aa2510aa	Tb927.11.11960	3.26	4.06	168	2083	hypothetical protein, conserved	PG1889
aa2511aa	Tb927.11.11980	8.68	6.99	6616	6008	cytoskeleton-associated protein 15	PG1890
aa2512aa	Tb927.11.11975	8.68	6.99	6616	6008	cytoskeleton-associated protein, putative	PG1890
aa2513aa	Tb927.11.11965	8.68	6.99	6616	6008	cytoskeleton-associated protein, putative	PG1890
aa2514aa	Tb927.11.1200	5.98	5.63	3808	3630	hypothetical protein, conserved	PG1891
aa2515aa	Tb927.11.12020	3.25	3.58	139	450	hypothetical protein, conserved	PG1892
aa2516aa	Tb927.11.12030	5.25	5.8	2114	4004	hypothetical protein, conserved	PG1893
aa2517aa	Tb927.11.12040	3.34	6.52	480	5446	Cytochrome c oxidase component, putative	PG1894
aa2518aa	Tb927.11.12045	3.33	3.58	457	498	hypothetical protein	PG1895
aa2519aa	Tb927.11.12050	5.77	4.99	3280	2552	hypothetical protein, conserved	PG1896
aa251aa	Tb927.7.4820	6.78	4	5452	2036	Trm112p-like protein, putative	PG121
aa2520aa	Tb927.11.12060	5.97	3.61	3788	762	Peroxisomal biogenesis factor 11 (PEX11), putative	PG1897
aa2521aa	Tb927.11.12070	5.47	3.93	2555	1959	hypothetical protein, conserved	PG1898
aa2522aa	Tb927.11.12080	5.47	3.63	2562	904	N-acetyl-D-glucosaminylphosphatidylinositol de-N-acetylase	PG1899
aa2523aa	Tb927.11.12080	5.47	3.63	2562	904	N-acetyl-D-glucosaminylphosphatidylinositol de-N-acetylase	PG1899
aa2524aa	Tb927.11.12090	5.93	5.29	3684	2981	endonuclease III, putative	PG1900
aa2525aa	Tb927.11.1210	5.98	5.44	3795	3255	Domain of unknown function (DUF4470)/Domain of unknown function (DUF4471), putative	PG1901
aa2526aa	Tb927.11.12100	3.75	3.5	915	63	RNA-binding protein, putative	PG1902
aa2527aa	Tb927.11.12110	5.74	5.15	3205	2764	RNA helicase, putative	PG1903
aa2528aa	Tb927.11.12120	3.45	3.56	716	302	RNA-binding protein, putative	PG1904
aa2529aa	Tb927.11.12150	7.05	6.99	5813	6004	flagellar pocket cytoskeletal protein bilbo1	PG1905
aa252aa	Tb11.v5.0164	6.78	4	5452	2036	Trm112p-like protein, putative	PG121
aa2530aa	Tb927.11.12160	4.6	3.71	1259	1444	hypothetical protein, conserved	PG1906
aa2531aa	Tb927.11.12180	4.03	3.64	979	1033	kinesin, putative	PG1907
aa2532aa	Tb927.11.12190	5.39	5.06	2379	2642	FHA domain containing protein, putative	PG1908
aa2533aa	Tb927.11.1220	5.31	4.93	2229	2485	hypothetical protein, conserved	PG1909
aa2534aa	Tb927.11.12200	5.72	3.75	3172	1596	hypothetical protein, conserved	PG1910
aa2535aa	Tb927.11.12210	7.27	7.09	6054	6083	Domain of unknown function (DUF4586), putative	PG1911
aa2536aa	Tb927.11.12220	5.94	6.26	3700	5013	catalytic subunit of the vacuolar transporter chaperone 4	PG1912
aa2537aa	Tb927.11.12230	6.88	6.9	5602	5932	ATP-dependent protease ATPase subunit HslU2	PG1913
aa2538aa	Tb927.11.12240	6.22	5.55	4367	3457	cysteine peptidase, Clan CA, family C19, putative	PG1914
aa2539aa	Tb927.11.12250	5.23	3.59	2074	547	DNA replication licensing factor MCM4	PG1915
aa253aa	Tb927.7.4830	3.34	3.54	474	196	kinesin, putative	PG122
aa2540aa	Tb927.11.12260	5.64	5.07	2968	2657	hypothetical protein, conserved	PG1916
aa2541aa	Tb927.11.12270	5.22	3.65	2042	1106	drug resistence protein, putative	PG1917
aa2542aa	Tb927.11.12280	3.69	5.31	899	3024	hypothetical protein, conserved	PG1918
aa2543aa	Tb927.11.12290	5.44	3.73	2505	1532	hypothetical protein, conserved	PG1919
aa2544aa	Tb927.11.1230	6.44	3.61	4877	809	hypothetical protein, conserved	PG1920
aa2545aa	Tb927.11.12300	3.42	5.43	670	3237	hypothetical protein, conserved	PG1921
aa2546aa	Tb927.11.12310	5.24	3.73	2089	1547	cdc2-related kinase 12	PG1922
aa2547aa	Tb927.11.12320	3.32	4.39	413	2173	hypothetical protein, conserved	PG1923
aa2548aa	Tb927.11.12320	3.32	4.39	413	2173	hypothetical protein, conserved	PG1923
aa2549aa	Tb927.11.12330	5.21	3.72	2032	1488	hypothetical protein, conserved	PG1924
aa254aa	Tb11.v5.0165	3.34	3.54	474	196	kinesin, putative	PG122
aa2550aa	Tb927.11.12340	3.52	3.56	801	325	predicted Zinc finger, C3HC4 type (RING finger) protein	PG1925
aa2551aa	Tb927.11.12350	3.3	3.58	319	467	DNA photolyase, putative	PG1926
aa2552aa	Tb927.11.12360	6.27	6.15	4478	4798	ankyrin repeat protein, putative	PG1927
aa2553aa	Tb927.11.12365	5.61	3.68	2897	1308	hypothetical protein	PG1928
aa2554aa	Tb927.11.12370	4.99	3.58	1672	503	hypothetical protein, conserved	PG1929
aa2555aa	Tb927.11.12380	6.22	5.66	4362	3689	hypothetical protein, conserved	PG1930
aa2556aa	Tb927.11.12390	4.55	3.63	1210	938	hypothetical protein, conserved	PG1931
aa2557aa	Tb927.11.1240	5.27	3.61	2144	805	hypothetical protein, conserved	PG1932
aa2558aa	Tb927.11.12410	6.31	5.46	4572	3297	kinetoplastid kinetochore protein 10	PG1933
aa2559aa	Tb927.11.12420	6.47	5.93	4929	4330	kinetoplastid kinetochore protein 19	PG1934
aa255aa	Tb927.7.4840	6.3	6.27	4566	5049	hypothetical protein, conserved	PG123
aa2560aa	Tb927.11.12430	5.6	4.77	2860	2334	cell division cycle phosphatase 14, putative	PG1935
aa2561aa	Tb927.11.12440	5.89	6.06	3589	4608	Plus-3 domain/Zinc finger, C3HC4 type (RING finger), putative	PG1936
aa2562aa	Tb927.11.12450	5.67	4.79	3035	2351	Bardet-Biedl syndrome 8 protein	PG1937
aa2563aa	Tb927.11.12450	5.67	4.79	3035	2351	Bardet-Biedl syndrome 8 protein	PG1937
aa2564aa	Tb927.11.12460	3.37	3.54	563	222	hypothetical protein, conserved	PG1938
aa2565aa	Tb927.11.12470	5.6	4.69	2855	2296	hypothetical protein, conserved	PG1939
aa2566aa	Tb927.11.12480	6.35	5.91	4673	4270	Kinetochore interacting phosphatase 7	PG1940
aa2567aa	Tb927.11.12490	5.84	3.83	3456	1795	hypothetical protein, conserved	PG1941
aa2568aa	Tb927.11.1250	5.32	6.11	2250	4706	Mitochondrial SSU ribosomal protein, putative	PG1942
aa2569aa	Tb927.11.12500	6.21	5.4	4350	3184	hypothetical protein, conserved	PG1943
aa256aa	Tb11.v5.0166	6.3	6.27	4566	5049	hypothetical protein, conserved	PG123
aa2570aa	Tb927.11.12510	4.57	3.52	1225	123	hypothetical protein, conserved	PG1944
aa2571aa	Tb927.11.12520	3.27	3.69	208	1358	hypothetical protein, conserved	PG1945
aa2572aa	Tb927.11.12530	7.28	6.94	6075	5961	Flagellum attachment zone protein 3	PG1946
aa2573aa	Tb927.11.12540	6.53	6.15	5048	4806	leucine-rich repeat protein (LRRP), putative	PG1947
aa2574aa	Tb927.11.12560	6.45	6	4904	4483	hypothetical protein	PG1948
aa2575aa	Tb927.11.12570	3.33	3.64	442	1004	kinetoplastid-specific dual specificity phosphatase, putative	PG1949
aa2576aa	Tb927.11.12580	4.66	3.49	1311	23	hypothetical protein, conserved	PG1950
aa2577aa	Tb927.11.12590	6.17	5.79	4258	3994	Der1-like family, putative	PG1951
aa2578aa	Tb927.11.1260	5.46	5.87	2533	4199	copper-transporting ATPase-like protein, putative	PG1952
aa2579aa	Tb927.11.12600	5.64	4.84	2958	2385	ATP-dependent DNA helicase, putative	PG1953
aa257aa	Tb927.7.4850	3.19	3.55	25	246	kinetoplastid kinetochore protein 5	PG124
aa2580aa	Tb927.11.12610	6.33	6.58	4612	5548	cyclin 1	PG1954
aa2581aa	Tb927.11.12630	6.23	3.98	4397	2018	hypothetical protein, conserved	PG1955
aa2582aa	Tb927.11.12640	6.1	5.31	4107	3012	PH domain containing protein, putative	PG1956
aa2583aa	Tb927.11.12650	5.08	5.11	1815	2711	palmitoyl acyltransferase 5, putative	PG1957
aa2584aa	Tb927.11.12670	5.89	5.67	3584	3719	Methyltransferase TYW3, putative	PG1958
aa2585aa	Tb927.11.12680	7.45	6.87	6218	5890	prefoldin subunit 2, putative	PG1959
aa2586aa	Tb927.11.12690	3.29	3.62	284	903	hypothetical protein, conserved	PG1960
aa2587aa	Tb927.11.1270	6.56	7.16	5091	6142	Mitochondrial ATP synthase subunit, putative	PG1961
aa2588aa	Tb927.11.12700	5.75	3.68	3236	1305	hypothetical protein, conserved	PG1962
aa2589aa	Tb927.11.12710	3.57	3.56	842	376	variant surface glycoprotein (VSG)-related, putative	PG1963
aa258aa	Tb11.v5.0167	3.19	3.55	25	246	hypothetical protein, conserved	PG124
aa2590aa	Tb927.11.12720	5.91	5.86	3644	4171	hypothetical protein, conserved	PG1964
aa2591aa	Tb11.v5.0433	5.91	5.86	3644	4171	hypothetical protein, conserved	PG1964
aa2592aa	Tb927.11.12800	7.02	6.11	5781	4731	ribonucleoside-diphosphate reductase small chain	PG1965
aa2593aa	Tb927.11.12790	7.02	6.11	5781	4731	ribonucleoside-diphosphate reductase small chain	PG1965
aa2594aa	Tb927.11.12780	7.02	6.11	5781	4731	ribonucleoside-diphosphate reductase small chain, putative	PG1965
aa2595aa	Tb927.11.12810	7.02	6.11	5781	4731	ribonucleoside-diphosphate reductase small chain	PG1965
aa2596aa	Tb927.11.12820	7.02	6.11	5781	4731	ribonucleoside-diphosphate reductase small chain	PG1965
aa2597aa	Tb927.11.1280	5.12	3.73	1872	1543	hypothetical protein, conserved	PG1966
aa2598aa	Tb927.11.12830	5.73	5.52	3198	3415	acyl-CoA binding protein, putative	PG1967
aa2599aa	Tb927.11.12840	5.62	5.14	2910	2750	Domain of unknown function (DUF4486), putative	PG1968
aa259aa	Tb927.7.4860	5.48	3.5	2582	53	kinetoplastid kinetochore protein 13	PG125
aa25aa	Tb427.BES40.2	7.74	3.51	6354	80	Tb427.BES40.2	PG7
aa2600aa	Tb927.11.12850	7.2	7.08	5984	6080	oligopeptidase b	PG1969
aa2601aa	Tb927.11.12860	6.15	3.76	4209	1627	cAMP response protein, putative	PG1970
aa2602aa	Tb927.11.12860	6.15	3.76	4209	1627	cAMP response protein, putative	PG1970
aa2603aa	Tb927.11.12870	5.5	4.59	2608	2241	hypothetical protein, conserved	PG1971
aa2604aa	Tb927.11.12880	3.31	5.68	383	3729	Present in the outer mitochondrial membrane proteome 17	PG1972
aa2605aa	Tb927.11.1290	6.01	6.38	3871	5224	hypothetical protein, conserved	PG1973
aa2606aa	Tb927.11.12910	5.66	3.67	3028	1251	prefoldin subunit, putative	PG1974
aa2607aa	Tb927.11.12920	5.94	4.07	3714	2089	hypothetical protein, conserved	PG1975
aa2608aa	Tb927.11.12930	3.78	4.39	925	2175	Mitoribosomal LSU assembly factor 2	PG1976
aa2609aa	Tb927.11.12940	6.38	6.63	4718	5607	Uncharacterised protein family (UPF0160), putative	PG1977
aa260aa	Tb11.v5.0168	5.48	3.5	2582	53	FHA domain containing protein, putative	PG125
aa2610aa	Tb927.11.12950	5.65	5.77	2993	3937	ras-like small GTPase, putative	PG1978
aa2611aa	Tb927.11.12960	3.53	3.67	805	1240	hypothetical protein, conserved	PG1979
aa2612aa	Tb927.11.12970	5.95	3.67	3736	1262	hypothetical protein, conserved	PG1980
aa2613aa	Tb927.11.12980	5.45	3.59	2516	554	hypothetical protein, conserved	PG1981
aa2614aa	Tb927.11.1300	6.17	5.76	4240	3910	UBA/TS-N domain containing protein, putative	PG1982
aa2615aa	Tb927.11.13000	5.71	4.92	3151	2459	phospholipid-transporting ATPase, putative	PG1983
aa2616aa	Tb927.11.13010	6.6	6.53	5177	5462	hypothetical protein	PG1984
aa2617aa	Tb927.11.13050	9.02	8.56	6633	6627	calmodulin	PG1985
aa2618aa	Tb927.11.13040	9.02	8.56	6633	6627	calmodulin	PG1985
aa2619aa	Tb927.11.13030	9.02	8.56	6633	6627	calmodulin	PG1985
aa261aa	Tb927.7.4870	6.68	6.24	5304	4988	hypothetical protein, conserved	PG126
aa2620aa	Tb927.11.13020	9.02	8.56	6633	6627	calmodulin	PG1985
aa2621aa	Tb927.11.13060	5.74	5.56	3221	3486	translation-associated element 2, putative	PG1986
aa2622aa	Tb927.11.13070	5.3	5.88	2206	4215	O-phosphoseryl-tRNA(Sec) selenium transferase, putative	PG1987
aa2623aa	Tb927.11.13080	6.33	6.27	4624	5051	hypothetical protein, conserved	PG1988
aa2624aa	Tb927.11.1310	3.3	3.64	342	1036	NADH-cytochrome b5 reductase, putative	PG1989
aa2625aa	Tb927.11.13110	3.35	3.72	519	1479	hypothetical protein, conserved	PG1990
aa2626aa	Tb927.11.13120	4.96	5.33	1639	3060	PUB domain containing protein, putative	PG1991
aa2627aa	Tb927.11.13140	3.17	7.53	7	6361	cytochrome oxidase subunit X	PG1992
aa2628aa	Tb927.11.13125	3.17	7.53	7	6361	cytochrome oxidase subunit X	PG1992
aa2629aa	Tb927.11.13130	6.49	5.71	4982	3788	membrane-bound acid phosphatase 1 precursor	PG1993
aa262aa	Tb11.v5.0169	6.68	6.24	5304	4988	hypothetical protein, conserved	PG126
aa2630aa	Tb927.11.13150	5.81	3.58	3372	477	UEV domain/Zinc finger, C3HC4 type (RING finger), putative	PG1994
aa2631aa	Tb927.11.13170	3.24	3.57	136	414	hypothetical protein, conserved	PG1995
aa2632aa	Tb927.11.13180	7.09	7.22	5855	6183	Present in the outer mitochondrial membrane proteome 10	PG1996
aa2633aa	Tb927.11.13190	8.17	7.93	6515	6516	elongation factor 1 gamma, putative	PG1997
aa2634aa	Tb927.11.13090	8.17	7.93	6515	6516	elongation factor 1 gamma, putative	PG1997
aa2635aa	Tb927.11.13200	6.01	5.44	3897	3257	LEM3 (ligand-effect modulator 3) family / CDC50 family, putative	PG1998
aa2636aa	Tb927.11.13210	4.82	5.2	1461	2841	hypothetical protein, conserved	PG1999
aa2637aa	Tb927.11.13220	5.65	5.55	3002	3459	phospholipid:diacylglycerol acyltransferase-like protein	PG2000
aa2638aa	Tb927.11.13230	7.61	7.2	6307	6168	VAMP-associated protein, putative	PG2001
aa2639aa	Tb927.11.13240	5.43	4.86	2473	2408	RNA polymerase subunit, putative	PG2002
aa263aa	Tb927.7.4890	5.3	5.43	2205	3234	Present in the outer mitochondrial membrane proteome 34	PG127
aa2640aa	Tb927.11.13250	7.5	6.95	6241	5969	eukaryotic translation initiation factor 2 gamma, putative	PG2003
aa2641aa	Tb927.11.13260	5.21	5.22	2026	2864	hypothetical protein, conserved	PG2004
aa2642aa	Tb927.11.13260	5.21	5.22	2026	2864	hypothetical protein, conserved	PG2004
aa2643aa	Tb927.11.13270	7.11	6.75	5884	5762	hypothetical protein, conserved	PG2005
aa2644aa	Tb927.11.13280	7.38	7.43	6162	6296	Guide RNA binding protein 25	PG2006
aa2645aa	Tb927.11.13290	6.5	5.97	4995	4395	mitochondrial import inner membrane translocase subunit tim17	PG2007
aa2646aa	Tb927.11.1330	8.01	7.49	6463	6333	Stress responsive A/B Barrel Domain, putative	PG2008
aa2647aa	Tb927.11.13300	7.24	6.52	6033	5453	Intraflagellar transport protein 25	PG2009
aa2648aa	Tb927.11.13310	5.69	5.9	3103	4256	hypothetical protein, conserved	PG2010
aa2649aa	Tb927.11.13320	4.66	7.12	1315	6110	hypothetical protein, conserved	PG2011
aa264aa	Tb11.v5.0170	5.3	5.43	2205	3234	hypothetical protein, conserved	PG127
aa2650aa	Tb927.11.13330	5.06	3.6	1763	679	hypothetical protein, conserved	PG2012
aa2651aa	Tb927.11.13340	5.56	4.91	2767	2455	hypothetical protein, conserved	PG2013
aa2652aa	Tb927.11.13350	4.73	3.76	1362	1631	hypothetical protein, conserved	PG2014
aa2653aa	Tb927.11.13360	6.35	5.93	4656	4328	AAA ATPase, putative	PG2015
aa2654aa	Tb927.11.13370	5.33	5.63	2273	3619	hypothetical protein, conserved	PG2016
aa2655aa	Tb927.11.13380	5.72	4.55	3182	2225	VSG Exclusion Protein 2	PG2017
aa2656aa	Tb927.11.13390	5.19	3.48	1988	19	hypothetical protein, conserved	PG2018
aa2657aa	Tb927.11.1340	3.23	4.91	102	2453	Flagella connector protein 1	PG2019
aa2658aa	Tb927.11.13400	6.29	5.96	4534	4379	Bromodomain, putative	PG2020
aa2659aa	Tb927.11.13410	4.35	5.07	1081	2651	hypothetical protein, conserved	PG2021
aa265aa	Tb927.7.4900	6.4	6.48	4784	5402	5'-3' exoribonuclease A	PG128
aa2660aa	Tb927.11.13450	6.16	5.71	4215	3790	hypothetical protein, conserved	PG2022
aa2661aa	Tb927.11.13460	6.09	5.78	4078	3966	hypothetical protein, conserved	PG2023
aa2662aa	Tb927.11.13470	6.73	6.66	5382	5646	PPPDE putative peptidase domain containing protein, putative	PG2024
aa2663aa	Tb927.11.13480	4.54	3.72	1206	1491	SUMO-interacting motif-containing protein	PG2025
aa2664aa	Tb927.11.13490	6.05	4.02	3995	2053	hypothetical protein, conserved	PG2026
aa2665aa	Tb927.11.1350	6	5	3838	2563	calcium uniporter protein, mitochondrial	PG2027
aa2666aa	Tb927.11.13500	8.04	7.59	6474	6395	par1	PG2028
aa2667aa	Tb927.11.13510	3.3	6.42	337	5308	hypothetical protein, conserved	PG2029
aa2668aa	Tb927.11.13520	6.69	5.88	5315	4221	hypothetical protein, conserved	PG2030
aa2669aa	Tb927.11.13540	5.44	5.7	2487	3766	hypothetical protein, conserved	PG2031
aa266aa	Tb11.v5.0171	6.4	6.48	4784	5402	5'-3' exonuclease XRNA, putative	PG128
aa2670aa	Tb927.11.13550	5.96	3.57	3748	433	hypothetical protein, conserved	PG2032
aa2671aa	Tb927.11.13560	4.61	3.56	1266	318	SET domain containing protein, putative	PG2033
aa2672aa	Tb927.11.13570	6.53	6.97	5052	5985	hypothetical protein, conserved	PG2034
aa2673aa	Tb927.11.13580	6.15	6.28	4201	5053	ubiquinone biosynthesis protein-like protein	PG2035
aa2674aa	Tb927.11.13590	6.15	3.91	4192	1938	hypothetical protein, conserved	PG2036
aa2675aa	Tb927.11.1360	5.92	5.4	3673	3182	zinc-finger of a C2HC-type, putative	PG2037
aa2676aa	Tb927.11.13600	4.59	3.63	1246	949	DnaJ domain containing protein, putative	PG2038
aa2677aa	Tb927.11.13610	6.74	6.46	5390	5373	rhodanese-like domain containing protein, putative	PG2039
aa2678aa	Tb927.11.13620	3.77	5.96	918	4376	rhodanese-like domain containing protein, putative	PG2040
aa2679aa	Tb927.11.13640	5.97	3.6	3779	675	J-binding protein	PG2041
aa267aa	Tb927.7.4910	6.95	6.89	5699	5924	hypothetical protein, conserved	PG129
aa2680aa	Tb927.11.13650	3.37	7.28	556	6237	cytochrome b5, putative	PG2042
aa2681aa	Tb927.11.13660	6.09	6.72	4085	5737	hypothetical protein, conserved	PG2043
aa2682aa	Tb927.11.13670	6.36	5.81	4687	4029	hypothetical protein, conserved	PG2044
aa2683aa	Tb927.11.13680	6.12	5.83	4147	4102	hypothetical protein, conserved	PG2045
aa2684aa	Tb927.11.13690	7.03	6.45	5788	5359	Radial spoke protein 11	PG2046
aa2685aa	Tb927.11.13690	7.03	6.45	5788	5359	Radial spoke protein 11	PG2046
aa2686aa	Tb927.11.1370	7.41	6.64	6186	5626	Dithiol glutaredoxin 1	PG2047
aa2687aa	Tb927.11.13700	5.89	5.45	3593	3275	Basal body protein	PG2048
aa2688aa	Tb927.11.13710	5.87	6.57	3542	5529	hypothetical protein, conserved	PG2049
aa2689aa	Tb927.11.13730	4.99	6.23	1678	4976	ornithine decarboxylase	PG2050
aa268aa	Tb11.v5.0172	6.95	6.89	5699	5924	hypothetical protein, conserved	PG129
aa2690aa	Tb927.11.13740	3.28	4.83	245	2382	procyclic-enriched flagellar receptor adenylate cyclase 5	PG2051
aa2691aa	Tb927.11.13750	6.7	6.77	5336	5782	Ras-related protein Rab4	PG2052
aa2692aa	Tb927.11.13760	5.68	3.6	3081	653	hypothetical protein, conserved	PG2053
aa2693aa	Tb927.11.13770	5.85	5.38	3473	3147	LEM3 (ligand-effect modulator 3) family / CDC50 family, putative	PG2054
aa2694aa	Tb927.11.13780	7.97	7.03	6450	6044	profilin	PG2055
aa2695aa	Tb927.11.13790	5.03	3.54	1723	205	hypothetical protein, conserved	PG2056
aa2696aa	Tb927.11.1380	5.78	4.45	3294	2194	Right handed beta helix region/Periplasmic copper-binding protein (NosD), putative	PG2057
aa2697aa	Tb927.11.13800	3.45	3.65	723	1126	hypothetical protein, conserved	PG2058
aa2698aa	Tb927.11.13810	5.78	5.69	3313	3752	ATP- dependent RNA helicase, putative	PG2059
aa2699aa	Tb927.11.13820	6.08	6.13	4069	4764	hypothetical protein, conserved	PG2060
aa269aa	Tb11.v5.0174	4.82	5.44	1457	3254	ribonuclease H1, putative	PG130
aa26aa	Tb427.BES40.20	7.04	3.59	5798	583	Tb427.BES40.20	PG8
aa2700aa	Tb927.11.13830	5.16	5.66	1958	3691	DnaJ domain containing protein, putative	PG2061
aa2701aa	Tb927.11.13840	5.69	5.21	3115	2851	hypothetical protein, conserved	PG2062
aa2702aa	Tb927.11.13850	5.22	3.58	2053	512	hypothetical protein, conserved	PG2063
aa2703aa	Tb927.11.13860	6.16	5.01	4216	2571	hypothetical protein, conserved	PG2064
aa2704aa	Tb927.11.13870	6.92	7.07	5656	6067	uncharacterized protein, PH0010 family/AmmeMemoRadiSam system protein A, putative	PG2065
aa2705aa	Tb927.11.13890	3.36	6.24	521	4991	AKAP7 2'5' RNA ligase-like domain containing protein, putative	PG2066
aa2706aa	Tb927.11.1390	5.97	5.63	3782	3612	class I transcription factor A, subunit 1	PG2067
aa2707aa	Tb927.11.13900	6.21	4.98	4356	2540	Centrin-5	PG2068
aa2708aa	Tb927.11.13910	5.56	5.03	2773	2603	NADH dehydrogenase (ubiquinone) 1 alpha subcomplex subunit, putative	PG2069
aa2709aa	Tb927.11.13920	6.78	6.01	5451	4500	kinesin-II 85 Kd subunit, putative	PG2070
aa270aa	Tb927.7.4930	4.82	5.44	1457	3254	ribonuclease H1	PG130
aa2710aa	Tb927.11.13930	5.71	5.78	3167	3948	U3 small nucleolar ribonucleoprotein protein IMP3, putative	PG2071
aa2711aa	Tb927.11.13940	5.88	5.78	3573	3942	ubiquitin-conjugating enzyme E2, putative	PG2072
aa2712aa	Tb927.11.13950	4.63	5.38	1290	3154	Mut7-C RNAse domain containing protein, putative	PG2073
aa2713aa	Tb927.11.13960	6.08	5.77	4066	3928	U6 snRNA-associated Sm-like protein LSm4p	PG2074
aa2714aa	Tb927.11.13970	6.31	6	4570	4470	Pab1p-dependent poly(A) ribonuclease subunit, putative	PG2075
aa2715aa	Tb927.11.13980	5.3	5.04	2204	2609	Outer row dynein-assembly protein 7	PG2076
aa2716aa	Tb927.11.13990	3.29	3.92	288	1944	GDP-L-fucose synthetase	PG2077
aa2717aa	Tb927.11.1400	5.46	5.17	2543	2798	hypothetical protein, conserved	PG2078
aa2718aa	Tb927.11.14020	8.19	8.14	6521	6569	nuclear RNA binding domain 2	PG2079
aa2719aa	Tb927.11.14000	8.19	8.14	6521	6569	nuclear RNA binding domain 1	PG2079
aa271aa	Tb927.7.4940	4.72	5.59	1359	3548	serine peptidase, clan SC, family S9A-like protein	PG131
aa2720aa	Tb927.11.14030	3.36	3.73	542	1520	cyclin 9	PG2080
aa2721aa	Tb927.11.14040	3.2	3.52	38	122	RIC1, putative	PG2081
aa2722aa	Tb927.11.14050	5.86	5.98	3497	4426	hypothetical protein, conserved	PG2082
aa2723aa	Tb927.11.14070	4.05	3.9	988	1917	Repressor of differentiation kinase 1	PG2083
aa2724aa	Tb927.11.14080	5.94	3.82	3708	1786	cyclin 2	PG2084
aa2725aa	Tb927.11.14090	7.77	7.61	6368	6403	Double RNA binding domain protein 18	PG2085
aa2726aa	Tb927.11.1410	6.33	5.92	4613	4312	class I transcription factor A, subunit 3	PG2086
aa2727aa	Tb927.11.14100	7.4	7.14	6179	6119	Double RNA-binding domain containing protein 4	PG2087
aa2728aa	Tb927.11.14110	4.88	3.65	1520	1094	TFIIH basal transcription factor subunit	PG2088
aa2729aa	Tb927.11.14120	7.12	7.22	5889	6179	phenylalanyl-tRNA synthetase alpha chain, putative	PG2089
aa272aa	Tb11.v5.0175	4.72	5.59	1359	3548	oligopeptidase B protein, putative	PG131
aa2730aa	Tb927.11.14140	6.84	6.41	5529	5283	ethanolamine-phosphate cytidylyltransferase	PG2090
aa2731aa	Tb927.11.14150	5.6	5.5	2857	3367	pre-mRNA splicing factor, putative	PG2091
aa2732aa	Tb927.11.14160	6.21	5.7	4357	3777	Alpha/beta hydrolase family, putative	PG2092
aa2733aa	Tb927.11.14165	5.75	6	3243	4477	hypothetical protein	PG2093
aa2734aa	Tb927.11.14170	5.55	6.18	2735	4877	hypothetical protein, conserved	PG2094
aa2735aa	Tb927.11.14190	7.39	6.8	6166	5810	Staphylococcal nuclease homologue/Tudor domain containing protein, putative	PG2095
aa2736aa	Tb927.11.1420	6.65	6.47	5245	5380	hypothetical protein, conserved	PG2096
aa2737aa	Tb927.11.14200	6.99	6.35	5744	5184	ubiquitin-conjugating enzyme CDC34	PG2097
aa2738aa	Tb927.11.14210	6.37	5.34	4702	3072	conserved protein	PG2098
aa2739aa	Tb927.11.14220	7.12	6.68	5897	5668	Regulator of ESAG9-1	PG2099
aa273aa	Tb927.7.4960	6	6.01	3848	4490	hypothetical protein, conserved	PG132
aa2740aa	Tb927.11.14230	6.23	6.39	4388	5250	Vps23 core domain containing protein, putative	PG2100
aa2741aa	Tb927.11.14240	3.29	3.79	273	1714	WD domain, G-beta repeat, putative	PG2101
aa2742aa	Tb927.11.14250	7.79	7.81	6376	6489	T-complex protein 1, epsilon subunit, putative	PG2102
aa2743aa	Tb927.11.14260	4.71	5.35	1352	3098	atypical dual specificity phosphatase, putative	PG2103
aa2744aa	Tb927.11.14270	4.81	5.11	1451	2715	STE group serine/threonine-protein kinase, putative	PG2104
aa2745aa	Tb927.11.14280	6.85	6.35	5542	5180	septum formation protein MAF homologue, putative	PG2105
aa2746aa	Tb927.11.14290	6.75	5.92	5402	4300	vacuolar sorting protein, putative	PG2106
aa2747aa	Tb927.11.1430	7.53	7.19	6258	6152	Component of motile flagella 2	PG2107
aa2748aa	Tb927.11.14300	7.19	6.67	5979	5655	Dynein intermediate chain, axonemal	PG2108
aa2749aa	Tb927.11.14310	6.82	6.21	5510	4935	small nuclear ribonucleoprotein Sm-G	PG2109
aa274aa	Tb11.v5.0177	6	6.01	3848	4490	hypothetical protein, conserved	PG132
aa2750aa	Tb927.11.14330	6.34	5.96	4652	4372	HECT-domain (ubiquitin-transferase), putative	PG2110
aa2751aa	Tb927.11.14340	6.05	4.36	3993	2167	exportin 1	PG2111
aa2752aa	Tb927.11.14360	5.98	5.92	3819	4307	mitochondrial carrier protein	PG2112
aa2753aa	Tb927.11.14370	3.46	3.54	726	200	Microtubule-associated protein 103 kDa	PG2113
aa2754aa	Tb927.11.14380	5.7	6.02	3141	4523	kinetoplast polyadenylation/uridylation factor 2	PG2114
aa2755aa	Tb927.11.14390	5.91	6.45	3636	5347	hypothetical protein, conserved	PG2115
aa2756aa	Tb927.11.1440	6.69	3.82	5316	1789	hypothetical protein, conserved	PG2116
aa2757aa	Tb927.11.14400	3.19	3.56	24	343	hypothetical protein, conserved	PG2117
aa2758aa	Tb927.11.14410	5.4	3.73	2404	1535	Ankyrin repeats (3 copies), putative	PG2118
aa2759aa	Tb927.11.14430	6.94	6.83	5687	5852	proteasome regulatory non-ATP-ase subunit	PG2119
aa275aa	Tb927.7.4980	4.99	5.41	1675	3203	Present in the outer mitochondrial membrane proteome 35	PG133
aa2760aa	Tb927.11.14440	5.54	5.09	2702	2689	Pentatricopeptide repeat protein (PPR), putative	PG2120
aa2761aa	Tb927.11.14450	5.85	5.5	3469	3362	hypothetical protein, conserved	PG2121
aa2762aa	Tb927.11.14460	6.96	6.5	5709	5425	ADP-ribosylation factor GTPase activating protein 1, putative	PG2122
aa2763aa	Tb927.11.14470	5.03	3.91	1728	1940	Bardet-Biedl syndrome 9 protein	PG2123
aa2764aa	Tb927.11.14480	3.32	3.64	422	993	ubiquitin carboxyl-terminal hydrolase, putative	PG2124
aa2765aa	Tb927.11.14490	6.29	5.23	4541	2893	RNA polymerase subunit, putative	PG2125
aa2766aa	Tb927.11.14495	3.28	6.45	236	5356	hypothetical protein	PG2126
aa2767aa	Tb927.11.1450	7.17	7.5	5961	6336	2-oxoglutarate dehydrogenase E1 component, putative	PG2127
aa2768aa	Tb927.11.14520	5.73	5.36	3190	3112	Polypeptide deformylase 1	PG2128
aa2769aa	Tb927.11.14540	5.32	3.58	2253	530	hypothetical protein, conserved	PG2129
aa276aa	Tb11.v5.0179	4.99	5.41	1675	3203	hypothetical protein, conserved	PG133
aa2770aa	Tb927.11.14550	3.28	3.56	254	333	PPPDE putative peptidase domain containing protein, putative	PG2130
aa2771aa	Tb927.11.14560	6.27	5.78	4475	3970	Cleavage and polyadenylation specificity factor CPSF160, putative	PG2131
aa2772aa	Tb927.11.14570	3.52	5.83	799	4097	LicD family, putative	PG2132
aa2773aa	Tb927.11.14580	5.32	5.63	2251	3613	Bifunctional Monophosphate RNA Kinase/RNA guanylyltransferase	PG2133
aa2774aa	Tb927.11.14590	6.95	6.07	5708	4635	G5-interacting protein	PG2134
aa2775aa	Tb927.11.1460	4.52	3.74	1179	1559	phosphatidylinositol (3,5) kinase, putative	PG2135
aa2776aa	Tb927.11.14600	6.11	3.68	4130	1315	procyclin-associated gene 2-like protein, putative	PG2136
aa2777aa	Tb927.11.14610	5.79	3.63	3327	951	procyclin-associated gene 4 (PAG4) protein, putative	PG2137
aa2778aa	Tb927.11.14620	6.41	3.58	4819	469	expression site-associated gene 2 (ESAG2) protein, putative	PG2138
aa2779aa	Tb927.11.14650	4.98	5.04	1656	2611	SUMO-interacting motif-containing protein	PG2139
aa277aa	Tb927.7.4990	6.18	5.32	4277	3042	hypothetical protein, conserved	PG134
aa2780aa	Tb927.11.14660	3.25	5.9	152	4250	hypothetical protein, conserved	PG2140
aa2781aa	Tb927.11.14670	3.19	5.34	21	3077	hypothetical protein, conserved	PG2141
aa2782aa	Tb927.11.14680	4.95	4.35	1624	2164	phosphatidylinositol 3-related kinase, putative	PG2142
aa2783aa	Tb927.11.14690	6.41	3.6	4800	684	Microtubule-binding protein MIP-T3, putative	PG2143
aa2784aa	Tb927.11.1470	4.33	3.57	1065	408	65 kDa invariant surface glycoprotein-like protein	PG2144
aa2785aa	Tb927.11.14700	3.27	5.77	221	3936	hypothetical protein, conserved	PG2145
aa2786aa	Tb927.11.14710	3.35	3.69	507	1326	rRNA processing, putative	PG2146
aa2787aa	Tb11.v5.0715	3.35	3.69	507	1326	hypothetical protein, conserved	PG2146
aa2788aa	Tb927.11.14720	4.91	3.59	1570	546	hypothetical protein, conserved	PG2147
aa2789aa	Tb11.v5.0716	4.91	3.59	1570	546	hypothetical protein, conserved	PG2147
aa278aa	Tb11.v5.0180	6.18	5.32	4277	3042	hypothetical protein, conserved	PG134
aa2790aa	Tb927.11.14730	6.64	6.81	5227	5825	Metalloprotease M41 FtsH, putative	PG2148
aa2791aa	Tb927.11.14740	5.1	3.58	1843	502	YqaJ-like viral recombinase domain containing protein, putative	PG2149
aa2792aa	Tb927.11.14750	6.41	5.81	4812	4031	PSP1 C-terminal conserved region, putative	PG2150
aa2793aa	Tb927.11.14760	5.45	3.66	2514	1164	Clustered mitochondria/Translation initiation factor eIF3 subunit 135, putative	PG2151
aa2794aa	Tb927.11.14770	5.26	5.96	2130	4375	hypothetical protein, conserved	PG2152
aa2795aa	Tb927.11.14780	6.56	7.24	5097	6198	phosphomannose isomerase	PG2153
aa2796aa	Tb927.11.1480	3.3	5.56	316	3476	receptor-type adenylate cyclase GRESAG 4, putative	PG2154
aa2797aa	Tb11.v5.1016	3.3	5.56	316	3476	receptor-type adenylate cyclase GRESAG 4 (pseudogene), putative	PG2154
aa2798aa	Tb11.v5.0784	3.3	5.56	316	3476	receptor-type adenylate cyclase GRESAG 4, putative	PG2154
aa2799aa	Tb927.11.14800	4.59	3.59	1243	564	hypothetical protein, conserved	PG2155
aa279aa	Tb927.7.5020	7.97	7.76	6452	6467	60S ribosomal protein L19, putative	PG135
[truncated: 5,708 more rows]

## Sheet: ED 5f
GeneID	PT1_S1	PT1_S2	ESB2_I_C1	ESB2_I_C2
Tb927.1.10-1	0	0.129649	0	0
Tb927.1.30-1	0	0	0	0
Tb927.1.40-1	0	0	0	0
Tb927.1.110-1	288.847	249.137	330.782	220.116
Tb927.1.270-1	20.365	17.7567	17.7661	17.0541
Tb927.1.280-1	9.76174	6.77925	10.4038	8.73849
Tb927.1.290-1	7.63566	6.93743	7.79373	6.41383
Tb927.1.370-1	7.69251	7.33953	8.1967	7.0718
Tb927.1.400-1	18.2892	14.7478	20.3552	16.5774
Tb927.1.470-1	11.3326	13.9153	14.2486	10.5376
Tb927.1.480-1	4.17519	3.62097	4.45317	3.48885
Tb927.1.490-1	11.7773	12.4838	15.3318	11.9899
Tb927.1.530-1	103.014	99.3192	94.9834	104.022
Tb927.1.540-1	35.3955	34.2456	37.4411	32.5436
Tb927.1.560-1	93.535	87.7756	100.446	95.2969
Tb927.1.570-1	149.54	147.195	148.978	164.733
Tb927.1.580-1	291.045	316.798	327.497	316.852
Tb927.1.600-1	177.154	189.398	203.233	188.672
Tb927.1.610-1	63.313	67.9656	55.0038	60.5553
Tb927.1.630-1	115.086	119.479	99.9192	122.406
Tb927.1.640-1	37.7331	38.3209	36.2451	39.4911
Tb927.1.650-1	46.8395	45.9074	39.4761	46.1816
Tb927.1.670-1	51.0174	46.0045	52.8639	48.3927
Tb927.1.690-1	68.3841	61.2799	56.8638	60.5406
Tb927.1.700-1	84.1384	93.0034	88.7702	85.4334
Tb927.1.710-1	398.69	436.312	424.927	399.999
Tb927.1.720-1	132.945	142.358	124.464	127.596
Tb927.1.730-1	92.6786	91.6735	96.7187	97.9883
Tb927.1.740-1	69.9074	65.4859	78.7098	62.5898
Tb927.1.750-1	50.7339	54.499	54.3615	57.1337
Tb927.1.760-1	35.7056	37.3374	33.5795	37.4246
Tb927.1.780-1	35.8837	34.5989	31.6402	35.384
Tb927.1.790-1	21.0929	20.0075	23.2546	20.7648
Tb927.1.820-1	70.7131	68.9894	61.302	67.2228
Tb927.1.830-1	24.2349	22.9438	25.8092	22.5621
Tb927.1.840-1	112.913	111.471	102.681	107.291
Tb927.1.860-1	345.322	337.2	358.866	351.45
Tb927.1.870-1	105.407	112.024	106.673	105.038
Tb927.1.880-1	15.2675	14.7702	22.4002	14.4897
Tb927.1.890-1	51.8238	52.6365	49.0892	46.5271
Tb927.1.990-1	82.0031	85.4253	83.9966	74.637
Tb927.1.1000-1	147.763	149.243	140.017	139.575
Tb927.1.1010-1	25.362	26.9033	22.2732	26.0668
Tb927.1.1020-1	27.3759	26.4903	23.7774	27.6393
Tb927.1.1030-1	57.3599	57.7213	53.956	49.7716
Tb927.1.1040-1	23.9588	28.0202	21.5712	28.0803
Tb927.1.1050-1	35.8405	35.1352	43.5808	34.9757
Tb927.1.1060-1	54.5285	55.4949	45.0741	53.6606
Tb927.1.1080-1	36.1765	34.4674	35.3905	36.8578
Tb927.1.1100-1	26.8317	26.9295	28.7756	26.8711
Tb927.1.1120-1	53.903	53.0524	49.9622	53.4562
Tb927.1.1130-1	26.4064	24.2179	32.0382	26.8214
Tb927.1.1140-1	51.7279	50.1677	61.5362	55.4652
Tb927.1.1150-1	36.3832	33.8384	31.1215	35.0103
Tb927.1.1160-1	61.6309	61.6218	57.9221	62.2559
Tb927.1.1170-1	184.021	152.927	179.036	160.177
Tb927.1.1200-1	50.2968	50.6029	55.3056	51.8192
Tb927.1.1210-1	107.115	104.112	91.1585	93.9396
Tb927.1.1220-1	114.925	112.541	102.924	106.527
Tb927.1.1230-1	49.6776	48.5286	37.9204	51.4972
Tb927.1.1240-1	51.2692	50.2223	59.1161	52.4462
Tb927.1.1270-1	28.3734	27.9531	26.0107	26.047
Tb927.1.1300-1	27.2415	29.1559	18.6145	24.7881
Tb927.1.1310-1	39.6275	40.168	40.1607	41.958
Tb927.1.1330-1	53.873	55.2659	55.6069	56.3139
Tb927.1.1340-1	28.8892	29.5181	29.7053	30.5128
Tb927.1.1350-1	21.4135	19.3233	19.9	19.5463
Tb927.1.1370-1	22.4414	20.3803	29.2378	21.3346
Tb927.1.1380-1	7.23774	6.39323	7.36605	6.28476
Tb927.1.1390-1	51.7679	48.5552	47.0013	41.5282
Tb927.1.1400-1	53.1869	53.3359	41.3317	48.5717
Tb927.1.1420-1	67.3926	66.1901	60.915	70.7918
Tb927.1.1470-1	10.5648	9.62677	10.2741	10.4547
Tb927.1.1500-1	1.57204	1.70961	0.884779	1.59001
Tb927.1.1530-1	6.37161	6.62995	6.1704	5.93249
Tb927.1.1540-1	50.4544	49.861	56.076	48.8422
Tb927.1.1550-1	59.3562	60.1883	56.9507	59.6322
Tb927.1.1560-1	25.6199	25.1744	25.8398	25.7014
Tb927.1.1580-1	69.1871	75.6721	68.2801	69.0454
Tb927.1.1600-1	15.7415	15.9019	17.4452	16.182
Tb927.1.1610-1	39.6779	41.9518	39.9893	41.0251
Tb927.1.1620-1	47.1331	43.3287	52.5694	45.0511
Tb927.1.1630-1	46.1269	45.6759	51.0783	44.3302
Tb927.1.1640-1	27.9269	28.1261	24.8325	27.4218
Tb927.1.1660-1	28.3459	27.3235	21.3107	25.2677
Tb927.1.1670-1	38.2832	39.5554	46.4496	39.9225
Tb927.1.1680-1	113.234	117.184	98.7146	111.067
Tb927.1.1690-1	70.7547	65.8857	62.9294	69.0027
Tb927.1.1700-1	50.0468	45.7076	72.5709	45.7982
Tb927.1.1710-1	41.0567	41.3934	46.0267	41.4186
Tb927.1.1720-1	64.2651	65.1292	58.0449	62.0454
Tb927.1.1730-1	87.6419	87.7978	95.6839	91.5038
Tb927.1.1740-1	3.73619	3.93617	4.01986	3.9596
Tb927.1.1750-1	31.823	35.229	26.3496	34.8623
Tb927.1.1760-1	50.0582	55.9978	37.6986	52.2543
Tb927.1.1770-1	155.252	144.843	133.538	136.633
Tb927.1.1790-1	86.6406	90.449	64.9352	66.5622
Tb927.1.1820-1	60.8462	61.6329	40.7989	27.191
Tb927.1.1840-1	21.416	20.8395	19.6899	21.5822
Tb927.1.1850-1	23.2836	22.2282	17.3437	22.5565
Tb927.1.1880-1	33.2365	33.4363	31.7917	34.3615
Tb927.1.1890-1	32.0872	32.8851	29.3461	33.4146
Tb927.1.1910-1	34.249	34.0173	28.7467	34.2234
Tb927.1.1920-1	31.9451	33.3729	25.2303	31.3802
Tb927.1.1930-1	14.1283	14.7825	14.6963	13.6271
Tb927.1.1960-1	97.3853	102.965	98.6271	96.2456
Tb927.1.1980-1	85.2488	83.2864	82.0083	83.5326
Tb927.1.1990-1	28.8589	31.7471	34.7925	31.255
Tb927.1.2020-1	0.399314	0.846532	0.804894	0.762224
Tb927.1.2040-1	0.147252	0.218519	0.445224	0.539674
Tb927.1.2100-1	202.49	201.851	248.278	205.748
Tb927.1.2110-1	33.4348	35.2718	32.6554	35.5609
Tb927.1.2120-1	28.4128	29.1944	34.5534	26.4742
Tb927.1.2150-1	31.7752	37.1514	26.6871	33.966
Tb927.1.2160-1	43.1137	60.0909	36.6626	41.7815
Tb927.1.2190-1	28.4271	28.4445	34.3724	29.4353
Tb927.1.2200-1	14.0503	15.0604	17.1836	11.0292
Tb927.1.2210-1	264.851	265.31	255.348	236.068
Tb927.1.2230-1	821.826	829.11	618.503	658.466
Tb927.1.2260-1	284.379	299.112	214.721	246.996
Tb927.1.2310-1	154.925	155.583	109.314	118.002
Tb927.1.2320-1	74.9565	75.7291	72.8176	66.0033
Tb927.1.2330-1	2532.22	2542.67	2828.81	2641.74
Tb927.1.2340-1	2860.71	2853.79	3276.92	3145.1
Tb927.1.2420-1	41.7272	44.3114	41.3588	54.1153
Tb927.1.2430-1	2541.88	2791.97	2519.85	2275.08
Tb927.1.2570-1	97.9785	96.4332	89.8665	95.7639
Tb927.1.2580-1	125.976	114.984	107.3	120.722
Tb927.1.2600-1	27.5192	25.4429	24.6421	28.2123
Tb927.1.2640-1	77.9275	78.4966	48.4274	74.4322
Tb927.1.2670-1	81.2223	75.819	83.4569	86.9433
Tb927.1.2700-1	91.4691	90.6181	79.1695	90.9127
Tb927.1.2710-1	35.691	36.6226	26.6957	33.821
Tb927.1.2730-1	64.4414	63.9692	53.0369	60.9272
Tb927.1.2740-1	63.5338	63.9336	49.7663	66.4591
Tb927.1.2750-1	265.589	283.393	259.252	246.49
Tb927.1.2760-1	457.677	433.246	348.202	276.615
Tb927.1.2770-1	19.088	19.9836	17.7814	16.2422
Tb927.1.2780-1	1.44818	2.30257	6.3855	3.10987
Tb927.1.2820-1	806.221	865.27	589.488	948.94
Tb927.1.2970-1	63.7609	67.6437	94.1205	64.9674
Tb927.1.2980-1	23.637	24.044	31.1146	26.8667
Tb927.1.2985-1	148.383	163.825	186.175	155.965
Tb927.1.2990-1	56.5187	60.1054	77.6272	55.5226
Tb927.1.3000-1	53.2286	54.7788	77.7532	53.7476
Tb927.1.3010-1	38.7645	39.6622	55.9434	41.8957
Tb927.1.3030-1	138.404	145.636	168.267	137.856
Tb927.1.3040-1	91.6801	90.1166	124.462	91.1158
Tb927.1.3050-1	88.709	86.6804	122.367	93.9904
Tb927.1.3070-1	110.384	110.019	132.469	115.005
Tb927.1.3110-1	139.089	145.952	160.996	136.305
Tb927.1.3120-1	15.5078	16.0659	19.1565	15.7236
Tb927.1.3130-1	66.4714	64.6734	69.3465	70.9051
Tb927.1.3150-1	124.896	124.628	129.946	122.769
Tb927.1.3170-1	172.77	171.893	218.663	173.33
Tb927.1.3180-1	3020.85	3088.73	3394.14	3087.04
Tb927.1.3200-1	104.21	108.451	130.052	105.904
Tb927.1.3220-1	54.2812	55.7316	51.3248	55.5875
Tb927.1.3230-1	58.611	57.1823	63.6002	59.6131
Tb927.1.3250-1	23.4387	22.8679	26.6857	22.9241
Tb927.1.3260-1	27.9232	27.661	34.6467	28.3465
Tb927.1.3270-1	22.3449	20.6398	30.9523	21.0564
Tb927.1.3280-1	61.2028	65.1024	69.9907	63.0613
Tb927.1.3290-1	53.2771	54.5667	65.5383	57.8267
Tb927.1.3300-1	36.1422	36.8431	33.1657	36.6559
Tb927.1.3310-1	365.336	368.593	318.067	356.345
Tb927.1.3320-1	1.04734	1.85028	2.69755	1.95478
Tb927.1.3350-1	0.172951	0	0.435771	0.198081
Tb927.1.3390-1	116.609	107.536	108.542	104.648
Tb927.1.3400-1	94.2996	96.0911	101.999	94.1847
Tb927.1.3410-1	50.897	53.3586	52.8272	47.5711
Tb927.1.3450-1	38.9301	39.0121	46.9237	36.7727
Tb927.1.3550-1	10.4436	11.6631	7.81898	11.662
Tb927.1.3560-1	37.6259	39.0353	38.0159	35.6414
Tb927.1.3610-1	2.05707	2.32583	3.73178	2.98422
Tb927.1.3730-1	0	0.744364	0.943669	0.536185
Tb927.1.3800-1	37.3731	35.266	52.1766	36.7375
Tb927.1.3810-1	118.487	119.529	153.682	99.8501
Tb927.1.3820-1	155.422	166.786	168.589	133.446
Tb927.1.3830-1	129.09	127.792	144.371	122.937
Tb927.1.3840-1	34.3446	32.1991	27.4497	34.3648
Tb927.1.3860-1	20.8987	21.1547	23.2025	22.0162
Tb927.1.3880-1	25.4191	24.1866	28.5001	25.1223
Tb927.1.3890-1	51.5411	52.0565	58.4493	59.03
Tb927.1.3910-1	49.2528	48.0864	51.6134	54.0803
Tb927.1.3940-1	46.8566	47.7442	49.5023	51.9618
Tb927.1.3950-1	104.661	103.644	124.964	105.089
Tb927.1.4010-1	10.0033	10.4191	10.9028	9.80232
Tb927.1.4020-1	21.3131	21.466	17.5818	16.5918
Tb927.1.4040-1	33.5645	35.338	30.4325	31.5883
Tb927.1.4050-1	36.5954	36.1486	39.3799	40.3343
Tb927.1.4100-1	327.106	341.279	352.787	346.742
Tb927.1.4140-1	22.4565	23.259	19.8961	22.0213
Tb927.1.4160-1	204.951	212.419	191.483	222.44
Tb927.1.4180-1	34.5886	35.1566	33.4825	37.8611
Tb927.1.4220-1	93.0681	88.1092	77.2075	95.201
Tb927.1.4230-1	88.8683	91.9072	95.4299	91.002
Tb927.1.4250-1	41.8643	41.0782	33.5498	40.3693
Tb927.1.4280-1	22.8803	22.2969	23.0207	22.2229
Tb927.1.4300-1	37.4738	37.0306	29.5357	39.5371
Tb927.1.4310-1	24.5192	25.6299	25.7218	26.3077
Tb927.1.4340-1	49.7054	50.6196	39.8282	49.1638
Tb927.1.4370-1	74.2312	76.3372	57.9658	75.082
Tb927.1.4380-1	64.7129	61.765	55.7893	63.076
Tb927.1.4400-1	88.7886	94.8614	71.6356	92.812
Tb927.1.4410-1	66.3845	66.2468	60.2131	63.1556
Tb927.1.4420-1	61.2672	60.1807	61.8926	63.9727
Tb927.1.4440-1	24.9119	24.777	21.1057	25.7445
Tb927.1.4450-1	28.7458	27.55	25.9255	28.5693
Tb927.1.4470-1	74.7328	73.2517	64.9336	81.319
Tb927.1.4480-1	42.2019	43.0859	41.5472	43.8524
Tb927.1.4490-1	133.962	132.514	125.047	130.417
Tb927.1.4500-1	160.214	157.426	157.218	162.27
Tb927.1.4520-1	23.0729	24.8894	19.2537	22.7718
Tb927.1.4540-1	49.344	48.5425	37.3178	51.0066
Tb927.1.4620-1	32.4219	25.3454	16.9508	32.3752
Tb927.1.4650-1	16.6222	17.9511	15.6912	18.3202
Tb927.1.4680-1	103.174	101.778	90.7955	96.6684
Tb927.1.4690-1	243.831	238.908	243.964	227.443
Tb927.1.4700-1	106.831	103.121	85.349	103.889
Tb927.1.4710-1	42.3986	42.8516	36.3102	38.3088
Tb927.1.4720-1	75.1658	69.3821	85.7798	72.2849
Tb927.1.4730-1	147.209	135.946	136.574	130.165
Tb927.1.4740-1	49.3371	49.2825	45.7226	51.0342
Tb927.1.4760-1	39.7273	39.7467	36.954	39.2436
Tb927.1.4780-1	76.4016	77.1669	69.1298	74.5721
Tb927.1.4800-1	55.7862	51.8447	47.2772	52.1967
Tb927.1.4830-1	83.3093	80.9915	90.2364	82.4995
Tb927.1.4890-1	0.0298388	0.094886	0.150365	0.170872
Tb927.1.4900-1	0.145594	0.231491	0.146737	0.500248
Tb927.1.4920-1	0.207806	0.367119	1.53587	0.872669
Tb927.1.4970-1	7.94107	8.96046	11.1875	9.3883
Tb927.1.5000-1	180.49	182.639	204.192	181.962
Tb927.1.5030-1	24.5893	24.3044	25.3028	22.7748
Tb927.1.5100-1	0.418664	0.126793	0.512367	0.342497
Tb927.1.5110-1	0.0371963	0.0394275	0.149953	0.085202
Tb927.1.5180-1	0	0	0	0
Tb927.1.5220-1	0	0	0	0
Tb927.1.5240-1	0.0825329	0.218709	0.291132	0.0472625
Tb927.1.5250-1	0	0	0	0
Tb927.1.5260-1	0	0	0	0
Tb927.2.150-1	27.4886	28.6044	48.4825	35.706
Tb927.2.160-1	2.8051	1.54615	3.39253	3.5982
Tb927.2.170-1	10.9763	10.6229	10.7385	9.79365
Tb927.2.690-1	7.14883	6.42481	6.25659	6.59204
Tb927.2.900-1	39.3066	37.1382	70.292	44.1401
Tb927.2.950-1	3.54259	3.41465	4.10987	3.54459
Tb927.2.960-1	0.468161	0.744364	0.471835	0.804278
Tb927.2.1250-1	24.3066	25.8807	45.905	27.5876
Tb927.2.1290-1	0.687426	0.910826	1.21244	0.393655
Tb927.2.1380-1	0.535281	0.378259	0.47409	0.464437
Tb927.2.1470-1	0.37713	0.159901	0.456107	0.345541
Tb927.2.1600-1	30.8203	30.0777	11.7033	19.2492
Tb927.2.1700-1	20.9077	19.7853	11.6567	19.7475
Tb927.2.1720-1	86.0959	91.1433	45.9444	82.4243
Tb927.2.1730-1	49.4972	43.6511	25.4982	48.1399
Tb927.2.1740-1	52.1318	45.2689	19.462	48.3087
Tb927.2.1760-1	159.995	158.732	129.914	169.378
Tb927.2.1780-1	39.8963	36.2932	19.0245	36.6569
Tb927.2.1790-1	140.565	139.816	77.9707	129.087
Tb927.2.1800-1	56.5672	55.7565	39.3975	58.9725
Tb927.2.1810-1	84.1145	78.971	54.45	84.3764
Tb927.2.1820-1	9.69138	9.78684	3.34381	8.69965
Tb927.2.1850-1	74.1672	76.5689	33.7868	75.7
Tb927.2.1860-1	39.7502	39.3982	21.7552	38.7755
Tb927.2.1890-1	59.311	60.5112	28.207	55.0862
Tb927.2.2090-1	65.0404	72.749	64.5864	68.63
Tb927.2.2120-1	26.316	23.5836	22.9661	23.872
Tb927.2.2130-1	157.748	157.928	146.665	161.888
Tb927.2.2140-1	116.211	117.505	123.274	97.4332
Tb927.2.2160-1	107.009	112.076	116.183	118.364
Tb927.2.2180-1	145.223	136.743	144.446	156.583
Tb927.2.2190-1	35.8416	34.4043	33.5897	37.1281
Tb927.2.2200-1	56.2259	56.5847	78.0874	57.3128
Tb927.2.2210-1	26.2134	25.8624	26.8138	26.5984
Tb927.2.2220-1	36.0603	41.0649	29.2402	36.3974
Tb927.2.2230-1	164.56	155.379	165.254	160.97
Tb927.2.2240-1	52.6485	56.5026	53.2748	58.1699
Tb927.2.2260-1	5.15393	5.37562	6.25628	5.75741
Tb927.2.2270-1	57.9665	55.3117	48.5456	56.3834
Tb927.2.2320-1	5.65694	3.32101	3.06995	3.38896
Tb927.2.2340-1	3.57399	4.22916	3.4208	3.66852
Tb927.2.2360-1	19.0791	17.8356	19.1685	20.1845
Tb927.2.2370-1	28.1231	26.3767	29.5948	27.1003
Tb927.2.2380-1	22.4674	21.677	19.219	22.1601
Tb927.2.2390-1	207.924	211.691	211.836	211.74
Tb927.2.2400-1	17.3238	19.4759	16.7665	19.2812
Tb927.2.2410-1	47.0364	49.3693	43.9425	50.5354
Tb927.2.2430-1	61.2952	65.4735	68.3427	64.9905
Tb927.2.2440-1	111.783	112.189	135.368	110.63
Tb927.2.2450-1	70.4231	74.9132	62.9807	70.8161
Tb927.2.2460-1	112.502	107.752	122.599	102.673
Tb927.2.2470-1	51.5308	50.8496	57.925	52.3747
Tb927.2.2490-1	56.2672	56.7849	66.5389	52.5423
Tb927.2.2500-1	76.9344	74.3537	88.3586	80.559
Tb927.2.2510-1	786.795	807.545	875.069	792.788
Tb927.2.2530-1	40.9093	42.8967	45.419	43.2508
Tb927.2.2540-1	82.2897	87.0658	114.027	72.7365
Tb927.2.2550-1	36.0902	37.3888	37.941	39.8849
Tb927.2.2570-1	67.7207	77.4704	71.6934	79.0504
Tb927.2.2580-1	26.4219	26.7554	30.2117	29.4233
Tb927.2.2590-1	98.8791	106.847	112.435	107.085
Tb927.2.2650-1	13.4698	13.3463	19.5754	15.2819
Tb927.2.2670-1	444.266	478.182	423.231	431.841
Tb927.2.2720-1	13.5586	12.676	11.6972	11.8328
Tb927.2.2770-1	66.9136	71.0415	52.6695	64.5422
Tb927.2.2830-1	50.7477	48.5756	42.201	48.7113
Tb927.2.2860-1	63.3578	56.6282	58.6635	57.4779
Tb927.2.2880-1	89.2406	89.1176	87.8773	84.7819
Tb927.2.2900-1	104.488	101.294	93.5145	91.7499
Tb927.2.2910-1	90.2882	89.2528	91.637	85.0619
Tb927.2.2920-1	43.0281	40.3206	39.5259	39.1331
Tb927.2.2940-1	98.3403	96.372	95.2351	96.6652
Tb927.2.2950-1	50.2024	44.7236	66.1832	44.9077
Tb927.2.2970-1	47.4966	42.4375	52.6782	43.9655
Tb927.2.2990-1	66.3909	61.9274	63.8307	63.9895
Tb927.2.3000-1	42.9658	44.7874	40.4945	44.1617
Tb927.2.3020-1	22.711	21.5935	21.8825	19.8544
Tb927.2.3030-1	126.883	125.696	150.229	126.002
Tb927.2.3080-1	53.8087	58.9364	53.7292	53.4153
Tb927.2.3090-1	50.353	52.899	36.0876	39.6423
Tb927.2.3160-1	48.1498	48.0929	53.7145	47.4075
Tb927.2.3180-1	39.7429	39.7904	38.9372	38.9199
Tb927.2.3190-1	36.2044	33.2101	52.2769	31.9958
Tb927.2.3270-1	0.310679	0.493972	0.594922	0.249075
Tb927.2.3330-1	0.165569	0.614252	0.417171	0.28444
Tb927.2.3340-1	3.64559	2.53176	2.66062	4.39126
Tb927.2.3370-1	49.6374	47.5894	60.6333	42.0409
Tb927.2.3390-1	38.2891	40.9446	48.2324	37.4654
Tb927.2.3400-1	49.2002	52.7529	38.9665	43.0741
Tb927.2.3420-1	284.815	305.34	297.61	304.565
Tb927.2.3440-1	94.888	93.5418	103.623	84.8973
Tb927.2.3460-1	188.817	184.625	130.94	176.798
Tb927.2.3480-1	91.3759	85.2161	85.4663	79.2529
Tb927.2.3580-1	23.9042	22.4476	26.9863	21.9618
Tb927.2.3610-1	563.853	607.302	550.725	577.364
Tb927.2.3620-1	51.3252	54.0111	47.8742	50.3329
Tb927.2.3660-1	12.666	13.3533	17.1289	13.0722
Tb927.2.3720-1	35.1808	32.8367	37.1401	28.6306
Tb927.2.3730-1	25.9758	25.7962	27.8318	27.2378
Tb927.2.3750-1	20.7232	20.72	19.5157	20.9148
Tb927.2.3780-1	114.816	112.143	162.984	106.664
Tb927.2.3800-1	126.101	133.927	156.483	127.927
Tb927.2.3880-1	7.34475	7.60838	5.52375	6.56387
Tb927.2.3910-1	59.32	63.108	62.3255	64.5252
Tb927.2.3920-1	64.112	65.2039	81.5925	72.1798
Tb927.2.3930-1	35.1691	35.2961	31.4562	35.5933
Tb927.2.3960-1	52.7198	51.4589	39.5095	47.1193
Tb927.2.3970-1	94.0095	94.0625	70.4415	93.4496
Tb927.2.3990-1	33.0763	34.1363	27.1338	34.3731
Tb927.2.4000-1	49.9129	47.3148	52.2965	48.9291
Tb927.2.4020-1	57.004	55.5151	62.8657	61.3479
Tb927.2.4050-1	31.1091	30.1527	28.6475	30.7473
Tb927.2.4060-1	77.2379	76.963	68.068	74.8886
Tb927.2.4090-1	132.761	129.838	137.034	134.895
Tb927.2.4110-1	125.627	125.845	133.309	131.74
Tb927.2.4130-1	90.224	93.148	82.4566	87.3975
Tb927.2.4140-1	60.1093	63.6163	55.2389	64.1358
Tb927.2.4150-1	55.7068	56.5298	40.8786	51.07
Tb927.2.4160-1	24.7498	22.9981	19.8537	24.4214
Tb927.2.4200-1	20.7966	21.9886	18.9693	21.6313
Tb927.2.4210-1	594.121	606.859	682.808	640.332
Tb927.2.4230-1	18.5042	19.6654	19.077	18.3924
Tb927.2.4240-1	80.7959	89.4357	83.7725	85.8173
Tb927.2.4280-1	25.9428	27.0712	21.1217	25.4932
Tb927.2.4330-1	41.4062	43.5315	35.9207	43.6931
Tb927.2.4340-1	27.7203	26.0107	21.8423	23.0174
Tb927.2.4370-1	113.261	111.92	113.475	110.232
Tb927.2.4380-1	71.5411	69.3006	58.1204	69.2928
Tb927.2.4390-1	54.3067	51.5631	52.6067	56.3329
Tb927.2.4400-1	45.0373	44.4881	55.3464	46.4245
Tb927.2.4410-1	160.265	150.115	138.778	154.803
Tb927.2.4420-1	89.3977	91.1052	80.1807	93.5019
Tb927.2.4440-1	157.558	141.734	121.884	126.028
Tb927.2.4445-1	162.008	153.147	125.6	137.507
Tb927.2.4460-1	68.4746	63.0121	59.9815	62.5621
Tb927.2.4470-1	38.1684	35.86	29.5523	34.9323
Tb927.2.4480-1	109.44	123.748	116.411	113.739
Tb927.2.4510-1	49.9446	52.402	49.542	53.3494
Tb927.2.4520-1	55.0639	55.1791	64.1312	54.7016
Tb927.2.4530-1	100.855	103.216	94.7476	104.664
Tb927.2.4540-1	385.207	389.605	382.01	376.577
Tb927.2.4550-1	87.6939	78.436	113.951	77.0432
Tb927.2.4560-1	31.8075	32.2584	35.727	34.413
Tb927.2.4580-1	274.152	284.168	263.871	263.234
Tb927.2.4590-1	182.621	182.039	179.481	194.409
Tb927.2.4620-1	88.8539	89.0488	108.052	94.0262
Tb927.2.4650-1	131.597	135.242	113.775	125.068
Tb927.2.4670-1	33.9417	32.009	29.6587	33.6235
Tb927.2.4680-1	37.3029	36.6413	27.4328	38.6847
Tb927.2.4700-1	146.217	146.183	136.652	140.353
Tb927.2.4710-1	367.061	365.311	409.939	383.915
Tb927.2.4720-1	19.0324	18.5813	17.6854	19.3804
Tb927.2.4740-1	75.5623	73.0461	73.5223	72.4428
Tb927.2.4750-1	76.1456	72.8794	60.34	70.4239
Tb927.2.4760-1	48.2973	47.2231	40.0402	46.6056
Tb927.2.4780-1	39.5758	38.4016	38.2141	39.6583
Tb927.2.4800-1	159.962	155.729	159.459	161.444
Tb927.2.4810-1	54.7521	53.8725	58.3347	52.8748
Tb927.2.4830-1	170.413	163.554	166.635	161.815
Tb927.2.4840-1	201.71	183.266	203.293	180.351
Tb927.2.4850-1	363.994	370.584	369.771	346.204
Tb927.2.4870-1	62.6857	66.7783	53.0168	57.7328
Tb927.2.4920-1	31.1646	27.5965	26.2391	27.3881
Tb927.2.4930-1	175.338	181.175	175.045	190.638
Tb927.2.4950-1	23.2852	22.8439	26.5214	23.8315
Tb927.2.4970-1	41.9792	44.972	34.8494	41.8969
Tb927.2.4980-1	202.971	197.055	219.762	191.979
Tb927.2.4990-1	39.3974	37.3237	45.6002	37.7063
Tb927.2.5000-1	59.3771	61.7365	64.2808	63.9167
Tb927.2.5010-1	56.8269	55.6971	58.8842	62.7251
Tb927.2.5020-1	63.5626	61.3544	81.1044	66.3781
Tb927.2.5030-1	50.7608	50.228	53.892	44.6501
Tb927.2.5040-1	103.368	100.492	151.681	102.926
Tb927.2.5050-1	67.0772	69.122	62.9	62.4404
Tb927.2.5060-1	363.545	341.05	380.982	337.087
Tb927.2.5070-1	60.9773	56.3996	47.8517	44.0416
Tb927.2.5080-1	43.7631	45.5921	48.3861	43.8029
Tb927.2.5120-1	101.091	104.367	96.2755	96.0979
Tb927.2.5130-1	100.801	98.529	104.986	94.1313
Tb927.2.5140-1	82.0031	94.9809	84.471	78.0578
Tb927.2.5150-1	89.2735	90.458	87.9076	86.9813
Tb927.2.5160-1	522.312	531.5	566.846	500.682
Tb927.2.5180-1	98.8301	102.219	110.19	102.763
Tb927.2.5190-1	160.015	146.864	171.13	139.401
Tb927.2.5200-1	53.423	51.3266	52.648	51.9846
Tb927.2.5210-1	126.454	123.632	131.8	130.242
Tb927.2.5220-1	82.4628	87.7772	80.8553	87.9069
Tb927.2.5230-1	69.5319	72.4692	85.0314	72.4712
Tb927.2.5240-1	103.103	99.919	127.012	99.5464
Tb927.2.5250-1	147.655	139.71	155.447	151.31
Tb927.2.5260-1	93.2989	92.4481	102.898	89.0668
Tb927.2.5270-1	16.5497	17.1391	23.0362	17.0944
Tb927.2.5280-1	120.336	116.52	132.647	119.286
Tb927.2.5290-1	21.9883	23.6592	17.5502	23.0705
Tb927.2.5410-1	9.8595	10.4958	27.5052	10.249
Tb927.2.5440-1	33.0864	32.5555	34.4953	35.5288
Tb927.2.5480-1	22.2373	23.7217	22.4118	25.1432
Tb927.2.5530-1	14.5929	14.5611	16.5133	14.3753
Tb927.2.5540-1	12.7005	12.6664	14.2143	13.3539
Tb927.2.5610-1	12.2038	11.802	13.4227	11.8535
Tb927.2.5650-1	26.9581	27.4465	27.4201	29.6759
Tb927.2.5660-1	60.965	69.088	100.606	68.0359
Tb927.2.5700-1	0.179823	0.38122	0.181235	0
Tb927.2.5710-1	0.068569	0.0726821	0.0691071	0.0785322
Tb927.2.5720-1	1.66926	1.17959	2.80394	1.27454
Tb927.2.5750-1	73.5934	75.3582	75.1835	73.7332
Tb927.2.5760-1	9.64844	9.92776	13.7677	9.85737
Tb927.2.5800-1	167.364	170.359	186.346	163.385
Tb927.2.5810-1	37.6524	40.843	47.8292	40.7567
Tb927.2.5820-1	39.3999	38.6776	48.9282	43.9607
Tb927.2.5830-1	102.178	103.12	101.069	94.4574
Tb927.2.5850-1	276.261	280.625	306.04	265.033
Tb927.2.5860-1	4.53284	4.72369	5.55915	4.47842
Tb927.2.5870-1	20.4774	21.944	22.9381	20.2852
Tb927.2.5890-1	40.4303	40.6634	45.0972	40.5039
Tb927.2.5900-1	34.2625	30.768	34.8029	32.5684
Tb927.2.5910-1	2299.55	2472.51	2678.67	2113.79
Tb927.2.5930-1	117.552	117.6	109.57	113.95
Tb927.2.5950-1	67.8066	64.2041	64.6538	58.6542
Tb927.2.5970-1	127.705	127.639	139.595	128.421
Tb927.2.5980-1	83.2214	89.3699	84.6128	91.993
Tb927.2.6000-1	15.2785	15.7941	12.4254	14.4232
Tb927.2.6050-1	93.7778	89.9271	84.6046	89.9016
Tb927.2.6070-1	181.291	176.315	153.434	190.235
Tb927.2.6080-1	60.5175	58.1627	49.8441	57.7002
Tb927.2.6090-1	2474.51	2705.25	2647.12	2195.37
Tb927.2.6100-1	117.572	117.635	98.4181	122.388
Tb927.2.6130-1	34.2315	34.2127	37.177	35.1598
Tb927.2.6150-1	7.0669	6.30968	3.51685	5.10476
Tb927.2.6180-1	0.551552	0.314804	0.34208	0.777468
Tb927.2.6200-1	1.25548	0.990352	0.47082	1.00318
Tb927.2.6220-1	0.117293	0.155411	0.0591067	0.0671679
Tb927.2.6240-1	0.643721	0.868425	0.383366	0.737254
Tb927.3.510-1	0.355721	0.062843	0.418264	0.135802
Tb927.3.580-1	1.21512	1.06509	1.67213	1.41844
Tb927.3.590-1	12.609	15.0438	16.609	16.1539
Tb927.3.600-1	9.32303	8.2764	9.10256	7.47437
Tb927.3.610-1	33.2519	33.3995	44.7814	29.1031
Tb927.3.620-1	46.4191	43.9203	53.0415	42.3043
Tb927.3.630-1	272.982	269.976	264.542	234.277
Tb927.3.640-1	275.51	266.695	308.817	243.083
Tb927.3.650-1	95.0367	119.697	85.7915	85.6449
Tb927.3.660-1	22.9979	21.9093	24.4059	22.0727
Tb927.3.670-1	40.9268	38.4059	32.8907	42.0445
Tb927.3.680-1	72.5713	76.4078	97.0689	80.8035
Tb927.3.690-1	79.4375	82.4775	67.1977	84.8559
Tb927.3.710-1	38.1411	38.0304	41.6865	38.173
Tb927.3.720-1	835.846	892.904	721.032	777.231
Tb927.3.730-1	71.8134	67.7894	61.8445	63.2205
Tb927.3.740-1	245.259	258.631	222.809	241.676
Tb927.3.750-1	95.5635	91.4583	91.4937	84.9413
Tb927.3.760-1	53.7153	53.2286	52.8455	54.07
Tb927.3.770-1	176.497	185.818	197.955	176.426
Tb927.3.780-1	199.201	195.428	246.068	200.704
Tb927.3.790-1	61.7605	54.5812	49.9418	57.9726
Tb927.3.800-1	178.711	172.999	184.772	185.048
Tb927.3.810-1	71.6524	74.9194	64.5357	72.966
Tb927.3.820-1	63.8606	64.0363	56.4704	58.6598
Tb927.3.830-1	109.061	104.061	123.739	98.8214
Tb927.3.840-1	59.5419	59.8209	47.6626	54.3628
Tb927.3.850-1	15.5367	16.9452	11.4903	15.9613
Tb927.3.860-1	1221.9	1300.12	1116.42	1244.78
Tb927.3.870-1	80.0804	77.3394	73.1246	78.3214
Tb927.3.880-1	105.067	99.4451	108.069	90.0594
Tb927.3.890-1	65.9755	69.3686	57.9971	64.8398
Tb927.3.900-1	73.5878	72.1165	60.4054	68.1646
Tb927.3.910-1	62.8224	62.0935	86.2225	62.3363
Tb927.3.920-1	25.8384	25.3033	25.5564	26.3237
Tb927.3.930-1	41.5522	43.809	48.6049	44.0778
Tb927.3.940-1	182.365	167.308	188.387	168.736
Tb927.3.950-1	58.5312	56.5387	56.8129	60.0553
Tb927.3.960-1	980.235	933.157	854.614	907.639
Tb927.3.970-1	135.108	127.658	147.934	137.807
Tb927.3.980-1	46.8308	46.4784	46.7103	45.1841
Tb927.3.990-1	85.4764	84.6373	72.407	81.699
Tb927.3.1000-1	131.491	127.929	130.028	132.127
Tb927.3.1010-1	179.207	198.601	186.397	190.033
Tb927.3.1020-1	49.7994	50.7765	47.6142	53.1322
Tb927.3.1030-1	222.726	218.921	250.999	200.752
Tb927.3.1070-1	58.9746	57.9846	49.444	55.2789
Tb927.3.1080-1	161.842	154.018	182.334	151.73
Tb927.3.1090-1	97.8412	95.6701	97.3242	89.6461
Tb927.3.1100-1	37.2164	37.0985	39.64	39.7329
Tb927.3.1110-1	65.0714	68.9144	67.6718	63.4661
Tb927.3.1120-1	646.947	746.816	673.741	696.084
Tb927.3.1130-1	73.5582	73.0466	69.1159	71.8507
Tb927.3.1140-1	88.3351	90.6894	94.3476	93.4553
Tb927.3.1150-1	93.2007	89.4191	94.419	84.3871
Tb927.3.1160-1	52.9928	50.2526	66.2091	51.4132
Tb927.3.1170-1	65.5978	66.1699	78.6612	63.6821
Tb927.3.1180-1	42.8677	41.2359	43.1383	46.0127
Tb927.3.1190-1	27.4041	27.5457	33.8436	29.0014
Tb927.3.1200-1	54.7978	54.4034	54.0434	56.3715
Tb927.3.1210-1	74.7274	74.4966	82.31	77.7309
Tb927.3.1220-1	29.3012	29.2318	29.5579	32.4957
Tb927.3.1230-1	40.1005	37.8504	41.5975	37.7019
Tb927.3.1240-1	134.384	137.603	135.734	139.992
Tb927.3.1250-1	266.901	263.441	294.752	286.291
Tb927.3.1260-1	83.1396	95.0254	80.6181	79.9911
Tb927.3.1270-1	59.1752	55.9947	54.1511	55.3282
Tb927.3.1280-1	73.7096	70.7488	74.4246	68.7462
Tb927.3.1290-1	53.5763	52.6457	54.3575	54.882
Tb927.3.1300-1	94.3099	99.3017	90.4224	97.2308
Tb927.3.1310-1	16.4133	16.0436	19.7283	16.9505
Tb927.3.1320-1	41.889	41.4307	48.2488	43.6412
Tb927.3.1330-1	28.1245	26.6527	28.1341	29.9102
Tb927.3.1340-1	69.9418	71.2688	65.1992	70.3827
Tb927.3.1350-1	35.4684	29.5867	58.9056	33.608
Tb927.3.1360-1	48.1077	48.2169	36.9359	50.8229
Tb927.3.1370-1	3236.49	3530.98	3408.08	2917.14
Tb927.3.1380-1	883.606	912.586	1005.98	932.992
Tb927.3.1390-1	82.5654	80.8783	75.9861	85.0508
Tb927.3.1400-1	97.4278	98.3746	76.6668	100.259
Tb927.3.1410-1	1154.43	1179.98	1148.73	1095.11
Tb927.3.1420-1	14.544	14.1948	15.9834	15.1988
Tb927.3.1430-1	38.6794	41.1119	37.5932	40.9791
Tb927.3.1440-1	46.4605	44.5681	39.9583	47.8119
Tb927.3.1450-1	18.0331	19.0782	25.4863	20.2577
Tb927.3.1460-1	41.4903	42.5975	62.9427	39.4332
Tb927.3.1480-1	0.229336	0.145855	0.138681	0.105063
Tb927.3.1490-1	0.132942	0.0880725	0.117237	0.228387
Tb927.3.1530-1	33.6245	32.279	38.6838	32.4066
Tb927.3.1540-1	24.913	23.8901	20.0506	24.53
Tb927.3.1550-1	28.269	30.1642	27.0548	28.4353
Tb927.3.1560-1	76.8632	83.5134	63.6395	75.2573
Tb927.3.1570-1	25.9983	28.066	23.1934	27.8291
Tb927.3.1580-1	52.048	51.2237	41.5749	47.0461
Tb927.3.1590-1	91.7896	91.1648	128.773	96.9918
Tb927.3.1600-1	299.741	299.557	265.959	291.362
Tb927.3.1610-1	44.5973	44.9829	42.3143	45.9884
Tb927.3.1620-1	37.3189	37.8305	40.297	42.5664
Tb927.3.1630-1	7.0084	7.24935	5.49376	6.24301
Tb927.3.1640-1	25.4976	24.9211	20.4414	27.8751
Tb927.3.1650-1	21.7535	23.549	15.9378	19.0833
Tb927.3.1660-1	12.8205	12.9337	9.85537	12.597
Tb927.3.1670-1	48.0994	47.4429	45.8547	47.3439
Tb927.3.1680-1	377.082	364.242	362.798	359.341
Tb927.3.1690-1	741.323	767.457	664.666	753.505
Tb927.3.1700-1	37.3013	37.1647	43.6971	36.3874
Tb927.3.1710-1	99.0488	104.269	88.0202	98.5067
Tb927.3.1720-1	137.625	156.787	115.803	133.888
Tb927.3.1730-1	144.194	140.623	121.32	136.191
Tb927.3.1740-1	72.8456	70.2721	64.6351	68.4718
Tb927.3.1750-1	69.7652	66.0421	56.8327	65.9693
Tb927.3.1760-1	233.924	241.891	227.11	230.857
Tb927.3.1770-1	39.4903	39.968	33.6442	37.7479
Tb927.3.1780-1	239.785	235.46	215.668	215.777
Tb927.3.1790-1	463.707	457.091	490.792	463.808
Tb927.3.1800-1	34.3596	35.3181	35.4622	36.9271
Tb927.3.1810-1	88.0615	86.3903	87.8738	72.5637
Tb927.3.1820-1	96.4164	93.5418	105.516	82.6139
Tb927.3.1830-1	36.7939	36.0381	27.9126	35.9334
Tb927.3.1840-1	454.705	470.862	474.153	455.3
Tb927.3.1850-1	54.0561	60.6307	47.9142	59.2233
Tb927.3.1860-1	36.0169	34.8032	34.9347	34.7242
Tb927.3.1870-1	49.2973	53.9912	40.9081	52.5998
Tb927.3.1880-1	52.0372	49.2829	40.9079	52.1916
Tb927.3.1890-1	114.711	108.867	105.625	115.665
Tb927.3.1900-1	52.68	52.9717	58.7369	54.6557
Tb927.3.1910-1	10.2054	10.1126	8.08973	9.95475
Tb927.3.1920-1	164.738	163.772	156.283	157.216
Tb927.3.1930-1	70.429	68.4774	73.4332	72.0454
Tb927.3.1940-1	73.048	71.0374	75.9589	76.6134
Tb927.3.1960-1	99.0353	97.0903	93.7206	105.224
Tb927.3.1970-1	80.157	79.574	80.5742	75.5324
Tb927.3.1980-1	62.7178	57.0796	49.665	61.0457
Tb927.3.1990-1	61.94	61.3262	58.0259	62.5201
Tb927.3.2000-1	101.202	102.322	94.4016	97.7898
Tb927.3.2010-1	55.1384	54.5823	58.4556	59.5078
Tb927.3.2020-1	37.6948	37.6055	37.4227	37.3435
Tb927.3.2030-1	84.3955	82.3272	70.6349	90.4945
Tb927.3.2040-1	24.4836	24.6914	23.426	24.708
Tb927.3.2050-1	37.3811	36.9428	42.2153	38.7696
Tb927.3.2060-1	57.0158	58.2243	50.3391	55.243
Tb927.3.2070-1	26.0194	27.0484	29.2778	26.2834
Tb927.3.2080-1	244.796	247.57	246.822	258.084
Tb927.3.2090-1	59.7726	57.0969	70.8595	62.0208
Tb927.3.2100-1	320.48	353.303	295.495	356.226
Tb927.3.2110-1	58.0531	57.666	52.6674	60.2171
Tb927.3.2120-1	44.4401	42.8274	44.6245	43.2394
Tb927.3.2130-1	52.2529	53.0754	56.0151	56.5148
Tb927.3.2140-1	81.0165	79.2645	89.6978	76.518
Tb927.3.2150-1	133.111	123.018	158.243	129.492
Tb927.3.2160-1	93.3831	94.0646	82.6255	94.592
Tb927.3.2170-1	56.0133	54.1885	59.6625	52.0755
Tb927.3.2180-1	836.565	824.506	842.694	804.308
Tb927.3.2190-1	105.299	109.349	113.829	108.784
Tb927.3.2200-1	51.8559	52.2036	48.4205	47.1827
Tb927.3.2210-1	51.4316	49.51	56.3196	53.7041
Tb927.3.2220-1	177.602	170.804	186.364	158.941
Tb927.3.2230-1	596.879	570.209	621.816	590.67
Tb927.3.2240-1	52.7454	51.0522	56.9221	52.5957
Tb927.3.2250-1	15.5292	18.2896	19.9528	17.0055
Tb927.3.2260-1	50.6902	46.2524	57.4217	41.1481
Tb927.3.2270-1	98.6305	100.444	86.7429	93.6832
Tb927.3.2280-1	44.7712	44.4486	40.6606	42.3837
Tb927.3.2290-1	69.9525	70.0313	67.6843	62.9043
Tb927.3.2300-1	74.6045	71.5278	78.5768	70.357
Tb927.3.2310-1	218.76	208.503	229.069	201.78
Tb927.3.2320-1	49.0422	50.4502	36.1472	46.5423
Tb927.3.2330-1	33.9088	35.2685	32.097	32.3547
Tb927.3.2340-1	51.942	50.5199	53.0892	51.4577
Tb927.3.2350-1	44.7874	46.3987	55.2833	49.4184
Tb927.3.2360-1	32.6296	35.4334	29.7523	34.8227
Tb927.3.2370-1	260.773	268.206	233.223	225.984
Tb927.3.2380-1	72.705	77.873	64.9633	77.4562
Tb927.3.2390-1	111.555	112.172	106.933	104.318
Tb927.3.2400-1	71.7183	63.9654	62.9961	67.3469
Tb927.3.2410-1	72.5602	73.1585	61.3685	68.49
Tb927.3.2420-1	254.429	249.86	275.603	228.588
Tb927.3.2430-1	39.1969	38.6105	37.9445	36.6533
Tb927.3.2440-1	44.7329	43.3853	45.4538	47.9471
Tb927.3.2450-1	92.5013	86.0862	78.5548	84.8658
Tb927.3.2460-1	58.6302	61.8901	47.5654	53.2658
Tb927.3.2470-1	69.3644	64.6765	98.6096	62.9428
Tb927.3.2480-1	53.6091	60.5789	59.7085	56.7275
Tb927.3.2490-1	100.262	101.752	107.833	96.5545
Tb927.3.2500-1	0.37713	0.327069	0.863839	0.353395
Tb927.3.2550-1	0	0.0657125	0.124961	0
Tb927.3.2590-1	0	0	0.178865	0
Tb927.3.2600-1	79.2274	77.6228	87.7591	82.2448
Tb927.3.2610-1	23.5248	23.2612	18.3551	23.7217
Tb927.3.2620-1	22.2017	21.4653	20.0502	22.3224
Tb927.3.2630-1	44.666	43.7797	42.3777	48.5744
Tb927.3.2640-1	35.4143	33.1984	27.837	34.6364
Tb927.3.2650-1	866.889	828.846	713.006	829.58
Tb927.3.2660-1	65.447	61.0535	67.7412	66.5002
Tb927.3.2670-1	78.0407	81.5493	84.7852	81.7782
Tb927.3.2680-1	67.2453	62.6497	63.0919	62.5482
Tb927.3.2690-1	29.5739	28.8733	27.323	31.6162
Tb927.3.2700-1	76.0154	71.8073	56.6675	70.8715
Tb927.3.2710-1	28.9697	27.3627	26.3375	28.0162
Tb927.3.2720-1	46.0915	42.7607	32.2906	48.827
Tb927.3.2730-1	33.5532	33.4433	31.9517	37.19
Tb927.3.2740-1	115.733	118.41	102.29	124.749
Tb927.3.2750-1	39.5467	36.5057	56.8355	37.9105
Tb927.3.2760-1	44.6924	43.4224	39.8735	46.0696
Tb927.3.2770-1	44.7182	42.7555	41.531	47.3866
Tb927.3.2780-1	33.837	31.5481	30.9144	32.1137
Tb927.3.2790-1	27.7343	27.0099	24.3549	27.9889
Tb927.3.2800-1	31.4759	31.7291	22.8667	30.6339
Tb927.3.2810-1	26.003	24.1969	24.8355	28.1855
Tb927.3.2820-1	75.1019	71.9806	59.9122	77.7195
Tb927.3.2830-1	83.7662	88.8696	90.6466	90.7827
Tb927.3.2840-1	99.2859	96.5079	81.0547	91.4564
Tb927.3.2850-1	59.1242	61.0717	42.619	46.0908
Tb927.3.2860-1	61.0273	60.9588	58.4605	60.4927
Tb927.3.2870-1	63.0952	63.5403	62.0862	63.5269
Tb927.3.2880-1	708.573	708.725	584.859	679.581
Tb927.3.2890-1	180.49	175.722	141.28	155.879
Tb927.3.2900-1	344.795	331.509	318.371	318.409
Tb927.3.2910-1	92.9556	84.7706	67.0177	94.7717
Tb927.3.2920-1	33.6184	35.6778	24.0678	32.5333
Tb927.3.2930-1	9.61681	8.93444	6.32848	8.74652
Tb927.3.2940-1	36.4733	36.2863	27.0051	34.8963
Tb927.3.2950-1	48.7867	49.9142	43.0661	47.8348
Tb927.3.2960-1	326.295	328.054	282.884	334.738
Tb927.3.2970-1	58.5795	57.8564	45.7033	54.778
Tb927.3.2980-1	91.4318	82.3267	76.4372	86.1113
Tb927.3.2990-1	146.936	138.239	116.139	122.403
Tb927.3.3000-1	104.878	103.555	101.574	101.139
Tb927.3.3010-1	141.378	132.973	137.562	144.298
Tb927.3.3020-1	71.4124	70.943	53.2683	71.3274
Tb927.3.3030-1	182.918	162.385	188.495	168.227
Tb927.3.3040-1	185.615	182.895	156.795	182.531
Tb927.3.3050-1	22.5115	21.5155	22.3637	22.3561
Tb927.3.3060-1	28.8449	29.0652	27.187	26.4594
Tb927.3.3070-1	14.248	14.2803	13.6381	13.8406
Tb927.3.3080-1	59.4826	51.9629	41.3774	51.1484
Tb927.3.3090-1	49.7999	45.3975	42.4123	46.8255
Tb927.3.3110-1	57.1319	58.323	56.3949	58.8445
Tb927.3.3120-1	64.3484	67.9098	61.9212	69.9005
Tb927.3.3130-1	63.1898	64.2035	73.4379	65.2449
Tb927.3.3140-1	190.073	197.223	180.992	196.841
Tb927.3.3150-1	28.2243	27.1526	25.2251	25.3221
Tb927.3.3160-1	54.6405	57.3578	81.903	60.8911
Tb927.3.3170-1	65.5204	65.9352	72.3016	65.5685
Tb927.3.3180-1	26.251	25.4923	32.6854	28.3897
Tb927.3.3190-1	120.708	120.354	128.334	113.597
Tb927.3.3200-1	134.684	141.901	144.434	141.894
Tb927.3.3210-1	47.5938	50.6885	54.2007	47.1664
Tb927.3.3220-1	55.2549	51.645	58.95	53.4057
Tb927.3.3230-1	54.2622	55.842	67.2047	54.3718
Tb927.3.3240-1	402.955	407.746	376.197	368.831
Tb927.3.3250-1	62.4215	60.9552	53.9071	62.823
Tb927.3.3260-1	118.617	116.153	119.76	90.7448
Tb927.3.3270-1	230.942	230.699	254.681	256.692
Tb927.3.3280-1	74.931	77.7763	86.6501	85.5739
Tb927.3.3290-1	37.1134	37.5141	35.8714	36.0956
Tb927.3.3300-1	110.362	108.383	135.909	118.919
Tb927.3.3310-1	1846.55	1905.01	2000.93	2053.72
Tb927.3.3330-1	819.572	893.968	778.016	863.647
Tb927.3.3340-1	41.8931	40.431	49.2555	40.4697
Tb927.3.3350-1	44.3101	44.8981	61.5041	47.4735
Tb927.3.3360-1	41.1079	41.694	75.7704	43.0188
Tb927.3.3370-1	95.0019	89.5852	103.901	90.5124
Tb927.3.3380-1	29.0503	26.4559	26.3542	26.3274
Tb927.3.3390-1	45.4543	46.625	40.0095	43.3386
Tb927.3.3400-1	23.4719	23.1152	20.1349	20.6251
Tb927.3.3410-1	173.673	175.622	173.734	173.279
Tb927.3.3430-1	0.0789341	0.334675	0.397768	0.27121
Tb927.3.3440-1	95.7822	98.9904	107.884	97.5206
Tb927.3.3450-1	478.672	476.834	464.312	433.906
Tb927.3.3460-1	243.146	246.253	283.7	245.32
Tb927.3.3470-1	73.7341	81.9733	77.5634	73.9669
Tb927.3.3480-1	125.872	124.275	121.409	117.806
Tb927.3.3490-1	216.927	233.114	219.133	203.8
Tb927.3.3500-1	117.239	110.239	119.709	114.945
Tb927.3.3510-1	34.9075	31.9411	43.1355	30.277
Tb927.3.3520-1	38.5412	39.1383	40.4422	40.363
Tb927.3.3530-1	40.5162	41.2468	47.1909	40.1998
Tb927.3.3540-1	69.766	68.5261	84.4778	68.5751
Tb927.3.3550-1	26.7101	26.7669	30.0584	27.8392
Tb927.3.3560-1	89.7146	90.3527	112.574	90.1117
Tb927.3.3570-1	69.2993	65.9516	69.6752	66.7764
Tb927.3.3580-1	322.595	329.544	385.198	341.242
Tb927.3.3590-1	65.2205	60.3013	65.9152	58.778
Tb927.3.3600-1	94.9513	94.8542	77.3661	92.5138
Tb927.3.3610-1	139.517	134.648	189.562	150.21
Tb927.3.3620-1	104.03	102.021	92.6449	108.548
Tb927.3.3630-1	105.799	111.413	131.707	110.146
Tb927.3.3640-1	36.1082	37.8339	33.1345	35.3376
Tb927.3.3650-1	43.1388	39.9493	41.8098	42.2174
Tb927.3.3660-1	121.217	116.703	120.361	127.857
Tb927.3.3670-1	64.3804	56.8954	94.0282	55.0208
Tb927.3.3680-1	208.569	195.948	189.978	198.198
Tb927.3.3690-1	195.168	192.536	193.658	203.558
Tb927.3.3700-1	35.1601	36.9924	31.8398	28.8062
Tb927.3.3710-1	95.0367	99.126	84.3181	93.3562
Tb927.3.3720-1	90.8505	87.3057	77.4241	95.3694
Tb927.3.3730-1	31.5073	32.3915	30.2202	33.8363
Tb927.3.3740-1	73.2311	72.1866	67.5141	76.4219
Tb927.3.3750-1	347.547	368.232	355.531	364.839
Tb927.3.3760-1	866.191	913.881	915.359	938.538
Tb927.3.3800-1	45.5249	45.7144	37.1115	41.111
Tb927.3.3810-1	57.2187	59.7289	45.9283	63.5402
Tb927.3.3820-1	123.391	121.776	123.014	137.919
Tb927.3.3830-1	43.3092	44.692	40.2553	42.1761
Tb927.3.3840-1	46.1452	47.6422	35.6699	45.8064
Tb927.3.3850-1	34.5188	31.9962	35.0657	36.8009
Tb927.3.3860-1	32.584	32.8346	36.3973	33.4
Tb927.3.3870-1	28.9812	29.9376	25.7906	31.7293
Tb927.3.3880-1	334.694	319.419	314.317	308.959
Tb927.3.3890-1	135.301	121.629	111.384	122.651
Tb927.3.3900-1	106.889	108.234	104.802	111.12
Tb927.3.3910-1	50.6074	53.643	50.2743	52.4136
Tb927.3.3920-1	46.0039	43.5131	42.5939	48.1581
Tb927.3.3930-1	20.8896	21.873	14.6446	20.8296
Tb927.3.3940-1	9.0054	9.8363	7.27928	8.66471
Tb927.3.3950-1	55.4894	57.2769	65.5602	51.5302
Tb927.3.3960-1	41.9871	42.2975	30.5157	45.5374
Tb927.3.3970-1	126.564	122.614	117.823	117.246
Tb927.3.3980-1	48.3856	47.5792	39.9043	55.9298
Tb927.3.3990-1	64.8835	63.6943	42.9821	63.8976
Tb927.3.4000-1	261.011	267.494	251.429	240.724
Tb927.3.4010-1	2.34318	2.04543	4.02856	1.42075
Tb927.3.4020-1	6.12799	6.3338	13.4347	6.68898
Tb927.3.4030-1	55.85	53.2611	58.1705	57.4712
Tb927.3.4040-1	92.4965	91.4064	98.2763	97.4845
Tb927.3.4050-1	69.8462	67.8807	65.2837	75.5924
Tb927.3.4060-1	31.6842	29.7057	25.4664	30.9173
Tb927.3.4070-1	84.8658	85.3885	75.4678	83.9029
Tb927.3.4080-1	213.666	226.131	207.521	219.05
Tb927.3.4090-1	105.219	107.317	98.4535	104.506
Tb927.3.4100-1	101.471	103.835	95.046	102.34
Tb927.3.4110-1	55.9924	56.5259	47.5928	50.8224
Tb927.3.4120-1	63.8183	65.3753	53.0174	63.069
Tb927.3.4130-1	145.704	141.611	134.081	147.959
Tb927.3.4140-1	71.0238	73.2356	67.6856	76.7231
Tb927.3.4150-1	36.4553	38.1315	25.8191	39.6836
Tb927.3.4160-1	131.677	129.072	112.61	132.025
Tb927.3.4170-1	119.588	123.403	104.677	115.454
Tb927.3.4180-1	26.5558	29.8377	22.7161	28.0193
Tb927.3.4190-1	85.0959	81.6681	96.2484	84.1254
Tb927.3.4200-1	169.525	182.74	174.923	183.931
Tb927.3.4210-1	24.3705	23.0614	24.9558	24.6367
Tb927.3.4220-1	56.1858	55.3732	52.5707	53.6426
Tb927.3.4230-1	34.6796	34.3665	39.4931	33.987
Tb927.3.4240-1	91.0515	90.7137	64.0592	88.5772
Tb927.3.4250-1	194.031	199.474	175.059	186.104
Tb927.3.4260-1	119.247	116.571	124.298	122.878
Tb927.3.4270-1	74.9752	74.4819	95.5288	72.0663
Tb927.3.4280-1	47.5461	48.7882	41.0496	48.5573
Tb927.3.4290-1	194.008	202.914	207.034	182.771
Tb927.3.4340-1	81.6117	81.6431	72.735	75.2711
Tb927.3.4350-1	46.5656	42.9387	41.3583	45.1672
Tb927.3.4370-1	23.1404	23.8153	21.6994	22.87
Tb927.3.4380-1	53.8541	54.9258	47.9767	49.4664
Tb927.3.4390-1	55.8092	60.1523	73.581	59.3088
Tb927.3.4400-1	6.58149	6.65735	9.17268	5.29798
Tb927.3.4410-1	38.7027	37.1172	37.0871	35.1092
Tb927.3.4420-1	24.7377	26.2215	26.6268	26.7561
Tb927.3.4430-1	33.9305	34.3117	30.7367	36.0521
Tb927.3.4440-1	71.3264	70.2548	62.7771	71.2941
Tb927.3.4450-1	106.473	99.3195	103.13	103.254
Tb927.3.4460-1	39.5434	40.6945	34.2608	40.7721
Tb927.3.4470-1	27.0707	28.461	31.0856	32.2342
Tb927.3.4480-1	64.8764	73.2108	68.5079	71.7984
Tb927.3.4490-1	41.2173	39.9803	37.4335	40.7886
Tb927.3.4500-1	71.9851	89.016	116.646	83.7908
Tb927.3.4510-1	23.6878	22.1268	23.0827	23.0556
Tb927.3.4520-1	79.0781	83.3671	94.1501	83.8029
Tb927.3.4530-1	33.9417	33.2231	27.7406	36.6868
Tb927.3.4540-1	26.6343	27.6239	28.0547	28.2517
Tb927.3.4550-1	19.16	19.2023	18.5209	18.1486
Tb927.3.4560-1	17.4005	18.3759	17.2123	16.6319
Tb927.3.4570-1	22.747	22.2951	21.1416	24.4563
Tb927.3.4580-1	23.1213	24.408	22.3662	24.244
Tb927.3.4590-1	13.8872	15.2846	14.8011	15.7018
Tb927.3.4600-1	31.0252	30.048	39.922	31.1995
Tb927.3.4610-1	7.95255	8.55947	10.3308	9.56421
Tb927.3.4620-1	20.7728	19.9847	27.0183	20.879
Tb927.3.4630-1	21.6125	20.7365	29.4728	21.6541
Tb927.3.4640-1	30.803	28.5242	28.8868	28.4793
Tb927.3.4650-1	124.881	124.658	138.25	122.154
Tb927.3.4660-1	26.1527	27.7456	26.6788	23.9361
Tb927.3.4670-1	22.0898	23.2135	23.6346	21.5299
Tb927.3.4680-1	99.5419	109.482	135.206	97.8634
Tb927.3.4690-1	23.7455	22.1934	27.9709	20.5764
Tb927.3.4700-1	20.1175	21.0244	32.4263	18.0194
Tb927.3.4710-1	28.1747	27.409	30.9316	28.2456
Tb927.3.4720-1	37.2177	38.0133	45.6452	37.2855
Tb927.3.4740-1	24.2783	22.7209	28.6864	22.0252
Tb927.3.4750-1	52.0024	53.2238	72.1193	54.298
Tb927.3.4760-1	85.4241	84.4521	102.862	81.3695
Tb927.3.4800-1	14.9781	13.9732	14.0584	13.2671
Tb927.3.4810-1	32.6509	28.9848	29.0527	30.3322
Tb927.3.4820-1	68.9038	65.3711	91.9368	68.0412
Tb927.3.4830-1	16.8351	17.3332	15.7509	17.4844
Tb927.3.4840-1	53.2124	53.7698	76.3418	53.828
Tb927.3.4850-1	49.5954	53.2147	67.497	49.143
Tb927.3.4860-1	13.1035	12.462	13.8299	11.2556
Tb927.3.4870-1	25.1188	28.1185	26.2623	26.4832
Tb927.3.4880-1	129.609	120.397	150.814	119.042
Tb927.3.4890-1	18.8087	19.3753	23.0946	17.6732
Tb927.3.4900-1	63.2986	63.3018	64.0934	58.9792
Tb927.3.4910-1	121.575	115.006	152.182	104.485
Tb927.3.4920-1	138.059	133.051	146.688	134.939
Tb927.3.4930-1	45.7319	44.4126	43.0137	44.5649
Tb927.3.4940-1	40.4404	41.0816	48.9129	41.6308
Tb927.3.4950-1	78.0873	77.2875	70.951	76.0119
Tb927.3.4960-1	34.5077	32.7159	38.4417	32.7073
Tb927.3.4970-1	71.5837	71.2654	79.5143	74.181
Tb927.3.4990-1	125.265	121.689	129.508	117.489
Tb927.3.5000-1	63.3338	59.9754	55.8671	63.4041
Tb927.3.5010-1	254.877	268.682	267.81	256.084
Tb927.3.5020-1	51.8006	52.7909	59.5616	57.106
Tb927.3.5030-1	47.4999	43.8166	51.8775	50.1878
Tb927.3.5040-1	112.65	114.95	106.099	113.717
Tb927.3.5050-1	4940.06	5056.59	5295.22	4854.68
Tb927.3.5060-1	155.312	151.189	150.004	159.202
Tb927.3.5070-1	75.8867	76.1851	78.9537	74.2999
Tb927.3.5080-1	24.3461	23.6965	18.21	25.0193
Tb927.3.5090-1	188.095	201.547	179.188	191.906
Tb927.3.5100-1	43.8097	43.9241	46.9076	47.592
Tb927.3.5110-1	72.9397	76.9299	61.1521	75.5072
Tb927.3.5120-1	32.7799	34.4408	29.6308	35.6514
Tb927.3.5130-1	99.2637	90.9028	94.1939	97.2348
Tb927.3.5140-1	30.8366	28.8575	22.8651	30.8134
Tb927.3.5150-1	97.4544	96.8439	83.3645	96.9173
Tb927.3.5160-1	31.8441	30.1593	29.6414	34.2641
Tb927.3.5170-1	95.7253	96.6008	70.1677	94.5356
Tb927.3.5180-1	803.996	800.121	719.717	809.021
Tb927.3.5190-1	91.6709	89.5933	82.3279	91.1306
Tb927.3.5200-1	131.241	128.73	106.694	129.381
Tb927.3.5210-1	53.1575	49.2634	39.4625	43.5285
Tb927.3.5220-1	42.6432	41.0475	35.1953	41.1306
Tb927.3.5230-1	72.2574	69.9682	58.4256	75.242
Tb927.3.5240-1	81.9499	83.3543	79.9127	85.4948
Tb927.3.5250-1	9.52707	9.32937	8.09197	9.91942
Tb927.3.5260-1	79.4091	80.253	60.6719	77.6476
Tb927.3.5270-1	150.426	146.118	131.376	140.803
Tb927.3.5280-1	119.045	116.906	106.771	121.873
Tb927.3.5290-1	51.4333	48.3052	44.3654	50.7452
Tb927.3.5300-1	183.638	188.415	172.187	183.986
Tb927.3.5310-1	12.2247	11.4236	11.723	11.9633
Tb927.3.5320-1	92.3213	87.5486	87.5379	92.0365
Tb927.3.5330-1	107.531	105.743	87.3048	96.7892
Tb927.3.5340-1	431.773	429.526	450.586	425.73
Tb927.3.5350-1	356.708	373.624	304.645	338.272
Tb927.3.5360-1	127.078	122.455	112.003	123.943
Tb927.3.5370-1	252.336	274.072	256.538	253.791
Tb927.3.5380-1	64.6071	62.0371	55.5781	61.5971
Tb927.3.5390-1	33.2114	31.8024	27.0768	31.8118
Tb927.3.5400-1	76.6264	75.7979	74.2427	68.059
Tb927.3.5410-1	124.453	133.682	126.368	127.139
Tb927.3.5420-1	36.7651	37.0283	36.4785	38.0478
Tb927.3.5430-1	160.275	146.186	171.644	142.174
Tb927.3.5440-1	38.6183	38.3889	37.6151	37.0569
Tb927.3.5450-1	22.2054	24.2089	23.9456	23.6523
Tb927.3.5460-1	60.9389	61.5893	61.2861	63.806
Tb927.3.5470-1	141.784	154.05	128.669	137.471
Tb927.3.5480-1	39.645	39.2215	34.5445	40.3391
Tb927.3.5490-1	98.8124	97.395	102.3	98.5637
Tb927.3.5500-1	104.556	105.591	111.206	98.8167
Tb927.3.5510-1	38.4409	40.2447	32.5692	39.2169
Tb927.3.5520-1	144.356	147.966	174.026	144.582
Tb927.3.5530-1	21.9629	23.8994	27.1498	22.9833
Tb927.3.5540-1	85.5964	80.6975	82.534	76.1483
Tb927.3.5550-1	289.39	288.681	272.846	285.297
Tb927.3.5560-1	298.442	274.726	261.337	282.41
Tb927.3.5570-1	110.694	107.574	91.4311	104.079
Tb927.3.5580-1	203.058	199.334	203.318	201.703
Tb927.3.5590-1	59.5735	60.3556	58.94	59.8963
Tb927.3.5600-1	90.4945	91.3726	96.9395	93.6392
Tb927.3.5610-1	88.6493	90.445	91.5389	84.4062
Tb927.3.5620-1	66.905	67.6223	87.3402	64.6995
Tb927.3.5630-1	54.7418	54.8889	50.7419	48.0934
Tb927.3.5640-1	107.544	109.62	115.931	117.475
Tb927.3.5650-1	30.5986	29.4784	33.5312	30.4299
Tb927.3.5660-1	28.8635	27.9682	34.5774	25.7824
Tb927.3.5670-1	0.303051	0.642457	3.35972	0.555335
Tb927.3.5690-1	0.123051	0.34782	0.661424	0.281862
Tb927.3.5700-1	0	0	0	0
Tb927.3.5740-1	0.263625	0.419157	0.664233	0.603859
Tb927.3.5760-1	0	0	0	0
Tb927.3.5770-1	5.3947	8.19623	8.33679	6.17856
Tb927.3.5780-1	6.71119	5.56018	8.94073	5.03587
Tb927.4.120-1	22.2263	25.0683	41.6014	23.8256
Tb927.4.140-1	0.610187	1.45527	1.69118	1.3977
Tb927.4.150-1	13.003	11.3507	15.225	11.3883
Tb927.4.170-1	0.468161	0.248121	0.707752	0.536185
Tb927.4.180-1	37.4585	37.278	51.6005	38.0304
Tb927.4.310-1	6.17868	6.04885	9.33661	6.27006
Tb927.4.320-1	130.323	124.505	160.345	122.465
Tb927.4.330-1	51.9129	47.4147	83.5396	47.712
Tb927.4.340-1	20.8372	22.4	28.9727	23.1888
Tb927.4.350-1	18.6446	17.9535	21.6136	18.5432
Tb927.4.360-1	152.049	155.229	175.35	140.221
Tb927.4.370-1	23.951	25.3169	24.0381	26.0557
Tb927.4.380-1	34.3482	30.7641	33.1838	26.3036
Tb927.4.390-1	157.234	158.548	136.832	138.748
Tb927.4.400-1	133.051	140.658	129.404	139.258
Tb927.4.410-1	181.979	173.827	168.429	160.595
Tb927.4.420-1	8.02334	7.91418	9.40189	7.71347
Tb927.4.430-1	297.819	307.732	308.153	290.752
Tb927.4.440-1	249.546	257.383	255.379	247.276
Tb927.4.450-1	53.3507	50.2058	54.6411	50.7016
Tb927.4.460-1	89.0026	87.2346	74.413	85.0416
Tb927.4.470-1	126.086	123.45	159.677	90.1187
Tb927.4.480-1	75.8079	78.0081	68.0049	77.8803
Tb927.4.490-1	49.1134	47.0003	45.3614	48.1492
Tb927.4.500-1	25.9878	25.0424	21.3026	29.836
Tb927.4.510-1	90.5538	112.413	103.786	91.0958
Tb927.4.520-1	127.647	135.022	123.753	125.462
Tb927.4.530-1	63.2604	61.4788	61.32	64.3275
Tb927.4.540-1	49.7285	49.6714	55.6609	49.3903
Tb927.4.550-1	147.096	145.995	118.242	129.435
Tb927.4.560-1	17.8328	18.4469	20.6169	18.6644
Tb927.4.570-1	43.0646	47.0652	35.7728	47.5047
Tb927.4.580-1	48.8378	49.2059	32.4295	50.2168
Tb927.4.590-1	171.093	160.129	191.565	168.727
Tb927.4.600-1	177.222	176.584	160.498	179.747
Tb927.4.610-1	55.6011	55.8873	47.8043	59.1996
Tb927.4.620-1	11.5272	11.2243	10.399	11.2273
Tb927.4.630-1	88.3832	84.1066	69.4581	86.9117
Tb927.4.640-1	60.054	63.0036	46.783	62.8691
Tb927.4.650-1	113.139	112.613	90.9989	121.361
Tb927.4.660-1	68.5543	68.5666	59.1878	66.582
Tb927.4.670-1	68.715	65.7845	55.3615	70.5794
Tb927.4.680-1	36.189	36.9845	32.4101	39.4306
Tb927.4.690-1	67.9241	64.6949	52.3085	69.5752
Tb927.4.700-1	57.0653	51.9454	44.5386	55.6308
Tb927.4.710-1	4.3939	3.24453	2.73664	4.12765
Tb927.4.720-1	347.742	371.588	330.333	320.229
Tb927.4.730-1	46.2653	46.9679	39.7174	48.099
Tb927.4.740-1	208.176	212.168	198.09	219.095
Tb927.4.750-1	440.312	451.839	375.82	419.194
Tb927.4.760-1	97.1019	98.3149	88.7532	101.653
Tb927.4.770-1	43.5044	43.9559	39.0721	45.9353
Tb927.4.780-1	214.859	207.331	176.45	220.946
Tb927.4.790-1	65.1189	65.9644	59.2526	71.5552
Tb927.4.800-1	15.4699	15.4831	18.5377	16.4059
Tb927.4.820-1	33.5507	33.6796	35.4259	36.3904
Tb927.4.830-1	153.402	162.456	147.835	158.539
Tb927.4.840-1	99.0472	98.8905	88.7918	105.382
Tb927.4.850-1	128.009	120.915	88.4703	110.82
Tb927.4.860-1	106.584	103.893	118.103	106.263
Tb927.4.870-1	15.9319	15.9584	18.2016	15.7556
Tb927.4.880-1	41.5586	42.7227	35.632	40.808
Tb927.4.890-1	320.456	325.535	286.64	291.551
Tb927.4.900-1	108.613	116.183	99.1443	110.119
Tb927.4.910-1	91.4872	91.1433	69.5787	85.2674
Tb927.4.920-1	201.512	194.336	191.134	190.204
Tb927.4.930-1	85.533	85.4374	100.32	79.2199
Tb927.4.940-1	118.899	121.597	127.572	115.678
Tb927.4.950-1	69.429	69.2541	65.5952	74.7326
Tb927.4.960-1	19.9907	18.8463	19.7994	18.7146
Tb927.4.970-1	67.2334	63.0756	72.7102	57.483
Tb927.4.980-1	95.3279	92.7123	89.3627	93.1295
Tb927.4.990-1	75.774	70.8892	61.2041	69.3741
Tb927.4.1000-1	92.04	90.6895	78.4627	98.7595
Tb927.4.1010-1	47.3708	59.9106	70.2008	48.0002
Tb927.4.1020-1	142.79	138.605	158.681	147.006
Tb927.4.1030-1	46.2886	43.9031	42.9831	41.4086
Tb927.4.1040-1	93.7359	98.1521	94.6353	79.7021
Tb927.4.1050-1	63.2108	60.9595	71.7924	62.8706
Tb927.4.1060-1	28.2868	27.202	33.3513	28.3049
Tb927.4.1070-1	74.1032	75.9252	74.6173	69.0147
Tb927.4.1080-1	162.476	159.409	190.468	166.411
Tb927.4.1090-1	54.0501	51.7398	60.7017	53.7494
Tb927.4.1100-1	1614.18	1751.39	1794.21	1811.5
Tb927.4.1110-1	76.9148	73.6133	70.4685	72.913
Tb927.4.1120-1	131.312	128.558	147.719	131.941
Tb927.4.1130-1	140.429	157.781	161.478	162.519
Tb927.4.1140-1	75.6748	75.3428	74.3407	70.5332
Tb927.4.1150-1	38.2964	37.7232	38.3572	37.4065
Tb927.4.1160-1	12.8	12.5229	13.4875	13.6506
Tb927.4.1170-1	42.447	47.2788	50.3864	41.1601
Tb927.4.1180-1	65.5802	67.5865	62.5518	64.3262
Tb927.4.1190-1	55.7708	59.2572	71.3002	60.3681
Tb927.4.1210-1	0.220162	0.0777894	0.22189	0
Tb927.4.1220-1	124.531	138.617	124.512	113.552
Tb927.4.1230-1	35.671	35.4578	35.8469	35.1782
Tb927.4.1240-1	160.964	161.594	126.396	131.379
Tb927.4.1250-1	44.8238	45.903	45.3256	48.1144
Tb927.4.1260-1	112.544	128.145	103.788	122.91
Tb927.4.1270-1	251.611	244.961	256.411	247.167
Tb927.4.1280-1	139.952	144.199	145.337	146.374
Tb927.4.1290-1	54.1742	54.5456	45.9889	52.792
Tb927.4.1300-1	837.517	898.999	917.76	902.817
Tb927.4.1310-1	86.5716	86.2773	95.6184	88.1504
Tb927.4.1320-1	37.6383	40.2601	37.1659	41.9611
Tb927.4.1330-1	219.739	224.744	215.457	215.527
Tb927.4.1340-1	94.4908	94.1298	111.205	101.747
Tb927.4.1350-1	115.686	116.965	120.887	120.133
Tb927.4.1360-1	324.27	334.225	311.735	323.734
Tb927.4.1370-1	158.454	154.704	162.758	161.12
Tb927.4.1380-1	87.8626	92.3153	67.0944	78.6303
Tb927.4.1390-1	44.7377	44.9278	41.0496	44.7522
Tb927.4.1400-1	26.8883	26.5657	26.1198	32.7178
Tb927.4.1410-1	53.9383	53.827	58.684	56.3815
Tb927.4.1420-1	156.182	154.037	178.997	169.776
Tb927.4.1430-1	85.2023	85.147	81.2806	85.1893
Tb927.4.1440-1	60.7655	56.167	60.3788	56.6873
Tb927.4.1450-1	55.8509	53.6766	46.6267	49.6695
Tb927.4.1460-1	73.7839	76.2117	73.2891	74.3366
Tb927.4.1470-1	108.708	113.429	100.914	103.662
Tb927.4.1480-1	48.5634	49.1811	55.0555	50.9829
Tb927.4.1490-1	29.3337	27.1619	28.7936	26.0529
Tb927.4.1500-1	35.1002	34.6368	44.8744	35.2873
Tb927.4.1510-1	58.8532	58.4029	65.9224	60.7159
Tb927.4.1520-1	81.8028	77.4791	85.14	82.2232
Tb927.4.1530-1	62.0388	59.0018	59.2986	57.2652
Tb927.4.1540-1	63.3489	62.7099	67.5558	62.503
Tb927.4.1550-1	81.3997	86.4102	83.3459	88.7351
Tb927.4.1560-1	30.5475	34.0176	24.3796	31.1568
Tb927.4.1570-1	73.125	70.1791	58.9764	72.5801
Tb927.4.1580-1	158.2	146.857	161.266	162.232
Tb927.4.1600-1	181.176	194.8	173.806	174.881
Tb927.4.1610-1	100.731	94.4612	99.7734	103.058
Tb927.4.1620-1	39.0118	36.5748	33.1576	41.4865
Tb927.4.1630-1	134.822	129.908	139.048	131.441
Tb927.4.1640-1	152.369	151.929	125.958	155.266
Tb927.4.1650-1	65.7816	63.9915	46.6495	65.4899
Tb927.4.1660-1	97.6043	97.2328	92.1667	103.448
Tb927.4.1670-1	263.687	264.833	235.635	249.396
Tb927.4.1680-1	147.408	149.881	133.833	155.659
Tb927.4.1690-1	132.74	131.032	117.092	136.131
Tb927.4.1700-1	42.9242	46.2466	33.5861	46.6705
Tb927.4.1710-1	170.037	174.317	144.777	173.175
Tb927.4.1720-1	95.6961	101.313	85.9305	97.5167
Tb927.4.1730-1	93.7639	92.4625	70.6396	101.946
Tb927.4.1740-1	126.459	128.465	117.553	141.341
Tb927.4.1750-1	92.4219	96.5266	78.349	95.6574
Tb927.4.1760-1	189.214	177.702	148.264	193.58
Tb927.4.1770-1	576.407	553.782	451.026	428.887
Tb927.4.1780-1	58.2621	55.449	48.5197	59.4631
Tb927.4.1790-1	1836.32	1970.87	2067.82	1862.81
Tb927.4.1810-1	332.215	362.404	312.334	341.68
Tb927.4.1820-1	40.9991	38.3469	36.9405	40.8171
Tb927.4.1830-1	399.655	405.464	368.649	368.505
Tb927.4.1840-1	40.6949	41.0907	36.2411	41.2038
Tb927.4.1850-1	149.507	148.956	141.606	149.693
Tb927.4.1860-1	4319.8	4430.47	4639.26	4074.58
Tb927.4.1870-1	51.922	46.3749	37.3965	42.5696
Tb927.4.1880-1	26.888	30.704	21.7059	29.3767
Tb927.4.1890-1	125.509	124.275	105.513	130.615
Tb927.4.1900-1	112.615	103.843	112.598	107.904
Tb927.4.1910-1	15.9693	15.7476	12.3934	13.8925
Tb927.4.1920-1	122.309	122.921	145.735	130.393
Tb927.4.1930-1	350.208	323.772	353.959	313.607
Tb927.4.1940-1	59.3205	66.4914	53.7676	67.2623
Tb927.4.1950-1	106.502	110.865	103.576	113.961
Tb927.4.1960-1	93.9443	93.5418	74.4319	90.3919
Tb927.4.1970-1	70.8547	68.9848	72.2629	69.9168
Tb927.4.1980-1	64.0159	63.4451	68.745	68.3649
Tb927.4.1990-1	32.3501	31.1691	35.7029	33.2563
Tb927.4.2000-1	279.536	268.461	260.183	261.753
Tb927.4.2010-1	384.046	391.161	348.922	342.582
Tb927.4.2020-1	93.5741	94.3001	86.8098	92.0945
Tb927.4.2030-1	325.217	324.855	276.928	321.258
Tb927.4.2040-1	1250.33	1224.22	1177.97	1175.65
Tb927.4.2050-1	261.577	232.602	234.844	229.9
Tb927.4.2060-1	121.635	122.826	122.939	123.547
Tb927.4.2070-1	14.2317	15.0111	13.7477	12.9287
Tb927.4.2080-1	112.041	113.097	123.405	108.914
Tb927.4.2090-1	0.157868	0	0.318214	0.0904033
Tb927.4.2100-1	21.5111	25.0442	37.5844	26.5551
Tb927.4.2110-1	53.2723	55.7368	57.8604	60.5685
Tb927.4.2120-1	46.1408	44.9324	42.1202	45.9258
Tb927.4.2130-1	92.781	94.1508	76.0941	87.9343
Tb927.4.2140-1	48.027	49.1826	46.3397	45.685
Tb927.4.2150-1	83.3219	84.3726	70.2144	81.2121
Tb927.4.2160-1	103.75	103.959	122.536	109.774
Tb927.4.2170-1	163.023	153.832	174.046	176.933
Tb927.4.2180-1	4917.29	5169.65	5451.39	4763.39
Tb927.4.2190-1	51.0501	50.6847	53.9932	54.5278
Tb927.4.2200-1	22.4356	23.2908	26.0734	24.626
Tb927.4.2210-1	132.882	132.847	134.609	133.725
Tb927.4.2220-1	48.326	50.2667	45.8368	49.5333
Tb927.4.2230-1	57.1817	57.1127	59.5354	52.7459
Tb927.4.2240-1	245.63	248.88	240.418	257.459
Tb927.4.2250-1	85.1184	82.1238	80.6244	87.3372
Tb927.4.2260-1	166.259	159.638	145.805	156.513
Tb927.4.2270-1	76.9489	78.576	75.2358	76.7036
Tb927.4.2280-1	56.3272	57.3012	56.3405	53.8341
Tb927.4.2290-1	95.2822	89.0267	82.6931	91.9746
Tb927.4.2300-1	53.0585	49.4629	46.759	52.0365
Tb927.4.2310-1	154.689	135.53	178.087	141.062
Tb927.4.2320-1	264.605	242.762	256.584	249.541
Tb927.4.2330-1	259.8	268.811	282.617	298.701
Tb927.4.2340-1	74.3877	75.4572	66.2049	73.7856
Tb927.4.2350-1	44.2828	42.3213	46.4206	47.0841
Tb927.4.2360-1	97.9127	88.543	103.455	88.7912
Tb927.4.2370-1	48.786	46.5135	39.7362	50.3116
Tb927.4.2380-1	33.4312	33.2491	29.0084	35.7013
Tb927.4.2390-1	91.9303	97.2897	81.9703	98.7374
Tb927.4.2400-1	42.2501	39.457	43.5105	43.9822
Tb927.4.2410-1	47.1579	50.663	56.0547	51.4117
Tb927.4.2420-1	109.384	109.821	87.9219	95.9429
Tb927.4.2430-1	58.3278	56.949	58.0126	57.4733
Tb927.4.2440-1	98.1399	96.3266	83.4853	102.424
Tb927.4.2450-1	229.485	226.449	257.324	244.487
Tb927.4.2460-1	6.49823	6.4072	5.43288	6.60878
Tb927.4.2470-1	31.0396	28.7607	32.9719	32.2779
Tb927.4.2480-1	43.9277	41.6795	39.0559	44.6618
Tb927.4.2490-1	35.2798	34.1095	26.3468	36.855
Tb927.4.2500-1	25.2561	24.4034	25.4136	25.7358
Tb927.4.2510-1	18.0631	17.319	16.3489	17.8446
Tb927.4.2520-1	57.2437	55.8608	59.7593	56.2951
Tb927.4.2530-1	859.172	868.441	917.033	973.645
Tb927.4.2540-1	167.388	164.131	158.31	170.846
Tb927.4.2550-1	104.933	102.002	104.053	104.289
Tb927.4.2560-1	27.3443	23.318	24.2449	27.2843
Tb927.4.2570-1	25.9688	28.2348	25.3155	28.8724
Tb927.4.2580-1	19.0909	18.807	19.7571	19.2553
Tb927.4.2590-1	18.8577	17.9227	16.4929	19.1317
Tb927.4.2600-1	9.90122	10.6011	10.8189	10.4331
Tb927.4.2610-1	40.1169	40.7592	44.3159	47.8519
Tb927.4.2620-1	67.4938	70.2448	64.3223	76.7909
Tb927.4.2630-1	48.3709	44.3838	65.4492	45.2479
Tb927.4.2640-1	47.7579	48.0605	49.5708	50.5141
Tb927.4.2650-1	36.5045	33.6056	31.1463	38.8591
Tb927.4.2660-1	290.541	266.874	295.101	276.433
Tb927.4.2670-1	94.6105	104.803	81.6697	101.106
Tb927.4.2680-1	64.6989	63.5672	59.1722	62.8308
Tb927.4.2690-1	36.171	33.4021	26.4576	25.82
Tb927.4.2700-1	62.5721	65.7591	60.3708	66.6967
Tb927.4.2710-1	162.754	167.34	133.912	155.588
Tb927.4.2720-1	39.8677	41.0534	46.6893	42.2775
Tb927.4.2730-1	39.548	38.7699	36.1822	39.2409
Tb927.4.2740-1	737.995	833.251	711.527	701.369
Tb927.4.2750-1	33.2628	34.6824	37.0815	30.9432
Tb927.4.2760-1	62.0734	62.0761	62.3979	60.1412
Tb927.4.2770-1	245.372	261.774	249.138	252.518
Tb927.4.2780-1	47.3381	47.1211	51.8613	48.1618
Tb927.4.2790-1	48.3282	46.3796	56.3412	50.1126
Tb927.4.2800-1	39.3361	40.1294	37.4532	41.5395
Tb927.4.2810-1	70.1801	65.6253	60.2884	65.0034
Tb927.4.2820-1	37.7897	37.9022	38.3048	40.9839
Tb927.4.2830-1	70.0486	71.7691	57.5049	71.1115
Tb927.4.2840-1	182.09	194.797	177.28	185.348
Tb927.4.2850-1	63.8621	61.8266	62.9187	66.119
Tb927.4.2860-1	47.4013	50.3687	50.447	53.7526
Tb927.4.2870-1	87.7225	84.1674	80.0757	96.417
Tb927.4.2880-1	46.453	42.9925	56.8867	46.4003
Tb927.4.2890-1	61.6965	64.0994	70.711	65.1253
Tb927.4.2900-1	31.3297	30.159	30.6605	33.9942
Tb927.4.2910-1	65.0288	65.3132	58.5922	67.8325
Tb927.4.2920-1	48.9434	49.4683	49.7661	47.2591
Tb927.4.2930-1	91.942	93.0656	91.3555	82.8347
Tb927.4.2940-1	23.9345	21.9146	21.9181	21.1263
Tb927.4.2950-1	18.1069	18.2927	18.1492	18.8571
Tb927.4.2960-1	44.5137	50.2507	39.928	43.4618
Tb927.4.2970-1	38.2248	41.8454	34.4931	43.5938
Tb927.4.2980-1	17.8225	17.2693	14.3798	16.9064
Tb927.4.2990-1	11.6928	11.6356	11.9012	12.7167
Tb927.4.3000-1	18.4768	20.0813	17.741	19.1239
Tb927.4.3010-1	44.3725	43.1029	46.5229	44.2209
Tb927.4.3020-1	14.0289	13.8318	15.9242	14.0171
Tb927.4.3030-1	28.534	27.6235	28.642	28.628
Tb927.4.3040-1	39.346	39.4007	33.2117	41.1379
Tb927.4.3050-1	165.898	182.163	148.573	143.455
Tb927.4.3060-1	319.188	333.698	311.959	343.86
Tb927.4.3070-1	53.2181	53.2693	49.3693	57.5915
Tb927.4.3080-1	56.106	61.6388	42.6158	59.5747
Tb927.4.3090-1	27.2699	29.3997	24.0777	30.4981
Tb927.4.3100-1	59.7745	61.1127	55.9324	60.8342
Tb927.4.3110-1	25.7957	26.3836	24.1737	27.5076
Tb927.4.3120-1	20.7139	20.5542	18.4445	22.4084
Tb927.4.3130-1	108.22	102.979	92.907	106.479
Tb927.4.3140-1	92.1998	90.7649	68.737	85.9691
Tb927.4.3150-1	90.3796	83.5015	68.058	79.8713
Tb927.4.3160-1	29.873	30.0325	29.2268	29.51
Tb927.4.3170-1	12.6383	11.3107	10.3272	12.5331
Tb927.4.3180-1	56.1923	51.6345	41.9365	54.2788
Tb927.4.3190-1	62.5387	65.7039	77.2699	64.1675
Tb927.4.3200-1	0	0.0464227	0	0
Tb927.4.3210-1	0	0	0	0
Tb927.4.3220-1	0	0	0	0.0501592
Tb927.4.3230-1	0	0	0	0
Tb927.4.3240-1	0	0	0	0
Tb927.4.3250-1	0	0	0	0
Tb927.4.3260-1	0	0	0	0
Tb927.4.3270-1	0.0366937	0	0	0
Tb927.4.3290-1	0.604114	0.404432	1.18566	0.619061
Tb927.4.3300-1	74.0494	73.1545	81.282	78.006
Tb927.4.3310-1	74.5307	69.2436	73.3493	70.8027
Tb927.4.3320-1	165.737	176.753	135.583	175.495
Tb927.4.3330-1	86.5513	87.5195	73.4729	96.5075
Tb927.4.3340-1	41.1028	40.341	31.2177	45.0469
Tb927.4.3350-1	102.962	98.1208	109.858	102.633
Tb927.4.3360-1	63.3374	59.925	49.2288	59.0876
Tb927.4.3370-1	97.4769	88.1804	115.815	85.6231
Tb927.4.3380-1	31.4774	31.9117	31.4315	33.4551
Tb927.4.3390-1	41.5534	42.1726	40.8067	42.2317
Tb927.4.3400-1	48.6833	47.7327	45.272	50.3943
Tb927.4.3410-1	57.6138	56.0882	69.223	61.3203
Tb927.4.3420-1	48.8221	49.8921	44.4704	52.9296
Tb927.4.3430-1	470.617	452.664	423.184	438.209
Tb927.4.3440-1	56.5644	52.8097	52.518	59.6806
Tb927.4.3450-1	1060.28	1065.81	1016.25	1058.03
Tb927.4.3460-1	228.46	226.916	220.642	236.85
Tb927.4.3470-1	53.9909	52.9265	45.2546	59.3562
Tb927.4.3480-1	128.757	128.112	110.135	126.846
Tb927.4.3490-1	124.999	126.74	114.467	111.419
Tb927.4.3500-1	656.973	656.053	579.874	601.418
Tb927.4.3520-1	185.978	187.325	181.169	168.524
Tb927.4.3530-1	47.757	47.3225	50.7684	49.6661
Tb927.4.3540-1	87.4623	90.247	84.5838	87.8948
Tb927.4.3550-1	2370.19	2299.47	2586.74	2542.57
Tb927.4.3560-1	148.638	131.06	140.18	131.575
Tb927.4.3570-1	423.628	395.659	435.21	351.402
Tb927.4.3620-1	100.467	101.615	99.9106	96.3007
Tb927.4.3650-1	109.093	108.61	104.717	103.083
Tb927.4.3660-1	64.3624	65.8644	75.7686	62.0362
Tb927.4.3670-1	76.3021	76.9198	97.1866	82.3302
Tb927.4.3680-1	64.6831	61.6759	89.7227	62.8083
Tb927.4.3690-1	65.1989	66.9184	85.7377	67.6044
Tb927.4.3700-1	41.2316	39.2966	51.047	42.8859
Tb927.4.3710-1	88.2483	84.3949	103.204	89.6065
Tb927.4.3720-1	63.6332	59.6916	65.6794	62.0623
Tb927.4.3730-1	98.2919	98.7175	100.904	99.2977
Tb927.4.3740-1	57.9635	58.7542	74.3403	57.2838
Tb927.4.3760-1	5.94401	6.94493	5.44605	5.72464
Tb927.4.3770-1	14.9176	15.2202	15.457	15.1014
Tb927.4.3780-1	89.8456	88.6742	73.1448	81.4055
Tb927.4.3790-1	138.797	134.152	135.981	138.977
Tb927.4.3800-1	36.4006	37.6484	35.4577	37.8384
Tb927.4.3810-1	58.6156	57.9992	66.0264	58.4896
Tb927.4.3820-1	34.3709	33.6353	31.1798	32.1184
Tb927.4.3830-1	97.0006	95.5783	100.602	85.1792
Tb927.4.3840-1	100.973	91.353	145.287	94.3604
Tb927.4.3850-1	59.7493	57.2789	78.0003	56.649
Tb927.4.3890-1	51.0924	52.4602	67.6656	55.1619
Tb927.4.3900-1	51.6866	56.3379	62.7576	54.0526
Tb927.4.3910-1	26.0507	26.9923	28.5819	28.6124
Tb927.4.3920-1	45.859	47.7436	53.8586	48.1167
Tb927.4.3930-1	181.999	185.467	178.515	197.176
Tb927.4.3940-1	30.8172	33.936	36.0629	32.6282
Tb927.4.3950-1	218.848	226.398	241.122	228.215
Tb927.4.3960-1	31.5751	32.4129	30.9441	28.2456
Tb927.4.3970-1	5.8146	6.45828	6.00042	5.38492
Tb927.4.3980-1	20.9398	21.1804	20.6627	22.0074
Tb927.4.3990-1	24.9139	25.7555	22.4292	25.7446
Tb927.4.4020-1	47.6909	45.8867	46.2098	44.1114
Tb927.4.4030-1	33.5255	30.4914	42.203	34.3158
Tb927.4.4040-1	304.692	336.308	322.397	318.044
Tb927.4.4050-1	139.339	137.535	163.118	145.309
Tb927.4.4060-1	20.7389	23.3092	29.932	25.696
Tb927.4.4070-1	170.079	177.228	205.414	168.263
Tb927.4.4080-1	53.1524	52.8449	76.5595	55.3356
Tb927.4.4090-1	32.2549	32.0528	29.2323	31.193
Tb927.4.4100-1	29.6424	30.1679	30.5085	31.0987
Tb927.4.4110-1	25.8565	25.528	29.5269	26.249
Tb927.4.4120-1	107.695	121.404	112.655	96.219
Tb927.4.4130-1	14.4005	14.7773	13.8748	15.5857
Tb927.4.4140-1	41.4467	40.894	39.0064	43.9745
Tb927.4.4150-1	37.7678	37.9246	39.8642	38.2664
Tb927.4.4160-1	45.3544	44.6028	54.3295	47.4459
Tb927.4.4170-1	37.3001	36.4573	40.7616	40.9194
Tb927.4.4180-1	32.8089	33.1702	33.8056	33.9174
Tb927.4.4190-1	62.8136	74.2323	62.2672	80.0103
Tb927.4.4200-1	63.8405	58.5236	47.9216	63.3723
Tb927.4.4210-1	63.5382	58.6132	71.1277	62.7111
Tb927.4.4220-1	38.2506	36.8196	32.5583	36.4197
Tb927.4.4230-1	8.53031	8.81356	7.0226	8.26831
Tb927.4.4240-1	52.0507	46.5644	35.6342	48.0574
Tb927.4.4250-1	56.5283	55.9569	51.9251	57.7548
Tb927.4.4300-1	36.0119	37.381	34.0139	36.8608
Tb927.4.4310-1	135.266	124.077	131.328	137.353
Tb927.4.4320-1	126.367	136.161	123.851	150.975
Tb927.4.4330-1	67.667	68.1711	58.1673	68.888
Tb927.4.4340-1	43.6234	44.628	43.4049	50.4292
[truncated: 6,238 more rows]

## Sheet: ED 5g
GeneID	PT1_S1	PT1_S2	ESAP1_I_C1	ESAP1_I_C2
[truncated: 7,584 more rows]
