# Supplementary material for: Specialized RNA decay fine-tunes monogenic antigen expression in Trypanosoma brucei
Source: Nat Microbiol. 2026 Mar 30;11(4):1080–99. doi: 10.1038/s41564-026-02289-4 (PMC13056571; doi:10.1038/s41564-026-02289-4)
Supplement: Supplementary file 15 — Raw source data and statistical source data. [file 41564_2026_2289_MOESM15_ESM.xlsx]

## Sheet: ED 6a
GeneID	logFC	logCPM	PValue	FDR
Tb427.BES40.4	3.59818	11.0679	0	0
Tb427.BES40.12	2.94354	7.93046	1.03e-269	3.89e-266
Tb427.BES40.17	2.60215	7.25457	3.62e-234	9.16e-231
Tb427.BES40.14	2.06349	6.84105	1.39e-191	2.64e-188
Tb427.BES40.7	2.53601	9.97648	1.66e-169	2.52e-166
Tb427.BES40.11	2.98518	6.50495	2.32e-160	2.93e-157
Tb427.BES40.6	3.17297	6.58133	2.4e-138	2.6e-135
Tb927.8.480-1	2.94159	7.76559	1.53e-133	1.45e-130
Tb427.BES40.20	2.43726	10.6766	1.35e-124	1.14e-121
Tb427.BES40.16	3.05211	10.6944	6.33e-113	4.8e-110
Tb427.BES40.10	3.11321	11.2818	6.15e-97	4.24e-94
Tb427.BES40.5	3.38505	10.0362	1.96e-93	1.24e-90
Tb427.BES51.7	2.2716	4.57545	6.26e-86	3.65e-83
Tb427.BES40.3	1.72311	8.90234	2.36e-78	1.28e-75
Tb427.BES40.15	2.13577	4.96936	1.24e-76	6.26e-74
Tb427.BES40.13	2.26425	6.20833	4.27e-75	2.02e-72
Tb427.BES40.8	2.78674	10.7707	6.75e-72	2.85e-69
Tb427.BES40.9	1.65256	6.16114	6.76e-72	2.85e-69
Tb427.BES56.8	2.17493	4.12783	3.05e-63	1.22e-60
Tb427.BES28.9	2.26544	4.17117	2.03e-54	7.72e-52
Tb427.BES129.5	3.18866	3.24502	5.96e-50	2.15e-47
Tb927.11.15840-1	-1.00627	7.97192	1.58e-48	5.45e-46
Tb927.10.10240-1	2.35126	4.73027	5.46e-46	1.8e-43
Tb927.10.10220-1	2.286	4.70257	4.09e-45	1.29e-42
Tb427.BES122.6	2.0894	3.9539	1.94e-43	5.88e-41
Tb927.10.10230-1	2.11241	4.44611	5.5e-43	1.6e-40
Tb427.BES56.7	2.14015	4.07855	7.07e-40	1.99e-37
mVSG1954	1.66005	4.00846	1.4e-38	3.79e-36
Tb427.BES40.21	1.30595	4.35744	5.67e-38	1.48e-35
Tb427.BES98.3	1.57109	5.47944	2.66e-37	6.73e-35
Tb427.BES129.8	2.51826	3.08694	3.35e-35	8.2e-33
mVSG397	1.66558	3.93666	9.06e-34	2.15e-31
Tb427.BES122.7	2.65828	2.99964	7.26e-33	1.67e-30
Tb427.BES28.13	2.88753	2.85499	8.56e-33	1.91e-30
Tb427.BES122.4	3.15917	2.52281	7.42e-31	1.61e-28
Tb427.BES65.12	2.89739	2.69415	7.41e-30	1.56e-27
Tb927.5.2530-1	-0.663099	7.51785	1.68e-28	3.44e-26
Tb927.5.1760-1	-0.83369	7.27331	2.13e-28	4.25e-26
Tb927.5.1770-1	-0.770335	8.32102	7.42e-27	1.44e-24
Tb427.BES98.9	2.50974	3.38465	2.01e-26	3.82e-24
Tb927.4.4870-1	-1.04161	6.48314	2.88e-26	5.32e-24
Tb927.1.2770-1	0.853299	5.16212	3.89e-26	7.03e-24
Tb927.10.10210-1	1.72052	3.76382	6.05e-26	1.07e-23
Tb927.5.1880-1	-0.671322	7.5527	1.29e-25	2.22e-23
Tb427.BES40.2	1.08491	9.08753	1.62e-25	2.73e-23
Tb427.BES98.4	2.34848	3.09004	3.53e-25	5.82e-23
Tb927.5.2520-1	-0.582325	6.88418	5.23e-25	8.45e-23
Tb927.8.4450-1	-0.623129	7.22043	8.19e-25	1.29e-22
Tb927.8.4820-1	-0.714912	6.06174	4.03e-24	6.23e-22
Tb927.3.990-1	-0.610697	6.7158	1.27e-23	1.93e-21
Tb927.11.900-1	0.571642	7.6083	1.65e-23	2.45e-21
Tb927.10.6630-1	-0.782676	7.2111	2.75e-23	4e-21
Tb927.5.1560-1	-0.661151	6.21234	3.28e-23	4.69e-21
Tb927.2.1380-1	-1.74116	4.36333	3.35e-22	4.7e-20
Tb427.BES122.3	1.10793	4.55556	6.27e-22	8.64e-20
Tb927.9.15060-1	-0.686466	5.71573	4.76e-21	6.44e-19
Tb927.10.2700-1	-0.703361	6.95829	1.86e-20	2.48e-18
Tb927.10.14000-1	0.555636	6.883	2.24e-20	2.93e-18
Tb927.8.2600-1	-0.547896	7.02866	2.89e-20	3.71e-18
Tb927.10.1390-1	-0.807156	7.53024	5.66e-20	7.16e-18
Tb427.BES15.7	1.85863	3.6312	2.67e-19	3.32e-17
Tb927.9.4500-1	0.609444	10.3597	8.99e-19	1.1e-16
Tb927.7.6310-1	-0.589109	6.14046	9.77e-19	1.18e-16
Tb927.2.4550-1	-0.547574	7.64346	1.38e-18	1.64e-16
Tb427.BES134.4	0.586716	6.39537	4.56e-18	5.32e-16
Tb927.10.11420-1	0.67504	5.90256	6.85e-18	7.87e-16
Tb427.BES29.9	-2.03101	5.61203	2.19e-17	2.48e-15
Tb927.2.2340-1	-0.796571	5.29648	2.98e-17	3.32e-15
Tb927.5.3050-1	-0.488395	6.80626	3.02e-17	3.32e-15
Tb927.2.6150-1	-1.22474	6.24176	3.87e-17	4.19e-15
Tb427.BES15.4	0.698356	5.98008	3.94e-17	4.21e-15
Tb927.4.2310-1	-0.605582	9.07838	4.47e-17	4.7e-15
Tb927.5.1700-1	-0.484262	6.88396	4.6e-17	4.78e-15
Tb927.5.2010-1	-0.736754	6.50461	4.81e-17	4.93e-15
Tb927.2.3580-1	-0.551008	7.25613	5.09e-17	5.15e-15
Tb927.8.7740-1	-0.542355	7.23595	6.61e-17	6.6e-15
Tb927.7.7420-1	0.611082	5.5834	7.11e-17	7.01e-15
Tb927.8.1150-1	-0.504139	7.14688	7.82e-17	7.6e-15
Tb927.5.840-1	-0.609916	6.51297	7.99e-17	7.67e-15
Tb927.9.15850-1	-3.59654	2.19229	1.02e-16	9.68e-15
Tb427.BES134.6	1.2469	3.70025	1.42e-16	1.33e-14
Tb927.11.12120-1	-0.752338	5.90327	1.47e-16	1.36e-14
Tb927.5.2400-1	-0.476109	7.15588	3.31e-16	3.02e-14
Tb427.BES10.7	1.91631	2.73023	3.35e-16	3.02e-14
Tb927.5.2950-1	-0.587123	7.87596	6.64e-16	5.92e-14
Tb927.5.1520-1	-0.485478	7.45501	6.89e-16	6.07e-14
Tb927.5.1890-1	-0.522195	7.49153	1.66e-15	1.44e-13
Tb927.11.3220-1	0.547291	7.12026	2.85e-15	2.45e-13
Tb927.8.910-1	-1.1005	3.85225	5.65e-15	4.81e-13
Tb927.1.1700-1	-0.514922	5.94099	6.57e-15	5.53e-13
Tb927.11.8050-1	-0.497335	7.33248	1.16e-14	9.69e-13
Tb427.BES129.4	1.28768	3.34589	1.28e-14	1.06e-12
Tb427.BES56.9	2.03144	2.76305	1.47e-14	1.2e-12
Tb927.8.5490-1	-0.449377	7.13655	1.99e-14	1.6e-12
Tb927.8.2970-1	0.503031	6.35972	2.08e-14	1.66e-12
Tb927.3.3670-1	-0.497147	6.74911	2.18e-14	1.72e-12
Tb927.5.2140-1	-0.565954	7.40715	2.28e-14	1.79e-12
Tb427.BES28.5	0.938143	5.50367	2.63e-14	2.03e-12
Tb927.10.13690-1	0.717068	4.8512	3.03e-14	2.31e-12
Tb927.3.3920-1	-0.533395	5.55063	3.05e-14	2.31e-12
Tb927.4.4740-1	-0.506145	7.29683	3.27e-14	2.46e-12
Tb427.BES129.7	1.13999	4.69196	3.43e-14	2.55e-12
Tb927.4.3930-1	-0.498607	7.56084	4.15e-14	3.05e-12
Tb427.BES98.2	1.64256	3.64171	5.23e-14	3.81e-12
Tb927.11.8440-1	-0.565266	6.88356	6.27e-14	4.53e-12
Tb427.BES129.11	1.88139	3.19009	7.34e-14	5.25e-12
Tb927.11.8210-1	-0.484821	7.68393	9.95e-14	7.06e-12
Tb927.11.10810-1	-0.590728	7.36837	1.17e-13	8.19e-12
Tb927.7.270-1	-0.638545	6.05727	1.92e-13	1.33e-11
Tb927.9.10400-1	-0.632596	8.45839	2.17e-13	1.5e-11
Tb927.8.2610-1	-0.462167	6.48934	2.78e-13	1.9e-11
Tb927.9.3290-1	0.693623	5.47686	2.91e-13	1.96e-11
Tb927.3.2050-1	-0.586087	8.23969	2.92e-13	1.96e-11
Tb927.4.3950-1	-0.410807	7.25503	3.17e-13	2.11e-11
Tb927.11.6740-1	-0.487923	6.71799	3.32e-13	2.19e-11
Tb427.BES134.5	1.84941	2.50227	3.52e-13	2.3e-11
Tb927.4.3840-1	-0.476805	6.99571	3.76e-13	2.44e-11
Tb927.11.7160-1	0.577563	5.65558	3.93e-13	2.51e-11
Tb927.3.5200-1	-0.551545	6.28216	3.93e-13	2.51e-11
Tb927.7.7150-1	-0.524467	6.14702	7.95e-13	5.03e-11
Tb927.3.3160-1	0.493036	5.77564	1.04e-12	6.52e-11
Tb927.11.3830-1	-0.426941	6.30955	1.16e-12	7.23e-11
Tb927.5.1690-1	-0.583997	6.52233	1.18e-12	7.29e-11
Tb427.BES98.7	2.56201	3.4513	1.28e-12	7.85e-11
Tb927.7.1930-1	0.866892	3.9129	1.6e-12	9.71e-11
Tb427.BES29.6	1.64436	3.67288	2.34e-12	1.41e-10
Tb927.11.4190-1	-0.510274	6.61834	2.41e-12	1.44e-10
Tb927.9.3680-1	0.459327	6.99559	2.56e-12	1.52e-10
Tb927.5.610-1	-0.505014	8.98787	2.92e-12	1.72e-10
Tb927.8.4190-1	-0.630254	6.70526	3.01e-12	1.76e-10
Tb927.11.2570-1	-0.440427	7.29824	3.51e-12	2.03e-10
Tb927.5.2420-1	-0.38485	7.14961	4.11e-12	2.36e-10
Tb927.7.2170-1	-0.427396	8.7071	4.24e-12	2.42e-10
Tb927.9.4620-1	0.424407	6.45633	4.64e-12	2.62e-10
Tb927.8.3550-1	-0.461472	6.54767	4.99e-12	2.81e-10
Tb927.1.1350-1	-0.497272	6.32369	6.39e-12	3.56e-10
Tb427.BES126.4	0.660557	6.47965	6.77e-12	3.75e-10
Tb927.7.6100-1	-0.45461	5.84275	6.95e-12	3.82e-10
Tb427.BES10.3	0.620641	5.16308	7.18e-12	3.92e-10
Tb927.5.2080-1	-0.451217	7.16681	7.42e-12	4.02e-10
Tb927.10.7140-1	0.463782	8.74455	8.85e-12	4.76e-10
Tb927.11.1500-1	-0.919464	5.28363	9.48e-12	5.06e-10
Tb927.2.6240-1	-1.27383	3.56809	9.92e-12	5.26e-10
Tb927.2.2230-1	-0.425891	7.46034	1.19e-11	6.25e-10
Tb427.BES51.4	0.662988	5.5127	1.31e-11	6.86e-10
Tb927.10.3560-1	-0.516451	5.73718	1.78e-11	9.27e-10
Tb427.BES56.5	1.3904	2.94874	1.8e-11	9.29e-10
Tb927.8.3940-1	0.561108	5.24756	1.84e-11	9.41e-10
Tb927.11.13170-1	0.735303	4.40638	1.91e-11	9.7e-10
Tb927.11.6160-1	-0.463495	7.80343	1.99e-11	1.01e-09
Tb927.8.510-1	1.61302	2.78999	2.22e-11	1.12e-09
Tb927.8.3560-1	-0.388422	7.48554	2.84e-11	1.42e-09
Tb927.10.12370-1	-0.431563	7.00151	2.94e-11	1.46e-09
Tb427.BES15.3	1.49624	3.22893	3.03e-11	1.49e-09
Tb927.10.4680-1	0.528654	5.48392	3.19e-11	1.56e-09
Tb927.10.15400-1	-0.405613	7.25771	3.47e-11	1.69e-09
Tb927.7.2160-1	-0.503038	6.93379	4.13e-11	2e-09
Tb927.5.3790-1	-0.754461	5.57885	4.27e-11	2.05e-09
Tb927.6.440-1	-0.393555	7.30114	4.59e-11	2.19e-09
Tb927.10.10780-1	0.435562	6.41411	4.79e-11	2.27e-09
Tb927.10.1400-1	-0.491542	6.43553	5.29e-11	2.49e-09
Tb927.11.2700-1	-0.398512	6.91023	5.93e-11	2.77e-09
Tb927.4.4030-1	-0.503498	5.64437	6.33e-11	2.94e-09
Tb927.8.2000-1	-0.453068	6.79132	6.42e-11	2.97e-09
Tb427.BES129.9	2.20973	3.46501	7.19e-11	3.3e-09
Tb427.BES29.3	1.41855	3.89069	9.4e-11	4.29e-09
Tb927.7.3660-1	-0.403221	6.23224	1.02e-10	4.63e-09
Tb427.BES51.8	2.03889	2.76398	1.09e-10	4.91e-09
Tb927.8.1270-1	-0.501581	6.62276	1.12e-10	5.04e-09
Tb927.11.8870-1	0.481111	6.04394	1.18e-10	5.27e-09
Tb927.2.2720-1	-0.448432	6.46071	1.25e-10	5.54e-09
Tb927.10.870-1	-0.440002	8.00551	1.26e-10	5.54e-09
Tb927.7.1110-1	-0.42548	8.75186	1.34e-10	5.87e-09
Tb427.BES126.8	1.59695	3.62104	1.39e-10	6.05e-09
Tb927.10.14430-1	-0.371084	7.68153	1.49e-10	6.44e-09
Tb427.BES10.4	1.08448	3.06276	1.59e-10	6.87e-09
Tb927.8.2480-1	-0.440823	5.72315	1.74e-10	7.45e-09
Tb927.5.1490-1	-0.553901	5.53886	1.87e-10	7.98e-09
Tb927.11.2510-1	-0.361328	7.28295	1.88e-10	7.98e-09
Tb927.2.6000-1	-0.532355	7.94152	1.99e-10	8.38e-09
Tb927.7.3590-1	0.460854	6.30253	2.04e-10	8.53e-09
Tb927.10.840-1	-0.452605	7.7337	2.11e-10	8.74e-09
Tb927.10.9270-1	0.506395	5.08936	2.11e-10	8.74e-09
Tb927.3.2610-1	-0.403632	7.0161	2.26e-10	9.3e-09
Tb927.5.3820-1	-0.437814	7.21061	2.43e-10	9.96e-09
Tb927.11.11940-1	0.544796	6.0667	2.94e-10	1.2e-08
Tb927.10.7970-1	0.428001	5.88981	3.02e-10	1.23e-08
Tb427.BES10.8	2.59519	3.14732	3.04e-10	1.23e-08
Tb927.10.15740-1	0.532458	5.87555	3.09e-10	1.24e-08
Tb927.5.1260-1	-0.414137	6.03156	3.14e-10	1.25e-08
Tb927.9.8200-1	-0.448249	6.26508	3.15e-10	1.25e-08
Tb927.2.6200-1	-0.83728	4.69911	3.18e-10	1.25e-08
Tb427.BES126.10	1.31283	3.26901	3.19e-10	1.25e-08
Tb927.11.2120-1	-0.446163	7.24693	3.24e-10	1.27e-08
Tb927.11.9160-1	-0.474335	5.78981	3.28e-10	1.28e-08
Tb427.BES56.4	0.569855	5.14194	3.4e-10	1.32e-08
Tb927.9.9020-1	-0.463204	5.58902	3.82e-10	1.47e-08
Tb927.5.2660-1	-0.364026	7.44211	3.87e-10	1.48e-08
Tb927.10.9420-1	0.428164	6.42718	4.14e-10	1.58e-08
Tb927.10.7380-1	0.494927	6.05112	5.07e-10	1.92e-08
Tb927.1.2670-1	-0.386017	7.64485	5.15e-10	1.94e-08
Tb927.10.15350-1	-0.533211	5.37085	5.32e-10	2e-08
Tb927.3.3590-1	-0.425089	6.64174	5.44e-10	2.03e-08
Tb927.10.13730-1	-0.465499	6.61156	5.98e-10	2.22e-08
Tb927.11.9610-1	-0.669551	7.73033	6.4e-10	2.37e-08
Tb927.10.14450-1	-0.485861	5.19594	6.86e-10	2.53e-08
Tb927.8.730-1	-0.435552	9.05404	7.37e-10	2.7e-08
Tb927.5.830-1	-0.526144	6.3421	7.44e-10	2.71e-08
Tb927.7.5450-1	-0.571029	5.25902	7.76e-10	2.82e-08
Tb927.10.9980-1	0.560671	4.93763	7.8e-10	2.82e-08
Tb927.3.1350-1	-0.587491	5.74829	7.92e-10	2.85e-08
Tb927.8.7850-1	-0.449811	6.7405	8.14e-10	2.91e-08
Tb927.10.8810-1	-0.398698	7.08403	8.55e-10	3.05e-08
Tb927.3.2470-1	-0.504293	6.04587	9.09e-10	3.22e-08
Tb927.10.14910-1	0.358342	7.33401	9.19e-10	3.24e-08
Tb927.10.7510-1	0.529063	5.75286	1.03e-09	3.63e-08
Tb927.11.10370-1	-0.401907	7.32885	1.08e-09	3.77e-08
Tb927.11.3030-1	-0.46973	7.76712	1.16e-09	4.05e-08
Tb927.11.8910-1	0.518734	5.53285	1.2e-09	4.17e-08
Tb927.5.3590-1	0.374844	7.07779	1.21e-09	4.18e-08
Tb927.10.8150-1	0.350209	6.48289	1.22e-09	4.18e-08
Tb927.5.1580-1	-0.347512	6.51555	1.33e-09	4.52e-08
Tb927.8.4950-1	-0.428476	6.37991	1.33e-09	4.52e-08
Tb927.10.11380-1	-0.437811	5.80141	1.4e-09	4.73e-08
Tb927.8.3590-1	-0.367931	7.68568	1.47e-09	4.96e-08
Tb927.11.7790-1	0.515504	6.67451	1.59e-09	5.35e-08
Tb927.11.4180-1	-0.467831	7.35601	1.84e-09	6.15e-08
Tb927.6.2850-1	-0.446724	5.61178	2e-09	6.67e-08
Tb427.BES29.5	1.32535	3.29969	2.05e-09	6.78e-08
Tb927.3.5210-1	-0.518445	5.14008	2.11e-09	6.97e-08
Tb927.9.7370-1	-0.59011	5.16391	2.14e-09	7.02e-08
Tb927.10.12860-1	-0.356862	6.73196	2.22e-09	7.25e-08
Tb927.6.1800-1	-0.524026	5.26455	2.29e-09	7.45e-08
Tb427.BES122.2	1.17374	3.16169	2.33e-09	7.57e-08
Tb927.6.1900-1	-0.374548	7.05724	2.37e-09	7.66e-08
Tb927.7.3970-1	-0.657969	5.73603	2.42e-09	7.78e-08
Tb927.11.9080-1	-0.398642	7.77858	2.47e-09	7.9e-08
Tb927.9.9430-1	0.50871	5.78105	2.59e-09	8.25e-08
Tb427.BES65.11	3.20862	2.51526	2.65e-09	8.41e-08
Tb927.11.6890-1	-0.563876	5.62708	2.76e-09	8.72e-08
Tb927.9.3840-1	0.613432	3.91856	2.81e-09	8.86e-08
Tb927.9.7190-1	0.449706	6.15921	3.28e-09	1.03e-07
Tb927.2.5010-1	0.411915	6.43331	3.35e-09	1.05e-07
Tb927.5.1940-1	-0.519043	6.44493	3.55e-09	1.1e-07
Tb927.9.1970-1	0.373256	6.39991	3.75e-09	1.16e-07
Tb927.10.2310-1	-0.400024	5.78109	3.84e-09	1.18e-07
Tb927.9.6580-1	-0.474724	5.643	3.9e-09	1.2e-07
Tb927.3.2810-1	-0.388687	7.56886	4.41e-09	1.35e-07
Tb927.8.2700-1	0.478634	5.56765	4.5e-09	1.37e-07
Tb927.9.12320-1	-0.447499	7.63648	5.44e-09	1.65e-07
Tb927.10.2710-1	-0.76941	3.87985	5.54e-09	1.67e-07
Tb927.10.14260-1	0.421308	6.15038	5.61e-09	1.68e-07
Tb927.1.2710-1	-0.411097	6.13799	5.62e-09	1.68e-07
Tb927.11.12180-1	-0.487033	5.37659	5.63e-09	1.68e-07
Tb927.10.13390-1	0.576193	4.97364	5.69e-09	1.69e-07
Tb927.9.1340-1	-0.349447	7.9723	5.85e-09	1.73e-07
Tb927.1.4800-1	-0.388283	5.71216	5.89e-09	1.74e-07
Tb927.8.6850-1	0.325431	6.74864	6.09e-09	1.79e-07
Tb927.6.4070-1	0.39449	6.26902	6.19e-09	1.81e-07
Tb927.11.3380-1	-0.337512	7.49591	6.34e-09	1.85e-07
Tb927.10.1560-1	-0.541722	7.64661	6.36e-09	1.85e-07
Tb927.1.1540-1	-0.331368	6.68092	6.8e-09	1.97e-07
Tb927.10.4140-1	0.411532	5.43584	7e-09	2.02e-07
Tb927.9.9290-1	-0.474638	8.4882	7.16e-09	2.06e-07
Tb927.2.3780-1	-0.375314	8.63335	7.2e-09	2.06e-07
Tb927.9.4190-1	-0.380787	8.30273	7.27e-09	2.07e-07
Tb927.7.3960-1	0.456251	5.26898	7.41e-09	2.1e-07
Tb927.4.4110-1	0.455065	5.73907	7.63e-09	2.16e-07
Tb927.7.3220-1	-0.438647	5.69974	7.66e-09	2.16e-07
Tb927.9.12650-1	0.48571	10.6331	7.77e-09	2.18e-07
Tb427.BES15.5	1.6565	1.99585	7.88e-09	2.21e-07
Tb927.5.1150-1	-0.378838	7.33498	8.14e-09	2.27e-07
Tb927.11.5250-1	-0.336649	7.47544	8.42e-09	2.34e-07
Tb927.8.4930-1	0.351081	6.19462	9.05e-09	2.5e-07
Tb427.BES28.11	1.30961	3.34931	9.11e-09	2.51e-07
Tb927.11.7390-1	0.473492	5.0682	9.21e-09	2.53e-07
Tb927.9.9700-1	0.352269	6.71901	9.72e-09	2.66e-07
Tb927.7.2640-1	0.377289	7.49122	9.79e-09	2.67e-07
Tb04.3I12.100-1	-0.485352	5.1477	9.91e-09	2.69e-07
Tb927.11.11620-1	0.474891	5.846	1.01e-08	2.74e-07
Tb927.4.3730-1	0.497594	5.03017	1.02e-08	2.74e-07
Tb927.4.5330-1	-0.386451	6.48711	1.02e-08	2.74e-07
Tb927.7.6690-1	-0.419094	6.88187	1.05e-08	2.81e-07
Tb927.3.2060-1	-0.403176	5.83835	1.05e-08	2.81e-07
Tb927.8.6980-1	-0.36177	7.5253	1.07e-08	2.85e-07
Tb927.2.4720-1	-0.385246	5.94254	1.08e-08	2.87e-07
Tb927.4.470-1	-0.480827	6.25	1.1e-08	2.9e-07
Tb927.7.3110-1	-0.376552	6.67896	1.11e-08	2.92e-07
Tb927.11.8780-1	0.388321	6.50915	1.12e-08	2.95e-07
Tb927.8.7960-1	-0.383153	6.39281	1.23e-08	3.21e-07
Tb427.BES129.6	1.35031	2.79032	1.25e-08	3.25e-07
Tb927.11.10690-1	0.411429	7.80256	1.28e-08	3.33e-07
Tb927.10.10170-1	0.385557	6.08825	1.41e-08	3.64e-07
Tb927.10.2220-1	-0.392642	6.79816	1.43e-08	3.68e-07
Tb427.BES10.2	1.28346	3.52743	1.44e-08	3.71e-07
Tb927.5.4380-1	-0.333532	7.19071	1.46e-08	3.74e-07
Tb927.6.4570-1	0.531074	4.7817	1.56e-08	3.98e-07
Tb927.3.3940-1	-0.622635	5.83729	1.57e-08	3.98e-07
Tb927.11.1720-1	-0.344246	6.58246	1.58e-08	4.01e-07
Tb927.10.12430-1	-0.407133	7.12797	1.61e-08	4.07e-07
Tb927.9.7340-1	0.843969	3.11689	1.67e-08	4.21e-07
Tb927.8.7760-1	-0.374331	6.98604	1.68e-08	4.21e-07
Tb927.9.12490-1	-0.366048	6.80802	1.68e-08	4.21e-07
Tb927.5.2390-1	-0.379037	6.30914	1.7e-08	4.23e-07
Tb927.10.13880-1	0.476872	6.67849	1.73e-08	4.31e-07
Tb927.1.2980-1	0.438831	6.85502	1.75e-08	4.34e-07
Tb927.7.650-1	-0.321897	7.61007	1.77e-08	4.37e-07
Tb927.7.3760-1	-0.390077	7.50801	1.81e-08	4.47e-07
Tb927.8.710-1	-0.411318	8.29556	1.85e-08	4.55e-07
Tb927.10.3660-1	0.437544	8.28404	1.87e-08	4.56e-07
Tb927.11.14030-1	0.466852	5.13459	1.96e-08	4.78e-07
Tb927.4.1930-1	-0.379004	7.84136	2e-08	4.85e-07
Tb927.5.1550-1	-0.404602	6.51071	2.08e-08	5.05e-07
Tb927.11.6340-1	0.440199	5.97023	2.09e-08	5.05e-07
Tb927.6.2780-1	-0.495636	6.21644	2.12e-08	5.09e-07
Tb927.5.850-1	-0.388557	6.94806	2.12e-08	5.09e-07
Tb927.6.2710-1	-0.33629	6.91615	2.14e-08	5.12e-07
Tb427.BES126.5	1.4406	3.40729	2.44e-08	5.8e-07
Tb927.11.2500-1	-0.351232	7.9159	2.45e-08	5.8e-07
Tb927.9.1600-1	-0.356047	7.14974	2.45e-08	5.8e-07
Tb927.5.1780-1	-0.535529	7.40397	2.56e-08	6.05e-07
Tb927.7.7100-1	-0.385746	6.30992	2.61e-08	6.16e-07
Tb927.7.2950-1	0.358161	6.79516	2.79e-08	6.56e-07
Tb927.5.3810-1	-0.530673	8.35457	2.83e-08	6.62e-07
Tb927.5.510-1	0.484583	5.37917	2.85e-08	6.65e-07
Tb927.4.3770-1	-0.4014	6.08139	2.86e-08	6.65e-07
Tb927.9.12400-1	-0.370835	6.65097	2.96e-08	6.86e-07
Tb927.9.2030-1	-0.375071	6.17231	2.97e-08	6.87e-07
Tb927.11.4980-1	-0.343858	6.78021	3.03e-08	6.98e-07
Tb927.4.4790-1	-0.446496	6.19828	3.07e-08	7.06e-07
Tb927.7.2100-1	-0.354793	6.75227	3.75e-08	8.59e-07
Tb927.5.2810-1	0.462409	5.08408	3.76e-08	8.59e-07
Tb927.5.2710-1	-0.602988	6.08364	3.78e-08	8.62e-07
Tb927.5.1950-1	-0.351663	6.70716	4.02e-08	9.13e-07
Tb927.11.14100-1	0.373468	7.98758	4.09e-08	9.25e-07
Tb927.8.1670-1	-0.442607	6.33992	4.1e-08	9.25e-07
Tb927.10.3090-1	0.362535	6.49384	4.11e-08	9.25e-07
Tb927.7.6630-1	-0.467579	7.00758	4.28e-08	9.6e-07
Tb927.11.3190-1	0.316961	7.51219	4.36e-08	9.75e-07
Tb927.5.3200-1	-0.409084	5.78293	4.42e-08	9.85e-07
Tb927.10.1240-1	0.497523	5.48052	4.46e-08	9.93e-07
Tb927.10.11920-1	0.556152	4.76744	4.48e-08	9.93e-07
Tb927.11.14960-1	-0.377445	6.17001	4.54e-08	1e-06
Tb927.8.1350-1	-0.428532	5.61397	4.66e-08	1.03e-06
Tb927.10.2510-1	0.427778	5.28414	4.8e-08	1.06e-06
Tb927.6.2200-1	0.505128	6.08976	4.89e-08	1.07e-06
Tb927.5.2570-1	-0.436081	7.20416	5.06e-08	1.11e-06
Tb927.5.1900-1	-0.440112	8.17346	5.09e-08	1.11e-06
Tb927.2.5810-1	0.405519	8.04199	5.22e-08	1.13e-06
Tb927.4.1110-1	0.312509	6.74055	5.41e-08	1.17e-06
Tb927.1.880-1	-0.411727	8.48643	5.53e-08	1.19e-06
Tb927.8.2570-1	-0.357673	7.21996	5.59e-08	1.21e-06
Tb427.BES51.12	-0.894847	3.67069	5.68e-08	1.22e-06
Tb927.11.11040-1	0.520831	4.47854	6.61e-08	1.42e-06
Tb427.BES126.1	1.41416	4.46657	6.94e-08	1.48e-06
Tb927.10.14330-1	-0.322574	7.8984	7.04e-08	1.5e-06
Tb927.8.1290-1	-0.471097	5.86264	7.16e-08	1.52e-06
Tb927.11.16690-1	0.356668	7.51837	7.18e-08	1.52e-06
Tb927.9.10530-1	-0.333432	7.19499	7.2e-08	1.52e-06
Tb927.7.3190-1	-0.352846	5.97428	7.23e-08	1.52e-06
Tb927.11.2690-1	0.354041	7.61149	7.34e-08	1.54e-06
Tb927.10.1420-1	-0.383214	7.43588	7.46e-08	1.56e-06
Tb927.6.2510-1	0.398888	6.12265	7.5e-08	1.57e-06
Tb927.10.14920-1	-0.458413	8.01033	7.65e-08	1.59e-06
Tb927.6.2010-1	0.327071	7.14084	7.75e-08	1.61e-06
Tb927.8.1260-1	-0.453155	5.34207	7.79e-08	1.61e-06
Tb927.3.3190-1	-0.323175	7.87774	7.8e-08	1.61e-06
Tb427.BES129.13	1.81172	2.69796	7.81e-08	1.61e-06
Tb927.10.7490-1	0.427034	6.26563	8.11e-08	1.67e-06
Tb927.10.5420-1	-0.323141	7.19595	8.19e-08	1.67e-06
Tb927.11.15300-1	0.380383	5.7426	8.19e-08	1.67e-06
Tb927.9.5320-1	-0.379411	8.09265	8.28e-08	1.69e-06
Tb927.5.2440-1	-0.348035	6.87245	8.43e-08	1.71e-06
Tb927.11.6760-1	0.402273	6.01422	9.11e-08	1.85e-06
Tb927.9.9750-1	0.397213	6.22832	9.17e-08	1.85e-06
Tb927.10.11120-1	0.449525	5.19301	9.58e-08	1.93e-06
Tb927.11.1260-1	-0.344162	8.62594	9.6e-08	1.93e-06
Tb427.BES10.1	1.00152	3.83417	9.81e-08	1.97e-06
Tb427.BES51.3	1.19503	3.56268	9.89e-08	1.98e-06
Tb927.7.7410-1	0.400781	5.74215	9.91e-08	1.98e-06
Tb927.10.8400-1	0.344193	6.73286	1.01e-07	2e-06
Tb927.11.15690-1	0.314299	7.2184	1.01e-07	2e-06
Tb927.9.1790-1	0.454067	5.33902	1.02e-07	2.02e-06
Tb927.11.780-1	-0.421807	6.09055	1.04e-07	2.05e-06
Tb927.11.3120-1	-0.323083	7.3881	1.08e-07	2.12e-06
Tb427.BES10.5	1.22979	3.24751	1.08e-07	2.12e-06
Tb427.BES28.4	1.3751	2.94817	1.09e-07	2.13e-06
Tb927.11.12690-1	0.673878	3.97115	1.14e-07	2.23e-06
Tb927.10.2520-1	0.393456	6.72089	1.15e-07	2.24e-06
Tb927.11.5780-1	0.344198	7.12311	1.18e-07	2.3e-06
Tb927.4.2840-1	-0.365579	6.66749	1.2e-07	2.33e-06
Tb927.6.4590-1	-0.447869	7.07289	1.23e-07	2.37e-06
Tb927.3.2860-1	-0.415605	5.34619	1.23e-07	2.37e-06
Tb927.5.2630-1	-0.429623	5.29942	1.23e-07	2.37e-06
Tb927.8.4890-1	0.48643	8.42715	1.24e-07	2.38e-06
Tb927.10.3040-1	0.43671	5.90481	1.25e-07	2.39e-06
Tb927.11.16400-1	-0.38452	7.68233	1.25e-07	2.39e-06
Tb927.10.2470-1	0.627109	7.42103	1.38e-07	2.64e-06
Tb927.10.4210-1	-0.457432	5.52967	1.42e-07	2.7e-06
Tb927.10.16070-1	-0.423253	5.58815	1.43e-07	2.7e-06
Tb927.11.2090-1	-0.301118	6.80354	1.45e-07	2.75e-06
Tb927.11.13310-1	-0.382428	5.8347	1.48e-07	2.79e-06
Tb927.11.5480-1	0.381282	6.1366	1.5e-07	2.83e-06
Tb427.BES65.3	0.530066	5.58162	1.56e-07	2.93e-06
Tb427.BES51.5	0.824399	2.92237	1.7e-07	3.19e-06
Tb927.11.640-1	0.37594	5.62657	1.71e-07	3.19e-06
Tb927.6.1780-1	-0.41389	5.91757	1.74e-07	3.24e-06
Tb427.BES28.6	1.39974	2.72624	1.8e-07	3.35e-06
Tb927.11.2790-1	-0.300448	7.71494	1.82e-07	3.38e-06
Tb927.3.4630-1	0.344863	8.98823	1.84e-07	3.4e-06
Tb927.10.11870-1	0.368572	6.35248	1.89e-07	3.49e-06
Tb927.7.5160-1	-0.374274	7.13005	1.9e-07	3.49e-06
Tb927.1.3070-1	-0.363641	6.96581	1.97e-07	3.62e-06
Tb427.BES126.3	1.0528	5.99499	2.08e-07	3.81e-06
Tb927.9.15230-1	-0.355921	6.31744	2.09e-07	3.81e-06
Tb427.BES129.10	1.92445	2.71975	2.09e-07	3.81e-06
Tb927.5.1530-1	-0.326017	6.495	2.12e-07	3.85e-06
Tb927.10.11180-1	0.384865	5.98082	2.14e-07	3.89e-06
Tb927.8.6190-1	-0.484137	4.30498	2.18e-07	3.94e-06
Tb927.5.4150-1	-0.31647	6.95526	2.24e-07	4.05e-06
Tb927.1.4010-1	-0.55979	5.89805	2.32e-07	4.17e-06
Tb927.8.5140-1	-0.307114	7.50371	2.34e-07	4.19e-06
Tb927.2.5050-1	0.45444	5.34276	2.34e-07	4.19e-06
Tb927.7.700-1	-0.356992	6.33681	2.38e-07	4.26e-06
Tb927.10.14680-1	-0.36498	6.62964	2.42e-07	4.32e-06
Tb427.BES65.4	1.82983	2.21573	2.45e-07	4.37e-06
Tb927.10.890-1	-0.31764	7.93998	2.46e-07	4.37e-06
Tb927.10.990-1	-0.407515	5.99636	2.55e-07	4.53e-06
Tb927.5.1400-1	-1.37695	2.15866	2.62e-07	4.63e-06
Tb927.10.3870-1	-0.378839	7.35621	2.67e-07	4.72e-06
Tb927.11.360-1	-0.40797	6.54819	2.71e-07	4.77e-06
Tb927.4.4550-1	-0.379011	7.5306	2.72e-07	4.77e-06
Tb927.10.15170-1	-0.283773	7.28979	2.78e-07	4.87e-06
Tb927.8.1680-1	-0.40368	6.76936	2.79e-07	4.88e-06
Tb927.10.9440-1	-0.341706	7.31772	2.82e-07	4.92e-06
Tb927.5.2000-1	-0.472629	6.8601	2.85e-07	4.96e-06
Tb927.11.3580-1	-0.377866	6.76957	2.88e-07	4.99e-06
Tb927.11.11960-1	0.530811	4.13908	3.02e-07	5.22e-06
Tb927.6.4630-1	-0.309709	7.45553	3.07e-07	5.3e-06
Tb927.10.12030-1	-0.524512	4.80526	3.1e-07	5.34e-06
Tb927.11.5850-1	0.30559	8.31629	3.11e-07	5.36e-06
Tb927.6.1760-1	-0.2959	6.63692	3.21e-07	5.51e-06
Tb927.5.3890-1	-0.38609	5.2557	3.22e-07	5.51e-06
Tb927.5.2060-1	-0.380751	7.43875	3.29e-07	5.63e-06
Tb927.10.1160-1	0.368931	5.80234	3.33e-07	5.68e-06
Tb927.8.2210-1	-0.316151	6.50908	3.42e-07	5.8e-06
Tb927.3.5120-1	-0.394623	6.39179	3.42e-07	5.8e-06
Tb927.10.13990-1	0.418942	5.48193	3.44e-07	5.82e-06
Tb927.10.13620-1	0.344737	6.46844	3.5e-07	5.91e-06
Tb927.6.1140-1	0.405521	7.23276	3.55e-07	5.96e-06
Tb427.BES98.8	1.76338	2.72695	3.55e-07	5.96e-06
Tb927.10.13910-1	0.445961	5.27673	3.56e-07	5.96e-06
Tb427.BES122.1	0.965432	3.35853	3.56e-07	5.96e-06
Tb927.5.1540-1	-0.377329	6.00511	3.58e-07	5.98e-06
Tb927.9.10880-1	-0.440174	4.84036	3.62e-07	6.04e-06
Tb927.8.4580-1	-0.401968	7.98508	3.86e-07	6.42e-06
Tb927.9.6510-1	0.333719	6.50039	4.08e-07	6.77e-06
Tb927.11.16920-1	-0.382455	6.01506	4.09e-07	6.77e-06
Tb927.11.4700-1	0.437842	7.7459	4.16e-07	6.87e-06
Tb927.3.2750-1	-0.329561	6.40354	4.6e-07	7.58e-06
Tb927.11.9840-1	0.447697	5.47353	4.61e-07	7.59e-06
Tb927.8.3790-1	-0.292022	6.9729	4.78e-07	7.84e-06
Tb927.6.1560-1	0.329997	6.34982	4.86e-07	7.97e-06
Tb927.3.5220-1	-0.451475	6.20437	4.92e-07	8.04e-06
Tb927.9.9200-1	0.310046	6.75364	5.04e-07	8.22e-06
Tb927.11.8890-1	0.454969	6.06124	5.18e-07	8.43e-06
Tb927.11.11200-1	0.345058	6.08367	5.22e-07	8.48e-06
Tb927.10.7600-1	0.384159	5.90062	5.29e-07	8.57e-06
Tb927.2.2160-1	-0.307803	7.455	5.38e-07	8.7e-06
Tb927.2.5260-1	-0.482366	4.78922	5.83e-07	9.4e-06
Tb927.1.4420-1	-0.398767	6.48066	5.86e-07	9.43e-06
Tb927.1.2600-1	-0.44662	6.10792	5.93e-07	9.52e-06
Tb927.11.1280-1	0.413071	5.11039	5.97e-07	9.56e-06
Tb927.1.4020-1	-0.992471	3.07287	6e-07	9.6e-06
Tb927.9.12980-1	0.456566	7.82979	6.14e-07	9.8e-06
Tb927.10.4850-1	0.286965	7.0338	6.26e-07	9.97e-06
Tb927.11.9920-1	0.580373	8.74001	6.58e-07	1.05e-05
Tb927.10.2290-1	-0.30904	6.73512	6.59e-07	1.05e-05
Tb927.10.14890-1	0.463131	6.79976	6.81e-07	1.08e-05
Tb927.10.620-1	-0.296073	6.70318	6.85e-07	1.08e-05
Tb927.4.3850-1	-0.35001	6.1659	6.93e-07	1.09e-05
Tb927.6.2460-1	0.298278	7.72452	6.95e-07	1.09e-05
Tb927.10.10260-1	0.450532	5.34745	7.03e-07	1.1e-05
Tb927.11.2310-1	-0.378444	6.5894	7.07e-07	1.11e-05
Tb927.6.3890-1	0.314168	6.52398	7.16e-07	1.12e-05
Tb927.9.9420-1	0.479298	5.6647	7.57e-07	1.18e-05
Tb927.11.8900-1	0.433637	4.72964	7.69e-07	1.2e-05
Tb927.6.2810-1	-0.365701	6.26578	7.82e-07	1.21e-05
Tb927.4.4730-1	-0.299982	7.63316	7.96e-07	1.23e-05
Tb927.3.3130-1	-0.327507	8.73498	8.09e-07	1.25e-05
Tb927.9.11150-1	0.380918	6.75659	8.14e-07	1.26e-05
Tb927.10.5490-1	-0.331412	5.96346	8.46e-07	1.3e-05
Tb927.7.750-1	-0.303562	6.78946	8.63e-07	1.33e-05
Tb927.1.4040-1	-0.346261	6.03628	8.75e-07	1.34e-05
Tb927.4.3620-1	0.315017	6.02419	8.85e-07	1.36e-05
Tb927.8.5560-1	0.377751	6.15811	8.97e-07	1.37e-05
Tb427.BES126.12	1.87519	2.75546	9.17e-07	1.4e-05
mVSG653	0.966754	3.43287	9.28e-07	1.41e-05
Tb927.10.12350-1	0.451203	4.8309	9.36e-07	1.42e-05
Tb927.5.1680-1	-0.311562	8.52243	9.39e-07	1.42e-05
Tb927.11.5470-1	0.402065	5.42787	9.71e-07	1.47e-05
Tb927.10.14870-1	-0.539871	5.46756	9.75e-07	1.47e-05
Tb927.3.5650-1	-0.454512	6.1738	1.01e-06	1.52e-05
Tb927.11.5130-1	-0.326935	6.31523	1.02e-06	1.53e-05
Tb927.11.11860-1	0.327961	6.73995	1.02e-06	1.54e-05
Tb927.7.4720-1	-0.544761	4.01259	1.03e-06	1.54e-05
Tb427.BES65.2	1.05499	3.42771	1.04e-06	1.56e-05
Tb927.8.5990-1	-0.296293	6.42695	1.06e-06	1.59e-05
Tb927.3.5430-1	-0.439564	5.74732	1.07e-06	1.59e-05
Tb427.BES65.13	-2.49934	4.49306	1.07e-06	1.59e-05
Tb927.6.3490-1	-0.600379	3.71061	1.08e-06	1.61e-05
Tb927.10.9780-1	-0.348574	6.89295	1.1e-06	1.63e-05
Tb927.10.7190-1	0.315208	5.9983	1.14e-06	1.68e-05
Tb927.6.3550-1	-0.297141	7.83622	1.14e-06	1.69e-05
Tb927.7.6270-1	-0.317461	6.0189	1.2e-06	1.77e-05
Tb927.8.3750-1	-0.328052	8.49051	1.21e-06	1.77e-05
Tb927.11.12280-1	0.570852	5.3223	1.26e-06	1.85e-05
Tb927.8.6460-1	0.391701	5.21355	1.29e-06	1.88e-05
Tb927.10.12200-1	0.367642	5.56196	1.31e-06	1.91e-05
Tb927.8.3700-1	-0.339449	7.44181	1.31e-06	1.91e-05
Tb927.7.890-1	0.389864	5.04647	1.32e-06	1.91e-05
Tb927.3.5590-1	0.302663	6.80273	1.32e-06	1.91e-05
Tb927.8.6500-1	-0.294559	7.03825	1.38e-06	2e-05
Tb927.11.5000-1	-0.281817	7.85041	1.38e-06	2e-05
Tb927.11.16270-1	0.37325	6.70693	1.46e-06	2.11e-05
Tb927.9.4630-1	0.378827	7.24604	1.47e-06	2.12e-05
Tb927.11.2830-1	-0.28902	7.3205	1.48e-06	2.12e-05
Tb927.6.2440-1	0.339845	5.72303	1.48e-06	2.13e-05
Tb927.9.12720-1	0.375957	5.86255	1.63e-06	2.34e-05
Tb927.8.4210-1	-0.313996	6.21133	1.65e-06	2.36e-05
Tb927.5.4070-1	0.332816	6.63371	1.68e-06	2.4e-05
Tb927.9.8240-1	-0.344505	6.24963	1.71e-06	2.44e-05
Tb927.11.10200-1	-0.30105	7.36143	1.72e-06	2.44e-05
Tb927.11.14070-1	-0.532976	5.13367	1.73e-06	2.45e-05
Tb927.5.620-1	-0.393771	5.79321	1.81e-06	2.56e-05
Tb927.2.3090-1	-0.425688	5.75548	1.83e-06	2.59e-05
Tb927.8.4490-1	-0.358723	5.60978	1.84e-06	2.59e-05
Tb927.11.6910-1	-0.288752	7.34758	1.87e-06	2.64e-05
Tb927.2.2880-1	-0.371445	5.9797	1.88e-06	2.65e-05
Tb927.7.970-1	-0.3306	6.82634	1.89e-06	2.65e-05
Tb927.10.15510-1	-0.427054	5.20744	1.9e-06	2.67e-05
Tb927.11.1760-1	-0.334929	5.78545	1.94e-06	2.72e-05
Tb927.5.1790-1	-0.365667	7.89359	1.97e-06	2.75e-05
Tb927.8.3410-1	-0.357628	6.81124	1.99e-06	2.77e-05
Tb927.7.5890-1	0.265319	6.92438	2.01e-06	2.8e-05
Tb927.11.7780-1	-0.385773	7.15925	2.01e-06	2.8e-05
Tb927.5.4420-1	-0.31575	8.62812	2.11e-06	2.92e-05
Tb427.BES29.2	0.960052	4.3973	2.13e-06	2.95e-05
Tb927.2.2450-1	0.302853	6.14117	2.14e-06	2.95e-05
Tb927.6.3950-1	0.312456	5.99164	2.16e-06	2.98e-05
Tb927.10.8860-1	-0.278846	6.88124	2.17e-06	2.99e-05
Tb927.3.1900-1	-0.322342	7.06839	2.19e-06	3e-05
Tb927.8.3730-1	-0.411239	5.75374	2.24e-06	3.07e-05
Tb927.2.3340-1	0.338516	5.92904	2.25e-06	3.07e-05
Tb927.4.2630-1	-0.291037	6.84181	2.25e-06	3.07e-05
Tb927.6.820-1	-0.55866	4.71459	2.29e-06	3.13e-05
Tb927.10.3160-1	-0.416321	5.10368	2.3e-06	3.13e-05
Tb927.5.1870-1	-0.30117	7.90297	2.32e-06	3.15e-05
Tb927.10.11710-1	-0.382723	6.80276	2.32e-06	3.15e-05
Tb927.11.1640-1	-0.304005	6.17313	2.33e-06	3.16e-05
Tb927.10.9800-1	0.528119	9.55693	2.38e-06	3.22e-05
Tb927.9.15020-1	0.372744	5.47197	2.43e-06	3.28e-05
Tb927.11.7600-1	-0.406863	5.50652	2.46e-06	3.31e-05
Tb927.3.1810-1	0.422774	5.43989	2.46e-06	3.31e-05
Tb927.10.2930-1	-0.399142	5.14321	2.48e-06	3.32e-05
Tb927.9.5440-1	-0.302933	6.12772	2.5e-06	3.35e-05
Tb927.4.1270-1	-0.343907	8.29819	2.51e-06	3.36e-05
Tb927.2.5800-1	-0.26598	6.91425	2.54e-06	3.4e-05
Tb927.9.7260-1	0.364005	6.01433	2.6e-06	3.46e-05
Tb927.11.13220-1	0.312263	7.17377	2.6e-06	3.46e-05
Tb927.10.3320-1	0.384025	5.77479	2.66e-06	3.53e-05
Tb927.10.13810-1	0.429168	4.49493	2.67e-06	3.54e-05
Tb427.BES29.4	0.483603	6.47302	2.68e-06	3.54e-05
Tb927.11.1320-1	0.426103	5.75521	2.75e-06	3.64e-05
Tb927.5.1600-1	-0.339538	6.27214	2.77e-06	3.65e-05
Tb927.6.3260-1	0.393716	5.13301	2.81e-06	3.7e-05
Tb927.10.10250-1	1.01936	3.62711	2.82e-06	3.7e-05
Tb927.10.11780-1	-0.291107	8.48129	2.86e-06	3.75e-05
Tb927.11.15510-1	-0.353305	5.08872	2.9e-06	3.8e-05
Tb927.8.5840-1	0.358375	5.05589	2.95e-06	3.86e-05
Tb927.4.3170-1	-0.310662	5.9485	2.96e-06	3.86e-05
Tb927.4.1180-1	0.39696	5.85829	3e-06	3.91e-05
Tb927.5.4530-1	-0.497594	6.55493	3.01e-06	3.92e-05
Tb927.1.4310-1	-0.45812	8.79943	3.03e-06	3.94e-05
Tb927.4.5110-1	-0.270563	7.08233	3.17e-06	4.11e-05
Tb927.10.15460-1	0.384892	5.33567	3.22e-06	4.16e-05
Tb927.7.2400-1	-0.351276	6.52615	3.23e-06	4.17e-05
Tb927.2.3880-1	-0.490006	5.57361	3.33e-06	4.29e-05
Tb927.7.4370-1	-0.298973	7.00688	3.36e-06	4.32e-05
Tb927.9.7520-1	-0.272911	7.04154	3.45e-06	4.43e-05
Tb927.8.4690-1	0.331289	5.32922	3.47e-06	4.45e-05
Tb927.11.9050-1	0.260436	6.60631	3.52e-06	4.51e-05
Tb927.11.14800-1	-0.29171	6.29839	3.58e-06	4.55e-05
Tb927.5.700-1	-0.332244	8.32488	3.58e-06	4.55e-05
Tb927.1.3840-1	0.364605	5.94534	3.58e-06	4.55e-05
Tb927.10.9160-1	0.310135	6.79407	3.58e-06	4.55e-05
Tb927.7.2760-1	0.376538	5.22159	3.72e-06	4.73e-05
Tb927.9.9060-1	-0.29466	6.94602	3.87e-06	4.91e-05
Tb927.3.3460-1	0.332063	6.43542	3.92e-06	4.96e-05
Tb927.11.9930-1	0.326277	6.36749	3.99e-06	5.04e-05
Tb927.11.2940-1	-0.308013	5.91663	4.01e-06	5.07e-05
Tb927.6.4210-1	-0.27761	7.41056	4.07e-06	5.13e-05
Tb927.9.13430-1	-0.495851	4.55719	4.09e-06	5.14e-05
Tb927.11.3760-1	-0.324125	6.88259	4.23e-06	5.32e-05
Tb427.BES15.12	-0.508356	4.92623	4.34e-06	5.43e-05
Tb927.9.14170-1	-0.336271	5.65916	4.34e-06	5.43e-05
Tb927.10.9620-1	-1.23922	2.6254	4.35e-06	5.44e-05
Tb927.4.5440-1	-0.984182	2.75498	4.41e-06	5.51e-05
Tb927.5.2330-1	-0.358619	8.49383	4.45e-06	5.54e-05
Tb927.11.14350-1	0.325569	5.78155	4.54e-06	5.64e-05
Tb927.7.330-1	0.361911	5.75924	4.54e-06	5.64e-05
Tb927.7.6490-1	0.466485	6.41322	4.58e-06	5.67e-05
Tb927.2.2380-1	-0.275303	6.98869	4.68e-06	5.79e-05
Tb927.10.9630-1	-0.98351	2.58426	4.73e-06	5.84e-05
Tb927.10.3430-1	-0.281489	6.41283	4.75e-06	5.85e-05
Tb927.3.2160-1	0.305557	6.27543	4.77e-06	5.88e-05
Tb927.11.10480-1	-0.346124	6.99976	4.81e-06	5.91e-05
Tb927.5.3180-1	-0.445942	4.31243	4.84e-06	5.94e-05
Tb927.7.5680-1	0.332033	5.57951	4.84e-06	5.94e-05
Tb927.7.370-1	0.544252	4.13608	4.85e-06	5.94e-05
Tb927.5.4100-1	-0.367028	5.7615	4.87e-06	5.95e-05
Tb927.11.13980-1	-0.276198	6.77133	4.96e-06	6.05e-05
Tb927.10.2370-1	-0.310852	8.44539	5.04e-06	6.14e-05
Tb927.5.1920-1	-0.428701	6.70072	5.19e-06	6.31e-05
Tb927.5.4480-1	-0.426945	9.07006	5.33e-06	6.47e-05
Tb927.6.930-1	-0.395368	5.59893	5.35e-06	6.48e-05
Tb927.10.11700-1	-0.401397	7.16452	5.48e-06	6.63e-05
Tb927.8.1130-1	-0.305143	7.16593	5.51e-06	6.66e-05
Tb927.9.2990-1	0.302568	6.28993	5.52e-06	6.66e-05
Tb927.1.580-1	0.329601	6.29058	5.72e-06	6.88e-05
Tb927.11.14850-1	-0.350183	6.28568	5.75e-06	6.9e-05
Tb927.5.1730-1	-0.357591	7.25435	5.75e-06	6.9e-05
Tb427.BES29.8	1.31121	2.75928	5.81e-06	6.95e-05
Tb927.11.1960-1	0.35172	6.26973	5.81e-06	6.95e-05
Tb927.8.6570-1	-0.680191	3.68285	5.83e-06	6.97e-05
Tb927.11.3890-1	-0.31038	6.3605	5.85e-06	6.97e-05
Tb927.4.1820-1	-0.301687	6.51769	5.86e-06	6.97e-05
Tb927.5.3750-1	0.340587	6.07446	5.9e-06	7.01e-05
Tb927.6.2640-1	-0.298196	7.35862	5.92e-06	7.03e-05
Tb927.11.12620-1	-0.287788	6.29219	6.03e-06	7.15e-05
Tb927.10.12480-1	0.378381	5.57615	6.04e-06	7.15e-05
Tb927.11.1030-1	-0.254263	7.42313	6.06e-06	7.16e-05
Tb927.10.2440-1	0.499711	7.36878	6.1e-06	7.19e-05
Tb927.10.7580-1	0.282244	7.01128	6.11e-06	7.19e-05
Tb927.9.10960-1	-0.302622	6.6787	6.13e-06	7.21e-05
Tb927.7.6280-1	-0.307403	6.23315	6.17e-06	7.24e-05
Tb927.11.4860-1	0.384594	8.09982	6.21e-06	7.28e-05
Tb927.10.11410-1	0.389817	5.5953	6.24e-06	7.31e-05
Tb927.3.4460-1	0.339479	5.62442	6.39e-06	7.46e-05
Tb927.11.8720-1	-0.293275	6.93125	6.42e-06	7.5e-05
Tb927.7.7320-1	-0.313944	6.67574	6.44e-06	7.5e-05
Tb927.3.2890-1	-0.34254	7.27854	6.5e-06	7.56e-05
Tb927.11.8880-1	0.33881	5.86455	6.51e-06	7.56e-05
Tb927.5.790-1	-0.406027	5.82168	6.53e-06	7.57e-05
Tb927.11.12680-1	-0.260895	6.58871	6.55e-06	7.58e-05
Tb927.11.3070-1	-0.300914	7.52959	6.76e-06	7.8e-05
Tb927.10.8310-1	-0.547128	5.14649	6.77e-06	7.8e-05
Tb927.7.3740-1	-0.327526	8.2637	6.77e-06	7.8e-05
Tb927.7.1690-1	0.293397	6.41278	6.8e-06	7.82e-05
Tb927.8.4870-1	-0.288039	8.24376	6.82e-06	7.84e-05
Tb927.6.3530-1	0.340622	5.98471	6.91e-06	7.93e-05
Tb927.7.6190-1	-0.339569	5.93912	6.96e-06	7.97e-05
Tb927.11.14180-1	-0.277688	6.62015	7.06e-06	8.08e-05
Tb927.11.1160-1	0.294141	7.21065	7.11e-06	8.12e-05
Tb927.11.15830-1	-0.361519	6.76911	7.15e-06	8.16e-05
Tb927.5.1850-1	-0.306377	8.13692	7.25e-06	8.25e-05
Tb927.11.15440-1	0.382241	5.54219	7.49e-06	8.51e-05
Tb927.11.930-1	-0.28925	6.01131	7.63e-06	8.66e-05
Tb927.6.2760-1	-0.278957	6.61317	7.64e-06	8.66e-05
Tb927.11.16650-1	-0.325007	6.52919	7.75e-06	8.78e-05
Tb927.11.16320-1	0.336952	5.16453	7.81e-06	8.83e-05
Tb927.11.14860-1	-0.312347	6.32989	7.83e-06	8.83e-05
Tb927.10.8900-1	-0.321517	6.39467	7.91e-06	8.91e-05
Tb927.11.6390-1	-0.278178	7.02916	7.92e-06	8.91e-05
Tb927.3.4810-1	0.372041	4.8994	7.97e-06	8.95e-05
Tb927.4.4980-1	0.359596	5.9699	8.03e-06	9.01e-05
Tb927.11.12210-1	-0.261844	8.03382	8.09e-06	9.06e-05
Tb927.5.3230-1	-0.31366	8.44785	8.13e-06	9.1e-05
Tb927.10.6050-1	0.412313	6.35406	8.22e-06	9.19e-05
Tb927.11.12370-1	0.371924	5.14826	8.29e-06	9.24e-05
Tb927.10.3290-1	0.342211	5.43513	8.38e-06	9.33e-05
Tb927.9.15260-1	0.297823	5.75705	8.41e-06	9.35e-05
Tb927.9.1520-1	0.684154	5.52908	8.42e-06	9.35e-05
Tb927.7.2790-1	-0.249843	6.92841	8.47e-06	9.39e-05
Tb927.6.630-1	-0.268087	7.25213	8.58e-06	9.5e-05
Tb927.7.5600-1	-0.286527	6.41436	8.59e-06	9.5e-05
Tb927.11.1970-1	0.378755	5.57065	8.6e-06	9.5e-05
Tb927.1.1920-1	-0.422861	5.68392	8.88e-06	9.78e-05
Tb927.2.2130-1	-0.363201	5.41022	8.89e-06	9.78e-05
Tb927.3.4020-1	0.363761	6.57754	8.9e-06	9.78e-05
Tb927.6.5010-1	0.315758	7.03984	8.98e-06	9.86e-05
Tb927.9.14290-1	-0.264785	7.52314	9.02e-06	9.88e-05
Tb927.10.13940-1	0.520727	4.00541	9.19e-06	0.000100526
Tb927.10.1330-1	-0.352296	6.20095	9.23e-06	0.000100842
Tb927.11.6690-1	0.326541	5.8702	9.32e-06	0.000101729
Tb927.10.11550-1	-0.323489	6.8289	9.51e-06	0.000103507
Tb927.10.11960-1	0.354916	6.05871	9.52e-06	0.000103507
Tb927.8.2750-1	0.267733	6.64486	9.53e-06	0.000103507
Tb927.5.4270-1	-0.329102	6.67059	9.66e-06	0.000104794
Tb927.11.10280-1	-0.314152	7.63701	9.74e-06	0.000105482
Tb927.8.4200-1	-0.843515	3.74005	9.87e-06	0.000106821
Tb427.BES28.10	0.998291	3.20408	9.97e-06	0.000107665
Tb927.4.2240-1	0.259855	6.91955	1e-05	0.000108413
Tb927.9.13780-1	0.294189	5.96944	1.02e-05	0.00010988
Tb927.4.1920-1	0.298595	8.38049	1.04e-05	0.000111386
Tb927.9.5960-1	0.358055	5.18518	1.05e-05	0.000112309
Tb927.4.3450-1	0.351856	6.73856	1.06e-05	0.000113581
Tb927.5.3290-1	-0.358225	6.54776	1.06e-05	0.000113789
Tb927.2.6180-1	0.412153	5.59802	1.08e-05	0.000115822
Tb927.9.5730-1	-0.359379	8.63182	1.1e-05	0.000117396
Tb927.3.3740-1	-0.311962	6.60876	1.1e-05	0.000117682
Tb927.9.6130-1	-0.275945	6.95126	1.11e-05	0.000117739
Tb927.7.6960-1	0.256673	6.85067	1.11e-05	0.000117751
Tb927.10.8640-1	-0.348876	5.95787	1.12e-05	0.000118812
Tb927.7.1780-1	-0.380455	8.17092	1.12e-05	0.000118852
Tb927.6.4270-1	0.42854	5.4443	1.12e-05	0.000118852
Tb927.8.1280-1	-0.372911	7.24015	1.12e-05	0.000118852
Tb927.5.2030-1	-0.384181	5.97309	1.13e-05	0.000119688
Tb927.3.2760-1	-0.307742	7.83643	1.14e-05	0.000120329
Tb927.1.1420-1	-0.295751	6.69851	1.18e-05	0.000123885
Tb927.7.1210-1	-0.340785	6.91619	1.18e-05	0.000124024
Tb927.8.4510-1	-0.288056	6.69598	1.19e-05	0.000124807
Tb927.10.10350-1	-0.311984	6.61003	1.19e-05	0.000124807
Tb927.9.4230-1	-0.288585	7.19076	1.2e-05	0.000125451
Tb927.11.4830-1	0.328969	6.11519	1.21e-05	0.000126418
Tb927.2.5660-1	-0.299258	6.98735	1.22e-05	0.00012715
Tb927.3.4640-1	-0.300987	5.6365	1.23e-05	0.000128578
Tb927.9.4360-1	0.31652	6.41429	1.24e-05	0.000128659
Tb927.11.8270-1	-0.25434	6.86025	1.24e-05	0.000128829
Tb927.2.3030-1	0.288041	7.89099	1.24e-05	0.000128845
Tb927.8.5430-1	0.569787	4.32718	1.24e-05	0.000128933
Tb927.3.2410-1	0.347271	5.61159	1.26e-05	0.00013004
Tb927.1.2190-1	-0.447856	8.20035	1.26e-05	0.00013004
Tb427.BES98.12	-0.805039	4.08208	1.26e-05	0.00013004
Tb927.11.11050-1	0.471658	4.96354	1.33e-05	0.000137156
Tb927.10.7710-1	-0.352483	5.79668	1.33e-05	0.00013721
Tb927.10.10400-1	0.362855	5.03368	1.34e-05	0.000138193
Tb927.9.7890-1	0.597927	3.23984	1.35e-05	0.000138497
Tb927.7.480-1	-0.242181	7.28451	1.37e-05	0.000140922
Tb927.11.10540-1	-0.297112	8.57097	1.38e-05	0.000141428
Tb927.9.15460-1	-0.329008	8.88551	1.39e-05	0.00014221
Tb427.BES65.8	1.19124	2.81794	1.41e-05	0.000144617
Tb927.10.8980-1	-0.379346	7.7457	1.44e-05	0.000147109
Tb927.10.10300-1	0.382951	5.13961	1.46e-05	0.000148435
Tb927.5.2920-1	-0.350611	5.54507	1.46e-05	0.000148619
Tb927.11.16600-1	0.312614	5.86166	1.46e-05	0.000148809
Tb927.11.11720-1	0.282842	7.47317	1.48e-05	0.000150522
Tb927.3.4590-1	-0.425946	4.94539	1.49e-05	0.000150605
Tb927.8.8010-1	-0.286734	6.17025	1.5e-05	0.000152083
Tb927.3.3030-1	-0.297191	6.82802	1.51e-05	0.00015315
Tb927.1.2700-1	-0.275452	5.82513	1.54e-05	0.000155512
Tb927.9.10080-1	0.44226	5.06878	1.55e-05	0.000155961
Tb927.11.14170-1	0.290669	6.47631	1.55e-05	0.000156384
Tb927.11.4990-1	-0.250852	6.8743	1.56e-05	0.000157122
Tb927.3.870-1	-0.351897	6.71225	1.57e-05	0.00015764
Tb927.7.5830-1	0.382579	5.92749	1.58e-05	0.000158352
Tb927.7.3870-1	0.417446	6.52617	1.65e-05	0.00016511
Tb927.8.2730-1	0.269446	6.16164	1.72e-05	0.00017184
Tb927.4.580-1	-0.332447	5.53937	1.74e-05	0.00017427
Tb927.11.15940-1	-0.279775	7.34729	1.77e-05	0.000176231
Tb927.8.1110-1	0.404455	10.0592	1.78e-05	0.000177196
Tb927.1.1620-1	-0.313687	6.27574	1.79e-05	0.000177711
Tb927.10.3360-1	0.413967	5.73844	1.79e-05	0.000177778
Tb927.6.2890-1	-0.385192	5.63216	1.79e-05	0.000177778
Tb927.7.6250-1	-0.308329	5.71906	1.79e-05	0.000177778
Tb927.11.14830-1	-0.277611	6.10227	1.83e-05	0.000181123
Tb927.11.12220-1	0.266282	6.94981	1.85e-05	0.000182337
Tb927.8.1890-1	0.251262	7.14445	1.85e-05	0.000182337
Tb927.7.3240-1	0.525009	5.35129	1.85e-05	0.000182752
Tb927.7.1020-1	0.319145	5.7021	1.87e-05	0.000184223
Tb927.8.2460-1	-0.272805	7.97767	1.92e-05	0.000188983
Tb927.10.9960-1	0.360321	4.93219	1.93e-05	0.000189897
Tb927.8.5090-1	-0.365101	8.24468	1.94e-05	0.000189932
Tb927.11.11540-1	-0.303899	6.92593	1.96e-05	0.000191695
Tb927.2.5870-1	-0.27879	6.97027	1.97e-05	0.000192525
Tb927.10.2990-1	0.359592	6.96917	2e-05	0.000195587
Tb927.9.6710-1	0.322016	6.37131	2.02e-05	0.000196729
Tb927.3.1670-1	-0.250892	7.25107	2.02e-05	0.000196827
Tb927.10.9210-1	0.372772	5.14463	2.03e-05	0.000197691
Tb927.10.12310-1	0.268508	7.23908	2.03e-05	0.000197781
Tb927.6.640-1	-0.411278	5.44026	2.05e-05	0.000198783
Tb927.8.6020-1	0.289384	6.57775	2.07e-05	0.000201054
Tb927.5.3460-1	-0.292307	6.09599	2.09e-05	0.000202622
Tb927.11.6590-1	0.310187	6.45944	2.1e-05	0.000202917
Tb927.11.4620-1	-1.05562	2.54359	2.1e-05	0.000202917
Tb927.11.12410-1	-0.474989	4.27854	2.21e-05	0.000213263
Tb927.1.600-1	0.314177	6.81886	2.22e-05	0.000213263
Tb927.11.11770-1	-0.290158	7.05674	2.22e-05	0.000213263
Tb927.8.5640-1	0.254408	6.95333	2.23e-05	0.00021459
Tb427.BES126.15	-0.944186	4.43575	2.25e-05	0.000216075
Tb927.5.2850-1	-0.296495	8.43052	2.26e-05	0.00021687
Tb927.11.5810-1	-0.276672	5.97737	2.35e-05	0.000225034
Tb927.5.2090-1	-0.304858	8.60249	2.35e-05	0.000225067
Tb927.5.600-1	-0.451702	6.1311	2.37e-05	0.00022627
Tb927.8.6740-1	0.244173	7.2496	2.39e-05	0.000228084
Tb927.3.3060-1	-0.322425	6.03174	2.43e-05	0.000231189
Tb927.11.4500-1	0.368334	6.34212	2.44e-05	0.000232216
Tb927.9.8820-1	-0.255574	8.11566	2.46e-05	0.000233487
Tb927.9.1570-1	-0.399299	5.13525	2.48e-05	0.000234847
Tb927.11.9900-1	0.286737	6.83183	2.48e-05	0.000234847
Tb927.10.11850-1	0.309301	6.28553	2.48e-05	0.00023495
Tb927.9.5020-1	-0.388694	5.81082	2.49e-05	0.000235935
Tb927.5.2730-1	-0.347975	5.45238	2.5e-05	0.000236089
Tb927.9.11930-1	-0.287638	6.76028	2.52e-05	0.000237884
Tb927.8.1790-1	-0.392253	6.62746	2.53e-05	0.000238169
Tb927.9.5260-1	0.301324	7.216	2.58e-05	0.000242465
Tb927.7.2050-1	0.383771	6.67707	2.58e-05	0.000242478
Tb927.11.10940-1	-0.432279	5.6539	2.59e-05	0.000242478
Tb927.7.3580-1	-0.419921	5.31987	2.59e-05	0.000242478
Tb927.3.2460-1	0.428037	5.50905	2.6e-05	0.000243158
Tb927.11.10720-1	0.252158	7.2192	2.61e-05	0.000244244
Tb927.6.3430-1	-0.261347	6.60513	2.62e-05	0.000244298
Tb927.9.9450-1	-0.307059	8.72311	2.63e-05	0.000244884
Tb927.11.8420-1	0.367471	4.86642	2.64e-05	0.000245863
Tb927.7.7180-1	-0.301551	5.59371	2.67e-05	0.000248409
Tb927.6.3770-1	0.392883	5.5302	2.74e-05	0.000254748
Tb927.11.2400-1	-0.450453	6.6699	2.77e-05	0.00025725
Tb927.9.14420-1	0.299462	5.69899	2.84e-05	0.000263246
Tb927.8.5790-1	-0.341999	6.4931	2.85e-05	0.000263956
Tb927.5.2510-1	-0.257293	7.862	2.85e-05	0.000263956
Tb927.3.4130-1	0.336464	5.54196	2.89e-05	0.000267206
Tb927.10.7390-1	0.398302	4.79182	2.97e-05	0.000274211
Tb927.5.2720-1	-0.254261	7.40161	3.01e-05	0.000277472
Tb927.10.7300-1	-0.413846	6.76889	3.02e-05	0.00027805
Tb927.2.3080-1	-0.257836	7.74384	3.06e-05	0.000281468
Tb927.8.780-1	-0.306039	7.41884	3.07e-05	0.000281862
Tb927.3.2040-1	-0.270385	7.11982	3.1e-05	0.000284449
Tb927.3.5440-1	0.246282	7.69161	3.18e-05	0.000291216
Tb927.9.1680-1	0.302068	6.2267	3.21e-05	0.00029332
Tb927.7.7230-1	-0.309791	5.7888	3.23e-05	0.000295282
Tb927.8.6420-1	-0.288147	6.60638	3.24e-05	0.000295295
Tb927.4.1750-1	-0.288024	5.75158	3.25e-05	0.000296415
Tb927.10.13350-1	-0.243475	6.84812	3.27e-05	0.000297594
Tb927.10.2280-1	-0.439673	4.44215	3.31e-05	0.000300564
Tb927.1.3010-1	0.328303	5.47796	3.32e-05	0.000301935
Tb927.9.2890-1	-0.482588	3.56298	3.34e-05	0.000303251
Tb927.11.12440-1	0.276863	6.08319	3.39e-05	0.000306926
Tb927.11.5030-1	-0.268276	5.98702	3.39e-05	0.000306952
Tb927.10.15530-1	-0.282719	5.86589	3.48e-05	0.0003143
Tb927.10.9590-1	0.310308	5.38592	3.49e-05	0.000315015
Tb927.9.10160-1	0.439855	5.07103	3.49e-05	0.000315015
Tb927.7.2190-1	0.325309	9.10934	3.52e-05	0.000317373
Tb927.10.6490-1	-0.28312	6.90248	3.56e-05	0.000320115
Tb927.3.820-1	0.368328	4.48858	3.58e-05	0.000321875
Tb927.10.4060-1	0.307173	6.72236	3.61e-05	0.000324358
Tb927.11.5050-1	0.23315	7.09956	3.63e-05	0.000324986
Tb927.11.16460-1	0.233796	7.02636	3.69e-05	0.000330148
Tb927.11.10980-1	0.390464	4.80043	3.7e-05	0.000330901
Tb927.2.4980-1	0.323858	5.9835	3.73e-05	0.000333548
Tb927.4.4100-1	0.32636	5.81243	3.74e-05	0.000333662
Tb927.9.8190-1	-0.286299	6.30768	3.88e-05	0.000345451
Tb927.10.14940-1	-0.443876	4.47714	3.88e-05	0.000345456
Tb927.11.5340-1	-0.313699	6.53913	3.89e-05	0.000345862
Tb927.9.5520-1	-0.256513	7.49909	3.9e-05	0.000345954
Tb927.10.4870-1	-0.421638	5.29658	3.91e-05	0.000346579
Tb427.BES56.13	-0.784143	4.20089	3.99e-05	0.000353287
Tb927.8.6650-1	-0.537591	4.32657	3.99e-05	0.00035353
Tb927.10.9430-1	-0.260522	8.22825	4.02e-05	0.000355473
Tb927.8.4230-1	-0.263347	7.43791	4.03e-05	0.000355857
Tb927.7.5660-1	-0.301918	6.93265	4.11e-05	0.000362075
Tb927.5.1570-1	-0.417705	5.5968	4.11e-05	0.000362075
Tb927.8.7070-1	-0.262626	5.96787	4.12e-05	0.000362169
Tb927.2.2590-1	0.463431	4.21362	4.14e-05	0.00036358
Tb927.4.4130-1	-0.308171	6.1293	4.15e-05	0.000364541
Tb927.4.870-1	-0.33283	9.25243	4.18e-05	0.00036676
Tb927.10.7040-1	-0.320898	5.67177	4.19e-05	0.00036676
Tb927.5.3030-1	-0.285413	8.21017	4.23e-05	0.000370154
Tb927.8.3240-1	-0.29982	6.18594	4.26e-05	0.000371331
Tb927.5.1420-1	-0.662496	4.31543	4.26e-05	0.000371331
Tb927.11.11150-1	0.346677	5.44755	4.26e-05	0.000371331
Tb927.9.7770-1	0.324017	7.82941	4.3e-05	0.000374709
Tb927.9.14430-1	0.312768	7.19195	4.32e-05	0.000375314
Tb927.6.1680-1	0.248936	6.34574	4.34e-05	0.000376889
Tb927.6.3660-1	-0.316937	5.29371	4.34e-05	0.000376922
Tb927.9.4560-1	-0.317085	6.8828	4.41e-05	0.000381884
Tb927.2.2950-1	-0.266141	7.05339	4.44e-05	0.000384552
Tb927.3.3820-1	-0.273631	6.99081	4.46e-05	0.000385274
Tb927.10.7810-1	-0.281702	7.07681	4.48e-05	0.00038683
Tb927.10.4750-1	-0.289106	6.6918	4.48e-05	0.00038687
Tb927.10.10700-1	0.311599	5.70706	4.54e-05	0.000391335
Tb927.10.12850-1	0.324247	9.39334	4.56e-05	0.000392697
Tb927.8.5470-1	0.378645	6.72387	4.57e-05	0.000392697
Tb927.8.6490-1	-0.317485	5.73267	4.67e-05	0.000401089
Tb927.6.3310-1	0.244906	6.8573	4.68e-05	0.000401089
Tb927.10.11160-1	0.281975	5.47361	4.75e-05	0.000406895
Tb927.10.15000-1	-0.261134	7.17383	4.76e-05	0.000407156
Tb927.3.2590-1	0.604274	3.52664	4.78e-05	0.000408576
Tb927.3.4220-1	0.24902	7.34179	4.83e-05	0.000412142
Tb927.10.750-1	0.452958	4.2299	4.83e-05	0.000412142
Tb927.9.5000-1	0.280819	5.95511	4.93e-05	0.000419779
Tb927.11.13570-1	-0.237938	6.53879	4.95e-05	0.000421392
Tb927.11.4780-1	0.338168	5.90293	4.99e-05	0.000423821
Tb927.9.10870-1	-0.311491	6.27023	4.99e-05	0.000423821
Tb927.1.4280-1	-0.386337	6.13668	5e-05	0.000423821
Tb927.4.1560-1	-0.273259	6.3067	5e-05	0.000423821
Tb927.7.7310-1	-0.489202	4.46061	5.02e-05	0.000424822
Tb927.9.3760-1	0.395625	5.43991	5.15e-05	0.000435348
Tb927.2.3730-1	-0.280173	5.86857	5.16e-05	0.00043582
Tb927.11.11850-1	0.250531	7.80103	5.17e-05	0.000435959
Tb927.11.6980-1	0.256753	6.92009	5.22e-05	0.000440114
Tb927.7.4290-1	-0.297109	7.49229	5.27e-05	0.000443975
Tb927.4.1250-1	-0.237196	7.228	5.3e-05	0.000445523
Tb927.9.5280-1	0.360014	4.85615	5.31e-05	0.000446138
Tb927.10.14250-1	0.32098	5.24777	5.42e-05	0.000454349
Tb927.10.7760-1	0.28624	5.65705	5.51e-05	0.000461821
Tb927.8.5100-1	-0.320438	8.48413	5.64e-05	0.000472526
Tb927.8.3090-1	0.312953	5.33614	5.69e-05	0.000475626
Tb927.10.15120-1	0.543652	6.93392	5.75e-05	0.00048028
Tb927.3.4870-1	-0.375858	4.85231	5.82e-05	0.000485485
Tb927.10.3260-1	-0.245427	7.34291	5.85e-05	0.000487816
Tb927.7.5870-1	0.347166	5.83485	5.97e-05	0.000496649
Tb927.9.7090-1	-0.334078	5.43079	6.05e-05	0.000503455
Tb927.5.2480-1	-0.442027	4.30518	6.06e-05	0.000503796
Tb927.4.4660-1	-0.390942	4.90806	6.08e-05	0.000504253
Tb927.11.11820-1	0.512695	7.80339	6.12e-05	0.000506689
Tb927.10.10870-1	0.318727	5.33284	6.12e-05	0.000506689
Tb927.9.7670-1	-0.279269	6.78119	6.17e-05	0.000510661
Tb427.BES98.5	0.759456	4.65642	6.24e-05	0.000515537
Tb927.10.14420-1	-0.273192	7.43764	6.28e-05	0.000518135
Tb927.5.3600-1	0.265395	6.8909	6.29e-05	0.000518159
Tb927.11.13840-1	0.285113	6.77929	6.36e-05	0.00052361
Tb927.7.6460-1	0.316399	7.77714	6.37e-05	0.000523835
Tb927.7.6260-1	-0.311827	6.984	6.47e-05	0.000531412
Tb927.11.13870-1	0.292515	5.81532	6.5e-05	0.000533443
Tb927.10.15180-1	-0.258685	8.91289	6.66e-05	0.000545562
Tb927.10.1460-1	-0.259666	7.16812	6.66e-05	0.000545562
Tb927.6.1120-1	0.290283	6.51745	6.69e-05	0.000547194
Tb927.5.750-1	0.421451	4.61314	6.72e-05	0.000548982
Tb927.7.7130-1	-0.228201	7.39457	6.75e-05	0.0005505
Tb927.11.4490-1	0.298391	6.45706	6.75e-05	0.0005505
Tb927.8.2490-1	0.365428	5.02669	6.76e-05	0.0005505
Tb927.11.12980-1	-0.217497	7.03441	6.82e-05	0.000554764
Tb927.10.2540-1	0.283131	5.59459	6.82e-05	0.000554764
Tb927.9.10630-1	-0.341281	5.19744	6.86e-05	0.000556641
Tb927.9.2470-1	0.303381	10.5193	6.88e-05	0.000557826
Tb927.8.3050-1	-0.348066	6.73421	6.92e-05	0.000560699
Tb927.3.3330-1	0.312857	6.3122	6.93e-05	0.000560699
Tb927.11.11920-1	-0.298284	6.72294	6.95e-05	0.000561557
Tb927.10.7310-1	0.233047	6.59961	7.01e-05	0.00056604
Tb927.11.16550-1	-0.526362	4.16487	7.12e-05	0.000574103
Tb927.10.12490-1	0.28129	7.45093	7.18e-05	0.000578538
Tb927.3.5010-1	-0.280509	6.9643	7.19e-05	0.000578538
Tb927.10.14930-1	-0.594659	3.71068	7.25e-05	0.000583409
Tb927.3.770-1	0.293844	5.69531	7.32e-05	0.000587766
Tb927.8.4380-1	-0.350455	5.90346	7.47e-05	0.000598935
Tb927.10.13480-1	0.284681	6.56162	7.47e-05	0.000598935
Tb927.9.9310-1	-0.268498	7.27293	7.48e-05	0.000599187
Tb927.3.1630-1	-0.579253	3.55471	7.5e-05	0.000599686
Tb927.11.13850-1	0.284122	5.41236	7.52e-05	0.000601215
Tb927.10.9460-1	0.343849	4.96944	7.56e-05	0.000602695
Tb927.8.5630-1	-0.273815	6.49367	7.56e-05	0.000602695
Tb927.8.6080-1	-0.296414	5.4968	7.72e-05	0.000614693
Tb927.11.8860-1	0.285489	6.06082	7.77e-05	0.00061795
Tb927.9.13100-1	0.306443	6.20724	7.81e-05	0.00062082
Tb927.7.3490-1	0.244971	7.22182	7.92e-05	0.000628748
mVSG531	0.525922	4.09219	8.01e-05	0.000635677
Tb927.5.3700-1	0.30237	6.26107	8.03e-05	0.000635677
Tb927.11.14890-1	-0.228777	6.73371	8.03e-05	0.000635677
Tb927.8.3640-1	0.329821	6.39206	8.04e-05	0.000635677
Tb927.9.2120-1	-0.327524	5.28775	8.13e-05	0.000642287
Tb927.11.10330-1	0.240843	6.48072	8.15e-05	0.000643478
Tb927.8.6520-1	0.298169	6.2712	8.17e-05	0.000643825
Tb927.3.1700-1	-0.253431	5.98498	8.18e-05	0.000643825
Tb927.9.11840-1	-0.281212	6.02787	8.18e-05	0.000643825
Tb927.9.8070-1	0.395845	6.22501	8.28e-05	0.000650744
Tb927.8.5320-1	0.430671	5.16725	8.32e-05	0.000652855
Tb927.5.1990-1	-0.40138	7.27195	8.32e-05	0.000652855
Tb927.10.3230-1	0.266404	6.729	8.35e-05	0.000654069
Tb927.7.7300-1	0.312345	7.02074	8.43e-05	0.000660062
Tb927.7.5210-1	-0.276654	8.84706	8.47e-05	0.000662346
Tb927.11.11120-1	0.304505	5.20461	8.49e-05	0.000662872
Tb927.9.4300-1	0.301809	6.34688	8.58e-05	0.000669286
Tb927.5.3800-1	-0.298097	9.12288	8.61e-05	0.00067117
Tb927.10.4130-1	0.297865	5.85107	8.74e-05	0.000680648
Tb927.10.1770-1	0.382177	5.90296	8.79e-05	0.00068403
Tb927.5.4470-1	-0.227419	6.99231	8.9e-05	0.000691092
Tb927.10.11170-1	0.365654	7.5828	8.9e-05	0.000691092
Tb927.11.14770-1	0.261393	5.66488	8.96e-05	0.000694838
Tb927.11.11360-1	0.377638	10.1475	9.07e-05	0.00070282
Tb927.1.2310-1	-0.687061	4.63191	9.14e-05	0.000707293
Tb927.9.12380-1	0.254567	5.89849	9.2e-05	0.000711052
Tb927.10.10610-1	-0.272984	6.99323	9.23e-05	0.000712512
Tb927.10.5910-1	-0.251673	6.59844	9.24e-05	0.000712512
Tb927.7.6290-1	-0.278991	6.98218	9.26e-05	0.000713785
Tb927.11.13320-1	-0.270869	6.16145	9.27e-05	0.000713785
Tb927.11.2560-1	-0.278024	5.80447	9.33e-05	0.000717732
Tb927.9.14990-1	0.395194	4.70241	9.4e-05	0.000722135
Tb927.10.13850-1	0.263841	6.16985	9.45e-05	0.000725474
Tb927.10.2480-1	0.321423	6.27495	9.49e-05	0.00072771
Tb927.7.2150-1	-0.26528	6.86195	9.59e-05	0.000734128
Tb927.10.13820-1	0.270424	5.7088	9.6e-05	0.000734128
Tb927.1.870-1	0.225453	6.41069	9.6e-05	0.000734128
Tb927.9.7710-1	0.355596	4.78234	9.64e-05	0.000736533
Tb427.BES126.7	1.15349	3.46984	9.68e-05	0.000738882
Tb927.10.5460-1	0.603435	5.6134	9.73e-05	0.000741358
Tb927.10.5760-1	-0.338454	5.77198	9.74e-05	0.000741358
Tb927.10.3100-1	0.291238	6.54312	9.78e-05	0.000744112
Tb927.8.8200-1	-0.268002	7.20529	9.83e-05	0.000747137
Tb927.8.840-1	0.298197	7.09715	9.88e-05	0.000749807
Tb927.9.13440-1	-0.241361	8.10852	9.94e-05	0.000753744
Tb927.9.3000-1	0.354828	5.03781	9.98e-05	0.000756224
Tb927.5.4020-1	-0.434522	4.15924	0.000100279	0.000758998
Tb927.9.10310-1	-0.263623	8.46419	0.000100473	0.000759711
Tb927.10.3210-1	0.342948	8.7272	0.00010114	0.000763991
Tb927.10.3200-1	0.290402	7.41438	0.000101926	0.000768483
Tb927.8.7780-1	-0.257648	7.63802	0.000101938	0.000768483
Tb927.6.2420-1	-0.23425	7.46039	0.000102748	0.000773821
Tb927.11.10970-1	0.31599	5.81281	0.000102949	0.000774566
Tb927.8.6440-1	0.291595	7.54102	0.000103062	0.00077465
Tb927.5.2750-1	-0.261191	6.985	0.00010341	0.000776496
Tb927.7.7080-1	-0.277498	6.87657	0.000104023	0.000780326
Tb927.9.11970-1	0.255292	6.14007	0.000104709	0.0007847
Tb927.1.1990-1	0.432216	4.4263	0.000105034	0.000786353
Tb927.10.4260-1	0.248861	7.64886	0.000105955	0.000792466
Tb927.5.1460-1	-0.279011	8.69408	0.000106418	0.000795145
Tb927.8.3490-1	0.247941	6.73373	0.000106726	0.000796667
Tb927.8.7110-1	-0.491965	4.4612	0.000106842	0.000796744
Tb927.7.610-1	0.253005	7.10784	0.000107326	0.000799566
Tb927.10.13190-1	0.337875	5.7293	0.000109449	0.000814468
Tb927.5.2350-1	-0.308067	5.39967	0.000109541	0.000814468
Tb927.2.1810-1	-0.257485	8.48377	0.000110906	0.000823331
Tb927.6.1570-1	0.278179	7.42539	0.00011095	0.000823331
Tb927.6.620-1	-0.270237	8.45355	0.000112198	0.000831598
Tb927.2.2460-1	-0.322396	5.565	0.000112283	0.000831598
Tb927.11.3320-1	0.316977	5.77002	0.000113603	0.000840507
Tb927.4.3660-1	0.262921	6.50306	0.000113708	0.000840507
Tb927.10.5450-1	-0.237091	7.37743	0.000113893	0.000841056
Tb927.11.2640-1	-0.28031	5.75306	0.000114111	0.000841847
Tb927.4.710-1	-0.545207	3.84529	0.00011544	0.000850823
Tb927.11.8260-1	0.248636	7.41792	0.000115638	0.000851452
Tb927.4.2890-1	0.27642	7.03375	0.000116714	0.000857894
Tb927.5.4280-1	0.232993	6.62723	0.000116739	0.000857894
Tb927.7.7120-1	-0.265757	6.42681	0.000119268	0.000875634
Tb927.10.5770-1	0.288243	7.87132	0.000119731	0.000878182
Tb927.7.1450-1	0.279743	5.74424	0.000120078	0.000879877
Tb927.10.13530-1	0.460479	6.33157	0.000120885	0.000884935
Tb927.10.300-1	0.32368	5.75526	0.000121154	0.000886052
Tb927.9.14130-1	-0.229886	7.02427	0.000121346	0.000886594
Tb927.9.4390-1	-0.254011	6.41425	0.000122784	0.000896242
Tb927.11.7810-1	-0.973141	2.46413	0.000124351	0.000906802
Tb927.4.4070-1	-0.250309	6.2332	0.000124969	0.000910434
Tb927.11.5820-1	0.272207	7.52386	0.000125223	0.000911412
Tb927.11.14370-1	-0.215099	7.58257	0.000126256	0.000918048
Tb927.11.12420-1	-0.287468	5.82095	0.000126659	0.000920096
Tb927.7.3650-1	-0.305891	5.58775	0.000127799	0.000927488
Tb927.8.490-1	0.54553	5.6916	0.000129138	0.000935489
Tb927.8.7260-1	-0.361676	6.41597	0.000129148	0.000935489
Tb927.3.3370-1	0.243408	6.651	0.000130953	0.000947663
Tb927.4.2460-1	-0.309796	5.65352	0.000131169	0.00094832
Tb927.9.4440-1	0.285959	6.12507	0.000131535	0.000950062
Tb927.11.6700-1	0.451551	4.22183	0.000132322	0.000954833
Tb927.8.2380-1	0.267216	8.43973	0.00013396	0.000965733
Tb927.9.13770-1	0.251724	6.30861	0.000136367	0.000981276
Tb927.11.16350-1	-0.381155	6.37372	0.000136375	0.000981276
Tb927.6.850-1	-0.309879	5.96101	0.000136521	0.000981397
Tb927.7.5560-1	0.234946	6.58433	0.000137514	0.000987597
Tb927.5.2650-1	-0.329258	6.05222	0.000137833	0.000988954
Tb927.10.13200-1	0.258968	5.92674	0.000138516	0.000992917
Tb927.9.9260-1	0.299866	6.64905	0.000141112	0.00101057
Tb927.8.7570-1	0.265437	6.43306	0.000141302	0.00101098
Tb927.9.3400-1	0.244698	7.4919	0.000142078	0.00101533
Tb927.9.8420-1	0.383912	6.39654	0.000142178	0.00101533
Tb927.11.1460-1	0.250591	7.82782	0.000143864	0.0010264
Tb927.4.3900-1	0.236237	6.24272	0.000147702	0.0010528
Tb927.3.2720-1	-0.267008	5.74381	0.000148467	0.00105725
Tb927.11.2330-1	0.274711	6.49819	0.000149565	0.00106407
Tb927.11.4530-1	-0.282775	6.05791	0.000151332	0.00107563
Tb927.11.6710-1	0.307102	5.6111	0.000151688	0.00107715
Tb927.10.5790-1	0.243438	7.23878	0.000151847	0.00107727
Tb927.10.10020-1	0.294028	5.3521	0.000152409	0.00108025
Tb927.9.12030-1	0.310232	5.88673	0.000152785	0.00108131
Tb427.BES29.1	1.52958	3.74019	0.000152844	0.00108131
Tb927.10.14200-1	0.230697	6.40191	0.000154198	0.00108988
Tb927.2.2490-1	-0.30634	7.22476	0.000154946	0.00109414
Tb927.5.2870-1	-0.372398	4.68383	0.000155137	0.00109447
Tb927.11.460-1	-0.254602	6.21769	0.000155654	0.0010971
Tb927.11.8370-1	-0.239947	7.22494	0.000156872	0.00110466
Tb927.10.7590-1	0.311011	6.27355	0.000157121	0.00110539
Tb927.7.4400-1	-0.317749	6.3469	0.000157385	0.00110622
Tb927.10.9260-1	0.293117	5.77576	0.000158242	0.00111121
Tb927.2.3020-1	-0.263096	6.89846	0.000159001	0.00111551
Tb927.1.4920-1	0.648043	2.69168	0.000159734	0.00111962
Tb927.7.550-1	0.239818	6.66366	0.000160911	0.00112682
Tb927.2.4090-1	-0.268573	6.86444	0.000162757	0.0011387
Tb927.3.5360-1	0.279272	6.11255	0.000163836	0.00114519
Tb927.5.2050-1	-0.226007	6.65038	0.000164374	0.00114789
Tb927.7.6680-1	-0.262365	6.41363	0.000164922	0.00115013
Tb927.10.1030-1	0.328355	6.82152	0.000164998	0.00115013
Tb927.6.840-1	-0.266955	6.41348	0.000165773	0.00115447
Tb927.11.6570-1	-0.248787	8.33805	0.00016595	0.00115465
Tb927.6.4700-1	0.264236	5.96071	0.000167328	0.00116316
Tb927.6.4530-1	-0.298578	5.03037	0.000167678	0.00116453
Tb927.11.16860-1	0.270192	6.02861	0.000168222	0.00116724
Tb927.9.9410-1	0.301583	5.42839	0.000169044	0.00117187
Tb927.11.15950-1	-0.244723	7.94681	0.000170634	0.00118181
Tb927.6.5100-1	-0.233117	6.84838	0.000171591	0.00118673
Tb927.1.1840-1	-0.316388	5.66707	0.000171656	0.00118673
Tb927.9.9720-1	0.350637	6.01389	0.000171961	0.00118775
Tb927.10.10010-1	-0.347532	5.95311	0.000174128	0.00120163
Tb927.9.6070-1	0.377332	9.24168	0.000174543	0.00120254
Tb927.11.10880-1	0.252631	6.62832	0.000174651	0.00120254
Tb927.10.9930-1	0.375951	4.92159	0.000174737	0.00120254
Tb927.11.960-1	0.24411	6.46032	0.000178087	0.00122449
Tb927.2.5950-1	-0.272034	7.05066	0.000179988	0.00123644
Tb927.4.2270-1	-0.299932	5.85178	0.000180334	0.0012377
Tb927.3.1030-1	-0.210946	7.78498	0.000181102	0.00124184
Tb927.11.15960-1	0.311827	6.27648	0.000185422	0.00127032
Tb927.3.2830-1	-0.246636	5.88393	0.000189203	0.00129505
Tb927.9.12770-1	0.226008	6.96531	0.000190083	0.0012999
Tb927.2.2220-1	0.329541	4.91826	0.000190617	0.00130237
Tb927.11.10560-1	-0.225685	8.00266	0.000190823	0.00130261
Tb927.10.14520-1	-0.273259	6.50531	0.000192708	0.00131416
Tb927.11.16280-1	0.347321	9.46606	0.000192861	0.00131416
Tb927.10.7160-1	2.17128	1.88832	0.000193884	0.00131994
Tb927.7.6840-1	0.383169	4.90784	0.000194375	0.00132144
Tb927.11.11260-1	0.24485	6.37269	0.000194453	0.00132144
Tb927.10.10180-1	0.377463	5.28497	0.000195879	0.00132994
Tb927.10.13310-1	-0.256993	5.97282	0.000197704	0.00134113
Tb927.2.3800-1	0.230713	7.36633	0.000198619	0.00134614
Tb927.11.2680-1	-0.265554	6.31869	0.000199537	0.00135115
Tb927.5.2410-1	-0.229196	8.68986	0.000200302	0.00135512
Tb927.11.10410-1	0.382608	4.55466	0.000201584	0.00136258
Tb927.10.10390-1	0.280768	8.58625	0.000202554	0.00136792
Tb927.3.5250-1	-0.427203	4.69823	0.000203754	0.0013748
Tb927.10.5120-1	0.276608	5.97134	0.00020497	0.00138177
Tb927.10.4640-1	-0.300918	8.35281	0.000205207	0.00138177
Tb427.BES51.1	1.33684	3.62437	0.000205334	0.00138177
Tb927.2.5760-1	-0.363842	7.56657	0.000206516	0.00138718
Tb927.10.6520-1	-0.269217	6.3967	0.000206642	0.00138718
Tb927.10.11690-1	0.275785	6.2692	0.000206687	0.00138718
Tb927.7.6320-1	-0.294319	5.5718	0.000209506	0.00140486
Tb927.6.740-1	0.261717	7.58741	0.000210051	0.00140727
Tb927.11.5920-1	0.329644	5.09818	0.000210928	0.0014119
Tb927.3.5640-1	0.202479	7.13078	0.000211599	0.00141514
Tb927.9.13280-1	-0.26927	6.0232	0.000211948	0.00141622
Tb927.7.5340-1	-0.276681	5.72068	0.000212457	0.00141758
Tb927.9.7550-1	-0.251932	6.70782	0.000212525	0.00141758
Tb927.3.5400-1	-0.291986	6.50809	0.000213064	0.00141993
Tb927.11.6600-1	-0.589889	3.91475	0.000215666	0.00143601
Tb927.10.15310-1	-0.497221	3.75651	0.000216643	0.00144125
Tb927.4.1940-1	0.248371	6.66662	0.000217658	0.00144568
Tb927.4.3530-1	0.245567	6.81696	0.000217691	0.00144568
Tb927.10.2150-1	-0.318127	5.2806	0.000219493	0.00145637
Tb927.10.7980-1	0.317978	5.87891	0.000220857	0.00146337
Tb927.10.10650-1	0.25244	6.55301	0.000220933	0.00146337
Tb927.10.14190-1	0.353196	6.28081	0.000226169	0.00149674
Tb927.3.2140-1	-0.260322	8.06446	0.000227021	0.00150107
Tb927.11.12480-1	0.275537	7.01555	0.000228059	0.00150662
Tb927.10.5810-1	0.23851	10.0155	0.000228778	0.00151005
Tb927.10.10100-1	0.305816	6.50028	0.000228988	0.00151012
Tb927.11.9190-1	0.327701	7.40547	0.000229371	0.00151134
Tb927.9.9810-1	-0.287163	7.2848	0.000231335	0.00152295
Tb927.5.3980-1	0.278402	5.70742	0.000232308	0.00152804
Tb927.10.3570-1	-0.216141	6.96989	0.000233406	0.00153392
Tb927.6.4030-1	0.302896	5.49107	0.000234083	0.00153704
Tb927.11.14220-1	-0.44423	4.41377	0.000234558	0.00153883
Tb927.10.9990-1	0.308851	5.12948	0.000235399	0.00154301
Tb927.9.12410-1	0.34996	5.4221	0.000239249	0.0015669
Tb927.11.12030-1	-0.316446	4.9766	0.000240198	0.00157175
Tb927.11.4420-1	-0.260386	7.06337	0.00024219	0.00158343
Tb927.11.11340-1	0.253183	6.36477	0.000242789	0.00158597
Tb927.11.13580-1	0.28324	6.09613	0.000245251	0.00160067
Tb927.10.1730-1	0.328738	5.50431	0.000246077	0.00160469
Tb927.9.1780-1	0.23709	6.84172	0.000247481	0.00161245
Tb927.7.6150-1	-0.300766	4.66741	0.000248689	0.00161894
Tb927.5.2990-1	-0.263809	5.52034	0.000249477	0.00162191
Tb927.5.970-1	0.335971	6.2353	0.000249575	0.00162191
Tb927.3.3990-1	0.357843	5.8553	0.000253168	0.00164386
Tb927.3.4570-1	-0.278684	6.48046	0.000253748	0.00164622
Tb927.11.16790-1	-0.451806	4.32214	0.000255126	0.00165374
Tb927.6.350-1	-0.318377	5.178	0.000255381	0.00165398
Tb927.11.2070-1	0.26543	5.34872	0.000257895	0.00166884
Tb927.9.10140-1	0.229444	6.41833	0.000259495	0.00167776
Tb927.10.8730-1	-0.402516	4.3963	0.000260684	0.00168401
Tb927.8.7200-1	0.228686	7.17091	0.000261252	0.00168512
Tb927.10.11760-1	-0.28737	7.3569	0.000261301	0.00168512
Tb927.7.3790-1	0.234739	6.32128	0.00026182	0.0016862
Tb927.9.15470-1	0.208502	6.81106	0.000261912	0.0016862
Tb927.10.7480-1	0.391792	5.39844	0.000262636	0.00168942
Tb927.8.2950-1	0.318906	5.82788	0.000263349	0.00169258
Tb927.7.6210-1	-0.318069	5.22422	0.000263638	0.001693
Tb927.11.10120-1	-0.292976	7.74871	0.000265571	0.00170397
Tb927.8.4780-1	-0.247055	8.98275	0.000266874	0.00171088
Tb927.4.2400-1	-0.236787	8.14244	0.000269281	0.00172485
Tb927.10.12520-1	0.247538	7.23192	0.000271333	0.00173513
Tb927.7.7160-1	-0.302381	6.79705	0.000271342	0.00173513
Tb927.9.13520-1	-0.257375	8.26641	0.000272299	0.00173881
Tb927.8.4540-1	-0.267173	7.36991	0.000272378	0.00173881
Tb427.BES98.1	1.03708	2.91551	0.000272958	0.00174105
mVSG639	1.90036	3.02	0.000274707	0.00175074
Tb927.11.9510-1	0.233569	6.33164	0.000274945	0.00175078
Tb927.11.1150-1	-0.223978	6.67456	0.000276742	0.00176075
Tb927.9.12080-1	0.255804	5.68442	0.000277103	0.00176157
Tb927.1.3110-1	0.201248	6.69609	0.000277419	0.0017621
Tb927.11.9890-1	0.248172	7.22639	0.000278375	0.00176669
Tb927.11.11870-1	0.299529	5.8892	0.000280047	0.00177582
Tb927.10.9690-1	-0.238557	7.45871	0.000280809	0.00177916
Tb927.8.7810-1	-0.318822	4.82312	0.000283407	0.00179412
Tb927.10.7680-1	-0.272456	8.16561	0.00028384	0.00179415
Tb927.8.5600-1	-0.294014	7.37789	0.000283885	0.00179415
Tb927.4.1510-1	0.276319	8.24379	0.000284562	0.00179693
Tb927.10.4110-1	0.363566	8.76879	0.0002859	0.00180388
Tb927.2.5000-1	-0.28488	6.02484	0.000287063	0.00180972
Tb927.3.4160-1	-0.330888	6.19531	0.00028785	0.00181317
Tb927.8.4350-1	-0.29549	6.14954	0.000289897	0.00182454
Tb927.10.7550-1	0.254962	6.53315	0.000290757	0.00182844
Tb927.10.530-1	-0.282128	5.93236	0.000291149	0.00182939
Tb927.1.4480-1	-0.249721	8.17062	0.000292459	0.0018361
Tb927.11.5060-1	-0.227413	7.39755	0.000294162	0.00184526
Tb927.7.5530-1	0.263059	5.61741	0.000297234	0.00186299
Tb927.10.9020-1	-0.313646	5.12246	0.000300267	0.00188045
Tb927.11.7210-1	0.253874	6.36497	0.00030165	0.00188603
Tb927.10.5550-1	0.333891	5.82288	0.000301656	0.00188603
Tb927.11.6780-1	0.254345	5.838	0.00030656	0.00191512
Tb927.4.4780-1	-0.421164	4.98623	0.00030756	0.00191978
Tb927.10.13980-1	0.259379	5.35424	0.000307996	0.00192092
Tb927.9.11510-1	0.238295	6.07634	0.000309375	0.00192793
Tb927.10.15600-1	-0.271762	5.51158	0.000309748	0.00192867
Tb927.11.13950-1	0.280205	5.66033	0.000313115	0.00194804
Tb927.9.13480-1	-0.323997	4.62193	0.000313594	0.00194943
Tb927.10.3750-1	0.28466	6.36493	0.000315158	0.00195754
Tb927.7.6750-1	0.308943	6.38953	0.000317953	0.00197329
Tb927.10.3960-1	-0.460294	4.04174	0.000318775	0.00197677
Tb927.4.3180-1	0.38184	4.65185	0.000322381	0.00199737
Tb927.11.11900-1	0.234129	8.46839	0.000323074	0.00199737
Tb927.7.2970-1	-0.234704	7.79291	0.00032313	0.00199737
Tb927.8.7340-1	-0.382429	4.74252	0.00032315	0.00199737
Tb927.1.1530-1	-0.256036	6.73698	0.000324036	0.00200121
Tb927.7.7240-1	-0.26459	7.60605	0.00032458	0.00200294
Tb927.8.3990-1	-0.231031	7.38924	0.000326236	0.00201152
Tb927.11.8180-1	-0.244719	5.92866	0.000327206	0.00201587
Tb927.4.2170-1	0.229248	5.7882	0.000328954	0.00202381
Tb927.8.5160-1	-0.249003	7.07308	0.00032903	0.00202381
Tb927.7.2580-1	-0.288068	6.20889	0.00033764	0.00207509
Tb927.10.7130-1	0.344631	6.38273	0.000338303	0.00207748
Tb927.10.6990-1	0.266683	5.72095	0.000338617	0.00207772
Tb927.7.3620-1	-0.23387	8.14981	0.000338973	0.00207823
Tb927.7.7220-1	-0.305129	6.63376	0.000339766	0.00208035
Tb927.6.2230-1	0.219156	6.82125	0.000339868	0.00208035
Tb927.4.1130-1	0.323214	5.90925	0.000341381	0.00208793
Tb927.9.3410-1	0.347064	4.98891	0.000342428	0.00209264
Tb927.1.1880-1	0.23381	7.82788	0.000343525	0.00209766
Tb927.10.8890-1	-0.471046	5.61269	0.000344003	0.00209889
Tb927.10.8060-1	0.249168	6.58192	0.000345368	0.00210553
Tb927.10.2600-1	-0.269547	6.0074	0.000345896	0.0021065
Tb927.11.6900-1	-0.268536	7.63843	0.000346083	0.0021065
Tb927.10.8350-1	-0.875495	1.65152	0.000347246	0.00211188
Tb927.8.4240-1	-0.300515	7.6424	0.000347811	0.00211362
Tb927.10.4030-1	-0.32741	4.67274	0.000348146	0.00211396
Tb927.11.7000-1	-0.637605	2.86656	0.000349697	0.00212168
Tb927.11.9540-1	-0.254239	6.49934	0.000350153	0.00212275
Tb927.9.10560-1	-0.302137	5.42494	0.000350867	0.00212538
Tb927.7.6810-1	0.233119	6.63626	0.000361102	0.00218563
Tb927.4.4530-1	-0.277843	7.17391	0.000364882	0.00220513
Tb927.11.8800-1	0.23935	6.39608	0.000364905	0.00220513
Tb927.3.2740-1	0.20653	6.58784	0.000365317	0.00220586
Tb427.BES10.0	2.72963	2.28182	0.000367961	0.00221894
Tb927.10.5610-1	0.317894	9.43815	0.000368067	0.00221894
Tb927.11.11570-1	-0.212443	7.27895	0.000370039	0.00222905
Tb927.2.3480-1	-0.260129	6.65865	0.000378512	0.00227828
Tb927.6.1790-1	-0.666823	3.02858	0.00037983	0.0022844
Tb927.11.2710-1	-0.284506	5.43871	0.000387078	0.00232615
Tb927.3.3050-1	-0.285491	5.98163	0.000389212	0.00233712
Tb927.10.3720-1	0.229691	6.11069	0.000390257	0.00234154
Tb927.8.5240-1	-0.232046	7.56331	0.000390951	0.0023429
Tb927.8.5110-1	-0.368101	5.27949	0.000391101	0.0023429
Tb927.8.1990-1	0.337656	9.10082	0.000391593	0.002344
Tb927.10.2670-1	0.24427	5.8045	0.000404415	0.00241883
Tb927.8.4840-1	-0.202193	7.23281	0.000408863	0.00244271
Tb927.8.2650-1	0.206512	6.61954	0.00040905	0.00244271
Tb927.7.5540-1	0.277523	6.36068	0.000409684	0.00244457
Tb927.8.1850-1	0.232108	6.07371	0.000412934	0.00246202
Tb927.8.7050-1	0.226318	6.02965	0.000413755	0.00246314
Tb927.11.10290-1	-0.674456	3.64665	0.000413771	0.00246314
Tb927.8.850-1	0.247398	5.95893	0.000416182	0.00247555
Tb927.10.2190-1	-0.228015	8.29276	0.00041725	0.0024799
Tb927.10.9280-1	0.264955	5.56655	0.000417567	0.0024799
Tb927.11.12140-1	-0.892002	4.35696	0.000418208	0.00248176
Tb927.7.600-1	0.22792	6.16857	0.000418702	0.00248275
Tb927.9.6310-1	-0.233868	6.9616	0.00041999	0.00248844
Tb927.11.570-1	0.246587	5.4541	0.000421512	0.00249551
Tb927.10.830-1	-0.282477	7.26868	0.000423055	0.00250269
Tb927.10.13370-1	-0.226922	6.04144	0.000427569	0.00252652
Tb927.11.12540-1	-0.228328	7.70956	0.00042775	0.00252652
Tb927.11.5910-1	0.264363	7.49681	0.000431592	0.00254724
Tb927.11.7170-1	-0.247842	8.24991	0.000433872	0.0025587
Tb927.5.1740-1	-0.485563	6.60829	0.000434315	0.00255932
Tb927.11.15580-1	0.263847	6.12469	0.000435881	0.00256655
Tb927.7.4530-1	-0.403298	4.48474	0.00043878	0.00258162
Tb927.7.2140-1	-0.320154	6.92476	0.000441207	0.00259192
Tb927.11.15270-1	0.256425	5.62112	0.000441214	0.00259192
Tb927.5.760-1	-0.317187	7.32599	0.0004423	0.00259629
Tb927.3.4350-1	-0.215032	6.57625	0.000443854	0.00260339
Tb927.8.2080-1	-0.327834	6.8132	0.000444529	0.00260534
Tb927.2.4870-1	0.275988	5.55662	0.000445565	0.0026094
Tb927.10.7830-1	-0.234739	5.85673	0.000447304	0.00261756
Tb927.4.460-1	0.280142	5.68985	0.000449677	0.00262941
Tb927.8.1810-1	0.332702	6.28858	0.000450514	0.00263228
Tb927.8.5950-1	0.300992	5.64527	0.000451444	0.00263569
Tb927.2.4750-1	-0.354997	4.56761	0.000457941	0.00267156
Tb927.11.8040-1	0.331079	5.06904	0.000458398	0.00267217
Tb927.9.14530-1	0.585619	2.94509	0.000460592	0.0026829
Tb927.10.5950-1	0.290621	5.65723	0.000461671	0.00268711
Tb927.11.6120-1	-0.268798	7.36931	0.000468453	0.00272325
Tb927.10.2060-1	-0.24871	6.81982	0.000468597	0.00272325
Tb427.BES65.5	0.45882	4.89865	0.000469769	0.00272797
Tb927.11.11430-1	0.25546	6.7483	0.000470374	0.00272939
Tb927.10.1100-1	0.286442	10.1001	0.00047375	0.00274688
Tb927.7.6480-1	0.277166	6.52559	0.000474297	0.00274795
Tb927.5.2500-1	-0.246971	6.48396	0.000481046	0.00278493
Tb927.4.1870-1	-0.209731	6.57035	0.000483142	0.00279493
Tb927.5.3610-1	0.198575	7.4667	0.000486081	0.00280924
Tb927.11.16380-1	-0.313184	5.34338	0.000486381	0.00280924
Tb927.10.14210-1	0.267182	6.14381	0.000486728	0.00280924
Tb927.6.2170-1	-0.296066	6.24529	0.000493953	0.00284866
Tb927.6.3420-1	0.245564	6.12271	0.000494309	0.00284866
Tb927.10.7080-1	0.267031	6.41738	0.000494855	0.00284964
Tb927.4.2820-1	-0.25984	7.31123	0.000496214	0.0028553
Tb927.3.3280-1	0.332934	5.63332	0.000498475	0.00286614
Tb927.4.3340-1	-0.302899	5.78141	0.000506247	0.00290774
Tb927.10.10270-1	-0.761031	2.0546	0.000506524	0.00290774
Tb927.11.2850-1	-0.823988	2.68932	0.000506861	0.00290774
Tb927.7.6360-1	-0.265077	6.66387	0.000507628	0.00290994
Tb927.5.1970-1	-0.350956	4.85017	0.00050866	0.00291365
Tb927.11.13820-1	0.273856	5.53311	0.000510701	0.00292314
Tb927.10.4150-1	0.282675	5.33119	0.000511563	0.00292586
Tb927.6.4380-1	-0.228719	6.54113	0.000512572	0.00292822
Tb427.BES51.2	0.810105	4.02255	0.000512747	0.00292822
Tb927.11.11800-1	-0.228752	6.70926	0.000515204	0.00294004
Tb927.1.2230-1	-0.471331	6.84086	0.000518907	0.00295894
Tb927.8.4430-1	0.364958	9.38096	0.000522388	0.00297655
Tb927.4.1690-1	-0.219966	7.07885	0.0005257	0.00299317
Tb927.11.1060-1	-0.261422	6.2026	0.000532793	0.00303128
Tb927.7.850-1	0.273032	5.1288	0.000535669	0.00304536
Tb927.10.560-1	0.31199	9.7968	0.000537602	0.00305406
Tb927.8.6960-1	-0.266075	5.62122	0.000542522	0.00307971
Tb927.3.4660-1	0.197728	7.22181	0.00054316	0.00308102
Tb927.5.3350-1	0.23816	6.84928	0.000549083	0.00311229
Tb927.11.14650-1	0.342576	6.6456	0.000550781	0.00311959
Tb927.11.2580-1	-0.244756	5.71898	0.000553341	0.00313174
Tb927.8.7980-1	0.226433	7.27904	0.000555273	0.00314034
Tb927.9.8620-1	-0.280323	7.6744	0.000556019	0.00314221
Tb927.10.11910-1	0.263956	5.71837	0.000557973	0.00315091
Tb927.7.2330-1	-0.222785	7.15386	0.000562105	0.00317136
Tb927.10.2240-1	-0.22821	8.98386	0.000562431	0.00317136
Tb927.6.2180-1	0.406266	3.94613	0.000562859	0.00317142
Tb927.8.760-1	-0.262096	8.83776	0.000565731	0.0031835
Tb927.11.2540-1	-0.234381	7.37687	0.000566241	0.0031835
Tb927.10.3710-1	0.285276	6.14338	0.000566262	0.0031835
Tb927.10.6260-1	-0.3282	5.20065	0.000572684	0.00321561
Tb927.9.4850-1	0.362925	4.97951	0.000574304	0.00321561
Tb927.7.3810-1	0.22777	6.95738	0.000574306	0.00321561
Tb927.4.2000-1	-0.266002	8.4777	0.000574375	0.00321561
Tb927.4.1980-1	-0.281768	7.75411	0.000574489	0.00321561
Tb927.3.810-1	0.269152	5.39416	0.000574519	0.00321561
Tb927.11.9880-1	0.235654	6.28462	0.000575547	0.00321899
Tb927.11.17020-1	0.265734	6.59667	0.000579037	0.00323612
Tb927.9.13340-1	-0.235536	6.05268	0.000584678	0.00326524
Tb927.5.2130-1	-0.234187	6.30387	0.000588252	0.00328278
Tb927.11.2780-1	-0.20836	6.86309	0.00059129	0.00329645
Tb927.11.7800-1	-0.263734	7.699	0.000591895	0.00329645
Tb927.7.7110-1	-0.273627	5.5293	0.000592005	0.00329645
Tb927.9.4660-1	0.282115	6.26159	0.000598093	0.00332791
Tb927.6.830-1	-0.374704	4.81906	0.000600311	0.0033378
Tb927.8.2060-1	0.275432	8.25598	0.000608777	0.00338239
Tb927.11.8330-1	-0.221066	6.45736	0.000610231	0.00338799
Tb927.8.1080-1	-0.240355	6.01412	0.000614542	0.00340943
Tb927.9.9030-1	0.20901	6.52611	0.000622383	0.0034504
Tb927.6.3250-1	-0.353565	5.52694	0.000622916	0.00345084
Tb927.4.3190-1	0.405709	4.69367	0.000624266	0.00345579
Tb927.9.10710-1	-0.200686	6.77061	0.000628117	0.00347457
Tb927.11.12660-1	0.244382	6.80673	0.000629104	0.0034775
Tb927.3.3900-1	-0.276842	6.96189	0.000631393	0.00348557
Tb927.6.650-1	-0.230534	8.06082	0.000631484	0.00348557
Tb927.10.13360-1	-0.228191	8.00146	0.000633089	0.00349189
Tb927.11.5120-1	-0.216725	6.39746	0.000634639	0.00349789
Tb927.11.14190-1	0.253247	9.28152	0.000641714	0.00353187
Tb927.2.2320-1	-1.11701	1.90368	0.000642076	0.00353187
Tb927.10.14370-1	0.352489	5.02012	0.000642201	0.00353187
Tb927.8.4400-1	-0.21077	7.89082	0.000642715	0.00353214
Tb927.11.6210-1	-0.242707	6.26889	0.000643204	0.00353227
Tb927.3.5300-1	0.315848	5.11429	0.000643744	0.00353267
Tb927.4.1680-1	-0.200632	7.75369	0.000647668	0.00355164
Tb927.11.2030-1	0.280065	6.68075	0.000650324	0.00356363
Tb927.2.2920-1	-0.228546	5.75943	0.000650894	0.00356417
Tb927.4.4860-1	-0.370513	6.84833	0.000654712	0.00358249
Tb927.7.2060-1	0.396948	4.88112	0.0006575	0.00359516
Tb927.3.4490-1	0.231329	6.57791	0.00065826	0.00359672
Tb927.11.15820-1	0.234709	6.07031	0.000665489	0.0036336
Tb927.11.6400-1	-0.257949	7.72852	0.000676168	0.00368925
Tb927.9.11880-1	-0.251344	6.51636	0.000679287	0.0037036
Tb927.7.3850-1	0.288332	6.97266	0.00068152	0.00371311
Tb927.2.3610-1	0.235919	6.00418	0.000682135	0.00371379
Tb927.9.11500-1	0.221366	6.69465	0.000687885	0.00374241
Tb927.8.1470-1	0.418028	5.82967	0.000693732	0.00377151
Tb927.9.15080-1	0.36701	4.18788	0.000694866	0.00377497
Tb927.10.11540-1	0.348847	9.67687	0.000695864	0.00377769
Tb427.BES56.6	1.62593	4.41026	0.000701049	0.00380051
Tb927.4.1390-1	-0.240707	7.02058	0.000701071	0.00380051
Tb927.10.6770-1	-0.310572	4.4012	0.000702311	0.00380452
Tb927.11.6770-1	0.310582	6.35722	0.000704511	0.00381371
Tb927.3.4140-1	0.187207	7.07519	0.000711629	0.0038495
Tb927.9.2800-1	-0.344704	6.33531	0.000713405	0.00385635
Tb927.3.4610-1	-0.251973	8.41863	0.000715513	0.00386499
Tb927.8.6900-1	0.313146	5.19615	0.000721327	0.00389363
Tb927.3.1610-1	-0.271369	6.13184	0.000722131	0.00389463
Tb927.7.720-1	-0.232494	7.27204	0.000722541	0.00389463
Tb927.8.900-1	-0.336488	6.76782	0.000726096	0.00391102
Tb927.10.1820-1	0.294394	4.70981	0.000727044	0.003913
Tb927.11.15370-1	-0.292566	8.675	0.000727496	0.003913
Tb927.7.5650-1	-0.26546	6.07184	0.000730261	0.00392509
Tb927.11.3350-1	-0.239422	6.47615	0.000733051	0.00393729
Tb927.6.1970-1	0.304329	4.83267	0.000734025	0.00393973
Tb927.11.9470-1	0.268255	6.26552	0.000747228	0.00400776
Tb927.2.4230-1	-0.208281	7.59335	0.000752876	0.0040352
Tb927.10.6870-1	-0.244551	5.36873	0.00076371	0.0040882
Tb927.9.8160-1	-0.240763	6.99148	0.000763841	0.0040882
Tb927.11.12940-1	-0.198281	7.38172	0.000765477	0.00408849
Tb927.11.610-1	-0.22532	6.47836	0.000765503	0.00408849
Tb927.3.1440-1	0.288302	6.94319	0.000765514	0.00408849
Tb927.6.2000-1	0.202834	6.70103	0.000766329	0.00408996
Tb927.10.11050-1	0.28659	5.37582	0.000766919	0.00409023
Tb927.10.16120-1	-0.235427	8.80469	0.000770221	0.00410326
Tb927.5.2020-1	-0.389558	5.90295	0.000770443	0.00410326
Tb927.11.7110-1	-0.240085	6.02503	0.000774365	0.00412125
Tb927.11.4140-1	0.295984	4.76202	0.000785566	0.00417793
Tb927.10.1270-1	-0.245762	6.95533	0.000788671	0.00419151
Tb927.9.8540-1	-0.207704	7.17087	0.000800972	0.0042539
Tb927.11.2460-1	-0.2669	5.41678	0.000802281	0.00425787
Tb927.1.4440-1	-0.49726	3.19938	0.000805717	0.00427312
Tb927.5.3630-1	-0.243443	5.9302	0.000809573	0.00429057
Tb927.4.4760-1	0.196279	7.36564	0.0008137	0.00430773
Tb927.5.3080-1	-0.225785	6.20079	0.00081422	0.00430773
Tb927.11.4600-1	-0.629508	3.93076	0.000814514	0.00430773
Tb927.10.8170-1	0.214165	8.24551	0.000819472	0.00433071
Tb927.9.12790-1	-0.239117	6.46564	0.000820003	0.00433071
Tb927.11.8940-1	0.286337	5.86707	0.000824083	0.00434923
Tb927.4.1090-1	0.216715	6.75922	0.00082978	0.00437625
Tb927.11.9830-1	0.419449	4.64177	0.000834763	0.00439947
Tb927.7.7330-1	0.195372	7.19046	0.000838257	0.00441482
Tb927.10.9580-1	0.324637	4.33361	0.000841406	0.00442785
Tb927.3.840-1	0.298445	5.75804	0.000841899	0.00442785
Tb927.8.5960-1	0.302151	5.17802	0.000843044	0.0044308
Tb927.9.14650-1	0.415842	4.68422	0.000844849	0.00443722
Tb927.7.2120-1	-0.219122	6.62454	0.000850987	0.00446636
Tb927.9.4570-1	-0.452565	4.40797	0.000852383	0.00447039
Tb927.9.8180-1	-0.208674	7.13332	0.000852934	0.00447039
Tb927.10.4660-1	0.375268	4.54253	0.000853761	0.00447163
Tb927.2.5070-1	-0.440525	3.70649	0.000857052	0.00448577
Tb927.11.7150-1	0.237645	6.10057	0.000859304	0.00449446
Tb927.4.2910-1	-0.221002	6.7194	0.00086177	0.00450425
Tb927.7.4120-1	0.192642	7.41731	0.000864875	0.00451736
Tb927.11.890-1	-0.232496	9.35108	0.000866285	0.00452161
Tb927.9.4990-1	0.307857	5.23756	0.000869574	0.00453566
Tb927.11.16870-1	0.191833	6.78732	0.000875939	0.0045608
Tb927.7.6170-1	-0.278172	4.93243	0.0008767	0.0045608
Tb927.1.3450-1	-0.281608	5.8241	0.000876716	0.0045608
Tb927.7.1000-1	0.292358	6.79206	0.000876799	0.0045608
Tb927.2.4150-1	0.234807	6.0942	0.000885425	0.00460041
Tb927.6.3080-1	0.396405	5.88725	0.000885628	0.00460041
Tb927.11.3750-1	-0.266958	5.37475	0.000889855	0.00461921
Tb927.5.1110-1	0.268153	10.3166	0.00089323	0.00463355
Tb927.9.13140-1	-0.214082	6.64193	0.000894239	0.00463562
Tb927.11.12130-1	-0.675189	4.10452	0.000899655	0.00466051
Tb927.4.4800-1	-0.515365	4.06506	0.000910675	0.00471437
Tb927.6.1960-1	0.231208	6.05484	0.000912026	0.00471815
Tb927.5.3740-1	-0.366753	4.30015	0.000916422	0.00473766
Tb927.11.10870-1	0.249391	5.19021	0.000917947	0.00474231
Tb927.3.1860-1	-0.239203	6.83102	0.000918802	0.00474349
Tb927.4.2450-1	0.21124	8.83228	0.000920005	0.00474648
Tb927.1.4450-1	-0.230406	7.23919	0.000921066	0.00474872
Tb927.6.3480-1	-0.465301	4.06459	0.000926932	0.00477572
Tb927.4.4560-1	0.233355	7.3423	0.000927718	0.00477652
Tb927.4.360-1	-0.255361	7.54098	0.000928573	0.00477768
Tb927.11.2820-1	-0.535713	4.57707	0.000932224	0.00479321
Tb927.8.2020-1	0.209358	6.3147	0.000933411	0.00479606
Tb927.5.440-1	-0.372408	4.65526	0.000936519	0.00480878
Tb927.7.6760-1	0.301362	6.86753	0.000942914	0.00483833
Tb927.11.12340-1	0.274657	5.47117	0.000947127	0.00485667
Tb927.10.3650-1	-0.215205	7.8824	0.000949341	0.00486473
Tb927.11.270-1	-0.292091	5.41805	0.00095164	0.00487322
Tb927.7.7200-1	-0.292234	8.52048	0.000954462	0.00488437
Tb927.9.14470-1	0.23981	7.65061	0.000955301	0.00488537
Tb927.9.12910-1	0.214113	6.40177	0.000956585	0.00488864
Tb927.7.860-1	0.320021	5.81634	0.000957668	0.00489088
Tb927.9.8260-1	-0.240418	7.04751	0.000962073	0.00491007
Tb927.8.3250-1	-0.294202	9.92068	0.000963734	0.00491524
Tb927.6.4960-1	-0.257	5.51299	0.000973011	0.00495922
Tb927.11.6680-1	0.311008	5.49041	0.000974415	0.00496304
Tb927.8.3170-1	-0.213089	7.31705	0.000978658	0.0049813
Tb927.8.6400-1	-0.258302	5.05144	0.000984241	0.00500636
Tb927.5.2560-1	-0.343932	4.29521	0.000986941	0.00501673
Tb927.3.950-1	-0.233382	6.33248	0.000987791	0.00501769
Tb927.8.1650-1	0.431734	4.62533	0.000993815	0.00504238
Tb927.10.5510-1	-0.267765	6.2993	0.000994675	0.00504238
Tb927.5.2840-1	-0.318167	4.46705	0.000995204	0.00504238
Tb927.8.5670-1	-0.390993	5.1193	0.000995313	0.00504238
Tb927.9.6760-1	-0.348226	4.78932	0.000998282	0.0050539
Tb927.9.6530-1	-0.201822	8.26688	0.000998919	0.0050539
Tb927.4.4230-1	-0.386877	4.54414	0.00100528	0.00508272
Tb927.11.11240-1	0.26754	5.52998	0.00101726	0.00513786
Tb927.7.1600-1	-0.2053	6.66784	0.00101754	0.00513786
Tb927.8.1410-1	-0.457332	4.34456	0.00102601	0.00517714
Tb927.10.12140-1	0.291477	6.03781	0.00102778	0.00518164
Tb927.7.4020-1	-0.274077	6.0721	0.00102827	0.00518164
Tb927.11.8200-1	0.34441	9.86048	0.00103058	0.00518733
Tb927.4.530-1	-0.203164	6.6566	0.00103076	0.00518733
Tb927.11.11630-1	0.319782	5.15217	0.00103288	0.00519455
Tb927.3.1380-1	0.241059	9.05224	0.00103504	0.00520168
Tb927.9.14440-1	0.275882	5.469	0.00103567	0.00520168
Tb927.3.2790-1	-0.238905	6.77562	0.00103838	0.00521183
Tb927.10.7520-1	0.239261	5.95453	0.00104041	0.00521854
Tb927.10.9360-1	0.190818	6.55749	0.00104444	0.00523534
Tb927.11.16560-1	-0.244262	6.51504	0.00104666	0.00524298
Tb927.10.14750-1	-0.456456	5.84802	0.00104875	0.00525001
Tb927.7.3460-1	0.334586	4.998	0.0010694	0.00534899
Tb927.10.4100-1	0.268237	6.45536	0.00106994	0.00534899
Tb927.10.11110-1	0.288698	7.16629	0.00107085	0.00534959
Tb927.8.6880-1	-0.228192	6.46068	0.00107147	0.00534959
Tb927.4.5030-1	0.240634	5.59503	0.00107745	0.00537593
Tb927.2.170-1	-0.262256	6.71112	0.00108026	0.00538641
Tb927.10.2810-1	-0.248537	7.38435	0.00108147	0.00538888
Tb927.8.4960-1	-0.254418	6.96519	0.00108905	0.00542307
Tb927.9.11850-1	-0.194886	7.89832	0.00109232	0.00543581
Tb927.10.14340-1	-0.212313	7.30055	0.00109446	0.00544288
Tb927.10.12960-1	0.216619	7.62637	0.00109614	0.00544763
Tb927.9.8290-1	0.251038	5.48013	0.00109776	0.00545216
Tb927.7.7270-1	-0.260662	6.76133	0.00109924	0.00545591
Tb927.4.2500-1	-0.22524	7.11456	0.00110616	0.00548665
Tb927.10.9880-1	0.415769	4.29288	0.00111454	0.0055246
Tb927.11.13830-1	0.24393	5.48051	0.00111854	0.00554082
Tb427.BES56.1	1.26897	3.66494	0.00112562	0.00557227
Tb927.2.2770-1	-0.347666	6.18967	0.0011284	0.00558239
Tb927.7.6380-1	0.269243	4.81739	0.0011306	0.00558962
Tb927.9.5150-1	-0.308223	7.55823	0.00113946	0.00562977
Tb927.5.450-1	-0.238976	5.62028	0.00114621	0.00565943
Tb927.3.3200-1	-0.26003	6.88922	0.00114758	0.00566247
Tb927.8.8140-1	-0.231464	6.89312	0.00115033	0.00566981
Tb927.5.1910-1	-0.21058	7.17977	0.00115056	0.00566981
Tb927.3.4510-1	-0.221701	8.06296	0.00115186	0.00567252
Tb927.6.730-1	0.244588	6.24238	0.00115883	0.00570313
Tb927.10.250-1	-0.235224	6.44643	0.00116017	0.00570604
Tb927.11.1930-1	0.282431	5.75096	0.00116257	0.0057121
Tb927.8.2990-1	0.274669	5.76554	0.00116291	0.0057121
Tb927.6.4800-1	-0.194812	7.02134	0.00120582	0.00591779
Tb927.5.3670-1	0.235686	7.59358	0.00120634	0.00591779
Tb927.10.7560-1	0.447342	3.38214	0.00120936	0.00592877
Tb927.1.2760-1	-0.466149	5.12943	0.00121477	0.00595141
Tb927.10.12010-1	-0.255805	6.55082	0.0012164	0.00595556
Tb927.11.13130-1	0.293043	7.85019	0.00122181	0.00597818
Tb927.1.1750-1	-0.293892	5.73635	0.00122631	0.00599637
Tb927.10.13590-1	0.178538	7.18282	0.00122985	0.0060095
Tb927.9.12340-1	-0.359333	4.99965	0.00123058	0.0060095
Tb927.10.15910-1	-0.371866	4.97692	0.00123139	0.00600956
Tb927.11.1220-1	-0.243054	6.32368	0.0012323	0.00601013
Tb927.8.6750-1	-0.24818	6.19905	0.00124134	0.00604751
Tb927.11.4210-1	-0.187519	7.13071	0.00124156	0.00604751
Tb927.3.1390-1	0.223821	6.88083	0.00126448	0.0061552
Tb927.11.2300-1	-0.200611	8.01753	0.00126646	0.0061609
Tb927.5.2770-1	-0.230139	7.0803	0.00126888	0.00616873
Tb927.2.6130-1	0.21828	7.22372	0.00126974	0.00616895
Tb927.11.1610-1	0.192526	7.10333	0.00127822	0.00620615
Tb927.9.4080-1	-0.376063	5.683	0.00128035	0.00621251
Tb927.3.2080-1	0.205674	6.4459	0.00128334	0.00622303
Tb927.7.3290-1	0.275132	5.6412	0.00128731	0.0062383
Tb927.9.1920-1	0.249163	5.24987	0.00130053	0.00629779
Tb927.10.9970-1	0.242277	7.60493	0.00130124	0.00629779
Tb927.4.3500-1	0.301614	5.70738	0.00130217	0.00629826
Tb927.2.5020-1	0.235833	7.26211	0.00132183	0.00638927
Tb927.9.13540-1	0.255525	6.10123	0.00133092	0.00642912
Tb927.6.3900-1	-0.234906	6.28449	0.00133326	0.00643632
Tb927.9.3120-1	0.19772	6.73849	0.00133813	0.0064557
Tb427.BES129.2	1.13666	2.62466	0.00134213	0.00647089
Tb927.10.1710-1	0.203746	6.57767	0.00134421	0.00647679
Tb927.11.14790-1	-0.222427	6.50714	0.00134631	0.00648279
Tb927.10.5530-1	0.257171	6.19822	0.0013504	0.00649835
Tb927.10.14180-1	0.199886	7.34079	0.00135911	0.00653224
Tb927.11.9370-1	0.246164	5.46013	0.00135916	0.00653224
Tb927.11.13930-1	-0.358179	4.53919	0.00136246	0.00654396
Tb927.5.1640-1	-0.288235	7.0871	0.00136549	0.00655434
Tb927.4.4520-1	-0.48375	3.72881	0.00137163	0.00657965
Tb927.11.5210-1	-0.259108	6.31026	0.0013763	0.00659634
Tb927.3.1930-1	0.243129	6.20158	0.00137685	0.00659634
Tb927.9.1590-1	-0.424663	4.43303	0.00137935	0.00660356
Tb927.5.1470-1	-0.315962	6.52373	0.0013801	0.00660356
Tb927.3.590-1	-0.447033	4.23316	0.00138872	0.00664066
Tb927.9.4520-1	0.208183	6.56852	0.00139719	0.00667692
Tb927.1.2120-1	-0.191327	6.59547	0.00140652	0.00671727
Tb927.6.560-1	0.262945	8.95793	0.0014079	0.00671965
Tb927.4.3680-1	0.258747	5.34506	0.00141277	0.00673863
Tb927.10.1320-1	0.210679	6.70584	0.00141546	0.00674722
Tb927.10.3800-1	0.212049	7.2405	0.00142858	0.00680551
Tb927.4.4320-1	0.261769	4.74124	0.00145758	0.00693927
Tb927.5.4110-1	0.200521	6.81456	0.00147455	0.0070153
Tb927.10.5580-1	0.267274	5.70044	0.0014754	0.0070153
Tb927.8.4640-1	-0.195796	7.53386	0.00148279	0.00704602
Tb927.9.15190-1	0.415579	6.25641	0.00148395	0.00704713
Tb927.4.3790-1	-0.204836	7.35935	0.00148496	0.00704754
Tb927.3.4990-1	-0.253053	5.95469	0.00149798	0.0071008
Tb927.10.1350-1	-0.230458	5.98531	0.00149806	0.0071008
Tb927.8.2760-1	0.298538	5.04628	0.00150116	0.00711107
Tb927.8.8350-1	-0.262667	5.93004	0.00150502	0.00712491
Tb927.10.15330-1	-0.279138	5.15958	0.00151216	0.00715423
Tb927.11.13640-1	-0.263863	7.08708	0.00152842	0.00722657
Tb927.7.4910-1	-0.477083	3.66026	0.00152936	0.00722657
Tb927.5.3730-1	-0.353294	6.08321	0.00153466	0.0072471
Tb927.9.2250-1	-0.220459	5.89935	0.00154574	0.00729319
Tb927.6.1750-1	0.204542	6.93364	0.00154634	0.00729319
Tb927.9.14120-1	-0.226454	5.47758	0.00155037	0.00730766
Tb927.6.3470-1	-0.362757	4.9056	0.00155377	0.00731913
Tb927.11.4480-1	-0.222472	8.02072	0.00156968	0.00738596
Tb927.9.3470-1	0.244542	5.47678	0.00156991	0.00738596
Tb927.11.11530-1	0.19143	7.09287	0.00157528	0.00740665
Tb927.9.3180-1	-0.490545	2.52447	0.0015765	0.00740779
Tb927.9.13620-1	-0.215744	7.10628	0.00158542	0.00744509
Tb927.8.1000-1	-0.209777	5.78322	0.00159304	0.00747627
Tb927.5.3000-1	-0.650915	2.96875	0.00159834	0.0074965
Tb927.8.6150-1	0.350678	9.28621	0.00161478	0.00756891
Tb927.11.16640-1	-0.283016	6.71435	0.00162063	0.00759165
Tb927.10.2960-1	0.195008	7.27047	0.0016229	0.00759758
Tb927.11.10390-1	0.252024	6.05473	0.00162496	0.00760255
Tb927.4.3940-1	0.213222	6.89416	0.00162968	0.00761992
Tb927.9.9220-1	0.23701	6.65359	0.00163628	0.00764604
Tb927.6.1180-1	-0.222193	7.65123	0.00166928	0.00779546
Tb927.9.12290-1	0.214351	7.18079	0.00167091	0.00779825
Tb927.11.5550-1	0.205474	7.07203	0.00168282	0.00784903
Tb927.7.2360-1	-0.198424	7.53983	0.00168674	0.0078595
Tb927.8.6770-1	-0.20352	6.79278	0.00168714	0.0078595
Tb927.10.12190-1	0.323013	5.03391	0.00170203	0.00792401
Tb927.10.9560-1	0.410403	3.68193	0.00170817	0.00794772
Tb927.11.16360-1	-0.205794	6.23325	0.00171008	0.0079517
Tb927.10.8820-1	-0.193449	7.24516	0.00171285	0.00795972
Tb927.3.620-1	-0.239179	6.69119	0.00171838	0.00798054
Tb927.11.11710-1	0.203762	7.03035	0.0017199	0.00798268
Tb927.11.9360-1	0.279168	6.65106	0.00172339	0.00799402
Tb927.11.14780-1	-0.222714	6.7229	0.00172614	0.00800187
Tb927.10.8590-1	0.351785	6.25541	0.00173647	0.00804484
Tb927.8.5720-1	0.240207	6.27031	0.00174164	0.00806385
Tb927.4.2480-1	-0.222335	5.90873	0.00175096	0.00810206
Tb927.5.1280-1	0.217807	6.3841	0.00175276	0.00810377
Tb927.4.4220-1	-0.246495	5.54021	0.00175347	0.00810377
Tb927.11.14080-1	-0.264108	5.24388	0.0017566	0.00811329
Tb927.11.3570-1	0.259936	8.96992	0.00175916	0.00812019
Tb927.8.2960-1	0.330176	6.11869	0.0017635	0.00813527
Tb927.1.2970-1	0.256678	5.22055	0.00176551	0.0081396
Tb927.3.2770-1	0.177624	7.60141	0.00176672	0.0081402
Tb927.11.3590-1	0.33484	9.78469	0.00176939	0.00814757
Tb927.9.8210-1	0.232603	6.19807	0.00177107	0.00814938
Tb927.10.13280-1	-0.243604	9.09249	0.00177193	0.00814938
Tb927.10.13900-1	0.233557	6.02347	0.00177519	0.00815453
Tb927.11.6350-1	0.210328	8.29913	0.0017752	0.00815453
Tb927.8.6370-1	-0.270971	5.88095	0.00178625	0.00820032
Tb927.11.2840-1	-0.337565	6.37391	0.00180042	0.00826036
Tb927.7.3680-1	0.367256	9.58413	0.00180398	0.00827169
Tb927.7.3340-1	0.209203	6.05334	0.00180625	0.0082771
Tb927.3.3390-1	0.22583	5.45868	0.00181138	0.00829557
Tb927.5.1380-1	-0.256696	5.25549	0.00181263	0.00829631
Tb927.7.3560-1	-0.197898	8.70204	0.00181476	0.00830103
Tb927.11.14340-1	0.22365	7.18945	0.00181636	0.00830338
Tb927.1.2985-1	0.240301	5.05474	0.00182949	0.00835836
Tb927.5.4290-1	0.34038	5.34329	0.00183415	0.00837389
Tb927.11.16000-1	0.211231	5.7658	0.0018351	0.00837389
Tb927.4.2030-1	-0.186886	7.96571	0.00184099	0.0083957
Tb927.2.3330-1	-0.600068	3.38523	0.00186882	0.00851751
Tb927.9.10950-1	-0.383792	4.15859	0.00187622	0.00854536
Tb927.9.14190-1	-0.263933	7.05346	0.00187719	0.00854536
Tb927.9.9660-1	-0.191034	7.09055	0.00188478	0.00857477
Tb927.1.3300-1	-0.201539	7.30857	0.00189638	0.00862239
Tb927.11.2750-1	-0.237441	7.33134	0.00192089	0.00872861
Tb927.10.3690-1	-0.575076	3.42835	0.00193213	0.0087744
Tb927.11.9150-1	-0.207513	7.97698	0.00193431	0.00877907
Tb927.6.710-1	0.293887	4.8947	0.00194053	0.00880202
Tb927.11.2340-1	0.230808	6.96875	0.00194367	0.00881099
Tb927.10.14410-1	-0.199899	7.69478	0.0019578	0.00886973
Tb927.10.8180-1	0.276312	7.45375	0.00196196	0.00888328
Tb927.11.5150-1	0.18643	6.72513	0.00197677	0.00894499
Tb927.11.6440-1	-0.248867	8.73535	0.0019855	0.00897917
Tb927.10.15290-1	-0.234518	6.89172	0.00199251	0.00900547
Tb927.11.5770-1	0.222654	7.90098	0.00199598	0.00901436
Tb927.6.2390-1	-0.250181	6.46135	0.00199685	0.00901436
Tb927.2.4130-1	-0.187633	7.52163	0.00202088	0.00911739
Tb927.8.7840-1	-0.209869	6.65369	0.00204496	0.00922054
Tb927.2.5220-1	0.179245	6.34113	0.00205152	0.00924466
Tb927.2.3620-1	0.184704	7.25949	0.00205307	0.00924611
Tb927.9.11030-1	-0.344299	4.01868	0.00205523	0.00925035
Tb927.10.13510-1	0.167234	7.32542	0.0020566	0.00925102
Tb927.10.2850-1	-0.252099	6.41437	0.00206704	0.00929248
Tb927.5.940-1	0.296099	7.51459	0.0020734	0.00931557
Tb927.10.5440-1	0.226586	6.36176	0.00207717	0.00932698
Tb927.7.2700-1	-0.254187	6.77197	0.00208181	0.00934227
Tb927.10.1070-1	-0.210591	6.27429	0.00209925	0.00941499
Tb927.10.15040-1	-0.408883	4.35142	0.00210095	0.00941702
Tb927.10.9080-1	-0.175418	7.51361	0.00211322	0.00946641
Tb927.4.1100-1	0.364854	8.71251	0.00212358	0.00950724
Tb927.10.5690-1	-0.242305	7.33092	0.0021291	0.00952633
Tb927.3.2900-1	-0.274345	8.29623	0.00214815	0.00960587
Tb927.10.6650-1	0.244301	5.38617	0.00215727	0.00963717
Tb927.11.10080-1	0.227062	5.5816	0.00215769	0.00963717
Tb927.11.10170-1	0.242238	5.70372	0.00216537	0.00966577
Tb927.10.1900-1	-0.209191	6.59159	0.00217474	0.00970188
Tb927.3.5480-1	-0.215374	5.84446	0.00218135	0.00972565
Tb927.11.16090-1	-0.203544	7.72114	0.00218795	0.00974938
Tb927.4.1460-1	0.223731	6.60132	0.00219079	0.00975246
Tb927.6.4340-1	0.233675	5.49878	0.00219122	0.00975246
Tb927.6.4730-1	-0.232816	5.7642	0.00220311	0.00979963
Tb927.11.750-1	0.202147	7.91052	0.00220926	0.00982123
Tb927.10.14570-1	-0.243828	7.27271	0.00221912	0.00985674
Tb927.11.6560-1	-0.232054	6.22768	0.00221985	0.00985674
Tb927.11.11130-1	0.299978	4.73059	0.0022343	0.0099151
Tb927.11.8000-1	0.278131	6.17682	0.00223922	0.00993114
Tb927.11.16060-1	-0.221639	6.26957	0.00225087	0.00997699
Tb927.4.760-1	0.201243	8.68256	0.00225513	0.00998999
Tb427.BES15.1	1.03142	3.64078	0.00226299	0.010019
Tb927.10.5560-1	0.227681	6.53939	0.00226847	0.0100368
Tb927.11.10960-1	0.315966	6.37872	0.00226966	0.0100368
Tb927.9.3870-1	0.188867	6.35813	0.00228573	0.0101019
Tb927.7.2590-1	-0.260647	6.9289	0.00229478	0.0101321
Tb927.8.2200-1	-0.203909	6.74079	0.00229521	0.0101321
Tb927.10.10030-1	-0.296813	5.13572	0.0023028	0.0101597
Tb927.2.6100-1	-0.200829	7.11134	0.00230448	0.0101611
Tb927.10.9090-1	0.281363	4.62216	0.00230777	0.0101697
Tb927.11.13280-1	0.189221	7.89573	0.002323	0.0102309
Tb927.4.4360-1	0.205906	5.85472	0.00233623	0.0102832
Tb427.BES126.2	0.607242	6.79089	0.00235071	0.0103409
Tb927.5.3960-1	0.227864	6.10144	0.00235524	0.0103548
Tb927.11.8250-1	0.238945	5.36539	0.00236036	0.0103705
Tb927.6.2800-1	-0.177464	6.73014	0.00236154	0.0103705
Tb927.3.4480-1	0.296327	4.45967	0.00236794	0.0103926
Tb927.3.2180-1	0.237738	6.8561	0.00237657	0.0104245
Tb927.2.4200-1	-0.241487	5.6253	0.00238097	0.0104377
Tb927.10.7290-1	-0.187078	7.35048	0.00240872	0.0105533
Tb927.9.2900-1	-0.26359	7.96457	0.00241228	0.0105628
Tb927.7.2220-1	0.198693	6.92449	0.00241568	0.0105716
Tb927.4.1300-1	0.272699	9.38684	0.00242979	0.0106272
Tb927.5.3170-1	-0.226332	6.71495	0.00243965	0.0106642
Tb927.11.11230-1	0.325607	9.77501	0.00244289	0.0106712
Tb927.6.4750-1	-0.197012	7.23151	0.00244408	0.0106712
Tb927.7.350-1	0.328206	4.23747	0.00244634	0.0106749
Tb927.8.2720-1	0.249018	5.95725	0.00245189	0.010693
Tb927.11.16630-1	-0.240679	7.95866	0.00245796	0.0107133
Tb927.10.5230-1	0.321828	4.40527	0.00247649	0.0107879
Tb927.4.4670-1	-0.25978	5.82577	0.00248076	0.0108003
Tb927.11.9070-1	0.197695	7.08377	0.00249852	0.0108713
Tb427.BES15.2	0.582341	4.14667	0.0025044	0.0108907
Tb927.3.4960-1	-0.209914	7.62151	0.00252223	0.0109561
Tb927.8.4500-1	-0.25308	6.10288	0.00252233	0.0109561
Tb927.11.16520-1	0.243208	5.36594	0.00253282	0.0109954
Tb927.4.3830-1	0.335461	4.94814	0.0025411	0.011025
Tb927.11.11450-1	0.222626	6.17406	0.0025449	0.0110352
Tb927.10.13500-1	0.303085	9.95595	0.00254923	0.0110476
Tb927.10.8220-1	0.246824	4.91152	0.00255717	0.0110757
Tb927.11.9060-1	0.227454	6.21254	0.0025604	0.0110792
Tb927.7.3800-1	0.285314	4.68607	0.00256104	0.0110792
Tb927.10.9910-1	-0.251413	6.94122	0.00256236	0.0110792
Tb927.6.4130-1	0.227384	5.58473	0.00256855	0.0110997
Tb927.10.9150-1	0.196152	6.36595	0.00257852	0.0111364
Tb927.10.14550-1	-0.415513	4.58768	0.0025938	0.011196
Tb927.6.2160-1	0.273648	4.51566	0.00259533	0.0111962
Tb927.11.20730-1	-0.262477	5.56093	0.00260276	0.0112219
Tb927.11.16010-1	0.194562	7.9328	0.00260617	0.0112302
Tb927.8.7580-1	0.209744	8.63047	0.00264977	0.0114116
Tb427.BES56.12	2.75967	2.45888	0.00268509	0.0115572
Tb927.8.1450-1	0.306801	5.0727	0.00268921	0.0115683
Tb927.5.2110-1	-0.209016	5.81309	0.00270042	0.01161
Tb927.10.7780-1	0.225405	5.99906	0.00271964	0.011686
Tb927.11.9770-1	-0.257082	5.93558	0.00273123	0.0117291
Tb927.11.1230-1	-0.250657	7.39913	0.00274385	0.0117766
Tb927.11.14880-1	-0.231811	8.75236	0.00274917	0.0117928
Tb927.6.1230-1	-0.219953	5.51311	0.00275861	0.0118242
Tb927.10.12080-1	0.262935	4.93712	0.00276012	0.0118242
Tb927.7.580-1	0.232988	6.95111	0.00276207	0.0118242
Tb927.11.14000-1	0.282268	7.02344	0.00276373	0.0118242
Tb927.7.7000-1	-0.244242	7.00628	0.00276453	0.0118242
Tb927.8.3300-1	0.253109	6.75159	0.00276583	0.0118242
Tb927.10.6970-1	-1.80598	3.82782	0.00277115	0.0118402
Tb927.11.7580-1	-0.177543	7.97286	0.00280157	0.0119578
Tb927.2.3460-1	0.251216	5.53885	0.00280182	0.0119578
Tb927.10.7020-1	0.346102	6.30648	0.00280467	0.0119632
Tb927.7.220-1	0.207205	7.04684	0.00280839	0.0119724
Tb927.9.2150-1	-0.381456	4.08061	0.0028198	0.0120143
Tb927.11.2870-1	-0.512715	2.91781	0.00282152	0.0120148
Tb927.10.15660-1	-0.215982	6.36635	0.00284648	0.0121143
Tb927.2.3420-1	-0.277543	5.68503	0.00285136	0.0121283
Tb927.11.9590-1	-0.248033	11.3602	0.00285647	0.0121432
Tb927.8.4830-1	0.24598	5.04308	0.0028587	0.0121459
Tb927.10.9130-1	-0.174696	6.47091	0.00286159	0.0121514
Tb927.7.6180-1	-0.251261	5.54349	0.00287444	0.0121991
Tb927.9.10920-1	-0.170334	7.57599	0.00288257	0.0122267
Tb927.11.4820-1	0.328302	9.1917	0.00290286	0.0123059
Tb927.7.4110-1	-0.244623	6.1358	0.00290478	0.0123072
Tb927.7.1530-1	0.182003	6.0997	0.00290877	0.0123172
Tb927.2.5120-1	0.321065	4.96399	0.00291344	0.0123301
Tb927.11.9040-1	0.241803	5.41376	0.00292541	0.0123695
Tb927.9.11050-1	-0.223823	6.70313	0.00292602	0.0123695
Tb927.11.9120-1	-0.1855	6.87762	0.00293339	0.0123938
Tb927.11.2260-1	-0.264496	6.41591	0.0029532	0.0124705
Tb927.7.3530-1	0.180466	6.98876	0.00296985	0.0125338
Tb927.11.15200-1	-0.469412	3.84352	0.00297326	0.0125338
Tb927.3.1450-1	0.304416	4.748	0.00297374	0.0125338
Tb927.9.15330-1	-0.225409	5.63726	0.00297479	0.0125338
Tb927.11.15810-1	0.224332	5.70713	0.00299451	0.0126099
Tb927.3.4910-1	0.310071	6.96817	0.00300091	0.0126298
Tb927.9.2020-1	0.329708	7.94658	0.00300503	0.0126401
Tb927.11.12320-1	-0.173167	6.97998	0.00302532	0.0127184
Tb927.1.2730-1	-0.207372	5.91657	0.00303206	0.0127397
Tb927.8.4330-1	-0.215606	7.6223	0.00304039	0.0127676
Tb927.10.13270-1	-0.366392	4.66511	0.00305421	0.0128185
Tb927.5.3920-1	0.21834	6.51976	0.0030687	0.0128722
Tb427.BES51.9	0.376114	4.29779	0.00307175	0.0128779
Tb927.10.12130-1	0.259365	5.26119	0.00307549	0.0128865
Tb927.8.1440-1	0.331502	4.33748	0.00310633	0.0130085
Tb927.10.12660-1	-0.401776	5.08533	0.00310975	0.0130157
Tb927.10.980-1	0.261526	5.41491	0.00311387	0.0130257
Tb927.11.10160-1	0.368861	9.38316	0.00312153	0.0130506
Tb927.9.7270-1	0.362978	4.71401	0.00312839	0.013072
Tb927.10.9110-1	0.310395	4.04973	0.00313591	0.0130962
Tb927.11.650-1	0.346788	4.71904	0.0031393	0.0130975
Tb927.4.3550-1	0.262282	9.56493	0.00313967	0.0130975
Tb927.10.740-1	-0.218269	6.91156	0.00314832	0.0131264
Tb927.10.360-1	0.224352	5.58112	0.00316205	0.0131764
Tb927.3.2340-1	0.361789	4.13283	0.0031845	0.0132562
Tb927.11.2210-1	-0.200742	7.91744	0.00318469	0.0132562
Tb927.8.1480-1	0.261903	8.27948	0.00319287	0.0132829
Tb927.2.5910-1	0.466498	8.92286	0.00320196	0.0133134
Tb927.10.1720-1	-0.199021	6.06484	0.00323267	0.0134338
Tb927.11.5790-1	0.197502	5.98917	0.00324109	0.0134592
Tb927.5.1620-1	-0.189732	6.17608	0.00324234	0.0134592
Tb927.11.13630-1	-0.318125	4.99369	0.00324573	0.0134659
Tb927.10.3250-1	0.255201	4.93723	0.00324945	0.0134739
Tb927.8.7090-1	0.209128	7.07538	0.00326135	0.0135159
Tb927.8.6120-1	-0.224238	6.30248	0.00327491	0.0135647
Tb927.10.8920-1	0.235928	5.05476	0.00329918	0.0136577
Tb927.8.3360-1	0.267293	4.96432	0.0033031	0.0136613
Tb927.5.2970-1	-0.192782	6.58591	0.00330363	0.0136613
Tb927.4.5310-1	-0.227333	6.41395	0.00330982	0.0136794
Tb927.11.10700-1	0.218481	5.74387	0.0033117	0.0136797
Tb927.6.2450-1	0.207076	5.76621	0.00331512	0.0136864
Tb927.11.16110-1	0.202845	7.92814	0.00332652	0.013726
Tb927.5.2830-1	-0.268137	4.36806	0.00333884	0.0137693
Tb927.11.6920-1	-0.193533	7.80883	0.00334416	0.0137779
Tb927.9.11260-1	-0.214437	6.09431	0.00334455	0.0137779
Tb927.10.3330-1	0.226946	5.95293	0.00334874	0.0137876
Tb927.11.6960-1	-0.207309	6.6691	0.00335307	0.013798
Tb927.8.6530-1	0.267706	5.44028	0.00335694	0.0138064
Tb927.10.10070-1	-0.23963	5.03869	0.00336279	0.013823
Tb927.11.2470-1	-0.174808	7.78744	0.00336651	0.0138308
Tb927.5.2960-1	-0.183817	7.60671	0.00337057	0.0138399
Tb927.11.9280-1	0.201431	6.72373	0.00338935	0.0139095
Tb927.4.3480-1	0.189965	6.68349	0.00342723	0.0140574
Tb927.8.2780-1	-0.431308	4.14289	0.00343411	0.014078
Tb927.11.9710-1	0.264662	9.2628	0.00344629	0.0141172
Tb927.10.15610-1	-0.254267	5.86196	0.00344739	0.0141172
Tb927.6.4250-1	0.171416	6.58802	0.00347439	0.0142201
Tb927.10.2820-1	-0.233237	5.47037	0.00348078	0.0142385
Tb927.10.8960-1	-0.277583	5.37321	0.0034848	0.0142446
Tb927.4.1710-1	0.200811	6.40254	0.00348748	0.0142446
Tb927.10.12390-1	-0.274186	6.26459	0.00348791	0.0142446
Tb927.10.9230-1	0.225432	5.92726	0.00349855	0.0142804
Tb927.8.6260-1	-0.184247	7.24728	0.00351761	0.0143505
Tb927.2.6090-1	0.397756	8.42324	0.00351969	0.0143513
Tb927.11.12460-1	-0.257048	7.31645	0.00353476	0.0144044
Tb927.11.6990-1	-0.212711	6.041	0.00353653	0.0144044
Tb927.7.6640-1	-0.226177	8.26327	0.00355799	0.0144841
Tb927.4.2730-1	-0.232135	7.08391	0.00356423	0.0144968
Tb927.7.7140-1	0.195228	6.09987	0.00356493	0.0144968
Tb927.5.2780-1	-0.226436	6.85518	0.00356928	0.0145014
Tb927.8.2980-1	0.204789	5.91974	0.00356991	0.0145014
Tb927.11.2380-1	0.243328	7.16335	0.00357676	0.0145154
Tb927.10.11990-1	-0.309875	4.46838	0.00357803	0.0145154
Tb927.10.8140-1	0.283603	4.6637	0.00358053	0.0145154
Tb927.11.16430-1	0.408152	6.16261	0.00358275	0.0145154
Tb927.10.3600-1	-0.231986	5.61733	0.00358292	0.0145154
Tb927.8.5760-1	-0.199272	8.32818	0.00358969	0.0145351
Tb927.10.11890-1	0.35663	4.08053	0.0036082	0.0146023
Tb927.9.4250-1	-0.166904	7.24183	0.00362966	0.0146812
Tb11.02.5400-1	-0.308212	4.32508	0.00363462	0.0146882
Tb927.11.8830-1	0.185232	6.98706	0.00363526	0.0146882
Tb927.10.2010-1	0.261678	9.00361	0.00365529	0.0147613
Tb927.7.470-1	-0.238042	7.34919	0.0036694	0.0148104
Tb927.11.13860-1	0.259467	5.34418	0.00367531	0.0148264
Tb927.9.9140-1	-0.252653	5.59329	0.00368075	0.0148404
Tb927.10.5830-1	0.168121	6.98788	0.00368493	0.0148494
Tb927.4.2590-1	-0.410572	3.9856	0.00368981	0.0148611
Tb927.4.3150-1	0.200553	6.16935	0.00369504	0.0148743
Tb927.6.4190-1	-0.224641	6.15425	0.0037014	0.014892
Tb927.10.10670-1	0.227613	4.92885	0.00370932	0.014916
Tb927.6.1220-1	-0.186176	6.55366	0.00373252	0.0150013
Tb927.10.13160-1	0.294551	5.29189	0.00374042	0.0150251
Tb927.8.3420-1	-0.313078	4.73651	0.00374286	0.0150269
Tb927.8.7030-1	0.252816	6.52509	0.00374707	0.0150359
Tb927.1.4700-1	-0.203697	5.61997	0.00376164	0.015075
Tb927.11.1580-1	-0.182398	6.56841	0.00376184	0.015075
Tb927.6.3210-1	-0.350208	4.46697	0.00376278	0.015075
Tb927.4.5010-1	0.220293	9.10243	0.00377127	0.0151001
Tb927.7.870-1	0.23912	5.3117	0.00377305	0.0151001
Tb927.11.6330-1	0.299674	4.95658	0.00378233	0.0151293
Tb927.3.4060-1	-0.193404	6.55616	0.00380315	0.0152046
Tb927.3.4230-1	-0.193823	8.78472	0.00381636	0.0152494
Tb927.10.12360-1	-0.201313	6.33687	0.00384841	0.0153693
Tb927.6.870-1	-0.22169	7.00786	0.00386347	0.0154214
Tb927.8.6350-1	-0.258204	5.31083	0.00387407	0.0154555
Tb927.7.1010-1	0.248844	5.19999	0.00387828	0.0154642
Tb927.5.3140-1	0.242651	5.40327	0.00388187	0.0154704
Tb927.10.13260-1	0.220116	7.10232	0.00389398	0.0155105
Tb927.5.3190-1	-0.304778	4.79425	0.0039096	0.0155645
Tb927.10.5540-1	0.199861	5.80712	0.00391683	0.0155851
Tb927.5.4120-1	0.23664	5.32594	0.00392455	0.0156077
Tb927.10.15480-1	0.205345	6.1162	0.00393413	0.0156375
Tb927.4.1840-1	-0.188785	7.06	0.00394068	0.0156554
Tb927.11.5370-1	-0.192101	8.15375	0.00396198	0.0157318
Tb927.5.3060-1	0.21757	5.2179	0.00398099	0.015799
Tb927.5.2790-1	-0.298303	7.45643	0.0039971	0.0158426
Tb927.5.2890-1	-0.2328	8.46891	0.00399955	0.0158426
Tb927.5.2280-1	-0.238092	6.47414	0.00400022	0.0158426
Tb927.7.5320-1	-0.178164	6.99816	0.00400035	0.0158426
Tb927.3.1690-1	0.27257	6.43903	0.00400916	0.0158692
Tb927.4.1900-1	-0.176156	6.22273	0.00401476	0.0158801
Tb927.10.13650-1	0.392915	5.16708	0.00401649	0.0158801
Tb927.11.13390-1	0.216335	5.31437	0.00401818	0.0158801
Tb927.4.500-1	-0.185432	5.97311	0.00403062	0.015921
Tb927.10.13870-1	0.217462	6.72881	0.00403661	0.0159363
Tb927.11.2140-1	-0.200906	7.93175	0.00405342	0.0159944
Tb927.10.13430-1	0.2375	5.94386	0.00406232	0.0160211
Tb927.5.1180-1	-0.186811	7.62977	0.0040672	0.016032
Tb927.11.3170-1	0.266482	5.27596	0.00407322	0.0160452
Tb927.10.14360-1	0.201195	6.53579	0.00407476	0.0160452
Tb927.10.16080-1	-0.201413	5.8631	0.00408031	0.0160587
Tb927.9.13510-1	-0.236049	5.11988	0.00410373	0.0161361
Tb927.3.1800-1	0.167846	8.05055	0.00410424	0.0161361
Tb927.10.1080-1	0.357296	8.52481	0.00411782	0.0161811
Tb927.7.820-1	-0.198287	6.41351	0.00412964	0.0162191
Tb927.4.1990-1	-0.237369	6.79325	0.00413659	0.0162313
Tb927.9.6960-1	-0.302088	4.49359	0.00413701	0.0162313
Tb927.10.1700-1	0.24746	5.8471	0.00416384	0.0163281
Tb927.1.3220-1	0.176761	6.52671	0.00416953	0.016342
Tb927.11.5560-1	0.170409	6.90766	0.00417277	0.0163462
Tb927.11.3650-1	-0.278974	6.08376	0.004178	0.0163583
Tb927.10.12650-1	-0.594595	2.64612	0.00420028	0.0164334
Tb927.10.12110-1	0.233757	5.17827	0.00420152	0.0164334
Tb927.11.8750-1	0.198118	5.81047	0.00420931	0.0164554
Tb927.8.5980-1	0.191775	6.66744	0.00422012	0.0164891
Tb927.9.1470-1	-0.265333	4.61707	0.00422963	0.0165129
Tb927.1.2110-1	-0.245949	5.76931	0.00423057	0.0165129
Tb927.8.6540-1	0.304583	4.95366	0.00423657	0.0165279
Tb927.9.11100-1	-0.184239	6.32518	0.00424577	0.0165552
Tb927.11.7040-1	-0.269248	5.86489	0.0042651	0.016622
Tb927.3.2970-1	-0.263507	4.53171	0.00427719	0.0166564
Tb927.5.2690-1	0.229892	5.21012	0.00427831	0.0166564
Tb927.11.2200-1	0.211188	5.22153	0.00429238	0.0167026
Tb927.2.5830-1	0.209759	5.89411	0.00429497	0.0167041
Tb927.9.1420-1	0.207531	6.02049	0.00431293	0.0167654
Tb927.3.4600-1	-0.170563	7.8862	0.00431699	0.0167726
Tb927.11.14640-1	0.276667	6.23148	0.00432082	0.0167789
Tb927.10.2610-1	-0.231225	5.318	0.00433823	0.0168378
Tb927.11.6060-1	0.168342	6.45193	0.00434626	0.0168604
Tb927.11.10090-1	-0.159152	7.10985	0.00435034	0.0168676
Tb927.9.15360-1	0.294568	8.61276	0.00436752	0.016924
Tb927.4.590-1	-0.194797	8.70793	0.00436935	0.016924
Tb927.11.14690-1	0.30515	5.98237	0.00438849	0.0169884
Tb927.11.2230-1	-0.21972	8.08637	0.00439131	0.0169884
Tb927.9.14300-1	-0.206906	6.00742	0.00439271	0.0169884
Tb927.11.10230-1	0.184575	7.05364	0.00441541	0.0170675
Tb927.3.2690-1	-0.181137	7.43518	0.00443552	0.0171365
Tb927.11.2000-1	-0.256713	5.87847	0.00446696	0.0172492
Tb927.7.1610-1	0.171815	7.00413	0.00447113	0.0172565
Tb927.6.3110-1	-0.210138	6.37958	0.00449722	0.0173484
Tb927.5.2380-1	-0.185789	6.67458	0.00453074	0.0174688
Tb927.4.1470-1	0.27498	4.50413	0.00454232	0.0175045
Tb927.11.710-1	0.180882	7.58064	0.00454769	0.0175163
Tb927.10.10420-1	0.28528	4.467	0.00455869	0.0175498
Tb927.7.3500-1	-0.194999	6.62017	0.00456867	0.0175771
Tb927.3.3440-1	0.232762	5.57698	0.00457042	0.0175771
Tb927.10.12280-1	1.52144	1.30008	0.00457657	0.0175918
Tb927.10.9700-1	-0.209908	6.54044	0.0045797	0.0175949
Tb927.10.14500-1	-0.187492	8.25786	0.00460113	0.0176683
Tb927.3.1960-1	-0.267077	4.75713	0.00461383	0.0177082
Tb927.10.15820-1	0.335156	3.99917	0.00462045	0.017717
Tb927.11.3130-1	-0.228443	7.11181	0.00462082	0.017717
Tb927.11.7770-1	-0.164838	7.40798	0.00462418	0.017721
Tb927.10.14130-1	0.243705	5.62334	0.00462961	0.0177323
Tb427.BES56.3	0.686693	3.45471	0.00463409	0.0177323
Tb927.10.3730-1	0.237288	6.29533	0.00463416	0.0177323
Tb927.6.3460-1	0.225565	5.54328	0.00465121	0.0177886
Tb927.10.4920-1	0.290476	5.79808	0.00465678	0.0178009
Tb927.9.3080-1	0.264	5.21779	0.00465994	0.017804
Tb927.11.1430-1	-0.186423	8.68221	0.00466296	0.0178066
Tb927.8.7470-1	-0.160194	6.73669	0.00467393	0.0178394
Tb927.10.10640-1	0.325697	4.08343	0.00467626	0.0178394
Tb927.9.15420-1	0.339007	9.83091	0.00468068	0.0178473
Tb927.3.4200-1	0.21944	6.38434	0.00469047	0.0178756
Tb927.10.8200-1	-0.185664	6.36427	0.00471327	0.0179535
Tb927.6.4540-1	-0.222911	5.28896	0.00473021	0.018009
Tb927.11.3720-1	-0.305467	4.49822	0.00473332	0.0180118
Tb927.8.6390-1	-0.17971	8.29572	0.00474691	0.0180545
Tb927.5.2740-1	-0.200791	6.32128	0.00475451	0.0180743
Tb927.11.16120-1	0.285586	5.88595	0.00476159	0.0180921
Tb927.10.9050-1	-0.169881	6.5124	0.00477097	0.0181186
Tb927.5.1070-1	-0.233222	7.32861	0.00477332	0.0181186
Tb927.11.3770-1	-0.163343	6.90119	0.00480861	0.0182434
[truncated: 5,585 more rows]

## Sheet: ED 6b
GeneID	logFC	logCPM	PValue	FDR
Tb427.BES40.12	2.79598	7.62893	9.72e-166	7.37e-162
Tb427.BES40.17	2.2926	6.8769	7.37e-108	2.79e-104
Tb427.BES40.7	2.30341	9.66244	2.53e-94	6.39e-91
Tb427.BES65.13	-7.5815	4.64899	3.11e-88	5.89e-85
Tb427.BES40.5	3.50585	9.96408	1.78e-75	2.7e-72
Tb427.BES40.4	3.44591	10.7494	1.34e-74	1.69e-71
Tb427.BES40.16	2.90698	10.4489	1.73e-69	1.87e-66
Tb427.BES40.10	3.03784	11.0685	1.59e-62	1.51e-59
Tb427.BES40.13	1.94623	6.07775	8.63e-61	7.27e-58
Tb427.BES40.6	2.78887	6.11683	9.79e-61	7.43e-58
Tb427.BES98.3	1.52712	5.49466	9.94e-58	6.85e-55
Tb427.BES40.14	1.85011	6.5994	2.19e-57	1.39e-54
Tb427.BES40.20	2.3884	10.513	8.03e-56	4.68e-53
Tb427.BES40.15	1.96389	4.94943	3.61e-53	1.96e-50
Tb427.BES40.11	2.58175	6.02601	1.2e-50	6.08e-48
Tb927.10.11600-1	-1.76223	6.0041	1.59e-49	7.53e-47
Tb927.8.480-1	1.59837	6.65953	5.86e-49	2.62e-46
Tb427.BES122.4	3.41977	2.79257	9.27e-39	3.91e-36
Tb427.BES40.3	1.79348	8.86749	6.04e-38	2.41e-35
Tb427.BES129.5	3.03038	3.45678	1.84e-36	6.99e-34
Tb927.2.6150-1	-1.44088	6.20884	3.41e-35	1.23e-32
Tb427.BES56.8	1.98802	4.27708	4.85e-30	1.67e-27
Tb427.BES51.7	1.92285	4.57694	1.95e-29	6.42e-27
Tb927.8.4820-1	-1.05302	6.03597	3.41e-29	1.08e-26
Tb927.4.4870-1	-1.1727	6.50462	3.84e-29	1.16e-26
Tb427.BES29.6	1.71503	3.88833	2e-28	5.83e-26
Tb427.BES98.9	2.39227	3.62492	8.02e-26	2.25e-23
Tb427.BES28.13	2.80006	3.09777	1.17e-25	3.18e-23
Tb427.BES40.8	3.10865	10.8984	1.34e-24	3.5e-22
Tb927.11.10810-1	-0.869885	7.25022	2.72e-24	6.88e-22
Tb427.BES122.6	1.86405	4.13294	5.05e-24	1.24e-21
Tb927.10.6630-1	-1.12388	7.15634	3.64e-23	8.62e-21
Tb427.BES56.9	2.28266	3.0517	6.94e-23	1.57e-20
Tb927.1.2770-1	0.954443	5.37701	7.05e-23	1.57e-20
Tb427.BES122.7	2.48055	3.24357	1.06e-22	2.29e-20
Tb427.BES65.12	2.75258	2.94139	1.67e-21	3.51e-19
Tb427.BES122.3	1.16562	4.69595	1.3e-20	2.66e-18
Tb927.11.15840-1	-1.13468	7.9485	1.44e-20	2.88e-18
Tb927.10.13690-1	0.966916	5.06783	1.57e-20	3.06e-18
Tb427.BES98.4	1.99037	3.24289	2.79e-19	5.27e-17
Tb427.BES56.7	1.60469	4.19014	2.85e-19	5.27e-17
Tb927.10.14000-1	0.74053	7.00675	8.55e-19	1.54e-16
Tb927.7.7420-1	0.762971	5.71279	1.22e-18	2.15e-16
Tb427.BES10.3	0.830987	5.37413	1.4e-18	2.42e-16
Tb427.BES129.8	2.69886	3.29388	9.54e-18	1.61e-15
Tb927.10.1390-1	-1.01406	7.51493	2.62e-17	4.26e-15
Tb427.BES134.4	0.819697	6.54174	2.64e-17	4.26e-15
Tb927.2.2230-1	-0.648904	7.35691	1.37e-16	2.17e-14
Tb427.BES40.9	1.26326	5.897	3.35e-16	5.18e-14
Tb427.BES28.9	1.91275	4.27199	6.37e-16	9.66e-14
Tb927.5.2570-1	-0.640797	7.18069	7.51e-16	1.12e-13
Tb927.11.900-1	0.683581	7.71962	2.64e-15	3.85e-13
Tb927.10.3360-1	0.738066	5.92666	6.38e-15	9.13e-13
Tb927.11.8440-1	-0.797324	6.83718	6.9e-15	9.69e-13
Tb927.5.2520-1	-0.618017	6.93689	9.54e-15	1.32e-12
Tb927.4.2310-1	-0.787958	9.02132	1.56e-14	2.11e-12
Tb927.5.4150-1	-0.678014	6.83475	1.69e-14	2.24e-12
Tb427.BES51.4	0.86607	5.67365	1.71e-14	2.24e-12
Tb927.11.6160-1	-0.697947	7.73421	2.92e-14	3.76e-12
Tb927.8.2970-1	0.68132	6.46782	3.34e-14	4.23e-12
Tb927.11.8050-1	-0.734788	7.30772	7.22e-14	8.98e-12
Tb427.BES129.4	1.48409	3.6091	1.77e-13	2.16e-11
Tb927.8.1150-1	-0.564065	7.09357	1.94e-13	2.34e-11
Tb927.11.9610-1	-0.808093	7.74379	2.26e-13	2.67e-11
Tb927.5.2530-1	-0.647652	7.54981	2.49e-13	2.91e-11
Tb927.4.3840-1	-0.601276	7.00419	2.61e-13	3e-11
Tb927.11.11940-1	0.599739	6.14326	3.65e-13	4.14e-11
Tb927.8.4580-1	-0.608571	7.89382	3.79e-13	4.2e-11
Tb927.2.4550-1	-0.59508	7.64423	3.82e-13	4.2e-11
Tb427.BES134.5	1.92107	2.74818	4.11e-13	4.45e-11
Tb927.10.11380-1	-0.632938	5.83927	5.27e-13	5.63e-11
Tb927.11.7160-1	0.759116	5.83234	6.25e-13	6.58e-11
Tb427.BES126.4	0.734753	6.57208	7.77e-13	8.08e-11
Tb927.11.2570-1	-0.591034	7.23495	9.21e-13	9.44e-11
Tb427.BES65.3	0.749258	5.76416	1.28e-12	1.29e-10
Tb927.9.10400-1	-0.857799	8.34397	1.45e-12	1.45e-10
Tb927.10.1560-1	-0.831936	7.56744	1.8e-12	1.77e-10
Tb927.10.11780-1	-0.596832	8.33337	2.7e-12	2.63e-10
Tb927.11.8210-1	-0.595825	7.65093	3.02e-12	2.9e-10
Tb927.9.9290-1	-0.695674	8.39929	3.09e-12	2.93e-10
Tb927.5.3810-1	-0.732866	8.27406	3.22e-12	3.01e-10
Tb927.4.4860-1	-0.557089	6.86884	4.47e-12	4.14e-10
Tb427.BES28.5	0.998967	5.59907	5.22e-12	4.77e-10
Tb927.10.840-1	-0.61097	7.66928	5.63e-12	5.08e-10
Tb927.8.6980-1	-0.615932	7.46617	7.85e-12	6.98e-10
Tb927.8.4450-1	-0.677305	7.18829	7.91e-12	6.98e-10
Tb927.4.4740-1	-0.61706	7.28007	8.29e-12	7.22e-10
Tb927.7.4290-1	-0.612326	7.45492	1.29e-11	1.11e-09
Tb427.BES15.4	0.725078	6.00444	1.31e-11	1.12e-09
mVSG397	1.39923	4.10913	1.58e-11	1.33e-09
Tb927.6.2780-1	-0.73889	6.14145	1.61e-11	1.34e-09
Tb927.11.6740-1	-0.802136	6.70609	1.8e-11	1.48e-09
Tb427.BES56.5	1.40466	3.12043	1.91e-11	1.56e-09
Tb927.9.9430-1	0.623063	5.92614	2.1e-11	1.69e-09
Tb927.7.2170-1	-0.59786	8.66502	2.32e-11	1.85e-09
Tb427.BES15.7	1.60532	3.9191	2.37e-11	1.87e-09
Tb427.BES40.21	1.30571	4.42197	4.29e-11	3.35e-09
Tb927.7.3220-1	-0.705688	5.59316	5.14e-11	3.97e-09
Tb927.2.3580-1	-0.641746	7.17773	5.66e-11	4.33e-09
Tb927.5.2950-1	-0.673734	7.87268	5.98e-11	4.54e-09
Tb927.5.4420-1	-0.566331	8.54944	6.11e-11	4.59e-09
Tb927.2.3780-1	-0.581881	8.56627	6.47e-11	4.81e-09
Tb927.9.15060-1	-0.718864	5.7772	7.02e-11	5.17e-09
Tb427.BES10.7	1.70346	2.99138	7.41e-11	5.4e-09
Tb927.8.2000-1	-0.659288	6.7746	7.85e-11	5.67e-09
Tb927.8.3550-1	-0.547551	6.499	8.66e-11	6.2e-09
Tb927.11.12690-1	0.885682	4.24946	1.2e-10	8.52e-09
Tb927.7.270-1	-0.75318	6.0827	1.29e-10	9.09e-09
Tb927.9.3680-1	0.561572	7.10804	1.43e-10	9.93e-09
Tb927.10.7970-1	0.530732	6.07165	1.57e-10	1.08e-08
Tb427.BES28.11	1.52616	3.6603	1.87e-10	1.28e-08
Tb927.11.8780-1	0.521978	6.61546	1.96e-10	1.33e-08
Tb427.BES65.11	3.51229	2.86161	2.05e-10	1.37e-08
Tb427.BES10.8	2.52983	3.48791	2.69e-10	1.79e-08
Tb927.11.9840-1	0.59429	5.61397	3.19e-10	2.1e-08
Tb427.BES40.2	0.956339	8.97335	3.21e-10	2.1e-08
Tb927.8.6460-1	0.601546	5.31595	3.41e-10	2.21e-08
Tb927.8.5490-1	-0.511678	7.16509	3.72e-10	2.39e-08
Tb927.11.10410-1	0.745451	4.74998	4.37e-10	2.78e-08
Tb927.9.11150-1	0.480523	6.92638	4.68e-10	2.96e-08
Tb927.10.870-1	-0.550319	7.95891	4.84e-10	3.03e-08
Tb927.7.970-1	-0.53653	6.78404	5.3e-10	3.3e-08
Tb927.11.12280-1	0.759842	5.53322	5.52e-10	3.4e-08
Tb927.7.6310-1	-0.785502	6.11002	6.36e-10	3.89e-08
Tb927.11.6590-1	0.502565	6.57695	7.13e-10	4.33e-08
Tb927.3.2050-1	-0.762116	8.15509	8.22e-10	4.95e-08
Tb927.11.8910-1	0.598926	5.61855	8.78e-10	5.24e-08
Tb927.11.5470-1	0.56852	5.57164	8.95e-10	5.3e-08
Tb927.8.1680-1	-0.610306	6.75712	9.14e-10	5.37e-08
Tb927.5.2810-1	0.592052	5.18712	1.04e-09	6.07e-08
Tb927.4.470-1	-0.813341	6.19482	1.11e-09	6.45e-08
Tb427.BES10.4	1.10819	3.22917	1.23e-09	7.05e-08
Tb927.2.6200-1	-1.02074	4.7712	1.27e-09	7.22e-08
Tb927.8.3590-1	-0.515819	7.63127	1.28e-09	7.22e-08
Tb427.BES126.12	1.70393	3.01927	1.33e-09	7.48e-08
Tb927.10.4680-1	0.626672	5.53152	1.52e-09	8.48e-08
Tb927.8.3790-1	-0.488477	6.92415	1.57e-09	8.64e-08
Tb427.BES10.5	1.47077	3.5631	1.57e-09	8.64e-08
Tb927.8.2600-1	-0.59149	7.04962	1.74e-09	9.51e-08
Tb927.9.6580-1	-0.626513	5.69775	1.87e-09	1.02e-07
Tb427.BES129.7	0.955175	4.97651	1.91e-09	1.02e-07
Tb427.BES29.3	1.02116	3.91565	2.21e-09	1.18e-07
Tb427.BES29.8	1.50089	3.07078	2.3e-09	1.22e-07
Tb927.4.2840-1	-0.599958	6.58479	2.43e-09	1.28e-07
Tb927.6.1900-1	-0.460023	7.02425	2.7e-09	1.41e-07
Tb927.8.4190-1	-0.660669	6.65651	2.75e-09	1.43e-07
Tb927.3.2470-1	-0.543498	6.0476	2.84e-09	1.47e-07
Tb927.11.2700-1	-0.467474	6.83044	3.45e-09	1.77e-07
Tb927.7.3590-1	0.490122	6.32787	4.09e-09	2.08e-07
Tb927.9.5320-1	-0.56037	8.02515	4.17e-09	2.11e-07
Tb927.5.810-1	0.578081	7.34949	4.24e-09	2.13e-07
Tb927.3.3920-1	-0.556009	5.56202	4.32e-09	2.16e-07
Tb927.8.1270-1	-0.689844	6.62086	4.59e-09	2.27e-07
Tb927.3.1900-1	-0.55369	7.00037	4.68e-09	2.3e-07
Tb927.10.12430-1	-0.545541	7.11394	5.01e-09	2.45e-07
Tb927.3.3670-1	-0.559206	6.74581	6.3e-09	3.06e-07
Tb927.10.3090-1	0.474045	6.65685	6.37e-09	3.07e-07
Tb927.9.7260-1	0.534482	6.13187	1.02e-08	4.9e-07
Tb927.10.14250-1	0.512891	5.3819	1.12e-08	5.35e-07
Tb927.11.7780-1	-0.595651	7.13622	1.22e-08	5.8e-07
Tb927.10.2290-1	-0.488257	6.70991	1.26e-08	5.91e-07
Tb427.BES98.2	1.1381	3.70133	1.3e-08	6.09e-07
Tb927.11.14030-1	0.601611	5.24479	1.32e-08	6.13e-07
Tb927.4.4670-1	-0.582781	5.84924	1.33e-08	6.17e-07
Tb927.6.3770-1	0.564852	5.6408	1.52e-08	6.98e-07
Tb927.11.16320-1	0.552916	5.25859	1.54e-08	7.04e-07
Tb927.4.1930-1	-0.58156	7.78722	1.65e-08	7.51e-07
Tb427.BES129.11	1.67381	3.48157	1.95e-08	8.79e-07
Tb427.BES29.4	0.599618	6.58405	2.04e-08	9.16e-07
Tb927.10.10400-1	0.533501	5.20289	2.09e-08	9.32e-07
Tb927.3.990-1	-0.567462	6.65007	2.21e-08	9.82e-07
Tb927.9.7090-1	-0.560941	5.38763	2.28e-08	1.01e-06
Tb927.10.3230-1	0.412792	6.80415	2.33e-08	1.02e-06
Tb927.10.12030-1	-0.605745	4.79004	2.39e-08	1.04e-06
Tb927.11.9160-1	-0.512951	5.78847	2.4e-08	1.04e-06
Tb927.11.14800-1	-0.480453	6.25185	2.46e-08	1.06e-06
Tb927.7.3620-1	-0.472749	8.09029	2.5e-08	1.07e-06
Tb927.2.1380-1	-1.55936	4.61919	2.83e-08	1.21e-06
Tb927.10.15460-1	0.557701	5.46349	3.05e-08	1.29e-06
Tb927.1.580-1	0.509575	6.35354	3.21e-08	1.35e-06
Tb927.10.10240-1	1.45891	4.38053	3.34e-08	1.4e-06
Tb927.10.13940-1	0.796939	4.06454	3.46e-08	1.44e-06
Tb927.9.4190-1	-0.50617	8.25042	3.49e-08	1.45e-06
Tb427.BES51.8	1.98931	3.08943	3.67e-08	1.51e-06
Tb927.8.3090-1	0.550377	5.43021	3.7e-08	1.52e-06
Tb927.6.4590-1	-0.57859	7.05031	3.81e-08	1.55e-06
Tb927.5.4480-1	-0.733911	8.93969	3.88e-08	1.57e-06
Tb927.10.7390-1	0.521127	4.95769	3.93e-08	1.58e-06
Tb927.10.990-1	-0.501694	6.02192	4.27e-08	1.71e-06
Tb927.11.7390-1	0.609304	5.19838	4.48e-08	1.79e-06
Tb927.7.2950-1	0.429334	6.90626	4.53e-08	1.8e-06
Tb927.10.1320-1	0.442146	6.88035	4.56e-08	1.8e-06
Tb927.7.1110-1	-0.499113	8.75252	4.71e-08	1.85e-06
Tb927.10.15740-1	0.613714	5.96339	4.73e-08	1.85e-06
Tb927.1.3840-1	0.506291	6.10946	5e-08	1.94e-06
Tb927.4.3850-1	-0.537266	6.15231	5.06e-08	1.96e-06
Tb927.8.710-1	-0.559313	8.20714	5.22e-08	2.01e-06
Tb927.10.11700-1	-0.655959	7.08112	5.24e-08	2.01e-06
Tb927.11.13170-1	0.708269	4.61853	5.38e-08	2.05e-06
Tb927.5.3820-1	-0.533783	7.2024	5.87e-08	2.23e-06
Tb927.6.1800-1	-0.678919	5.24778	6.21e-08	2.34e-06
Tb927.9.15230-1	-0.527697	6.30168	6.27e-08	2.35e-06
Tb927.7.7150-1	-0.612939	6.13394	6.3e-08	2.35e-06
Tb927.11.13310-1	-0.515033	5.82526	6.37e-08	2.37e-06
Tb427.BES56.4	0.616913	5.26439	6.55e-08	2.42e-06
Tb927.10.2310-1	-0.509801	5.81934	7.15e-08	2.63e-06
Tb927.11.2510-1	-0.455839	7.2828	7.2e-08	2.64e-06
Tb927.11.8800-1	0.443475	6.52441	7.87e-08	2.87e-06
Tb927.5.2720-1	-0.438784	7.39474	8.97e-08	3.25e-06
Tb927.11.11860-1	0.407723	6.83259	9.78e-08	3.53e-06
Tb927.10.2700-1	-0.627468	6.99058	1.02e-07	3.68e-06
Tb927.11.2310-1	-0.458149	6.54937	1.03e-07	3.69e-06
Tb927.10.13730-1	-0.492416	6.6185	1.04e-07	3.7e-06
Tb927.11.3380-1	-0.462161	7.46595	1.07e-07	3.79e-06
Tb427.BES129.6	1.37826	3.08972	1.09e-07	3.84e-06
Tb927.11.8000-1	0.499983	6.30923	1.11e-07	3.88e-06
Tb927.8.7260-1	-0.631972	6.35663	1.13e-07	3.94e-06
Tb927.8.5560-1	0.517222	6.27869	1.14e-07	3.96e-06
Tb927.10.10780-1	0.426016	6.44189	1.16e-07	4.02e-06
Tb927.11.10540-1	-0.46244	8.49625	1.2e-07	4.14e-06
Tb927.10.13910-1	0.530063	5.34534	1.22e-07	4.2e-06
Tb927.6.440-1	-0.434656	7.36534	1.24e-07	4.24e-06
Tb927.1.1740-1	-0.507658	8.0909	1.26e-07	4.3e-06
Tb427.BES126.8	1.4904	3.94591	1.35e-07	4.58e-06
Tb427.BES129.9	2.06753	3.79939	1.39e-07	4.67e-06
Tb927.11.3030-1	-0.601897	7.70192	1.54e-07	5.18e-06
Tb927.6.4070-1	0.460016	6.35587	1.55e-07	5.18e-06
Tb927.9.10530-1	-0.432961	7.15396	1.59e-07	5.29e-06
Tb927.2.2340-1	-0.725244	5.49982	1.61e-07	5.33e-06
Tb927.11.4420-1	-0.446389	7.02979	1.62e-07	5.33e-06
Tb927.4.870-1	-0.47691	9.22898	1.64e-07	5.38e-06
Tb927.1.2670-1	-0.504388	7.61266	1.67e-07	5.47e-06
Tb927.11.3830-1	-0.453957	6.31585	1.74e-07	5.65e-06
Tb927.8.2480-1	-0.51753	5.72128	1.74e-07	5.65e-06
Tb927.5.3790-1	-0.699103	5.58553	1.77e-07	5.72e-06
Tb927.10.9620-1	-1.18132	2.67722	1.84e-07	5.91e-06
Tb927.7.5660-1	-0.433387	6.90508	1.86e-07	5.96e-06
Tb927.5.2660-1	-0.490033	7.45926	1.87e-07	5.96e-06
Tb927.9.8190-1	-0.472204	6.31164	1.88e-07	5.97e-06
Tb927.3.2890-1	-0.518056	7.23567	1.93e-07	6.09e-06
Tb927.10.3210-1	0.460545	8.74318	1.95e-07	6.13e-06
Tb927.9.1340-1	-0.51024	7.95346	1.96e-07	6.13e-06
Tb927.3.5200-1	-0.568601	6.26254	1.98e-07	6.15e-06
Tb927.2.5760-1	-0.493572	7.63887	1.98e-07	6.15e-06
Tb927.11.15960-1	0.541741	6.36328	2.02e-07	6.24e-06
Tb927.10.4640-1	-0.491456	8.30979	2.06e-07	6.35e-06
Tb927.10.9780-1	-0.502145	6.91386	2.09e-07	6.43e-06
Tb927.11.5480-1	0.43613	6.28946	2.1e-07	6.43e-06
Tb927.4.1270-1	-0.521845	8.24182	2.22e-07	6.75e-06
Tb427.BES126.10	1.28309	3.55053	2.32e-07	7.05e-06
Tb927.11.4620-1	-1.58926	2.61212	2.44e-07	7.35e-06
Tb927.11.16400-1	-0.459702	7.65693	2.44e-07	7.35e-06
Tb927.7.3740-1	-0.435391	8.21103	2.45e-07	7.35e-06
Tb927.10.14260-1	0.530959	6.21425	2.49e-07	7.43e-06
Tb927.10.1400-1	-0.491551	6.48182	2.5e-07	7.43e-06
Tb927.10.3160-1	-0.540876	5.06421	2.57e-07	7.61e-06
Tb927.3.5430-1	-0.464835	5.7822	2.67e-07	7.88e-06
Tb927.1.880-1	-0.495946	8.51039	2.82e-07	8.27e-06
Tb927.5.2850-1	-0.473962	8.37735	2.83e-07	8.27e-06
Tb927.10.13310-1	-0.45704	5.98256	2.84e-07	8.28e-06
Tb927.10.13390-1	0.661003	5.14116	3.16e-07	9.18e-06
Tb927.10.5370-1	0.999373	2.79952	3.21e-07	9.3e-06
Tb927.7.6100-1	-0.497169	5.85401	3.34e-07	9.62e-06
Tb927.10.2370-1	-0.454385	8.37707	3.38e-07	9.72e-06
Tb927.7.2100-1	-0.432825	6.76932	3.72e-07	1.07e-05
Tb927.9.9060-1	-0.41621	6.99085	3.77e-07	1.07e-05
Tb927.10.9980-1	0.531994	5.07208	3.77e-07	1.07e-05
Tb927.9.7370-1	-0.571936	5.17795	3.78e-07	1.07e-05
Tb927.11.4830-1	0.434202	6.26078	3.79e-07	1.07e-05
Tb927.10.15400-1	-0.414176	7.26968	3.83e-07	1.08e-05
Tb927.11.10200-1	-0.441199	7.3089	4.02e-07	1.12e-05
Tb927.10.6050-1	0.422516	6.47693	4.03e-07	1.12e-05
Tb927.10.2240-1	-0.468303	8.87172	4.06e-07	1.13e-05
Tb927.4.3930-1	-0.46802	7.52399	4.12e-07	1.14e-05
Tb927.2.5050-1	0.483452	5.459	4.17e-07	1.15e-05
Tb927.10.9210-1	0.486223	5.30501	4.3e-07	1.18e-05
Tb927.11.15300-1	0.456039	5.795	4.41e-07	1.21e-05
Tb427.BES98.7	2.16742	3.79149	4.47e-07	1.22e-05
Tb927.11.7790-1	0.480605	6.6866	4.53e-07	1.23e-05
Tb927.3.3990-1	0.57128	5.96685	4.66e-07	1.26e-05
Tb927.10.3320-1	0.494469	5.92025	4.76e-07	1.28e-05
Tb927.11.2400-1	-0.684376	6.6599	4.82e-07	1.3e-05
Tb927.5.3180-1	-0.589844	4.33152	4.91e-07	1.31e-05
Tb927.10.7510-1	0.438661	5.85619	5.08e-07	1.35e-05
Tb927.8.730-1	-0.558533	9.01526	5.08e-07	1.35e-05
Tb927.11.15550-1	0.570983	4.59755	5.12e-07	1.36e-05
Tb927.10.7490-1	0.507378	6.40231	5.22e-07	1.38e-05
Tb927.11.4190-1	-0.543088	6.64758	5.31e-07	1.4e-05
Tb927.10.15180-1	-0.452256	8.83799	5.45e-07	1.43e-05
Tb927.3.3190-1	-0.436627	7.82965	5.49e-07	1.43e-05
Tb927.3.2830-1	-0.467388	5.85898	5.67e-07	1.48e-05
Tb927.11.12180-1	-0.533838	5.48444	5.69e-07	1.48e-05
Tb927.7.2640-1	0.407457	7.46555	5.73e-07	1.48e-05
Tb927.10.11710-1	-0.540966	6.74936	5.89e-07	1.52e-05
Tb927.2.6240-1	-0.951015	3.82601	6.23e-07	1.6e-05
Tb927.10.9590-1	0.569261	5.58586	6.24e-07	1.6e-05
Tb927.6.3530-1	0.501383	6.09277	6.4e-07	1.64e-05
Tb927.9.5150-1	-0.608885	7.47744	6.72e-07	1.71e-05
Tb927.11.1500-1	-0.76152	5.557	6.9e-07	1.75e-05
Tb927.11.12410-1	-0.772306	4.34445	6.92e-07	1.75e-05
Tb927.8.8200-1	-0.396301	7.216	7.02e-07	1.77e-05
Tb927.6.2010-1	0.40767	7.20666	7.07e-07	1.77e-05
Tb927.2.6000-1	-0.56965	7.89303	7.09e-07	1.77e-05
Tb927.3.3130-1	-0.436545	8.69484	7.17e-07	1.79e-05
Tb927.10.9090-1	0.496361	4.78673	7.28e-07	1.81e-05
Tb927.4.4550-1	-0.511282	7.49301	7.49e-07	1.86e-05
Tb927.11.6760-1	0.48286	6.13021	7.68e-07	1.9e-05
Tb927.3.2810-1	-0.443155	7.5638	7.7e-07	1.9e-05
Tb927.11.10870-1	0.449748	5.32803	7.85e-07	1.93e-05
Tb927.6.4270-1	0.601686	5.56055	8.24e-07	2.02e-05
Tb927.4.5330-1	-0.448033	6.51071	8.46e-07	2.06e-05
Tb927.4.360-1	-0.508089	7.47146	8.61e-07	2.09e-05
Tb927.3.3160-1	0.553322	5.82468	8.65e-07	2.1e-05
Tb927.7.3760-1	-0.473529	7.46194	8.75e-07	2.11e-05
Tb927.11.11960-1	0.808776	4.37951	9.02e-07	2.17e-05
Tb927.10.12010-1	-0.508815	6.5091	9.02e-07	2.17e-05
Tb927.9.14290-1	-0.439194	7.50261	9.58e-07	2.29e-05
Tb927.10.15350-1	-0.46129	5.36599	1.01e-06	2.41e-05
Tb927.8.7740-1	-0.391792	7.20626	1.13e-06	2.68e-05
Tb427.BES126.3	0.795296	5.93407	1.14e-06	2.7e-05
Tb927.8.910-1	-0.789844	4.06563	1.2e-06	2.84e-05
Tb927.9.9750-1	0.432458	6.3024	1.21e-06	2.85e-05
Tb927.2.5800-1	-0.375045	6.87969	1.25e-06	2.94e-05
Tb927.9.7710-1	0.517459	4.90989	1.29e-06	3.01e-05
Tb927.4.3770-1	-0.507952	6.03461	1.31e-06	3.05e-05
Tb427.BES51.3	0.888748	3.71104	1.33e-06	3.09e-05
Tb927.4.2630-1	-0.419779	6.81889	1.36e-06	3.16e-05
Tb927.11.2090-1	-0.373939	6.76066	1.37e-06	3.17e-05
Tb927.11.5780-1	0.441989	7.24872	1.45e-06	3.33e-05
Tb427.BES28.6	1.48198	3.02629	1.45e-06	3.33e-05
Tb927.10.3100-1	0.387144	6.67957	1.55e-06	3.55e-05
Tb927.10.12480-1	0.486264	5.65418	1.57e-06	3.59e-05
Tb927.10.12370-1	-0.388254	7.04516	1.66e-06	3.79e-05
Tb927.10.1030-1	0.4439	6.94814	1.76e-06	3.99e-05
Tb927.11.5810-1	-0.400741	5.91795	1.79e-06	4.05e-05
Tb927.10.3560-1	-0.743016	5.70304	1.85e-06	4.17e-05
Tb927.4.2270-1	-0.431929	5.83114	1.85e-06	4.17e-05
Tb427.BES129.13	1.85807	3.00702	1.88e-06	4.21e-05
Tb927.11.2790-1	-0.419122	7.65483	1.93e-06	4.33e-05
Tb927.10.3040-1	0.44977	5.97664	1.95e-06	4.34e-05
Tb927.8.4210-1	-0.488386	6.18273	2.19e-06	4.86e-05
Tb927.6.2640-1	-0.435125	7.28838	2.24e-06	4.96e-05
Tb927.8.2610-1	-0.391402	6.54415	2.3e-06	5.09e-05
Tb927.1.3070-1	-0.522886	6.8948	2.34e-06	5.15e-05
Tb927.11.12120-1	-0.795468	5.89174	2.35e-06	5.16e-05
Tb927.7.2160-1	-0.437634	6.9331	2.36e-06	5.17e-05
Tb927.10.15000-1	-0.384954	7.15046	2.39e-06	5.22e-05
Tb927.8.4950-1	-0.541432	6.40143	2.45e-06	5.35e-05
Tb927.10.11620-1	-0.43738	6.10804	2.51e-06	5.45e-05
Tb927.11.11620-1	0.445684	5.8607	2.53e-06	5.48e-05
Tb927.10.7710-1	-0.486369	5.78365	2.57e-06	5.56e-05
Tb927.9.4620-1	0.400102	6.50512	2.6e-06	5.6e-05
Tb927.11.4180-1	-0.496591	7.31296	2.64e-06	5.67e-05
Tb927.1.4010-1	-0.572224	6	2.69e-06	5.77e-05
Tb927.5.3200-1	-0.466931	5.76266	2.76e-06	5.9e-05
Tb927.4.3450-1	0.447197	6.82647	2.79e-06	5.93e-05
Tb927.9.5730-1	-0.5381	8.56439	2.8e-06	5.94e-05
Tb927.4.5110-1	-0.396933	7.02385	2.8e-06	5.94e-05
Tb927.11.16270-1	0.445368	6.79771	2.82e-06	5.96e-05
Tb427.BES129.10	1.94151	3.04751	2.83e-06	5.97e-05
Tb427.BES15.5	1.55643	2.25787	2.87e-06	6.02e-05
Tb927.6.1560-1	0.427055	6.48066	2.89e-06	6.05e-05
Tb927.10.6490-1	-0.381958	6.88003	2.91e-06	6.07e-05
Tb927.11.13090-1	0.480453	5.94453	2.91e-06	6.07e-05
Tb927.6.3490-1	-0.712771	3.66266	2.92e-06	6.07e-05
Tb927.10.11180-1	0.417713	6.11612	2.96e-06	6.14e-05
Tb927.8.3410-1	-0.440862	6.85376	3.01e-06	6.21e-05
Tb927.4.4130-1	-0.433906	6.17557	3.32e-06	6.84e-05
Tb927.9.4570-1	-0.508693	4.45178	3.56e-06	7.32e-05
Tb927.5.3460-1	-0.541733	6.05467	3.6e-06	7.38e-05
Tb927.10.7300-1	-0.524474	6.72452	3.72e-06	7.6e-05
Tb927.8.2210-1	-0.456438	6.47275	3.73e-06	7.6e-05
Tb927.10.6260-1	-0.53092	5.27802	3.74e-06	7.6e-05
Tb927.5.3050-1	-0.393309	6.88846	3.77e-06	7.64e-05
Tb927.11.5060-1	-0.43955	7.34307	3.86e-06	7.81e-05
Tb927.7.350-1	0.542142	4.35152	3.88e-06	7.81e-05
Tb927.5.2730-1	-0.466421	5.44762	3.88e-06	7.81e-05
Tb927.4.2240-1	0.355553	6.96449	3.91e-06	7.84e-05
Tb927.6.1780-1	-0.412771	5.93712	3.97e-06	7.94e-05
Tb927.10.12450-1	0.512439	4.53188	4.15e-06	8.28e-05
Tb927.5.2420-1	-0.370604	7.18301	4.26e-06	8.48e-05
Tb927.7.870-1	0.456469	5.44745	4.27e-06	8.48e-05
Tb927.10.9270-1	0.441258	5.1038	4.3e-06	8.51e-05
Tb927.2.5120-1	0.508265	5.13102	4.36e-06	8.6e-05
Tb927.11.16090-1	-0.377099	7.63375	4.42e-06	8.7e-05
Tb927.6.3260-1	0.449894	5.24069	4.44e-06	8.7e-05
Tb927.4.830-1	0.646328	3.73455	4.44e-06	8.7e-05
Tb927.10.13880-1	0.588227	6.87906	4.48e-06	8.76e-05
Tb927.9.7670-1	-0.404854	6.76145	4.61e-06	8.98e-05
Tb927.9.8500-1	0.42593	5.67518	4.68e-06	9.09e-05
Tb927.10.13990-1	0.44362	5.56774	4.77e-06	9.25e-05
Tb927.6.2850-1	-0.45953	5.62618	4.98e-06	9.63e-05
Tb927.10.15530-1	-0.40716	5.86631	5.1e-06	9.85e-05
Tb427.BES98.8	1.77521	3.06636	5.15e-06	9.91e-05
Tb927.10.3290-1	0.410468	5.51316	5.19e-06	9.97e-05
Tb927.1.1700-1	-0.483972	5.99458	5.21e-06	9.98e-05
Tb927.11.5280-1	0.353288	7.04163	5.32e-06	0.000100953
Tb927.10.13820-1	0.401585	5.78193	5.32e-06	0.000100953
Tb927.1.2980-1	0.428525	6.92642	5.32e-06	0.000100953
Tb927.10.7810-1	-0.361472	7.10497	5.32e-06	0.000100953
Tb927.3.1810-1	0.431041	5.5254	5.36e-06	0.000101439
Tb927.3.4480-1	0.487185	4.60871	5.38e-06	0.000101439
Tb927.11.520-1	0.503659	5.57339	5.42e-06	0.000102085
Tb927.9.4630-1	0.497424	7.34299	5.56e-06	0.000104383
Tb927.11.5840-1	-0.48311	6.38577	5.63e-06	0.000105201
Tb927.9.3290-1	0.470048	5.48248	5.63e-06	0.000105201
Tb927.9.7190-1	0.465476	6.21162	5.65e-06	0.000105201
Tb927.10.11760-1	-0.481603	7.25281	5.7e-06	0.000105948
Tb927.8.1670-1	-0.496763	6.30847	5.84e-06	0.000108371
Tb927.7.7320-1	-0.432346	6.68144	5.87e-06	0.000108528
Tb927.7.1020-1	0.394045	5.79171	6e-06	0.000110685
Tb927.11.6390-1	-0.37197	7.01261	6.12e-06	0.000112704
Tb927.6.3890-1	0.350567	6.59058	6.15e-06	0.000112786
Tb927.11.11720-1	0.399417	7.55686	6.16e-06	0.000112786
Tb927.11.9640-1	-0.394656	8.29514	6.18e-06	0.000112897
Tb927.5.4380-1	-0.430894	7.1522	6.41e-06	0.000116833
Tb927.3.3330-1	0.395264	6.42402	6.43e-06	0.000116912
Tb927.11.9590-1	-0.43747	11.2507	6.44e-06	0.000116912
mVSG653	0.890254	3.70722	6.77e-06	0.000122495
Tb927.9.4300-1	0.433236	6.46886	6.85e-06	0.000123676
Tb927.6.3470-1	-0.649671	4.92951	6.92e-06	0.000124429
Tb427.BES29.5	0.96716	3.32631	6.92e-06	0.000124429
Tb927.7.2760-1	0.425812	5.3395	6.96e-06	0.000124756
Tb927.9.10880-1	-0.468253	4.8567	7.03e-06	0.000125595
Tb927.10.13370-1	-0.415908	5.98693	7.04e-06	0.000125595
Tb927.11.12100-1	-0.457292	5.34642	7.14e-06	0.000126668
Tb927.6.2810-1	-0.459696	6.23495	7.14e-06	0.000126668
Tb927.9.2990-1	0.399289	6.3749	7.15e-06	0.000126668
Tb927.3.5220-1	-0.509143	6.19793	7.28e-06	0.000128635
Tb927.9.15080-1	0.605825	4.32431	7.32e-06	0.000129163
Tb927.7.700-1	-0.439959	6.36225	7.56e-06	0.00013305
Tb927.9.14990-1	0.552624	4.86978	7.68e-06	0.000134896
Tb927.5.600-1	-0.860015	6.03142	7.9e-06	0.000138333
Tb927.4.3500-1	0.538933	5.77558	7.92e-06	0.000138444
Tb927.10.3630-1	0.565624	4.06351	8.17e-06	0.000142286
Tb927.11.14350-1	0.426289	5.85954	8.18e-06	0.000142286
Tb927.11.14170-1	0.37529	6.57989	8.38e-06	0.000145375
Tb927.10.14450-1	-0.417199	5.24805	8.6e-06	0.000148993
Tb927.3.5010-1	-0.430434	6.91856	8.73e-06	0.000150882
Tb927.4.2000-1	-0.463092	8.42402	9.32e-06	0.000160621
Tb927.7.210-1	0.492939	7.45482	9.35e-06	0.000160744
Tb927.9.7340-1	0.853442	3.28287	9.46e-06	0.000162382
Tb927.9.1680-1	0.367438	6.30512	9.65e-06	0.00016517
Tb927.10.14330-1	-0.39686	7.86653	9.78e-06	0.000167087
Tb927.6.3250-1	-0.422094	5.54375	9.94e-06	0.000169481
Tb927.9.9300-1	-0.38623	6.27033	1.01e-05	0.000172466
Tb927.8.4640-1	-0.448313	7.44463	1.02e-05	0.000173531
Tb927.3.3940-1	-0.570106	5.88821	1.04e-05	0.000175214
Tb927.10.14870-1	-0.634366	5.54555	1.04e-05	0.000175358
Tb04.3I12.100-1	-0.444562	5.14557	1.06e-05	0.000177881
Tb927.5.4530-1	-0.612368	6.55715	1.07e-05	0.000179369
Tb927.10.13190-1	0.434299	5.84847	1.07e-05	0.00018012
Tb927.10.2810-1	-0.379951	7.3538	1.08e-05	0.000181428
Tb927.8.3560-1	-0.424168	7.49309	1.09e-05	0.000181428
Tb927.4.1180-1	0.421191	5.9509	1.09e-05	0.000181932
Tb927.4.4790-1	-0.404423	6.17597	1.1e-05	0.000182373
Tb927.9.8240-1	-0.391749	6.26745	1.11e-05	0.000184823
Tb927.10.11410-1	0.432187	5.68261	1.13e-05	0.000186709
Tb927.10.12080-1	0.474212	5.01511	1.17e-05	0.000193122
Tb927.9.9410-1	0.404812	5.5126	1.18e-05	0.00019433
Tb927.2.2460-1	-0.464041	5.53123	1.18e-05	0.000194349
Tb927.10.7380-1	0.441908	6.10171	1.19e-05	0.000195297
Tb927.11.9510-1	0.379353	6.42322	1.2e-05	0.000196505
Tb927.1.2310-1	-0.891529	4.51831	1.21e-05	0.000198432
Tb927.6.2170-1	-0.468176	6.24003	1.22e-05	0.000198453
Tb427.BES15.3	1.21324	3.45824	1.23e-05	0.000200244
Tb927.9.1520-1	0.78861	5.62816	1.24e-05	0.000201603
Tb927.8.1290-1	-0.422454	5.95631	1.26e-05	0.000204155
Tb427.BES56.6	2.07701	4.78501	1.26e-05	0.000204155
Tb927.10.3260-1	-0.367277	7.2777	1.27e-05	0.000204713
Tb927.10.14680-1	-0.436311	6.60708	1.3e-05	0.000208577
Tb927.11.640-1	0.383526	5.73096	1.3e-05	0.000208577
Tb927.11.7330-1	0.400506	5.93535	1.3e-05	0.000208767
Tb927.6.3320-1	0.492285	5.01561	1.32e-05	0.000210735
Tb927.10.8380-1	0.599489	3.93685	1.33e-05	0.000211662
Tb927.11.3220-1	0.376026	7.03079	1.35e-05	0.000214179
Tb927.6.640-1	-0.491911	5.51366	1.35e-05	0.000214179
Tb927.9.9700-1	0.347234	6.75407	1.35e-05	0.000214179
Tb927.11.1160-1	0.426149	7.33789	1.35e-05	0.000214303
Tb927.9.3440-1	-0.390156	6.93197	1.36e-05	0.000214303
Tb927.3.930-1	-0.417697	10.6737	1.37e-05	0.000216099
Tb927.11.12340-1	0.368291	5.5724	1.37e-05	0.000216099
Tb927.10.14890-1	0.403327	6.77489	1.43e-05	0.000223858
Tb927.7.7160-1	-0.420535	6.75932	1.43e-05	0.000223858
Tb927.5.3590-1	0.351421	7.11664	1.43e-05	0.000223858
Tb927.10.10220-1	1.24534	4.34324	1.47e-05	0.000229893
Tb927.6.1760-1	-0.349145	6.60327	1.48e-05	0.000231112
Tb927.2.3480-1	-0.465075	6.6179	1.49e-05	0.000232021
Tb927.6.4280-1	0.442042	6.84945	1.52e-05	0.000236015
Tb927.11.15370-1	-0.436898	8.6292	1.54e-05	0.000237715
Tb927.7.6260-1	-0.450052	6.94627	1.55e-05	0.000238926
Tb927.7.3340-1	0.39756	6.2076	1.65e-05	0.000254874
Tb927.8.3250-1	-0.409826	9.86503	1.66e-05	0.000255431
Tb927.10.11120-1	0.424389	5.26269	1.66e-05	0.000255431
Tb927.11.1970-1	0.389705	5.68274	1.68e-05	0.000256841
Tb927.10.10230-1	1.25775	4.183	1.69e-05	0.000258758
Tb927.11.6560-1	-0.400576	6.16912	1.73e-05	0.000263558
Tb927.10.9160-1	0.386516	6.83481	1.79e-05	0.000272511
Tb927.11.14860-1	-0.375263	6.32005	1.84e-05	0.000279473
Tb927.2.2450-1	0.374724	6.21681	1.85e-05	0.000280063
Tb927.8.2760-1	0.521317	5.23727	1.85e-05	0.00028025
Tb927.10.14190-1	0.450084	6.34998	1.88e-05	0.000283451
Tb927.9.10960-1	-0.42335	6.66962	1.9e-05	0.000286878
Tb927.3.2610-1	-0.364487	7.03998	1.92e-05	0.000289121
Tb927.1.4800-1	-0.377084	5.7273	1.94e-05	0.000290646
Tb927.7.2790-1	-0.329366	6.94341	1.94e-05	0.000290646
Tb927.4.4660-1	-0.494572	4.96858	1.96e-05	0.000292556
Tb927.8.1260-1	-0.460134	5.48368	1.97e-05	0.00029402
Tb927.10.8150-1	0.347581	6.51265	2e-05	0.000297824
Tb927.7.2590-1	-0.385589	6.89961	2.01e-05	0.000297824
Tb927.8.2090-1	0.404741	4.81577	2.01e-05	0.000297824
Tb927.11.8420-1	0.404638	4.93679	2.01e-05	0.000297974
Tb927.2.5810-1	0.463807	8.12179	2.06e-05	0.000304486
Tb927.6.350-1	-0.438468	5.16302	2.06e-05	0.000304681
Tb927.11.11920-1	-0.39057	6.7223	2.08e-05	0.000306785
Tb927.1.4310-1	-0.55069	8.74969	2.12e-05	0.000311732
Tb927.8.7760-1	-0.388734	6.99398	2.15e-05	0.000314978
Tb927.7.5530-1	0.367234	5.7239	2.15e-05	0.000314978
Tb927.3.1350-1	-0.626182	5.8446	2.16e-05	0.000314978
Tb927.8.3750-1	-0.393189	8.46286	2.17e-05	0.000316609
Tb927.11.360-1	-0.478021	6.55325	2.18e-05	0.000316734
Tb927.7.1360-1	-0.415311	5.91229	2.2e-05	0.000319168
Tb927.10.360-1	0.392529	5.70736	2.21e-05	0.000320263
Tb927.1.2710-1	-0.420198	6.14322	2.26e-05	0.000326728
Tb927.8.1350-1	-0.469541	5.64414	2.26e-05	0.000326956
Tb927.3.4130-1	0.369541	5.61125	2.29e-05	0.000330018
Tb927.11.3710-1	-0.337953	7.4679	2.3e-05	0.000330467
Tb927.8.3700-1	-0.404375	7.44022	2.31e-05	0.000331275
Tb927.2.4980-1	0.37859	6.07159	2.33e-05	0.000333509
Tb927.8.7960-1	-0.381653	6.37632	2.33e-05	0.000333509
Tb927.10.13620-1	0.370824	6.53325	2.34e-05	0.000333708
Tb927.10.9630-1	-1.07565	2.71291	2.37e-05	0.000337675
Tb927.8.5640-1	0.333694	7.02174	2.38e-05	0.000338951
Tb927.3.4460-1	0.372621	5.69017	2.39e-05	0.000339089
Tb927.2.3460-1	0.428692	5.66632	2.4e-05	0.000339089
Tb927.9.4360-1	0.367375	6.54454	2.4e-05	0.000339089
Tb927.9.8620-1	-0.397426	7.62048	2.41e-05	0.00033992
Tb927.11.10240-1	-0.316315	6.88549	2.51e-05	0.000353466
Tb927.5.1260-1	-0.609861	5.99037	2.53e-05	0.000355688
Tb927.11.11480-1	-0.377549	8.51475	2.53e-05	0.000355688
Tb927.11.7470-1	-0.428934	6.42752	2.56e-05	0.000358701
Tb927.3.2720-1	-0.414116	5.69633	2.6e-05	0.000364301
Tb927.9.7520-1	-0.33758	7.02895	2.63e-05	0.000367989
Tb927.8.850-1	0.450002	6.18956	2.69e-05	0.000374711
Tb927.11.2120-1	-0.458648	7.25284	2.71e-05	0.000376861
Tb927.8.2680-1	0.381099	5.86811	2.72e-05	0.000377673
Tb927.11.15810-1	0.40372	5.86878	2.73e-05	0.000378673
Tb427.BES29.1	1.01381	4.02081	2.76e-05	0.00038143
Tb927.8.4400-1	-0.348252	7.85818	2.83e-05	0.000391328
Tb927.7.6960-1	0.377518	6.92426	2.86e-05	0.000394715
Tb927.5.3750-1	0.394285	6.14936	2.94e-05	0.00040417
Tb927.6.2510-1	0.385565	6.1332	3.06e-05	0.000419917
Tb927.9.9450-1	-0.500054	8.61473	3.19e-05	0.000436226
Tb927.8.2490-1	0.414509	5.11942	3.19e-05	0.000436226
Tb927.11.14830-1	-0.381102	6.15182	3.2e-05	0.000437206
Tb927.3.3280-1	0.36474	5.71684	3.24e-05	0.000442115
Tb927.2.5660-1	-0.443922	6.95109	3.28e-05	0.000446136
Tb927.11.800-1	-0.460402	6.82066	3.36e-05	0.000456734
Tb927.11.3170-1	0.476802	5.41904	3.37e-05	0.000456734
Tb927.9.1600-1	-0.329191	7.18455	3.47e-05	0.000469683
Tb927.3.5300-1	0.401825	5.20123	3.53e-05	0.000476538
Tb927.11.2230-1	-0.401691	7.99496	3.54e-05	0.000477264
Tb927.8.3050-1	-0.467227	6.70334	3.6e-05	0.000484645
Tb427.BES51.5	0.756542	3.1366	3.61e-05	0.000485042
Tb927.2.2770-1	-0.437457	6.12081	3.62e-05	0.000485456
Tb927.8.1460-1	-0.405534	6.05532	3.63e-05	0.000486092
Tb927.3.590-1	-0.777615	4.26986	3.67e-05	0.000490456
Tb427.BES28.10	0.904665	3.43009	3.7e-05	0.000492554
Tb927.10.1420-1	-0.48705	7.39426	3.7e-05	0.000492554
Tb927.11.10990-1	-0.341813	6.98456	3.71e-05	0.000492554
Tb927.10.1160-1	0.343426	5.85912	3.71e-05	0.000492554
Tb927.10.2220-1	-0.384668	6.79954	3.71e-05	0.000492554
Tb427.BES65.4	1.68921	2.50964	3.74e-05	0.000495111
Tb927.6.1790-1	-0.770315	3.07299	3.79e-05	0.000500241
Tb927.7.6690-1	-0.409106	6.84089	3.79e-05	0.000500512
Tb927.7.3960-1	0.451124	5.31451	3.82e-05	0.000502763
Tb927.3.5120-1	-0.417207	6.42049	3.84e-05	0.000505375
Tb927.10.14430-1	-0.343804	7.68543	3.85e-05	0.000505519
Tb927.3.2900-1	-0.459927	8.27172	3.89e-05	0.000509202
Tb927.4.2190-1	0.382543	6.73602	3.89e-05	0.000509202
Tb927.10.16070-1	-0.533108	5.66086	3.94e-05	0.000514677
Tb927.10.5460-1	0.498244	5.70145	3.96e-05	0.000516557
Tb927.4.3340-1	-0.382425	5.73143	3.99e-05	0.000518671
Tb927.10.9420-1	0.415402	6.53702	4.11e-05	0.000533906
Tb427.BES126.1	0.878215	4.53399	4.32e-05	0.000557942
Tb927.5.3800-1	-0.377475	9.08102	4.32e-05	0.000557942
Tb927.8.7850-1	-0.409496	6.75441	4.32e-05	0.000557942
Tb927.10.2710-1	-0.672345	3.89977	4.33e-05	0.000557942
Tb927.9.5020-1	-0.418104	5.84692	4.36e-05	0.000561416
Tb927.9.9020-1	-0.463359	5.67204	4.39e-05	0.000564249
Tb927.10.10170-1	0.366026	6.12993	4.4e-05	0.000564249
Tb927.11.10940-1	-0.591351	5.63513	4.42e-05	0.000565075
Tb927.7.3320-1	0.391587	5.59324	4.42e-05	0.000565075
Tb927.9.5280-1	0.450249	5.01793	4.43e-05	0.000565075
Tb927.3.4400-1	0.471772	4.46397	4.45e-05	0.00056712
Tb927.11.10880-1	0.365659	6.67808	4.46e-05	0.000568043
Tb927.8.2980-1	0.371593	6.03937	4.54e-05	0.000576187
Tb927.1.1920-1	-0.372891	5.71505	4.55e-05	0.000577574
Tb927.11.16600-1	0.361239	5.94852	4.57e-05	0.000578621
Tb927.9.3410-1	0.424763	5.06545	4.63e-05	0.000585152
Tb927.11.12680-1	-0.33183	6.60044	4.7e-05	0.000593312
Tb427.BES10.2	1.20613	3.70839	4.77e-05	0.000600435
Tb927.11.13570-1	-0.439276	6.49551	4.88e-05	0.000613799
Tb927.10.2520-1	0.442769	6.82223	4.9e-05	0.000615296
Tb927.2.2880-1	-0.356008	5.99688	5.03e-05	0.000629451
Tb927.9.13780-1	0.348342	6.01034	5.03e-05	0.000629451
Tb927.7.7310-1	-0.578002	4.50238	5.08e-05	0.000633994
Tb927.11.14850-1	-0.356026	6.29508	5.08e-05	0.000633994
Tb927.11.5370-1	-0.349137	8.09476	5.11e-05	0.000635984
Tb927.4.4100-1	0.387232	5.92035	5.13e-05	0.000637631
Tb927.1.600-1	0.416798	6.80399	5.22e-05	0.000648068
Tb927.11.14340-1	0.333101	7.29381	5.34e-05	0.000661616
Tb927.11.11630-1	0.424235	5.28911	5.35e-05	0.000662161
Tb927.11.3070-1	-0.401895	7.51752	5.38e-05	0.000664177
Tb927.5.3170-1	-0.370251	6.64095	5.39e-05	0.000664177
Tb927.5.3730-1	-0.477316	6.03417	5.45e-05	0.000670873
Tb927.11.4490-1	0.394556	6.59369	5.46e-05	0.000670873
Tb927.10.4110-1	0.433135	8.82011	5.56e-05	0.00068172
Tb927.3.3030-1	-0.303288	6.85852	5.57e-05	0.000682012
Tb927.10.12410-1	-0.336116	6.79265	5.62e-05	0.000687841
Tb427.BES65.2	0.819941	3.65653	5.8e-05	0.000708268
Tb927.11.13580-1	0.36888	6.19409	5.86e-05	0.000713953
Tb927.10.8800-1	-0.327043	7.16708	5.93e-05	0.000721401
Tb927.6.2460-1	0.396499	7.83428	5.95e-05	0.000722822
Tb927.11.13910-1	0.361714	6.16199	6.09e-05	0.00073929
Tb927.7.6290-1	-0.392987	6.99037	6.14e-05	0.000743969
Tb927.11.4600-1	-0.840169	3.91811	6.15e-05	0.000744171
Tb927.10.12850-1	0.414983	9.40851	6.18e-05	0.000746386
Tb927.11.2770-1	-0.373656	6.09212	6.19e-05	0.000746896
Tb927.10.14910-1	0.337779	7.33942	6.2e-05	0.000746942
Tb927.2.1810-1	-0.384622	8.45233	6.25e-05	0.000750919
Tb927.7.3660-1	-0.334946	6.23913	6.35e-05	0.000762136
Tb927.11.2300-1	-0.349064	7.96398	6.38e-05	0.000764137
Tb927.5.2700-1	-0.348565	6.29014	6.43e-05	0.000769694
Tb927.11.1220-1	-0.365162	6.29056	6.5e-05	0.000775959
Tb927.7.7450-1	-0.355467	6.71887	6.56e-05	0.000781937
Tb927.11.9190-1	0.437419	7.49855	6.59e-05	0.000784099
Tb927.11.3650-1	-0.36561	6.0956	6.67e-05	0.000792279
Tb927.5.2870-1	-0.51057	4.79894	6.74e-05	0.000800005
Tb927.9.12720-1	0.356302	5.9147	6.76e-05	0.000801015
Tb927.11.10370-1	-0.380113	7.34193	6.79e-05	0.000802991
Tb927.9.8200-1	-0.403346	6.2794	6.85e-05	0.000808935
Tb927.11.10560-1	-0.371847	7.90821	6.87e-05	0.000810785
Tb927.8.4830-1	0.391889	5.19711	7.01e-05	0.000824595
Tb927.5.2710-1	-0.438669	6.2434	7.02e-05	0.000824595
Tb927.7.7050-1	-0.373172	6.91096	7.02e-05	0.000824595
Tb927.8.4870-1	-0.383193	8.22034	7.1e-05	0.000832238
Tb927.10.13980-1	0.388927	5.48767	7.15e-05	0.000836954
Tb927.10.5670-1	-0.426299	6.45453	7.19e-05	0.000839775
Tb927.8.4690-1	0.360708	5.33661	7.22e-05	0.000841777
Tb927.9.3600-1	0.345946	6.19085	7.23e-05	0.000841777
Tb927.8.5990-1	-0.326264	6.48897	7.45e-05	0.000866195
Tb927.11.11120-1	0.367364	5.28222	7.51e-05	0.00087215
Tb927.8.2460-1	-0.332821	7.96913	7.64e-05	0.000885386
Tb927.10.10870-1	0.400647	5.50528	7.72e-05	0.000893941
Tb927.5.750-1	0.848987	4.94921	7.9e-05	0.000913494
Tb927.3.2310-1	-0.372304	7.7044	8.05e-05	0.00092968
Tb927.11.13850-1	0.344495	5.52711	8.35e-05	0.00096239
Tb927.3.3460-1	0.345509	6.45607	8.38e-05	0.000964542
Tb927.5.3230-1	-0.380744	8.41788	8.43e-05	0.000968806
Tb927.8.7570-1	0.304857	6.4825	8.51e-05	0.000975487
Tb927.11.14650-1	0.442865	6.76837	8.52e-05	0.000975487
Tb927.11.1430-1	-0.372326	8.60798	8.53e-05	0.000975487
Tb927.11.10480-1	-0.392088	7.04115	8.57e-05	0.000979099
Tb927.10.10270-1	-1.07782	2.09593	8.6e-05	0.000981287
Tb927.8.7030-1	0.446715	6.63538	8.66e-05	0.000986094
Tb927.10.4130-1	0.372805	5.92365	8.71e-05	0.0009907
Tb927.7.2660-1	0.439457	6.79397	8.74e-05	0.000992465
Tb927.10.10100-1	0.421511	6.6038	8.81e-05	0.000998888
Tb927.10.7600-1	0.374404	5.97652	9.1e-05	0.00102981
Tb927.2.4590-1	-0.371309	8.02072	9.11e-05	0.00102981
Tb927.7.610-1	0.316764	7.13529	9.14e-05	0.00103203
Tb927.8.6300-1	-0.341661	6.87898	9.17e-05	0.00103283
Tb927.2.4870-1	0.40782	5.67411	9.23e-05	0.00103799
Tb927.10.15660-1	-0.329144	6.35733	9.24e-05	0.00103799
Tb927.10.880-1	-0.356876	7.4395	9.27e-05	0.00104045
Tb927.4.1250-1	-0.330582	7.2045	9.31e-05	0.00104291
Tb927.4.5120-1	-0.394859	7.49645	9.36e-05	0.00104645
Tb927.10.8810-1	-0.32829	7.08969	9.47e-05	0.00105653
Tb927.11.16950-1	0.419737	4.93002	9.47e-05	0.00105653
Tb927.10.8400-1	0.440781	6.77098	9.59e-05	0.00106817
Tb927.8.2080-1	-0.414071	6.86401	9.84e-05	0.0010944
Tb927.10.16120-1	-0.361817	8.75411	9.9e-05	0.00109896
Tb927.10.1240-1	0.412436	5.54081	9.96e-05	0.00110431
Tb927.10.9560-1	0.553049	3.92674	0.000100031	0.0011065
Tb927.6.630-1	-0.344912	7.24654	0.000100087	0.0011065
Tb927.11.14150-1	0.395202	4.92289	0.000101376	0.00111912
Tb927.4.2920-1	-0.313134	7.42056	0.000101527	0.00111916
Tb927.9.4520-1	0.340026	6.68834	0.000101711	0.00111956
Tb927.11.10120-1	-0.34841	7.71282	0.000102037	0.00112152
Tb927.11.6340-1	0.413126	6.02646	0.000103653	0.00113764
Tb927.7.5320-1	-0.313026	6.97454	0.000104408	0.00114426
Tb927.6.3430-1	-0.338503	6.57902	0.000105978	0.0011598
Tb927.10.10610-1	-0.29934	6.98522	0.000106164	0.00116016
Tb927.11.6680-1	0.391618	5.59611	0.000107045	0.0011681
Tb927.11.5000-1	-0.360945	7.82394	0.000107207	0.00116819
Tb927.3.2160-1	0.315068	6.31967	0.000108123	0.00117648
Tb927.8.840-1	0.426379	7.21136	0.000109178	0.0011853
Tb927.7.470-1	-0.374689	7.30818	0.000109379	0.0011853
Tb927.11.12210-1	-0.331847	7.97272	0.000109402	0.0011853
Tb927.11.6780-1	0.333101	5.96636	0.000109954	0.00118958
Tb927.11.14960-1	-0.360557	6.24178	0.000110812	0.00119715
Tb927.9.1420-1	0.359392	6.16332	0.000111322	0.00120095
Tb927.11.6860-1	-0.362816	6.95241	0.000111835	0.00120477
Tb927.7.5540-1	0.355319	6.48449	0.000115254	0.00123983
Tb927.11.7560-1	-0.381954	8.27632	0.000116529	0.00125178
Tb927.11.9080-1	-0.393753	7.79117	0.000117016	0.00125523
Tb927.8.2950-1	0.452979	5.9674	0.000117894	0.00126286
Tb927.5.3350-1	0.442567	6.96906	0.000118535	0.00126794
Tb927.4.4110-1	0.426606	5.83096	0.000119985	0.00128027
Tb927.10.12350-1	0.413891	4.85338	0.000120101	0.00128027
Tb927.11.10470-1	0.383958	6.35465	0.000120195	0.00128027
Tb927.3.2180-1	0.388437	6.97648	0.000120858	0.00128553
Tb927.10.7680-1	-0.359436	8.17015	0.000121785	0.00129358
Tb927.11.3120-1	-0.353346	7.38255	0.000122188	0.00129526
Tb927.3.870-1	-0.514733	6.71601	0.000122285	0.00129526
Tb927.10.7580-1	0.343259	7.11031	0.000122994	0.00129958
Tb927.9.10550-1	-0.354001	6.58929	0.000123035	0.00129958
Tb927.11.11040-1	0.477105	4.57995	0.000124016	0.00130642
Tb927.7.5160-1	-0.39701	7.14724	0.000124028	0.00130642
Tb927.5.4270-1	-0.325008	6.72546	0.000127582	0.00134201
Tb927.11.3760-1	-0.377963	6.84392	0.000129137	0.00135647
Tb927.11.6440-1	-0.420873	8.61525	0.000132104	0.00138572
Tb927.8.3490-1	0.355855	6.84536	0.000133165	0.00139492
Tb927.10.6650-1	0.347743	5.49258	0.000133776	0.00139938
Tb927.7.580-1	0.397061	7.05809	0.000134021	0.00140002
Tb927.2.5290-1	0.427525	4.62698	0.000134411	0.00140216
Tb927.4.5440-1	-0.831234	2.96331	0.000136423	0.0014212
Tb927.4.460-1	0.365018	5.76643	0.000136651	0.00142162
Tb927.11.11770-1	-0.350021	6.98986	0.000137218	0.00142494
Tb927.11.2540-1	-0.349041	7.35951	0.000137346	0.00142494
Tb927.11.6460-1	-0.362604	8.46058	0.000140441	0.00145506
Tb927.4.5310-1	-0.386388	6.36397	0.000141162	0.00145954
Tb927.11.16870-1	0.304754	6.89949	0.000141258	0.00145954
Tb927.11.5770-1	0.365762	7.99065	0.00014382	0.00148398
Tb927.9.3840-1	0.499691	3.97208	0.000147552	0.00152043
Tb927.10.9580-1	0.461302	4.51437	0.000148304	0.0015261
Tb927.11.13950-1	0.35849	5.71413	0.000149334	0.00153462
Tb927.10.15250-1	-0.380653	5.30765	0.000152348	0.00156347
Tb927.8.5940-1	-0.310494	6.27684	0.000152674	0.0015647
Tb927.8.4230-1	-0.343286	7.38652	0.000154176	0.00157796
Tb927.9.4660-1	0.41776	6.37746	0.000154459	0.00157873
Tb927.7.7300-1	0.437524	7.12919	0.000155428	0.00158649
Tb927.10.300-1	0.369825	5.83105	0.000156059	0.0015908
Tb927.7.1450-1	0.351113	5.83083	0.000157222	0.0016005
Tb427.BES29.2	0.580583	4.43881	0.000159534	0.00162186
Tb927.6.4190-1	-0.315589	6.14711	0.000164851	0.00167367
Tb927.3.2860-1	-0.363647	5.38846	0.000165762	0.00168067
Tb927.10.15510-1	-0.336406	5.28949	0.000166944	0.00169039
Tb927.11.3580-1	-0.339686	6.78744	0.000169097	0.00170685
Tb927.11.16520-1	0.40756	5.43191	0.00016936	0.00170685
Tb927.8.620-1	0.357375	6.11598	0.000169416	0.00170685
Tb927.8.1080-1	-0.324101	6.0064	0.000169469	0.00170685
Tb927.7.1000-1	0.432947	6.88493	0.000169817	0.00170808
Tb927.6.2020-1	0.318835	6.57331	0.000172669	0.00173447
Tb927.4.710-1	-0.565616	3.93571	0.000174204	0.00174757
Tb927.10.620-1	-0.305463	6.7043	0.000175699	0.00176023
Tb927.10.8890-1	-0.481215	5.57514	0.000177322	0.00177416
Tb927.7.2400-1	-0.377981	6.57263	0.000178393	0.0017808
Tb927.6.840-1	-0.378699	6.34504	0.000178456	0.0017808
Tb927.7.860-1	0.383558	5.95918	0.000179638	0.001789
Tb927.5.4470-1	-0.31929	7.04052	0.000180043	0.001789
Tb927.10.10020-1	0.354409	5.45271	0.00018014	0.001789
Tb927.7.6640-1	-0.358373	8.20502	0.00018022	0.001789
Tb927.6.2050-1	-0.383936	6.18449	0.000181389	0.00179824
Tb927.11.5030-1	-0.313765	6.00002	0.000182349	0.0018054
Tb927.10.8640-1	-0.384495	6.00102	0.00018373	0.0018167
Tb927.10.4410-1	-0.912599	2.54737	0.000187262	0.00184898
Tb927.9.5960-1	0.344764	5.18435	0.000187538	0.00184898
Tb927.7.3790-1	0.347815	6.43251	0.000187726	0.00184898
Tb927.8.2040-1	0.467858	5.08029	0.000189041	0.00185951
Tb927.9.10630-1	-0.37607	5.17834	0.000191317	0.00187946
Tb927.11.7210-1	0.363874	6.51107	0.000192811	0.00189135
Tb927.8.6750-1	-0.421316	6.15227	0.000193025	0.00189135
Tb927.3.4240-1	0.399174	4.98141	0.000193967	0.00189813
Tb927.8.7610-1	0.411657	7.32048	0.000195158	0.00190732
Tb927.1.3150-1	-0.294116	6.5934	0.000196819	0.00192108
Tb927.8.3940-1	0.3921	5.27885	0.000198171	0.00193178
Tb927.11.13890-1	0.346008	5.18931	0.00019857	0.00193319
Tb927.10.11560-1	0.387883	6.08367	0.000201736	0.00196149
Tb927.11.10170-1	0.335445	5.82227	0.000202509	0.00196649
Tb927.10.4150-1	0.385753	5.37136	0.000202783	0.00196663
Tb927.11.13500-1	-0.359691	9.55981	0.000204512	0.00198087
Tb927.11.16920-1	-0.37437	6.08794	0.000205161	0.00198462
Tb927.6.4030-1	0.365316	5.6048	0.000205589	0.00198622
Tb927.6.740-1	0.329292	7.65237	0.000208005	0.00200701
Tb927.10.5440-1	0.397521	6.48486	0.000208751	0.00201165
Tb927.10.13800-1	-0.368882	6.93422	0.000209506	0.00201636
Tb927.4.2890-1	0.359003	7.09474	0.000209778	0.00201642
Tb927.10.10010-1	-0.471727	5.99788	0.000211491	0.00202716
Tb927.1.4280-1	-0.467481	6.13527	0.000211745	0.00202716
Tb927.11.11260-1	0.343684	6.43005	0.000211747	0.00202716
Tb927.5.900-1	0.53687	7.48748	0.000211965	0.00202716
Tb927.7.4720-1	-0.470111	4.10606	0.000213098	0.00203543
Tb927.11.4500-1	0.432022	6.48267	0.000213841	0.00203996
Tb927.9.1470-1	-0.41562	4.59251	0.000214347	0.00204222
Tb927.8.7200-1	0.323204	7.29413	0.000214798	0.00204348
Tb927.2.3610-1	0.304702	6.11088	0.000215178	0.00204348
Tb11.02.5420-1	0.597277	4.27932	0.000215288	0.00204348
Tb927.9.3760-1	0.415979	5.52416	0.000215988	0.00204756
Tb927.7.3970-1	-0.492872	5.74897	0.000217074	0.00205529
Tb927.4.3740-1	-0.40949	9.18497	0.000217385	0.00205567
Tb927.7.650-1	-0.349479	7.61309	0.000217731	0.00205638
Tb927.5.1150-1	-0.845467	7.21255	0.000220761	0.00208241
Tb927.4.2170-1	0.306806	5.85636	0.000223254	0.0021033
Tb927.3.1390-1	0.329568	6.97355	0.000224868	0.00211577
Tb927.11.12940-1	-0.306022	7.38226	0.000225136	0.00211577
Tb927.9.1750-1	-0.34208	9.48652	0.000226435	0.00212535
Tb927.7.3520-1	0.404255	6.13574	0.000227876	0.00213623
Tb927.7.2050-1	0.434851	6.76102	0.000229304	0.00214697
Tb927.10.8440-1	0.445125	6.32308	0.000230008	0.0021509
Tb927.10.7420-1	-0.31198	6.4116	0.00023292	0.00217545
Tb927.10.890-1	-0.336113	7.97662	0.00023376	0.00218061
Tb927.9.12490-1	-0.302619	6.85372	0.000234993	0.00218785
Tb927.6.3310-1	0.28296	6.95632	0.000235113	0.00218785
Tb927.11.4860-1	0.376147	8.1584	0.000237018	0.00220287
Tb927.2.5010-1	0.360306	6.45342	0.000238389	0.0022129
Tb927.10.5910-1	-0.310943	6.61673	0.000239483	0.00222034
Tb927.8.4930-1	0.304247	6.22376	0.000240265	0.00222487
Tb927.11.5050-1	0.30382	7.09186	0.00024233	0.00224126
Tb927.9.11510-1	0.300536	6.109	0.000244038	0.0022543
Tb927.9.10000-1	-0.346621	5.60016	0.000246533	0.00227458
Tb927.10.12860-1	-0.289563	6.8051	0.000249398	0.00229822
Tb927.7.5680-1	0.339036	5.59207	0.000253573	0.00233386
Tb927.9.11260-1	-0.355112	6.10487	0.000254214	0.00233692
Tb927.8.4770-1	0.307444	5.53236	0.000255773	0.0023484
Tb927.10.13670-1	-0.328281	7.71481	0.000261963	0.00240233
Tb927.3.1670-1	-0.293262	7.25465	0.000263231	0.00241104
Tb927.1.2600-1	-0.443347	6.10008	0.000263799	0.00241333
Tb927.7.1690-1	0.309262	6.45069	0.00026448	0.00241665
Tb927.10.12590-1	-0.354073	7.77111	0.000268105	0.00244682
Tb927.11.12460-1	-0.37916	7.26748	0.000269211	0.00245397
Tb927.5.610-1	-0.871336	8.81809	0.000270722	0.00246477
Tb927.10.14920-1	-0.41935	7.96962	0.000274488	0.00249606
Tb927.10.4720-1	0.311481	5.99068	0.000277478	0.00252024
Tb927.3.4020-1	0.452407	6.75609	0.000278463	0.00252615
Tb927.3.1380-1	0.324786	9.06189	0.000278836	0.00252652
Tb927.11.780-1	-0.32771	6.15175	0.000280968	0.0025428
Tb927.3.3200-1	-0.377168	6.8454	0.000283603	0.00256358
Tb927.2.4150-1	0.352155	6.18664	0.000286111	0.00258033
Tb927.2.2160-1	-0.31224	7.46037	0.000286137	0.00258033
Tb927.7.5490-1	-0.302555	6.55861	0.000287723	0.00259156
Tb927.11.8870-1	0.358231	6.0849	0.000290594	0.00261431
Tb927.5.3060-1	0.32959	5.33352	0.000292401	0.00262745
Tb927.11.14590-1	-0.328998	7.66935	0.000293442	0.00263368
Tb927.11.7760-1	-0.490823	4.49787	0.000295283	0.00264707
Tb927.7.5210-1	-0.358874	8.83023	0.00029602	0.00265055
Tb927.11.6980-1	0.314223	6.97459	0.000297498	0.00265843
Tb927.6.930-1	-0.325179	5.64103	0.000297601	0.00265843
Tb927.11.12370-1	0.356483	5.24855	0.000303736	0.00270944
Tb927.8.5090-1	-0.452722	8.23282	0.000304026	0.00270944
Tb927.11.15580-1	0.387554	6.22454	0.000305453	0.00271896
Tb927.11.6700-1	0.511458	4.3517	0.000306966	0.00272922
Tb927.11.2040-1	0.345667	7.14029	0.000307361	0.00272954
Tb927.10.12500-1	-0.323858	6.81813	0.00030922	0.00274114
Tb927.11.1860-1	-0.413384	6.32771	0.00030939	0.00274114
Tb927.7.1530-1	0.297732	6.17522	0.000311682	0.00275429
Tb927.10.2450-1	0.585898	2.9858	0.000311804	0.00275429
Tb927.6.1080-1	-0.297675	6.72531	0.000311964	0.00275429
Tb927.10.3800-1	0.295557	7.31259	0.000313442	0.00276412
Tb927.11.5210-1	-0.32576	6.26661	0.000315366	0.00277786
Tb927.11.7080-1	-0.329789	7.83619	0.000317812	0.00279449
Tb927.9.3000-1	0.387401	5.11259	0.000317992	0.00279449
Tb927.9.8260-1	-0.318779	7.04702	0.000319995	0.00280885
Tb927.11.2940-1	-0.315079	5.95507	0.00032147	0.00281691
Tb927.11.4440-1	0.708885	3.66067	0.000321657	0.00281691
Tb927.4.3730-1	0.34947	5.04795	0.00032869	0.00287519
Tb927.10.9430-1	-0.341828	8.22053	0.000330519	0.00288785
Tb927.3.1450-1	0.433196	4.87617	0.000331753	0.00289279
Tb927.4.5160-1	-0.341792	5.88747	0.000331846	0.00289279
Tb927.11.10690-1	0.315738	7.81805	0.000339375	0.00295502
Tb927.10.11420-1	0.339798	5.89579	0.000340926	0.00296194
Tb927.10.4800-1	0.467163	4.80125	0.000340951	0.00296194
Tb927.11.1840-1	-0.358565	6.31208	0.000343934	0.00298443
Tb927.10.2690-1	0.297553	6.84255	0.000349505	0.00302931
Tb927.9.2780-1	0.338463	6.13251	0.000351229	0.00304078
Tb927.11.12540-1	-0.295396	7.67296	0.000359235	0.00310372
Tb927.10.9230-1	0.339177	6.05561	0.000359823	0.00310372
Tb927.8.2750-1	0.348947	6.69447	0.000360158	0.00310372
Tb927.1.870-1	0.279283	6.47368	0.000360472	0.00310372
Tb927.11.11150-1	0.33296	5.54252	0.000360546	0.00310372
Tb927.10.13030-1	0.357506	6.04251	0.000366406	0.0031506
Tb927.11.2160-1	0.326329	5.69712	0.000368331	0.00316101
Tb927.10.12290-1	-0.273414	7.00394	0.000368451	0.00316101
Tb927.10.3680-1	0.32399	5.286	0.000370739	0.00317705
Tb927.5.1180-1	-0.670485	7.40769	0.000371894	0.00318335
Tb927.1.3010-1	0.32672	5.5308	0.000372849	0.00318792
Tb927.9.7270-1	0.36999	4.70565	0.000374953	0.00319966
Tb927.7.1920-1	-0.320118	7.15747	0.000375066	0.00319966
Tb927.5.2890-1	-0.357878	8.44804	0.000376314	0.0032067
Tb927.7.4910-1	-0.570618	3.82709	0.000378189	0.00321907
Tb927.3.2750-1	-0.402687	6.48639	0.000379271	0.00322465
Tb927.11.8980-1	0.42211	6.2387	0.000382948	0.00325227
Tb927.9.10840-1	0.356671	5.73289	0.000386578	0.00327942
Tb927.4.4690-1	-0.411353	7.18809	0.000391256	0.00331541
Tb927.8.2650-1	0.300698	6.69075	0.000392958	0.00332611
Tb927.3.950-1	-0.317775	6.28158	0.000396776	0.00335468
Tb927.10.11050-1	0.363985	5.47314	0.000400648	0.00338364
Tb927.8.5110-1	-0.46058	5.45424	0.000402468	0.00339523
Tb927.6.1260-1	-0.425087	4.96312	0.000404583	0.00340929
Tb927.9.2030-1	-0.329091	6.19365	0.000406425	0.00342101
Tb927.10.2470-1	0.497401	7.45238	0.000408335	0.00343327
Tb927.11.2680-1	-0.311081	6.31398	0.00041088	0.00345084
Tb927.3.1630-1	-0.622484	3.74777	0.00041171	0.00345195
Tb927.5.3290-1	-0.402328	6.54738	0.000412328	0.00345195
Tb927.11.5250-1	-0.286676	7.52193	0.000412831	0.00345195
Tb927.5.4280-1	0.297194	6.68271	0.000412832	0.00345195
Tb927.3.5590-1	0.297793	6.88767	0.000415154	0.00346754
Tb927.4.590-1	-0.315176	8.67957	0.000417056	0.00347959
Tb927.11.12980-1	-0.300757	6.99905	0.000419372	0.00349507
Tb927.7.1930-1	0.671605	4.08104	0.000421515	0.00350908
Tb927.11.16690-1	0.34213	7.57344	0.000423293	0.00352002
Tb927.5.2770-1	-0.346163	7.07877	0.000425119	0.00353133
Tb927.7.7080-1	-0.333057	6.86325	0.000430473	0.00357189
Tb927.9.12650-1	0.556848	10.6661	0.000431076	0.00357298
Tb927.9.8700-1	0.329767	6.35379	0.000432045	0.00357711
Tb927.3.770-1	0.323898	5.74551	0.000432883	0.00358014
Tb927.11.2850-1	-0.92177	2.76951	0.000437924	0.00361504
Tb927.7.7120-1	-0.321099	6.41841	0.000438403	0.00361504
Tb927.11.1230-1	-0.272758	7.35932	0.000438533	0.00361504
Tb927.11.1990-1	-0.318227	8.40723	0.000440217	0.00362497
Tb927.8.7070-1	-0.325955	5.95088	0.000440943	0.00362702
Tb927.11.2070-1	0.302715	5.38029	0.000441906	0.003631
Tb927.7.5890-1	0.270302	6.94393	0.000443858	0.00364309
Tb927.2.4230-1	-0.298656	7.65223	0.000447384	0.00366807
Tb927.9.13110-1	-0.300067	6.36755	0.000449514	0.00368155
Tb927.1.1980-1	0.339393	5.9403	0.000451249	0.00369177
Tb927.7.6620-1	-0.281733	7.58913	0.00045336	0.00370505
Tb927.10.1630-1	-0.360168	7.70096	0.000458586	0.00374372
Tb927.7.6360-1	-0.296899	6.66885	0.000465116	0.00379295
Tb927.11.1320-1	0.38895	5.74573	0.000478872	0.00390093
Tb927.3.5400-1	-0.340843	6.49605	0.00048525	0.00394864
Tb927.10.7190-1	0.317597	6.0719	0.000489212	0.00397662
Tb927.11.9930-1	0.343586	6.41138	0.000495009	0.00401943
Tb927.10.6610-1	-0.276184	6.98848	0.000497208	0.00403297
Tb927.8.900-1	-0.37772	6.73627	0.000499228	0.00404503
Tb927.8.2060-1	0.33661	8.28383	0.000507799	0.00411008
Tb427.BES126.5	1.21752	3.44588	0.000521232	0.00421031
Tb927.3.3060-1	-0.303086	6.00816	0.000521541	0.00421031
Tb927.10.1840-1	0.285666	6.3212	0.000521848	0.00421031
Tb927.8.6020-1	0.294757	6.65278	0.000522778	0.00421333
Tb927.11.4780-1	0.374032	6.01579	0.000524162	0.00422
Tb927.8.4540-1	-0.39523	7.29975	0.000526856	0.00423719
Tb927.11.1940-1	-0.367427	4.97467	0.000534677	0.00429554
Tb927.11.3320-1	0.332987	5.88962	0.000539742	0.00433016
Tb927.11.5980-1	-0.313174	5.28272	0.000540419	0.00433016
Tb927.3.5440-1	0.289331	7.76011	0.00054127	0.00433016
Tb927.2.5150-1	-0.344496	6.80661	0.00054128	0.00433016
Tb927.11.10970-1	0.380274	5.87013	0.000541841	0.00433016
Tb927.7.2620-1	0.339663	5.76256	0.00054613	0.00435984
Tb927.10.8310-1	-0.40796	5.23753	0.000546814	0.00436071
Tb927.10.1930-1	0.47296	5.9059	0.000557689	0.00444277
Tb927.10.2480-1	0.357146	6.38176	0.000559409	0.00445179
Tb927.11.7990-1	0.521155	3.44894	0.00056117	0.00446113
Tb927.11.14710-1	-0.374347	4.65319	0.000561908	0.00446231
Tb927.5.3110-1	0.35814	5.50501	0.000566493	0.0044925
Tb927.1.4490-1	-0.396364	6.61094	0.000566894	0.0044925
Tb927.7.530-1	0.335677	6.72106	0.000568443	0.00450008
Tb927.10.4870-1	-0.457824	5.33847	0.000572807	0.00452826
Tb927.3.1780-1	0.386548	5.51559	0.000573198	0.00452826
Tb927.11.2350-1	0.382673	4.84269	0.000574857	0.00453665
Tb927.8.3730-1	-0.392013	5.79185	0.000577127	0.00454983
Tb927.10.7040-1	-0.339809	5.68549	0.000578293	0.00455428
Tb927.7.750-1	-0.258977	6.82155	0.000580121	0.00456335
Tb927.11.4070-1	-0.516244	3.72327	0.000580647	0.00456335
Tb927.10.10650-1	0.328055	6.63337	0.000585047	0.00459316
Tb927.9.11970-1	0.284725	6.21118	0.000586024	0.00459459
Tb927.11.1720-1	-0.28254	6.56588	0.000586468	0.00459459
Tb927.7.1210-1	-0.309971	6.92399	0.000587046	0.00459459
Tb927.5.580-1	-0.724239	6.11489	0.000588596	0.0045992
Tb927.11.17020-1	0.329678	6.72883	0.000588848	0.0045992
Tb927.7.1010-1	0.36431	5.29996	0.000592141	0.00462016
Tb927.7.5920-1	-0.317333	5.70292	0.000593289	0.00462437
Tb927.7.6810-1	0.311135	6.76726	0.000595194	0.00463445
Tb927.7.2470-1	0.299126	7.00322	0.00059947	0.0046584
Tb927.10.7960-1	-0.302	5.33698	0.000599555	0.0046584
Tb927.5.3000-1	-0.859271	3.22671	0.000600593	0.0046584
Tb927.3.3590-1	-0.420969	6.69353	0.000600727	0.0046584
Tb927.10.2190-1	-0.320035	8.21991	0.000607171	0.00470356
Tb927.10.15520-1	-0.269037	7.38815	0.000611369	0.00473125
Tb927.10.14550-1	-0.425066	4.76412	0.000612443	0.00473473
Tb927.10.2000-1	0.280304	6.57283	0.000615474	0.00475332
Tb927.8.6420-1	-0.317623	6.56789	0.000622527	0.00480289
Tb927.2.5870-1	-0.297558	7.00197	0.00062426	0.00481137
Tb927.7.340-1	0.357952	5.33504	0.000628935	0.00484248
Tb927.11.6890-1	-0.417208	5.74674	0.000637292	0.00490185
Tb927.9.8050-1	0.340636	6.02829	0.000638681	0.00490756
Tb927.11.12260-1	0.3444	6.18125	0.000645387	0.00495406
Tb927.6.1690-1	0.370548	5.45062	0.00064664	0.00495648
Tb927.10.4850-1	0.256366	7.05663	0.000647008	0.00495648
Tb927.11.15800-1	-0.397604	7.2966	0.000649875	0.00497341
Tb927.9.9600-1	0.395956	6.77264	0.000665675	0.0050892
Tb927.5.2920-1	-0.343061	5.63503	0.000672484	0.00513607
Tb927.6.2440-1	0.314326	5.77994	0.000677474	0.00516898
Tb927.9.6370-1	0.383838	5.24136	0.000685182	0.00522254
Tb927.7.7170-1	-0.264391	6.77465	0.000691062	0.00526206
Tb927.11.3190-1	0.284735	7.60286	0.000699221	0.00531885
Tb927.9.15460-1	-0.434883	8.82616	0.000702316	0.00533704
Tb927.2.5260-1	-0.436666	4.87485	0.000703729	0.00533726
Tb927.11.15690-1	0.283559	7.2896	0.000704142	0.00533726
Tb927.2.3420-1	-0.317087	5.71031	0.000704456	0.00533726
Tb927.6.3480-1	-0.592384	4.13214	0.000709524	0.00537029
Tb927.7.3190-1	-0.298471	5.98551	0.00071248	0.00538729
Tb927.11.12480-1	0.357978	7.09236	0.000713965	0.00539314
Tb927.8.6850-1	0.326779	6.76627	0.000727876	0.00549274
Tb927.6.4800-1	-0.273393	7.01834	0.000729498	0.00549952
Tb927.11.14770-1	0.321281	5.72395	0.000730944	0.00550494
Tb927.10.8900-1	-0.344283	6.40417	0.000733113	0.0055158
Tb927.7.3420-1	-0.44337	5.36741	0.000733962	0.00551672
Tb927.11.1280-1	0.398086	5.10652	0.000739187	0.00554477
Tb927.11.12560-1	-0.329176	7.57317	0.000739433	0.00554477
Tb927.8.6490-1	-0.31504	5.83231	0.00074019	0.00554477
Tb927.7.1080-1	0.278134	6.2239	0.000740619	0.00554477
Tb927.11.4700-1	0.30701	7.74508	0.000741886	0.00554706
Tb927.9.7250-1	-0.448888	5.34446	0.000742915	0.00554706
Tb927.9.10080-1	0.420438	5.16122	0.000743119	0.00554706
Tb927.10.4210-1	-0.36619	5.57449	0.000745759	0.0055613
Tb927.3.4220-1	0.292116	7.3603	0.000748986	0.0055785
Tb927.11.8130-1	0.364376	5.33345	0.000749538	0.0055785
Tb927.9.12320-1	-0.328918	7.6611	0.000759894	0.00565003
Tb927.9.2150-1	-0.539061	4.09946	0.000761696	0.00565789
Tb927.4.4800-1	-0.579926	4.04658	0.000765991	0.00567989
Tb927.10.14200-1	0.269258	6.42426	0.000766826	0.00567989
Tb927.10.1150-1	0.293839	7.39666	0.000766905	0.00567989
Tb927.5.2440-1	-0.268898	6.92817	0.000768355	0.00568508
Tb927.7.6630-1	-0.405148	6.99418	0.000771048	0.00569944
Tb927.10.9640-1	-0.405414	4.41132	0.000772618	0.00570549
Tb927.9.6510-1	0.35891	6.58417	0.000783728	0.0057819
Tb927.7.1330-1	-0.338724	6.17138	0.000787215	0.00580198
Tb927.3.2080-1	0.258808	6.4386	0.000788608	0.00580661
Tb927.9.5170-1	0.298786	6.47016	0.000791691	0.00582365
Tb927.11.8080-1	0.318876	5.79152	0.000795598	0.00584672
Tb927.10.15170-1	-0.27334	7.29363	0.000799629	0.00587066
Tb927.10.7590-1	0.298077	6.28915	0.0008051	0.0059051
Tb927.5.3600-1	0.30677	6.96281	0.000810564	0.00593944
Tb927.11.1930-1	0.417566	5.88038	0.00081241	0.00594721
Tb927.4.1070-1	0.348678	4.9016	0.000819011	0.00598976
Tb927.3.1690-1	0.413609	6.52992	0.000827384	0.00604516
Tb927.9.12030-1	0.301197	5.93651	0.000837066	0.00611001
Tb927.8.6960-1	-0.318975	5.62564	0.00083872	0.00611178
Tb427.BES98.1	1.01723	3.18425	0.000838919	0.00611178
Tb927.7.5820-1	0.309879	6.15451	0.000840818	0.00611973
Tb927.8.4150-1	0.291873	7.24013	0.000843266	0.00613167
Tb927.8.4380-1	-0.318362	5.94567	0.000850554	0.00617491
Tb927.10.6870-1	-0.324452	5.37108	0.000850842	0.00617491
Tb927.11.9130-1	-0.32447	7.30659	0.000853258	0.00618653
Tb927.10.9440-1	-0.370625	7.27822	0.000855267	0.00619517
Tb927.10.4260-1	0.308036	7.74001	0.000856998	0.00619591
Tb927.10.15910-1	-0.436375	5.08922	0.00085709	0.00619591
Tb927.11.15820-1	0.288944	6.16777	0.000857819	0.00619591
Tb927.9.1780-1	0.290263	6.92094	0.000859087	0.00619916
Tb927.3.3210-1	-0.344222	4.71804	0.000866225	0.00624472
Tb927.11.7290-1	0.489656	5.24714	0.000868598	0.00625588
Tb927.3.2950-1	-0.308567	7.08028	0.000873957	0.00628851
Tb927.5.2560-1	-0.397657	4.29087	0.000876112	0.00629804
Tb927.6.2200-1	0.383888	6.13213	0.000877727	0.00630368
Tb927.10.5900-1	-0.288242	7.25203	0.00088044	0.00631717
Tb927.9.11100-1	-0.282039	6.27039	0.000885502	0.00634749
Tb927.10.11570-1	0.351777	6.56357	0.000886892	0.00635145
Tb927.3.2410-1	0.390584	5.70323	0.000891008	0.00637491
Tb927.4.1940-1	0.320169	6.73937	0.000895734	0.00640268
Tb927.10.9260-1	0.300755	5.77576	0.000909507	0.00649501
Tb927.8.6070-1	-0.276158	7.57745	0.000919842	0.00655793
Tb927.10.13850-1	0.28068	6.2049	0.000920047	0.00655793
Tb927.5.2940-1	-0.374313	8.62978	0.000923766	0.00657825
Tb927.11.4980-1	-0.307446	6.78665	0.00092472	0.00657887
Tb927.11.4530-1	-0.324804	6.04413	0.000935568	0.00664981
Tb927.10.15330-1	-0.373044	5.25651	0.000939442	0.00667109
Tb927.1.4440-1	-0.604967	3.2529	0.000941635	0.00668041
Tb927.9.13520-1	-0.308168	8.25607	0.000949832	0.00673227
Tb927.4.4730-1	-0.264292	7.59749	0.000951465	0.00673755
Tb927.10.13430-1	0.345318	5.98659	0.000957601	0.00677467
Tb927.10.11550-1	-0.280914	6.82086	0.000962203	0.00680088
Tb927.10.15120-1	0.356399	6.95578	0.000964825	0.00681307
Tb927.9.11930-1	-0.266695	6.78532	0.000976412	0.00688847
Tb927.3.5480-1	-0.284471	5.82594	0.000980394	0.00691014
Tb927.3.4470-1	0.310412	5.86963	0.000983102	0.00692279
Tb927.11.13860-1	0.306887	5.42204	0.00098606	0.00693718
Tb927.5.2780-1	-0.294263	6.87452	0.000992144	0.00697351
Tb927.2.2220-1	0.363465	5.04338	0.000997868	0.00700725
Tb927.1.2730-1	-0.287326	5.90215	0.00100654	0.00706164
Tb927.4.1690-1	-0.283456	7.08015	0.00100797	0.00706514
Tb927.5.4100-1	-0.372824	5.87681	0.00102406	0.00717044
Tb927.9.6360-1	0.377469	4.68097	0.00102509	0.00717044
Tb927.1.3390-1	-0.49814	5.29701	0.00102586	0.00717044
Tb927.11.10280-1	-0.306188	7.6157	0.00102678	0.00717044
Tb927.10.14900-1	0.417054	5.93153	0.00103	0.00717919
Tb927.11.3130-1	-0.326971	7.09266	0.00103119	0.00717919
Tb427.BES28.4	1.02076	3.23743	0.00103148	0.00717919
Tb927.8.2570-1	-0.322156	7.26192	0.00103182	0.00717919
Tb927.10.8980-1	-0.46925	7.75274	0.00103585	0.00720065
Tb927.9.1920-1	0.40973	5.35521	0.00104401	0.00725069
Tb927.11.12660-1	0.33537	6.88679	0.00105697	0.00733397
Tb927.11.4910-1	-0.2836	7.76232	0.0010586	0.00733859
Tb927.11.16640-1	-0.304385	6.68598	0.00106034	0.00734393
Tb927.11.1030-1	-0.269632	7.41992	0.00107127	0.00741287
Tb927.1.2700-1	-0.286935	5.85742	0.00107316	0.00741918
Tb927.3.2320-1	0.34209	5.66591	0.00107542	0.00742802
Tb927.9.10160-1	0.402666	5.14954	0.00107718	0.00743344
Tb927.11.11270-1	0.302646	6.26757	0.00108158	0.00745699
Tb927.6.2570-1	0.282388	6.30931	0.00108873	0.00749948
Tb427.BES56.1	0.89462	3.98282	0.00109645	0.00754582
Tb927.7.7240-1	-0.341476	7.56866	0.00110043	0.00756043
Tb927.4.4030-1	-0.297599	5.74674	0.00110057	0.00756043
Tb927.9.4130-1	-0.960898	2.8994	0.00110268	0.00756807
Tb927.11.8010-1	0.271383	6.20196	0.00110488	0.00757632
Tb927.10.4750-1	-0.249919	6.66724	0.00110604	0.00757739
Tb927.7.5560-1	0.266227	6.67704	0.00110839	0.00758668
Tb927.11.8770-1	-0.294543	7.51206	0.00111026	0.00759263
Tb927.7.2120-1	-0.269636	6.6011	0.00111247	0.00760089
Tb927.9.15020-1	0.328605	5.53505	0.00111588	0.00761731
Tb927.11.3530-1	0.301219	5.18716	0.00111852	0.00762846
Tb927.1.5240-1	0.440756	4.1483	0.00112097	0.00763833
Tb927.10.9930-1	0.466855	5.06385	0.00113016	0.00769404
Tb427.BES51.6	-0.310688	5.76382	0.00113391	0.00771116
Tb927.9.15050-1	-0.303029	6.52187	0.00113471	0.00771116
Tb927.11.13870-1	0.307328	5.86552	0.0011376	0.00772388
Tb927.10.2280-1	-0.446225	4.568	0.00114852	0.00779103
Tb927.11.930-1	-0.278243	6.10619	0.00115423	0.00782276
Tb927.3.3960-1	0.296621	5.37764	0.00117233	0.00793833
Tb927.10.7250-1	0.295505	6.51973	0.00117498	0.00794919
Tb927.3.3830-1	-0.380836	5.83305	0.00117652	0.00795252
Tb927.4.4940-1	0.30953	6.01802	0.00119385	0.00806247
Tb927.10.11360-1	0.371876	5.67939	0.00120257	0.00811416
Tb927.10.13780-1	0.385849	5.18086	0.00121446	0.00818505
Tb927.9.10560-1	-0.288555	5.46428	0.00121524	0.00818505
Tb927.2.5830-1	0.314336	5.98843	0.00122146	0.00821965
Tb927.8.810-1	-0.244973	6.8247	0.001231	0.0082765
Tb927.2.4090-1	-0.292979	6.88969	0.00123451	0.00829273
Tb927.9.11880-1	-0.289828	6.51407	0.00123591	0.00829483
Tb927.10.5530-1	0.337508	6.27065	0.00123978	0.00831342
Tb927.8.6500-1	-0.289545	7.01066	0.00125219	0.0083892
Tb927.8.1280-1	-0.374031	7.25532	0.00125932	0.00842955
Tb927.11.6910-1	-0.294612	7.33247	0.00126192	0.00843949
Tb927.2.5000-1	-0.388598	6.03696	0.00126819	0.00847393
Tb927.6.5100-1	-0.254242	6.84656	0.00127272	0.00849673
Tb927.10.7780-1	0.30023	6.08072	0.00127565	0.0085088
Tb927.9.14170-1	-0.302323	5.74426	0.00127759	0.00851425
Tb927.10.10030-1	-0.428147	5.18001	0.00127983	0.00852168
Tb927.9.6760-1	-0.469789	4.79651	0.00128584	0.0085542
Tb927.1.3220-1	0.255805	6.57797	0.00129041	0.00857713
Tb927.11.14320-1	0.292886	6.47817	0.00130628	0.008675
Tb927.10.2400-1	0.797249	2.49968	0.0013149	0.00872459
Tb927.1.4420-1	-0.291778	6.54207	0.00132264	0.0087683
Tb927.11.2470-1	-0.267168	7.74031	0.00132527	0.00877682
Tb927.10.13200-1	0.29155	6.07087	0.0013267	0.00877682
Tb927.11.1830-1	0.437495	4.54506	0.0013274	0.00877682
Tb927.1.4020-1	-0.729984	3.20974	0.00133503	0.00881958
Tb927.9.10190-1	0.265847	6.38012	0.00134915	0.00890509
Tb927.11.11010-1	-0.312168	8.9669	0.00135117	0.00891064
Tb927.7.710-1	-0.321613	9.33281	0.00136278	0.00897944
Tb927.7.5510-1	0.291087	5.49307	0.00136749	0.00900266
Tb927.11.5650-1	-0.250057	7.13393	0.00137112	0.00901872
Tb927.7.6660-1	0.367974	5.12039	0.00138011	0.00907001
Tb927.9.10570-1	-0.302277	7.8204	0.00138748	0.00911051
Tb927.11.4210-1	-0.295176	7.09402	0.00138945	0.00911556
Tb927.4.1820-1	-0.251825	6.57986	0.00139518	0.00914522
Tb927.8.4430-1	0.439694	9.46822	0.00139888	0.00915945
Tb927.7.5640-1	-0.306407	5.84536	0.00139979	0.00915945
Tb927.8.4960-1	-0.331096	6.9655	0.00140097	0.00915945
Tb927.8.5100-1	-0.356531	8.47522	0.00140609	0.00918498
Tb927.11.16460-1	0.276775	7.09118	0.0014082	0.00919087
Tb927.10.9950-1	0.29539	5.40901	0.00141391	0.00922017
Tb927.11.11800-1	-0.304202	6.65977	0.0014219	0.00926313
Tb927.3.2140-1	-0.282902	8.08857	0.00142294	0.00926313
Tb927.9.9170-1	0.352311	5.47616	0.001436	0.00933522
Tb927.3.1700-1	-0.272173	5.9796	0.00143764	0.00933522
Tb927.3.3300-1	-0.386741	8.90382	0.0014377	0.00933522
Tb927.11.9400-1	-0.349392	8.60949	0.00145744	0.00945531
Tb927.5.3190-1	-0.372827	4.81127	0.0014651	0.00949688
Tb927.9.3400-1	0.293082	7.56023	0.00147572	0.00955753
Tb927.3.4960-1	-0.295765	7.59871	0.00148332	0.00959856
Tb927.8.4780-1	-0.284577	8.99606	0.00148863	0.00962469
Tb927.7.4360-1	0.321541	6.34192	0.00149768	0.00967497
Tb927.9.13480-1	-0.366188	4.58802	0.00150129	0.00969002
Tb927.10.3480-1	0.287916	6.93057	0.00151338	0.00975978
Tb927.1.2760-1	-0.528596	5.07094	0.00151818	0.00978242
Tb927.6.3110-1	-0.281621	6.39812	0.00152262	0.00980268
Tb927.10.14740-1	-0.300608	5.59886	0.00152647	0.0098191
Tb927.11.3250-1	-0.312517	10.8816	0.00153207	0.00984682
Tb927.10.3730-1	0.309824	6.38197	0.00153646	0.00986663
Tb927.9.12120-1	0.293042	6.49754	0.0015468	0.00992465
Tb927.10.11400-1	0.465766	5.92107	0.0015488	0.00992908
Tb927.11.10780-1	-0.266777	6.52872	0.00155463	0.00995804
Tb927.9.9820-1	-0.293595	7.14905	0.00159175	0.0101872
Tb427.BES65.8	0.965065	3.14055	0.00159388	0.0101922
Tb927.6.1180-1	-0.280341	7.6262	0.00159533	0.0101929
Tb927.10.8200-1	-0.26873	6.35878	0.00160752	0.0102622
Tb927.7.7220-1	-0.300287	6.63647	0.00160973	0.0102676
Tb927.3.3820-1	-0.273382	7.02174	0.00161407	0.0102867
Tb927.7.820-1	-0.276286	6.39515	0.00161626	0.010292
Tb927.11.13630-1	-0.3646	4.96742	0.00162653	0.0103359
Tb927.4.3480-1	0.327296	6.73545	0.00162689	0.0103359
Tb927.9.7890-1	0.595163	3.34078	0.00162821	0.0103359
Tb927.1.290-1	-0.363682	7.10169	0.00162862	0.0103359
Tb927.10.2010-1	0.355626	9.05968	0.00163402	0.0103557
Tb927.2.2490-1	-0.309369	7.25097	0.00163447	0.0103557
Tb927.11.1640-1	-0.284514	6.14598	0.00163677	0.0103599
Tb927.11.11590-1	-0.275654	8.77743	0.00163913	0.0103599
Tb927.2.2380-1	-0.30105	7.03424	0.00163923	0.0103599
Tb927.10.2610-1	-0.291488	5.37405	0.00164545	0.0103906
Tb927.8.5140-1	-0.314343	7.52344	0.00164754	0.0103951
Tb927.11.16350-1	-0.339883	6.43868	0.00165242	0.0104104
Tb427.BES15.1	0.926925	3.98219	0.0016527	0.0104104
Tb927.10.7480-1	0.309012	5.47509	0.00166391	0.0104676
Tb927.10.9280-1	0.287546	5.72324	0.00166455	0.0104676
Tb927.10.1510-1	-0.315514	9.03689	0.00166847	0.0104836
Tb927.7.890-1	0.33634	5.06599	0.00167922	0.0105424
Tb927.6.830-1	-0.39936	4.83688	0.00168613	0.010577
Tb927.11.7200-1	0.274914	6.50514	0.00168969	0.0105906
Tb927.7.6910-1	-0.289817	8.85449	0.00170024	0.0106479
Tb927.8.4240-1	-0.358589	7.61552	0.00170349	0.0106595
Tb927.5.4070-1	0.321166	6.64498	0.00171269	0.0107082
Tb927.8.2630-1	-0.271694	7.23229	0.00171885	0.0107379
Tb927.7.3560-1	-0.272491	8.67087	0.00172343	0.010751
Tb927.10.5560-1	0.250063	6.6148	0.00172379	0.010751
Tb927.9.8820-1	-0.281726	8.11556	0.0017331	0.0107845
Tb927.11.14790-1	-0.261145	6.45227	0.00173397	0.0107845
Tb927.9.4080-1	-0.351192	5.83804	0.00173455	0.0107845
Tb927.9.6620-1	-0.371548	4.76563	0.00173484	0.0107845
Tb927.4.2820-1	-0.294868	7.28237	0.00173979	0.0108063
Tb927.3.5210-1	-0.315478	5.19031	0.00174673	0.0108406
Tb927.11.15290-1	0.277082	5.62879	0.0017574	0.0108979
Tb927.10.2510-1	0.307562	5.38649	0.00178103	0.0110354
Tb927.9.6650-1	-0.26757	6.52801	0.00178272	0.0110369
Tb927.3.1590-1	-0.265353	7.35279	0.00178647	0.0110511
Tb927.7.5810-1	0.266919	5.65135	0.00178873	0.011056
Tb927.6.4960-1	-0.324623	5.48862	0.00179143	0.0110637
Tb927.6.4630-1	-0.26281	7.51608	0.00179458	0.0110741
Tb927.9.4850-1	0.393115	5.14293	0.00179768	0.0110842
Tb927.4.1040-1	-0.493482	4.88834	0.00180302	0.0111081
Tb927.9.9080-1	-0.285712	5.58201	0.00182867	0.011257
mVSG1954	0.920117	4.03707	0.00184097	0.0113235
Tb927.11.10290-1	-0.737904	3.66849	0.00185009	0.0113704
Tb927.3.3740-1	-0.305275	6.60615	0.0018558	0.0113962
Tb927.4.3180-1	0.410809	4.78476	0.00187105	0.0114717
Tb927.8.1790-1	-0.392304	6.65661	0.00187112	0.0114717
Tb927.11.8880-1	0.291028	5.9466	0.00187304	0.0114743
Tb927.10.1430-1	0.502984	3.72072	0.00187489	0.0114763
Tb927.11.12220-1	0.288178	7.03158	0.00188432	0.0115217
Tb927.3.4510-1	-0.259539	8.03154	0.00188748	0.0115217
Tb927.7.2360-1	-0.298684	7.52965	0.00188805	0.0115217
Tb927.6.2090-1	-0.250637	7.26353	0.00188839	0.0115217
Tb927.9.2890-1	-0.432719	3.59669	0.00189255	0.0115234
Tb427.BES10.1	0.885452	3.95269	0.00189288	0.0115234
Tb927.2.5160-1	-0.378668	9.07428	0.00189335	0.0115234
Tb927.3.4810-1	0.323286	4.98425	0.00189474	0.0115234
Tb927.4.1470-1	0.374899	4.67005	0.0018995	0.0115431
Tb927.8.1600-1	-0.29294	9.04783	0.00191201	0.0115937
Tb927.3.3930-1	0.348474	5.14551	0.0019121	0.0115937
Tb927.11.5600-1	-0.30726	5.7528	0.00191329	0.0115937
Tb927.9.14530-1	0.594351	3.12471	0.00191393	0.0115937
Tb927.10.15480-1	0.260515	6.19863	0.00193634	0.01172
Tb927.11.970-1	0.343621	4.78333	0.00194294	0.0117506
Tb927.8.6880-1	-0.27217	6.51241	0.00195996	0.0118441
Tb927.2.6130-1	0.245944	7.28098	0.00198628	0.0119936
Tb927.11.11290-1	-0.248612	7.55979	0.00198933	0.0120024
Tb927.10.8590-1	0.477663	6.3932	0.00199971	0.0120555
Tb927.10.7980-1	0.330427	5.96301	0.0020082	0.012097
Tb927.4.3620-1	0.262013	6.00409	0.00201192	0.0121098
Tb927.5.2820-1	-0.28117	7.16132	0.00201688	0.0121301
Tb927.1.1330-1	0.404476	4.36824	0.00203122	0.0122066
Tb927.8.780-1	-0.278516	7.41164	0.00203762	0.0122354
Tb927.3.2760-1	-0.28546	7.80523	0.00204973	0.0122984
Tb927.6.690-1	-0.597772	3.35007	0.00206033	0.0123522
Tb927.11.10100-1	0.297371	5.42369	0.00208273	0.0124766
Tb927.11.1460-1	0.279687	7.84946	0.00209074	0.0125147
Tb927.7.3580-1	-0.403084	5.35984	0.00209247	0.0125152
Tb927.10.10260-1	0.334297	5.286	0.00210358	0.0125718
Tb927.4.3950-1	-0.276298	7.27075	0.00211391	0.0126235
Tb927.5.2860-1	-0.279199	6.56834	0.00211812	0.0126387
Tb927.11.5550-1	0.248968	7.1316	0.00212298	0.0126578
Tb927.8.7050-1	0.302737	6.0989	0.00212993	0.0126811
Tb927.10.15800-1	0.462099	4.14829	0.00213024	0.0126811
Tb927.10.12170-1	0.302327	5.1428	0.00213902	0.0127234
Tb927.11.1150-1	-0.254871	6.66273	0.00215917	0.0128332
Tb927.10.5580-1	0.268896	5.71662	0.00216619	0.0128613
Tb927.11.570-1	0.280377	5.4683	0.00216729	0.0128613
Tb927.7.6450-1	-0.266781	6.64333	0.00217118	0.0128743
Tb927.7.840-1	0.318558	6.93362	0.0021756	0.0128895
Tb927.10.9960-1	0.340887	5.06715	0.00217957	0.0128895
Tb927.2.2130-1	-0.285266	5.44073	0.00218053	0.0128895
Tb927.11.12590-1	0.265733	6.97401	0.00218055	0.0128895
Tb927.10.11160-1	0.28132	5.53615	0.0021835	0.0128969
Tb927.11.10960-1	0.37634	6.42909	0.00220481	0.0130127
Tb927.4.4780-1	-0.450504	4.96077	0.00222055	0.0130954
Tb927.9.13440-1	-0.276327	8.09754	0.00223176	0.0131512
Tb927.9.4420-1	-0.286708	7.56907	0.00223535	0.0131622
Tb927.10.13890-1	0.39501	5.90773	0.00224037	0.0131815
Tb927.5.3610-1	0.264608	7.53019	0.00226017	0.0132877
Tb927.1.4690-1	-0.378021	7.10119	0.00227499	0.0133645
Tb927.10.250-1	-0.309091	6.43894	0.00229024	0.0134436
Tb927.10.14750-1	-0.495799	5.85319	0.00229351	0.0134524
Tb927.11.4480-1	-0.302025	7.99441	0.00230652	0.0135183
Tb927.10.6660-1	0.437354	3.79606	0.00232803	0.0136322
Tb927.8.7800-1	-0.341426	6.60357	0.00232955	0.0136322
Tb927.11.3080-1	-0.340853	6.21059	0.00234061	0.0136863
Tb927.11.16000-1	0.260442	5.82952	0.00235118	0.0137375
Tb927.11.14890-1	-0.233922	6.70461	0.00236845	0.0138278
Tb927.1.4040-1	-0.261544	6.10198	0.00237653	0.0138643
Tb927.5.3030-1	-0.303047	8.21489	0.00238584	0.0139079
Tb927.10.8230-1	-0.362115	8.85335	0.00239572	0.0139548
Tb927.8.5320-1	0.458511	5.24651	0.00240058	0.0139723
Tb927.6.4700-1	0.271069	6.03372	0.0024058	0.013992
Tb927.8.4140-1	0.292499	6.21865	0.00242393	0.0140867
Tb927.9.1590-1	-0.52497	4.43664	0.00245547	0.0142524
Tb927.2.2670-1	-0.341935	7.58143	0.00245621	0.0142524
Tb927.1.1130-1	1.20031	3.78074	0.00246189	0.0142626
Tb927.8.2960-1	0.45641	6.24339	0.00246306	0.0142626
Tb927.11.10050-1	0.379884	5.34175	0.0024636	0.0142626
Tb927.9.1810-1	0.352445	6.72322	0.00247442	0.0143143
Tb927.11.15410-1	0.571602	3.43188	0.0024811	0.014342
Tb927.8.5050-1	0.269178	6.8037	0.00248351	0.014345
Tb927.9.9200-1	0.26633	6.80991	0.00248679	0.014353
Tb927.9.8810-1	-0.372277	5.48023	0.00251094	0.0144814
Tb927.10.16030-1	0.331754	5.20854	0.00252525	0.0145528
Tb927.4.4620-1	0.345355	6.10515	0.00252969	0.0145673
Tb927.4.700-1	0.336564	4.9155	0.00254444	0.0146412
Tb927.7.850-1	0.32633	5.21793	0.00255686	0.0147014
Tb927.9.8070-1	0.285967	6.22623	0.00256529	0.0147243
Tb927.3.2150-1	0.286302	5.48927	0.00256551	0.0147243
Tb927.11.12620-1	-0.247524	6.29579	0.00256665	0.0147243
Tb927.10.15320-1	-0.274784	5.9303	0.002571	0.014738
Tb927.7.3430-1	0.376584	5.2082	0.00257594	0.0147552
Tb927.11.3290-1	-0.262286	7.87095	0.00257819	0.014757
Tb927.8.5660-1	0.260807	5.63436	0.00258999	0.0148133
Tb927.10.5120-1	0.248457	6.01985	0.00259323	0.0148207
Tb927.10.830-1	-0.353194	7.21937	0.00259902	0.0148426
Tb927.8.7780-1	-0.27785	7.62493	0.0026107	0.014889
Tb927.3.3970-1	-0.336436	6.9014	0.00261107	0.014889
Tb427.BES29.9	-1.91798	5.93381	0.00261466	0.0148982
Tb927.11.13640-1	-0.339482	7.06322	0.00262153	0.0149262
Tb927.9.13280-1	-0.317213	6.0887	0.00262563	0.0149344
Tb927.7.4370-1	-0.287106	7.06431	0.00262691	0.0149344
Tb927.10.3720-1	0.258487	6.17305	0.00263548	0.0149719
Tb927.9.9310-1	-0.263484	7.31735	0.00263766	0.0149731
Tb927.10.3190-1	0.449369	4.08185	0.00266524	0.0151089
Tb927.10.10300-1	0.334239	5.28892	0.00266557	0.0151089
Tb927.8.1890-1	0.23778	7.16643	0.00266945	0.0151196
Tb927.4.880-1	0.264588	6.48457	0.00267564	0.0151433
Tb927.7.2110-1	-0.37933	6.45101	0.0026932	0.0152313
Tb927.3.5020-1	-0.283374	8.62927	0.00273041	0.0154303
Tb927.10.2880-1	-0.284587	9.2057	0.00273465	0.0154427
Tb927.3.4490-1	0.257222	6.66237	0.002751	0.0155235
Tb927.11.6100-1	0.293498	5.04781	0.00275984	0.0155586
Tb927.10.15600-1	-0.281932	5.55932	0.00276413	0.0155586
Tb927.11.16310-1	0.313583	6.69862	0.00276428	0.0155586
Tb927.11.14450-1	-0.236201	7.09173	0.00276542	0.0155586
Tb927.10.9050-1	-0.262628	6.53784	0.00276904	0.0155674
Tb927.2.3090-1	-0.403602	5.77564	0.0027719	0.0155719
Tb927.7.6120-1	-1.02127	2.21044	0.00279149	0.0156704
Tb927.6.4370-1	-0.305779	8.60187	0.00280663	0.0157437
Tb927.7.1800-1	0.325023	5.39932	0.00282479	0.0158339
Tb927.4.1460-1	0.270382	6.70064	0.00283474	0.0158779
Tb927.3.4160-1	-0.414502	6.2118	0.00284742	0.0159372
Tb927.10.6770-1	-0.361132	4.40856	0.00285695	0.0159787
Tb927.11.15100-1	-0.324508	9.34932	0.00286353	0.0160037
Tb927.8.5970-1	0.234288	6.73412	0.00287911	0.0160789
Tb927.10.6820-1	0.264913	5.94418	0.00288828	0.0161182
Tb927.1.3300-1	-0.277174	7.27296	0.0028904	0.0161183
Tb927.1.1350-1	-0.309503	6.42305	0.00289932	0.0161561
Tb927.10.11730-1	-0.243918	6.89048	0.00290648	0.016182
Tb927.8.5910-1	-0.325607	5.6547	0.00290823	0.016182
Tb927.9.15260-1	0.263859	5.80871	0.00291642	0.0162156
Tb927.10.3810-1	0.237548	6.70466	0.00292445	0.0162484
Tb927.5.880-1	0.675223	3.80816	0.00293022	0.016259
Tb927.11.15280-1	0.332478	5.91315	0.00293064	0.016259
Tb927.4.2480-1	-0.250912	5.95245	0.00294153	0.0163074
Tb927.9.5260-1	0.286192	7.25704	0.00294833	0.0163235
Tb927.11.14880-1	-0.352464	8.6609	0.00294874	0.0163235
Tb927.4.4910-1	-0.360588	6.97609	0.00296252	0.0163767
Tb927.9.9420-1	0.364664	5.69355	0.00296266	0.0163767
Tb927.10.14820-1	-0.464556	3.93482	0.00300462	0.0165965
Tb927.9.4390-1	-0.238414	6.4537	0.00302578	0.0167012
Tb927.3.1680-1	-0.307834	8.13159	0.00303855	0.0167596
Tb927.10.14340-1	-0.244085	7.29051	0.00305649	0.0168462
Tb927.10.1060-1	-0.279262	9.22534	0.0030619	0.0168638
Tb927.4.5340-1	-0.260713	6.57707	0.00307049	0.0168845
Tb927.9.6130-1	-0.253323	6.95917	0.0030708	0.0168845
Tb927.10.13350-1	-0.231217	6.89371	0.00307235	0.0168845
Tb927.11.1610-1	0.235402	7.22225	0.00309291	0.0169728
Tb927.9.4560-1	-0.292832	6.89268	0.00309536	0.0169728
Tb927.11.10400-1	0.2898	4.87344	0.00309586	0.0169728
Tb927.11.8370-1	-0.27904	7.23697	0.00309735	0.0169728
Tb927.11.11870-1	0.299372	5.93251	0.00311184	0.0170399
Tb927.9.4500-1	0.744199	10.4652	0.00313106	0.0171327
Tb927.9.7550-1	-0.3086	6.70071	0.00313768	0.0171565
Tb927.8.7080-1	-0.280064	7.84465	0.00314398	0.0171569
Tb927.11.9370-1	0.260576	5.58361	0.0031441	0.0171569
Tb927.3.840-1	0.313505	5.83935	0.00314632	0.0171569
Tb927.9.1610-1	0.259231	6.50038	0.00314804	0.0171569
Tb927.11.14230-1	0.281273	6.19705	0.00315083	0.0171569
Tb927.7.3110-1	-0.291238	6.68817	0.00315131	0.0171569
Tb927.6.4570-1	0.417595	4.81634	0.00316149	0.0172
Tb927.4.3790-1	-0.259026	7.34062	0.00316969	0.0172322
Tb927.8.3150-1	-0.310916	9.19627	0.00318291	0.0172917
Tb927.11.6640-1	0.38398	5.45149	0.00321122	0.017433
Tb927.10.11060-1	0.347395	4.59773	0.00321371	0.017434
Tb927.10.2910-1	-0.224295	6.86989	0.00324036	0.0175536
Tb927.11.15830-1	-0.29755	6.86076	0.00324039	0.0175536
Tb927.11.9050-1	0.226098	6.62817	0.00325529	0.0176218
Tb927.10.3960-1	-0.39939	4.08592	0.00328681	0.0177797
Tb927.10.12830-1	0.254729	5.63223	0.00330059	0.0178322
Tb927.10.1900-1	-0.269959	6.58933	0.00330121	0.0178322
Tb927.4.3290-1	-1.51811	3.24108	0.00331481	0.0178929
Tb927.10.4060-1	0.238532	6.75272	0.00332117	0.0179145
Tb927.9.12960-1	0.249826	7.07324	0.00332494	0.0179197
Tb927.4.1510-1	0.292325	8.26141	0.00332754	0.0179197
Tb927.11.3300-1	-0.355013	6.75628	0.00332922	0.0179197
Tb927.10.2960-1	0.234539	7.29275	0.00333168	0.0179202
Tb927.11.3970-1	-0.265539	7.80329	0.00333589	0.0179243
Tb927.3.2460-1	0.546515	5.63055	0.00333717	0.0179243
Tb927.7.1680-1	0.244239	5.96673	0.00334478	0.0179524
Tb927.11.9900-1	0.28616	6.87694	0.00336214	0.0180163
Tb927.11.15150-1	-0.288764	7.12397	0.00336483	0.0180163
Tb927.7.4400-1	-0.283966	6.37083	0.00336571	0.0180163
Tb927.10.5550-1	0.338832	5.85713	0.00336618	0.0180163
Tb927.1.1050-1	0.227002	6.73968	0.00337136	0.0180257
Tb927.11.13320-1	-0.241894	6.22526	0.00337269	0.0180257
Tb927.10.8860-1	-0.223059	6.92256	0.00338083	0.0180482
Tb927.2.3020-1	-0.237279	6.93572	0.00338165	0.0180482
Tb927.4.1740-1	-0.23223	7.61529	0.00338411	0.0180486
Tb927.1.1530-1	-0.244029	6.80716	0.00340232	0.018133
Tb927.9.1790-1	0.276828	5.32861	0.00342044	0.0182167
Tb927.10.11930-1	-0.369431	6.28692	0.00344202	0.0183188
Tb927.11.5130-1	-0.263178	6.35412	0.00344712	0.018333
Tb927.11.14370-1	-0.242599	7.57565	0.00349209	0.0185592
Tb927.6.570-1	-0.342939	5.30899	0.00349794	0.0185773
Tb927.8.4800-1	0.311077	6.07529	0.00350909	0.0186235
Tb927.11.960-1	0.309067	6.56058	0.00352009	0.0186688
Tb927.9.1970-1	0.244092	6.4495	0.00352502	0.0186819
Tb927.5.2960-1	-0.255895	7.60184	0.00352886	0.0186892
Tb927.10.3660-1	0.460412	8.30117	0.00353298	0.0186979
Tb927.10.8320-1	0.431952	5.77609	0.00353549	0.0186982
Tb927.5.410-1	0.793083	3.36561	0.00354615	0.0187358
Tb927.5.300-1	-0.45607	5.08918	0.00354756	0.0187358
Tb927.9.14070-1	0.223838	6.6926	0.00355521	0.0187611
Tb927.8.5750-1	0.334394	6.78247	0.00355729	0.0187611
Tb927.11.11200-1	0.267731	6.10353	0.0035695	0.0187995
Tb927.11.660-1	0.247188	6.36124	0.00356963	0.0187995
Tb927.8.3300-1	0.345196	6.85111	0.00357201	0.0187995
Tb927.11.10000-1	0.26681	6.22031	0.00359196	0.0188914
Tb927.6.4310-1	0.539991	3.3473	0.00359739	0.0189069
Tb927.6.4360-1	0.315759	4.90619	0.00362487	0.0190381
Tb927.11.9100-1	-0.261044	6.764	0.00368951	0.0193642
Tb927.9.12340-1	-0.351787	5.09675	0.00369904	0.0194008
Tb927.8.1550-1	-0.285178	9.15327	0.00371444	0.0194681
Tb927.1.1990-1	0.33884	4.51902	0.00372081	0.019488
Tb927.7.3330-1	-0.257071	8.39328	0.00375306	0.0196433
Tb927.2.2950-1	-0.267369	7.05973	0.00376301	0.0196818
Tb927.8.7700-1	-0.258992	6.41621	0.00377637	0.0197381
Tb927.7.6240-1	0.31976	5.90506	0.00378108	0.0197491
Tb927.3.2770-1	0.244409	7.64745	0.00379603	0.0198136
Tb927.10.2620-1	-0.324328	6.71385	0.00380028	0.0198221
Tb927.10.10210-1	0.846105	3.69213	0.00380643	0.0198405
Tb927.8.6540-1	0.406545	5.05911	0.0038143	0.0198679
Tb927.10.10710-1	0.268123	6.50884	0.0038275	0.019923
Tb927.1.1620-1	-0.298987	6.35229	0.0038357	0.019952
Tb927.8.6990-1	-0.834404	1.92836	0.00385345	0.0200305
Tb927.6.2710-1	-0.233765	6.98221	0.00386997	0.0201026
Tb927.11.10980-1	0.307625	4.82873	0.00388975	0.0201915
Tb927.11.8270-1	-0.258184	6.93871	0.00392173	0.0203436
Tb927.11.15120-1	-0.292517	6.72782	0.00395083	0.0204775
Tb927.10.13870-1	0.231531	6.82365	0.00395294	0.0204775
Tb927.9.13990-1	-0.261452	7.63908	0.00396332	0.0205173
Tb927.3.2680-1	-0.266041	6.76255	0.00397053	0.0205406
Tb927.1.2160-1	0.408174	3.73373	0.00400296	0.0206942
Tb927.9.1570-1	-0.334319	5.25589	0.00400864	0.0207095
Tb927.7.370-1	0.38088	4.11143	0.0040116	0.0207107
Tb927.10.13300-1	0.309685	5.28135	0.00403675	0.0208263
Tb927.10.7560-1	0.457327	3.57879	0.00409713	0.0211235
Tb927.11.14300-1	-0.293105	8.69458	0.00414735	0.0213679
Tb927.11.13450-1	-0.231168	6.85775	0.00415794	0.0214079
Tb927.11.9990-1	0.280009	5.705	0.00417673	0.02149
Tb927.8.1110-1	0.312914	10.0623	0.00420312	0.021601
Tb427.BES15.8	0.494445	3.74586	0.00420542	0.021601
Tb927.4.5390-1	0.326333	4.93492	0.00420684	0.021601
Tb927.10.7260-1	-0.587204	2.70544	0.00423044	0.0216931
Tb927.11.16650-1	-0.236462	6.53159	0.00423049	0.0216931
Tb927.4.2730-1	-0.225333	7.06951	0.00424469	0.0217442
Tb927.10.8190-1	-0.292806	9.17291	0.00424619	0.0217442
Tb927.11.8860-1	0.251757	6.18528	0.00424909	0.0217444
Tb927.6.3740-1	0.337796	6.89249	0.00429435	0.0219611
Tb927.11.5340-1	-0.255656	6.52873	0.00430099	0.0219803
Tb927.11.8400-1	0.237619	6.09964	0.00432729	0.0220998
Tb927.10.860-1	-0.35056	3.75949	0.00433314	0.0221148
Tb927.10.3570-1	-0.257346	7.03377	0.00435021	0.0221869
Tb927.9.4640-1	0.321322	7.29736	0.00435394	0.0221911
Tb927.10.1690-1	0.31649	5.08204	0.00438852	0.0223523
Tb927.2.3880-1	-0.368802	5.65774	0.00440829	0.0224379
Tb927.7.4270-1	0.320069	5.56325	0.00442588	0.0225123
Tb927.9.8350-1	-0.221845	7.20712	0.00444122	0.0225752
Tb927.5.2790-1	-0.366968	7.41935	0.00445669	0.0226387
Tb927.5.450-1	-0.292941	5.61163	0.00446075	0.0226441
Tb927.2.6100-1	-0.313472	7.07437	0.00447112	0.0226786
Tb927.10.3170-1	-0.266426	5.91405	0.00447353	0.0226786
Tb927.11.9670-1	0.226422	6.61227	0.0044798	0.0226833
Tb927.4.4610-1	0.251088	5.27353	0.00448044	0.0226833
Tb927.10.6670-1	0.826126	1.93126	0.0044893	0.022713
Tb927.8.510-1	1.28133	3.01041	0.0045212	0.0228592
Tb927.4.4520-1	-0.535861	3.95961	0.00452498	0.0228609
Tb927.8.8030-1	-0.237422	7.01793	0.00452757	0.0228609
Tb927.3.810-1	0.269948	5.47511	0.00453124	0.0228642
Tb927.3.2340-1	0.354806	4.29145	0.0045387	0.0228769
Tb927.9.12400-1	-0.252142	6.72056	0.00453978	0.0228769
Tb927.8.5950-1	0.320375	5.72939	0.00454445	0.0228852
Tb927.4.1110-1	0.324588	6.78789	0.00454787	0.0228872
Tb927.9.4250-1	-0.225795	7.18475	0.00456037	0.0229349
Tb927.9.8210-1	0.267563	6.23097	0.00457394	0.0229879
Tb927.10.13700-1	0.423265	3.73526	0.00457747	0.0229904
Tb927.8.6740-1	0.242005	7.23733	0.00458571	0.0230166
Tb927.10.14420-1	-0.280816	7.42514	0.00459572	0.0230516
Tb927.5.2840-1	-0.317237	4.53045	0.00460596	0.0230876
Tb927.9.7410-1	0.451525	4.47717	0.00462632	0.0231744
Tb927.6.1100-1	-0.277622	5.58473	0.00463504	0.0232027
Tb927.7.6150-1	-0.286128	4.72772	0.00464503	0.0232374
Tb927.11.8900-1	0.293979	4.74849	0.00467022	0.023348
Tb927.7.3530-1	0.230324	7.06343	0.00468745	0.0234187
Tb927.1.2230-1	-0.470997	6.80496	0.00469643	0.0234481
Tb927.4.4530-1	-0.298834	7.15494	0.0047221	0.0235608
Tb927.10.2930-1	-0.337046	5.2673	0.00472863	0.0235779
Tb927.6.1610-1	-0.249358	5.71703	0.00473442	0.0235912
Tb927.1.1540-1	-0.242522	6.73942	0.00476519	0.023729
Tb927.3.3490-1	-0.352516	6.85691	0.00476856	0.0237302
Tb927.9.7170-1	0.241055	6.34055	0.00477383	0.0237408
Tb927.10.12650-1	-0.720111	2.80793	0.00477998	0.0237516
Tb927.10.5810-1	0.272226	10.0095	0.00478344	0.0237516
Tb927.11.2500-1	-0.2548	7.98331	0.0047854	0.0237516
Tb927.11.270-1	-0.271332	5.44598	0.0048094	0.0238551
Tb927.9.13430-1	-0.371254	4.68379	0.00486796	0.0241298
Tb927.8.6470-1	0.230491	6.50806	0.00491291	0.0243367
Tb927.4.4650-1	-0.328371	5.63404	0.00492973	0.0243931
Tb927.3.4660-1	0.229164	7.21844	0.00493072	0.0243931
Tb927.7.480-1	-0.254233	7.31015	0.00493496	0.0243981
Tb927.6.3880-1	0.28697	4.94092	0.00495638	0.0244863
Tb927.10.11630-1	-0.430005	4.654	0.00495926	0.0244863
Tb927.11.9770-1	-0.370465	5.8564	0.0049659	0.0245032
Tb927.1.3450-1	-0.312496	5.86836	0.0049777	0.0245454
Tb927.7.5870-1	0.27838	5.80912	0.00498567	0.0245673
Tb927.8.760-1	-0.29379	8.80222	0.00499122	0.0245673
Tb927.1.3310-1	-0.271895	7.07628	0.00499209	0.0245673
Tb927.10.2990-1	0.328007	7.05443	0.00499509	0.0245673
Tb927.9.11500-1	0.290328	6.79118	0.00500664	0.0245844
Tb927.8.6770-1	-0.243495	6.75705	0.00501056	0.0245844
Tb927.5.1040-1	-0.454154	4.80822	0.00501216	0.0245844
Tb927.4.1520-1	0.319882	5.26828	0.00501335	0.0245844
Tb927.11.3770-1	-0.238184	6.92421	0.00501477	0.0245844
Tb927.11.7360-1	0.248036	6.37849	0.0050419	0.0247014
Tb927.8.7440-1	0.2321	7.11289	0.00508627	0.0248943
Tb927.8.2110-1	0.258953	6.56327	0.00508783	0.0248943
Tb927.11.14060-1	0.254328	6.02727	0.00511341	0.0250033
Tb927.5.2990-1	-0.241114	5.62218	0.0051277	0.0250529
Tb927.11.13220-1	0.250167	7.13378	0.00513017	0.0250529
Tb927.10.7670-1	-0.276936	5.6153	0.00514893	0.0251164
Tb927.11.7970-1	0.352354	5.25048	0.00514979	0.0251164
Tb927.11.9120-1	-0.226184	6.88125	0.00515357	0.0251187
Tb927.10.9460-1	0.266163	4.92334	0.00517493	0.025196
Tb927.11.11340-1	0.259352	6.48519	0.00517608	0.025196
Tb927.11.11320-1	-0.218882	6.40182	0.00519173	0.0252498
Tb927.10.8410-1	0.229146	6.16634	0.00519379	0.0252498
Tb927.5.2510-1	-0.245618	7.88539	0.0052077	0.0253012
Tb927.10.11170-1	0.358402	7.64923	0.0052207	0.0253481
Tb927.10.3870-1	-0.255642	7.43545	0.00523215	0.0253875
Tb927.10.12390-1	-0.273537	6.30749	0.0052392	0.0254054
Tb927.5.3840-1	-0.326974	6.12934	0.00526063	0.0254794
Tb927.11.610-1	-0.242212	6.50107	0.00526116	0.0254794
Tb927.3.2060-1	-0.249628	5.92225	0.00529634	0.0256333
Tb927.5.2650-1	-0.290875	6.12974	0.00532432	0.0257523
Tb927.6.1870-1	-0.255573	7.66815	0.00535159	0.0258677
Tb927.11.7380-1	-0.249588	9.13746	0.00537471	0.0259629
Tb927.3.1030-1	-0.226292	7.74699	0.00541436	0.0261378
Tb927.10.8220-1	0.270134	4.99353	0.00543512	0.0262214
Tb927.6.700-1	-0.279568	9.14571	0.00545018	0.0262773
Tb927.3.1000-1	-0.292289	5.49107	0.00545703	0.0262936
Tb927.7.6490-1	0.4916	6.4737	0.00547693	0.0263562
Tb927.6.3540-1	-0.299323	5.49834	0.00547698	0.0263562
Tb927.10.10250-1	0.650453	3.53078	0.00551496	0.0265222
Tb927.9.9810-1	-0.299211	7.3165	0.00552181	0.0265342
Tb927.4.1920-1	0.326757	8.44476	0.00552446	0.0265342
Tb927.7.5650-1	-0.270932	6.08714	0.00554342	0.0266084
Tb927.7.3870-1	0.691025	6.78264	0.00555548	0.0266494
Tb927.10.5420-1	-0.225445	7.21419	0.00559398	0.0268172
Tb927.10.11940-1	-0.232337	6.46792	0.00560914	0.0268728
Tb927.10.10720-1	0.290902	7.12796	0.00562476	0.0269307
Tb927.1.1840-1	-0.263681	5.68506	0.00564817	0.0270257
Tb927.11.7212-1	-1.97061	2.73726	0.00565973	0.027064
Tb927.8.3360-1	0.36425	5.05604	0.00568176	0.02715
Tb927.11.14280-1	-0.267152	5.73718	0.00568489	0.02715
Tb927.5.3890-1	-0.257924	5.31408	0.00569736	0.0271845
Tb927.11.9440-1	-0.234197	7.55085	0.00569929	0.0271845
Tb927.10.15710-1	-0.245674	5.56412	0.00570288	0.0271846
Tb927.7.1440-1	0.230166	6.68647	0.0057159	0.0272295
Tb927.9.9660-1	-0.243771	7.08125	0.00574595	0.0273485
Tb927.4.1420-1	0.243456	5.55711	0.0057481	0.0273485
Tb927.10.1730-1	0.297324	5.65133	0.00578805	0.0275196
Tb927.11.2840-1	-0.299527	6.44717	0.00579215	0.0275196
Tb927.10.5000-1	-0.358357	4.48359	0.00579493	0.0275196
Tb927.6.620-1	-0.275363	8.46821	0.0057991	0.0275221
Tb927.1.2750-1	-0.327637	6.54944	0.00581858	0.0275973
Tb927.10.12000-1	-0.243757	5.25776	0.00582556	0.0276132
Tb927.6.920-1	0.332482	5.90267	0.005838	0.0276548
Tb927.7.5270-1	0.291022	5.30861	0.00586972	0.0277667
Tb927.10.3330-1	0.252699	6.04296	0.00587057	0.0277667
Tb927.9.14300-1	-0.303949	5.98713	0.00587507	0.0277667
Tb927.9.9220-1	0.272783	6.69112	0.00587626	0.0277667
Tb927.3.3380-1	0.223561	6.27288	0.00588297	0.0277811
Tb927.3.780-1	-0.205666	6.9502	0.00588714	0.0277835
Tb927.10.12940-1	0.252263	5.9687	0.00590888	0.0278687
Tb927.11.11680-1	0.269075	8.33825	0.00591518	0.0278811
Tb927.10.5450-1	-0.241905	7.40196	0.00593122	0.0279394
Tb927.10.12660-1	-0.435998	5.2566	0.00596064	0.0280605
Tb927.7.2410-1	0.207039	6.76569	0.00597082	0.028091
Tb927.11.4870-1	0.289261	5.33189	0.00598887	0.0281584
Tb927.9.8180-1	-0.241678	7.11857	0.00601674	0.0282638
Tb927.4.4360-1	0.269465	5.92461	0.00601873	0.0282638
Tb927.10.13610-1	-0.242743	6.61193	0.00605392	0.0284115
Tb927.11.9520-1	-0.253456	7.31141	0.00607798	0.0285035
Tb927.7.2710-1	0.349706	6.05873	0.00608104	0.0285035
Tb927.11.13280-1	0.362411	7.99905	0.00609695	0.0285604
Tb927.10.8180-1	0.322195	7.47063	0.00611327	0.0286191
Tb927.11.4850-1	0.242819	6.6311	0.00612967	0.0286782
Tb927.7.2330-1	-0.259178	7.14478	0.00615259	0.0287677
Tb927.11.16440-1	0.259414	5.15926	0.00621729	0.0290477
Tb927.11.2740-1	0.23854	7.64626	0.00622014	0.0290477
Tb927.11.7570-1	0.252235	7.328	0.00624057	0.0291252
Tb927.8.2700-1	0.237018	5.51911	0.00625125	0.0291305
Tb927.11.1590-1	0.24647	5.27199	0.00625311	0.0291305
Tb927.9.5000-1	0.254479	5.96452	0.00625323	0.0291305
Tb927.10.13810-1	0.305703	4.52136	0.00626023	0.0291452
Tb927.7.760-1	-0.262932	8.00122	0.00628735	0.0292527
Tb927.9.3650-1	-0.22295	7.40368	0.00629199	0.0292527
Tb927.11.4610-1	-0.453376	4.0576	0.00629488	0.0292527
Tb927.10.8960-1	-0.324504	5.35824	0.00630231	0.0292681
Tb927.8.6250-1	-0.214459	7.24845	0.00630592	0.0292681
Tb927.10.12470-1	0.25104	6.65543	0.00632013	0.0293161
Tb927.11.15260-1	0.273661	5.29186	0.00635617	0.0294653
Tb927.8.5960-1	0.249257	5.22016	0.00640013	0.0296509
Tb927.11.15040-1	-0.2189	7.36326	0.00640633	0.0296615
Tb927.6.1990-1	-0.362909	6.49288	0.00641965	0.0297007
Tb927.11.2830-1	-0.225269	7.34982	0.00642262	0.0297007
Tb927.11.9060-1	0.258383	6.24517	0.00643272	0.0297293
Tb927.3.1440-1	0.308998	7.00269	0.00646517	0.0298611
Tb927.11.15380-1	0.400154	3.94264	0.00647439	0.0298855
Tb927.6.1140-1	0.333459	7.30302	0.00648401	0.0299116
Tb927.4.2010-1	-0.290045	5.70652	0.00650132	0.0299733
Tb927.4.1750-1	-0.254736	5.78156	0.00651343	0.0300108
Tb927.2.900-1	0.300562	5.54378	0.00653392	0.030087
Tb927.11.1740-1	-0.239508	8.07126	0.0065532	0.0301574
Tb927.10.3200-1	0.320114	7.43124	0.00658759	0.0302942
Tb927.11.4990-1	-0.207721	6.87361	0.0065909	0.0302942
Tb927.4.1680-1	-0.225999	7.71845	0.00662257	0.0304213
Tb927.11.13230-1	-0.252692	7.36523	0.00667524	0.0306447
Tb927.10.4820-1	0.416935	3.74987	0.00668779	0.0306815
Tb427.BES64.2	-0.39522	4.48908	0.00669134	0.0306815
Tb927.6.1660-1	-0.223677	6.69365	0.00670007	0.0307029
Tb927.11.7150-1	0.229257	6.16431	0.00672512	0.0307991
Tb427.BES122.5	-0.356762	5.35234	0.00674766	0.0308837
Tb927.9.13010-1	0.210884	7.03764	0.00675418	0.0308949
Tb927.8.2580-1	0.227672	7.55595	0.00676905	0.0309289
Tb927.8.2500-1	0.330631	5.16256	0.00676977	0.0309289
Tb927.2.5850-1	0.400032	6.38514	0.00681931	0.0311244
Tb927.9.14440-1	0.272408	5.54311	0.00682078	0.0311244
Tb927.11.16490-1	0.291277	6.05792	0.00683235	0.0311585
Tb927.11.16050-1	-0.210103	6.75948	0.00683739	0.0311627
Tb927.4.1090-1	0.214362	6.80437	0.00684261	0.0311678
Tb927.10.8390-1	0.311429	8.13373	0.00689183	0.0313548
Tb927.5.3980-1	0.265353	5.75903	0.00689194	0.0313548
Tb927.10.4030-1	-0.293203	4.74702	0.00690845	0.0314111
Tb927.10.7760-1	0.237995	5.69922	0.00693756	0.0315246
Tb927.11.13370-1	0.321983	5.37	0.00699405	0.0317321
Tb927.11.9280-1	0.239241	6.77109	0.0069956	0.0317321
Tb927.10.1330-1	-0.264256	6.25752	0.00699578	0.0317321
Tb927.3.3360-1	0.265512	6.65352	0.00702854	0.0318616
Tb927.11.13840-1	0.249258	6.85464	0.0070359	0.0318759
Tb927.11.2170-1	0.240644	5.96648	0.00711005	0.0321926
Tb927.9.9690-1	-0.272007	5.08741	0.00719436	0.0325549
Tb927.5.3960-1	0.254831	6.16085	0.00719957	0.0325591
Tb927.4.2950-1	0.878185	4.4141	0.00720903	0.0325824
Tb927.10.4890-1	-0.214806	6.88648	0.00724014	0.0327035
Tb927.11.2200-1	0.272357	5.2867	0.00727774	0.0328538
Tb927.11.16810-1	-0.232574	7.36322	0.007314	0.0329979
Tb927.9.1720-1	0.264399	6.05459	0.00732586	0.0330317
Tb927.6.1550-1	0.242813	6.63888	0.00736393	0.0331836
Tb927.8.6390-1	-0.346723	8.30524	0.00736853	0.0331846
Tb927.9.4440-1	0.272729	6.17122	0.00740585	0.0333045
Tb927.7.720-1	-0.286003	7.27321	0.00740747	0.0333045
Tb927.1.2260-1	-0.330971	6.06831	0.00740832	0.0333045
Tb927.10.12930-1	0.241716	6.21221	0.00741352	0.0333081
Tb927.10.4100-1	0.293315	6.54819	0.0074369	0.0333934
Tb927.11.1700-1	-0.256678	7.65411	0.00747931	0.033564
Tb927.5.3670-1	0.270227	7.61053	0.00752378	0.0337436
Tb927.6.560-1	0.246524	8.97714	0.00754158	0.0338034
Tb927.11.10390-1	0.279075	6.21299	0.0075707	0.0339139
Tb927.2.4445-1	-0.296519	5.27048	0.00761232	0.0340802
Tb927.10.14810-1	-0.52405	4.56615	0.00764752	0.0342078
Tb927.8.5980-1	0.248925	6.77178	0.00764983	0.0342078
Tb927.3.4590-1	-0.284171	4.97811	0.00766739	0.034266
Tb927.8.1130-1	-0.249004	7.17739	0.00767438	0.0342672
Tb927.8.2730-1	0.215081	6.20253	0.00768116	0.0342672
Tb927.10.7130-1	0.342165	6.48242	0.00768121	0.0342672
Tb927.9.11850-1	-0.226878	7.86837	0.00770506	0.0343534
Tb927.6.3210-1	-0.396005	4.48779	0.00771316	0.0343693
Tb927.7.6280-1	-0.251773	6.30469	0.00773357	0.03444
Tb927.11.4790-1	0.26414	4.87895	0.00773929	0.0344453
Tb927.7.2060-1	0.399544	4.95482	0.00776989	0.034558
Tb927.11.3610-1	-0.537658	3.66971	0.00777373	0.034558
Tb927.7.600-1	0.250768	6.23292	0.00778054	0.034568
Tb927.9.13140-1	-0.213265	6.65577	0.00780708	0.0346656
Tb927.10.13530-1	0.401934	6.32428	0.00781581	0.0346841
Tb927.11.3020-1	0.213091	7.14929	0.00782751	0.0347157
Tb927.10.10670-1	0.269009	4.9432	0.00786134	0.0348265
Tb927.11.16990-1	0.241901	6.21004	0.00786291	0.0348265
Tb927.3.5370-1	-0.292936	7.82127	0.00786627	0.0348265
Tb927.9.6960-1	-0.345328	4.56666	0.00790963	0.034998
Tb927.9.13120-1	0.267501	5.36857	0.00791858	0.0350172
Tb927.8.4890-1	0.844131	8.79278	0.00792989	0.0350468
Tb927.6.1680-1	0.212907	6.36344	0.00794416	0.0350894
Tb927.2.2570-1	0.471932	3.72773	0.00795084	0.0350985
Tb927.5.1930-1	0.332526	8.60279	0.00797984	0.035206
Tb927.7.1390-1	-0.295863	4.87953	0.00800099	0.0352594
Tb927.5.2750-1	-0.240784	7.0218	0.00800203	0.0352594
Tb927.10.2920-1	-0.244886	7.31687	0.00800588	0.0352594
Tb927.11.15270-1	0.222454	5.62572	0.00801501	0.0352791
Tb927.11.5790-1	0.243899	6.01378	0.00804258	0.0353746
Tb927.5.620-1	-0.660443	5.67887	0.00804891	0.0353746
Tb927.5.2630-1	-0.263983	5.40168	0.00805223	0.0353746
Tb927.8.5440-1	-0.298837	5.05172	0.00805537	0.0353746
Tb927.11.14640-1	0.336018	6.2882	0.00809751	0.0355292
Tb927.11.14570-1	0.264916	5.92866	0.00810419	0.0355292
Tb927.6.3900-1	-0.244905	6.28502	0.00810463	0.0355292
Tb927.10.10390-1	0.237531	8.60231	0.00814244	0.0356743
Tb927.10.6520-1	-0.255563	6.41499	0.00816812	0.0357662
Tb927.9.11350-1	0.286507	5.89586	0.00817508	0.035776
Tb927.11.11540-1	-0.235119	6.95163	0.00820404	0.035882
Tb927.6.5060-1	-0.328471	5.46132	0.00821491	0.0359089
Tb927.11.650-1	0.322425	4.75537	0.00823405	0.0359718
Tb927.11.3690-1	0.222545	6.75812	0.00825597	0.0360468
Tb927.8.2990-1	0.310339	5.81675	0.008298	0.0361976
Tb927.7.6730-1	-0.294399	6.43151	0.00830017	0.0361976
Tb927.3.1410-1	0.369761	6.54432	0.00830483	0.0361976
Tb927.9.12790-1	-0.248715	6.44258	0.00831507	0.0362214
Tb927.11.11580-1	-0.298443	5.60446	0.00832562	0.0362466
Tb927.11.9040-1	0.253899	5.50406	0.00837167	0.0364261
Tb927.10.7230-1	-0.235651	8.95017	0.00841816	0.0366074
Tb927.1.1150-1	0.271898	4.88942	0.00844831	0.0367174
Tb927.11.2320-1	0.230563	7.74171	0.00846408	0.0367649
Tb927.8.5430-1	0.414285	4.39626	0.00847262	0.036781
Tb927.11.5430-1	0.226628	7.09914	0.00852357	0.0369797
Tb927.6.3950-1	0.246034	5.94781	0.00852816	0.0369797
Tb927.10.5830-1	0.203333	7.037	0.00855023	0.0370542
Tb927.8.6520-1	0.288682	6.33015	0.00856517	0.0370978
Tb927.7.7200-1	-0.303364	8.46791	0.00858033	0.0371422
Tb927.10.11880-1	-0.263065	7.58229	0.00859728	0.0371944
Tb927.5.3280-1	-0.222508	7.8868	0.00863115	0.0373196
Tb927.5.4410-1	0.231199	5.9388	0.00867023	0.0374564
Tb927.4.4070-1	-0.215544	6.25604	0.00867267	0.0374564
Tb927.4.3090-1	1.86659	2.35276	0.00867807	0.0374585
Tb927.11.8040-1	0.289835	5.12741	0.00870619	0.0375584
Tb927.10.14520-1	-0.24447	6.51768	0.00874515	0.0377051
Tb927.9.8990-1	-0.221039	7.22904	0.00876584	0.0377728
Tb927.8.3140-1	0.220184	6.07083	0.00878463	0.0378323
Tb927.4.4480-1	-0.244034	7.21094	0.00880393	0.0378939
Tb927.2.3620-1	0.208288	7.28054	0.00890647	0.0383135
Tb427.BES126.7	0.931062	3.81633	0.00899815	0.0386859
Tb927.1.4480-1	-0.261054	8.14019	0.00908528	0.0390008
Tb927.11.14990-1	0.227718	6.61623	0.00908572	0.0390008
Tb927.11.6790-1	-0.247706	7.80489	0.0090868	0.0390008
Tb927.5.4090-1	0.218773	5.97986	0.00911088	0.039064
Tb927.11.7600-1	-0.309225	5.56763	0.00911185	0.039064
Tb927.10.4860-1	0.311619	5.74144	0.00915722	0.0392364
Tb927.8.3740-1	0.244992	5.7398	0.00917802	0.0393033
Tb927.1.2740-1	0.265081	6.82638	0.00918396	0.0393065
Tb927.9.11030-1	-0.37084	4.10919	0.00920967	0.0393835
Tb927.3.5640-1	0.200783	7.13223	0.00921233	0.0393835
Tb927.5.820-1	0.425557	5.84195	0.00926066	0.0395678
Tb927.6.4100-1	-0.238492	7.26553	0.00928189	0.0396362
Tb927.2.3270-1	-0.430728	5.87446	0.00931331	0.039748
Tb927.4.550-1	-0.34277	5.45987	0.00933233	0.0398067
Tb927.10.10990-1	-0.261308	6.40581	0.00934691	0.0398421
Tb927.4.4320-1	0.289496	4.81443	0.00935113	0.0398421
Tb927.8.580-1	0.255332	5.59515	0.00937016	0.0399008
Tb927.10.11070-1	0.320572	5.23196	0.00939204	0.0399715
Tb927.10.4920-1	0.343479	5.94837	0.009489	0.0403615
Tb927.10.7550-1	0.234988	6.58189	0.00949524	0.0403654
Tb927.4.4540-1	0.213319	6.1629	0.00954378	0.040549
Tb927.7.7110-1	-0.240226	5.63054	0.00956177	0.0405896
Tb927.9.6310-1	-0.217061	6.97692	0.00956404	0.0405896
Tb927.11.9630-1	0.209142	6.64441	0.00958432	0.040653
Tb927.10.1820-1	0.338974	4.79181	0.00959602	0.0406798
Tb927.11.2690-1	0.567317	7.75075	0.00964838	0.040879
Tb927.6.4210-1	-0.201882	7.44483	0.00965832	0.0408812
Tb927.8.6680-1	0.263125	4.95862	0.0096645	0.0408812
Tb927.11.10720-1	0.213694	7.22425	0.00966508	0.0408812
Tb927.11.16260-1	0.345286	7.9043	0.00967534	0.0409018
Tb927.11.14530-1	-0.249204	6.73511	0.00968656	0.0409264
Tb927.11.3990-1	-0.22404	7.10156	0.00969504	0.0409394
Tb927.8.3400-1	-0.244482	5.09764	0.00971575	0.041004
Tb927.10.11970-1	0.220016	6.49451	0.0097281	0.0410333
Tb927.6.1750-1	0.208361	6.9574	0.0097476	0.0410927
Tb927.11.6650-1	0.319713	4.26332	0.00975716	0.0411101
Tb927.10.2890-1	1.32252	3.25781	0.00977266	0.0411526
Tb927.11.12840-1	-0.303458	7.78818	0.00979627	0.0412292
Tb927.2.3080-1	-0.267049	7.71829	0.00987228	0.041526
Tb927.5.1120-1	-0.418856	8.35947	0.00994612	0.0418134
Tb927.11.16380-1	-0.262386	5.39851	0.00997371	0.0419062
Tb927.4.530-1	-0.210869	6.66164	0.00997927	0.0419063
Tb927.10.5280-1	0.845332	4.3007	0.00999244	0.0419384
Tb927.6.4260-1	0.22229	7.63598	0.0100076	0.0419786
Tb927.1.3050-1	-0.24231	6.94027	0.010024	0.0420243
Tb927.9.11250-1	-0.278936	6.63844	0.0100413	0.0420737
Tb927.10.12510-1	-0.434023	7.34582	0.0100595	0.0421264
Tb927.3.4570-1	-0.243303	6.52344	0.010065	0.0421265
Tb927.10.470-1	0.237908	5.75249	0.0100999	0.0422493
Tb927.11.11360-1	0.278185	10.1282	0.0101828	0.0425724
Tb927.9.13650-1	0.230409	6.20291	0.0102084	0.0426312
Tb927.7.330-1	0.279818	5.75683	0.0102089	0.0426312
Tb927.11.7170-1	-0.286087	8.2877	0.0102137	0.0426312
Tb927.10.2630-1	0.277407	5.99075	0.0102299	0.0426753
Tb927.11.6690-1	0.282559	5.91171	0.0102546	0.042718
Tb927.11.1240-1	0.323635	5.30528	0.0102563	0.042718
Tb927.8.2910-1	0.212719	6.58411	0.010257	0.042718
Tb927.9.8570-1	0.246839	6.565	0.0103025	0.0428677
Tb927.10.9800-1	0.345221	9.50601	0.0103043	0.0428677
Tb927.11.6770-1	0.303292	6.42044	0.0103469	0.043019
Tb927.11.2140-1	-0.253445	7.88528	0.0103552	0.043019
Tb927.7.3850-1	0.291319	7.04243	0.0103577	0.043019
Tb927.8.4360-1	-0.26277	7.34584	0.0103871	0.0431175
Tb427.BES98.12	-0.728644	4.34542	0.0104043	0.0431653
Tb927.5.4290-1	0.367461	5.41948	0.0104614	0.0433784
Tb927.8.5730-1	0.207545	6.20573	0.010489	0.0434386
Tb927.9.9730-1	-0.240335	5.9201	0.0104903	0.0434386
Tb927.11.7000-1	-0.488442	2.96689	0.0104931	0.0434386
Tb927.11.6800-1	0.227038	5.75911	0.0105096	0.04346
Tb927.7.7270-1	-0.227533	6.76313	0.0105126	0.04346
Tb927.11.5530-1	0.251729	5.44211	0.0105154	0.04346
Tb927.4.4980-1	0.323269	5.95014	0.0105925	0.0437359
Tb927.10.12820-1	-0.244887	9.51703	0.0105937	0.0437359
Tb927.5.3340-1	0.334895	4.14968	0.0106015	0.0437443
Tb927.7.5340-1	-0.258694	5.74848	0.0106353	0.0438576
Tb927.8.1450-1	0.332515	5.23163	0.0106476	0.0438576
Tb927.2.5950-1	-0.247544	7.05397	0.0106503	0.0438576
Tb927.8.6820-1	0.24874	6.44005	0.0106521	0.0438576
Tb927.11.15510-1	-0.268512	5.13435	0.0106704	0.0439091
Tb927.9.5750-1	0.304309	7.55981	0.0107007	0.0440097
Tb927.8.1850-1	0.229438	6.1321	0.0107124	0.0440341
Tb927.11.15950-1	-0.215859	7.94641	0.0107232	0.0440547
Tb927.10.310-1	-0.223902	6.68375	0.0107596	0.04418
Tb927.8.1470-1	0.367345	5.91691	0.0107857	0.0442464
Tb927.8.7750-1	-0.321905	7.5076	0.0107874	0.0442464
Tb927.9.5440-1	-0.220712	6.21832	0.0108193	0.0443415
Tb927.2.4970-1	0.318166	6.38579	0.0108245	0.0443415
Tb927.4.1980-1	-0.30269	7.71734	0.0108281	0.0443415
Tb927.3.4250-1	-0.254008	5.88436	0.0108667	0.0444753
Tb927.11.2970-1	0.287965	6.53467	0.010901	0.0445811
Tb927.7.7410-1	0.228438	5.74406	0.0109043	0.0445811
Tb927.10.14210-1	0.24034	6.15374	0.0109163	0.0446063
Tb427.BES129.2	1.05097	2.97066	0.0109788	0.0448261
Tb927.6.4520-1	-0.214156	6.81593	0.0109849	0.0448261
Tb927.4.1380-1	-0.307505	4.43683	0.0109878	0.0448261
Tb927.10.4070-1	0.299384	5.81777	0.0109962	0.0448363
Tb927.5.3740-1	-0.330739	4.29737	0.0110238	0.0449243
Tb927.11.7840-1	-0.252792	8.56068	0.0110332	0.0449388
Tb927.7.7290-1	0.194359	6.92568	0.0111121	0.0452356
Tb927.5.2500-1	-0.232984	6.49535	0.0111353	0.0452961
Tb927.10.10770-1	0.213231	7.54249	0.0111389	0.0452961
Tb927.10.11990-1	-0.341207	4.48142	0.0111578	0.0453486
Tb927.3.2040-1	-0.213677	7.16825	0.0111902	0.0454562
Tb927.11.2260-1	-0.247144	6.39507	0.0111969	0.0454589
Tb927.2.3800-1	0.229211	7.36706	0.0112321	0.0455773
Tb927.8.1480-1	0.296415	8.33172	0.0112523	0.0456147
Tb927.7.7140-1	0.219585	6.1324	0.011258	0.0456147
Tb927.10.13360-1	-0.223284	7.96195	0.0112593	0.0456147
Tb927.4.3130-1	-0.240231	5.83379	0.0112724	0.0456434
Tb927.11.13100-1	-0.281341	5.99717	0.011318	0.045786
Tb927.11.2330-1	0.217041	6.51679	0.0113197	0.045786
Tb927.10.9550-1	1.06017	2.29419	0.0113386	0.0458378
Tb927.2.2410-1	0.242774	6.35283	0.0113989	0.0460571
Tb927.8.5890-1	0.320527	5.51624	0.0114193	0.0461149
Tb927.9.4920-1	-0.313427	4.94354	0.0114443	0.0461913
Tb927.9.12980-1	0.660973	8.02824	0.0114521	0.0461981
Tb927.10.1550-1	-0.233819	7.39834	0.0114664	0.0462312
Tb927.7.6230-1	0.241788	5.27848	0.0114964	0.0463259
Tb927.11.10080-1	0.252721	5.60593	0.0115021	0.0463259
Tb927.8.3810-1	0.264328	6.37635	0.0115484	0.0464746
Tb927.10.13440-1	0.203302	6.67275	0.0115512	0.0464746
Tb927.1.780-1	0.38775	3.81138	0.0115662	0.0464969
Tb927.4.1130-1	0.234659	5.95424	0.011569	0.0464969
Tb927.8.8290-1	0.251509	8.1888	0.0115802	0.0465171
Tb927.9.13530-1	0.273279	5.46944	0.011605	0.0465918
Tb927.11.13440-1	0.230079	6.04937	0.0116606	0.0467697
Tb927.9.2470-1	0.244752	10.4806	0.0116616	0.0467697
Tb927.8.3330-1	0.253043	5.60526	0.0116689	0.0467733
Tb927.9.9940-1	-0.338607	7.29525	0.0116786	0.0467733
Tb927.10.2030-1	0.27192	6.46407	0.011681	0.0467733
Tb927.5.3700-1	0.223966	6.24201	0.0116926	0.0467952
Tb927.3.3510-1	-0.352434	5.15129	0.0117156	0.0468521
Tb927.10.2820-1	-0.249246	5.52416	0.0117192	0.0468521
Tb927.10.14150-1	-0.220335	8.87997	0.0117679	0.0470219
Tb927.2.2190-1	-0.241008	5.67358	0.0117934	0.0470989
Tb927.10.2260-1	-0.193527	6.96583	0.0118176	0.0471708
Tb927.11.8250-1	0.23815	5.42466	0.0118569	0.0473028
Tb927.10.5540-1	0.212195	5.88215	0.0119138	0.047472
Tb927.8.3680-1	0.193878	6.87383	0.0119142	0.047472
Tb927.11.15940-1	-0.280664	7.38443	0.0119181	0.047472
Tb927.8.7210-1	0.247392	4.77237	0.0119459	0.0475578
Tb927.10.10420-1	0.281921	4.55681	0.0119548	0.0475682
Tb927.10.5510-1	-0.234157	6.32341	0.0119659	0.0475877
Tb427.BES122.10	-0.57802	3.70197	0.0119816	0.0476248
Tb927.11.10090-1	-0.196286	7.0793	0.0119921	0.0476416
Tb427.BES51.9	0.391171	4.48306	0.0120159	0.0477023
Tb927.10.4140-1	0.327854	5.45362	0.0120252	0.0477023
Tb927.3.1860-1	-0.258398	6.80998	0.0120262	0.0477023
Tb927.11.16010-1	0.230687	7.99254	0.0120419	0.0477395
Tb927.9.6660-1	0.248734	5.09229	0.0120894	0.0479027
Tb927.8.7830-1	-0.236829	6.35141	0.0121288	0.0480337
Tb927.5.1770-1	-0.409585	8.48788	0.0121556	0.0481148
Tb927.11.8120-1	0.233673	6.47868	0.0121755	0.0481683
Tb927.5.3930-1	0.29935	4.58039	0.0121884	0.0481846
Tb927.8.3440-1	-0.338637	4.79257	0.0121964	0.0481846
Tb927.10.9360-1	0.214239	6.54887	0.0121986	0.0481846
Tb927.7.6180-1	-0.308161	5.50306	0.012231	0.0482773
Tb927.11.3890-1	-0.23818	6.44102	0.0122348	0.0482773
Tb927.9.13770-1	0.203052	6.34047	0.0122576	0.0483418
Tb927.7.5260-1	0.262321	5.90574	0.0122728	0.0483658
Tb927.6.2180-1	0.350909	4.03868	0.0122764	0.0483658
Tb927.4.4300-1	0.295787	5.79823	0.0123133	0.0484861
Tb927.10.13240-1	0.192798	6.87675	0.0124268	0.0489074
Tb927.10.5490-1	-0.229881	6.02677	0.0124593	0.0489813
Tb927.10.5740-1	-0.273278	4.97019	0.0124632	0.0489813
Tb927.7.3240-1	0.303059	5.36069	0.0124649	0.0489813
Tb927.8.5610-1	0.288368	6.02415	0.0125526	0.0493003
Tb927.10.3550-1	0.269455	6.52835	0.0126389	0.0495954
Tb927.4.640-1	0.205509	6.34303	0.0126408	0.0495954
Tb927.11.16890-1	-0.236959	8.74388	0.0126651	0.0496649
Tb927.9.6730-1	-0.345313	4.86426	0.0127131	0.0498273
Tb927.8.2540-1	-0.271795	8.45304	0.0127402	0.0499079
Tb927.11.9920-1	0.470472	8.75488	0.0127843	0.0500414
Tb927.10.14570-1	-0.255926	7.27846	0.0127875	0.0500414
Tb927.4.2030-1	-0.220312	7.9826	0.0128165	0.0501292
Tb927.3.4200-1	0.204502	6.41876	0.0128835	0.0503495
Tb927.4.3190-1	0.321609	4.76719	0.0128861	0.0503495
Tb927.8.4840-1	-0.201773	7.23583	0.0129042	0.0503942
Tb927.9.10310-1	-0.229283	8.48323	0.0129165	0.0504164
Tb927.10.1740-1	0.285624	5.13828	0.0129256	0.0504258
Tb927.4.3150-1	0.23467	6.24856	0.0130097	0.0507277
Tb927.9.14130-1	-0.191446	7.06132	0.0130381	0.0507901
Tb927.11.8940-1	0.277397	5.95489	0.0130405	0.0507901
Tb927.11.9890-1	0.241338	7.23997	0.0130458	0.0507901
Tb927.11.13930-1	-0.30716	4.63587	0.0130654	0.0508353
Tb927.11.16800-1	0.236892	7.09434	0.0130708	0.0508353
Tb927.7.7130-1	-0.193608	7.43491	0.0131213	0.0510057
Tb927.4.1620-1	-0.236225	5.93044	0.0131966	0.0512267
Tb927.10.4580-1	-0.235187	6.11353	0.0131973	0.0512267
Tb927.7.7180-1	-0.250265	5.68113	0.0131984	0.0512267
Tb927.11.6850-1	0.258146	5.2574	0.0132721	0.0514864
Tb927.9.7040-1	-0.211795	5.92061	0.0133091	0.0515812
Tb927.11.11570-1	-0.198966	7.30084	0.0133102	0.0515812
Tb927.11.12970-1	0.244608	6.36105	0.0133196	0.0515913
Tb927.10.8630-1	-0.214427	6.54919	0.0133522	0.0516913
Tb927.7.3650-1	-0.260254	5.63851	0.0133643	0.0517116
Tb927.8.5390-1	0.323179	4.86384	0.0133802	0.0517335
Tb927.7.920-1	-0.228396	9.41012	0.0133836	0.0517335
Tb927.10.5500-1	0.301109	6.19928	0.0134287	0.0518816
Tb927.9.10370-1	-0.220387	6.28192	0.0134522	0.0519457
Tb927.8.5470-1	0.3115	6.76751	0.0134957	0.0520874
Tb927.6.5010-1	0.237291	7.00377	0.01353	0.0521799
Tb927.11.3730-1	-0.225454	8.686	0.0135335	0.0521799
Tb927.1.4830-1	-0.259094	5.62789	0.0135461	0.0521807
Tb927.10.6990-1	0.283512	5.72647	0.0135474	0.0521807
Tb927.11.12250-1	0.215086	6.47093	0.0135826	0.0522895
Tb927.9.1530-1	-0.220827	7.00316	0.0136063	0.0523543
Tb927.10.14930-1	-0.369136	3.88054	0.0136373	0.052447
Tb927.7.3800-1	0.265043	4.76407	0.0137109	0.0526815
Tb927.7.3910-1	0.26767	6.06709	0.0137122	0.0526815
Tb927.10.5700-1	-0.449813	4.09884	0.0137441	0.0527774
Tb927.11.7220-1	0.261538	6.51323	0.0137641	0.0528274
Tb427.BES51.2	0.556648	4.14595	0.0137939	0.0529151
Tb927.7.3830-1	0.317868	5.85561	0.0138438	0.0530686
Tb927.7.2240-1	-0.245518	9.18389	0.0138531	0.0530686
Tb927.11.1810-1	-0.381132	3.89535	0.0138549	0.0530686
Tb927.11.10600-1	0.233888	5.89152	0.0139823	0.0535079
Tb927.11.6400-1	-0.220705	7.70691	0.0139837	0.0535079
Tb927.8.920-1	0.34185	5.35678	0.014004	0.0535584
Tb927.11.2460-1	-0.238834	5.39573	0.0140235	0.0536061
Tb927.1.1880-1	0.213193	7.84192	0.0140448	0.0536491
Tb927.7.3770-1	0.206728	6.84006	0.0140489	0.0536491
Tb927.6.1960-1	0.23514	6.15786	0.0140825	0.0537501
Tb927.8.6150-1	0.260563	9.32175	0.0140953	0.0537722
Tb927.4.4220-1	-0.260513	5.56018	0.0141281	0.0538699
Tb927.2.3330-1	-0.650614	3.40753	0.0141579	0.0539566
Tb927.11.13130-1	0.223726	7.88549	0.0141694	0.0539733
Tb927.8.8140-1	-0.206176	6.87468	0.014217	0.0541273
Tb927.5.2370-1	0.406436	6.31126	0.014234	0.0541648
Tb927.9.5900-1	0.216437	7.55617	0.0142539	0.0542135
Tb927.5.1710-1	0.296864	7.57983	0.0142985	0.0543455
Tb927.9.3120-1	0.229409	6.83853	0.014303	0.0543455
Tb927.10.1460-1	-0.19581	7.20403	0.0143117	0.0543515
Tb927.10.8060-1	0.20082	6.62867	0.014362	0.0545153
Tb927.8.3480-1	0.225361	6.76632	0.0144253	0.0547283
[truncated: 5,585 more rows]

## Sheet: ED 6c
GeneID	logFC	logCPM	PValue	FDR
Tb427.BES40.10	2.08344	11.5386	2.27e-29	1.72e-25
Tb427.BES40.5	2.18741	10.3818	3.05e-28	1.16e-24
Tb427.BES40.16	1.9876	11.0724	4.88e-27	1.23e-23
Tb927.10.1390-1	-1.05862	7.57452	1.95e-25	3.7e-22
Tb427.BES40.12	2.1277	8.20968	5.8e-25	8.8e-22
mVSG397	1.47556	3.65117	6.36e-23	8.04e-20
Tb927.10.10250-1	2.27256	3.8245	1.36e-22	1.47e-19
Tb427.BES40.11	2.11421	6.65284	3.15e-22	2.99e-19
Tb927.1.1820-1	-2.33872	6.13225	3.75e-21	2.88e-18
Tb427.BES129.8	1.86491	3.00598	3.8e-21	2.88e-18
Tb427.BES40.6	2.02508	6.62856	8.86e-21	6.11e-18
Tb927.4.4870-1	-1.36433	6.28374	5.21e-20	3.29e-17
Tb427.BES56.9	1.62485	2.43251	1.69e-19	9.88e-17
Tb427.BES134.6	1.86524	3.30924	6.1e-19	3.3e-16
Tb427.BES122.7	1.96773	2.67405	6.94e-18	3.51e-15
Tb427.BES40.8	1.7513	10.7602	5.31e-17	2.52e-14
Tb427.BES129.5	1.99746	2.71479	1.51e-16	6.74e-14
Tb927.8.480-1	5.45824	8.04927	1.68e-15	7.07e-13
Tb927.8.2970-1	0.559196	6.5551	1.86e-15	7.44e-13
Tb927.2.5660-1	-0.509516	7.05756	3.06e-15	1.16e-12
Tb927.10.16070-1	-0.655443	5.60849	5.81e-15	2.1e-12
Tb927.10.10260-1	1.73702	5.75444	6.57e-15	2.27e-12
Tb427.BES56.5	1.17958	2.69043	9.47e-15	3.12e-12
Tb927.2.4590-1	-0.779546	7.98718	3.5e-14	1.11e-11
Tb927.10.14000-1	0.674769	7.0146	5.79e-14	1.76e-11
Tb427.BES40.20	1.65711	10.877	6.76e-14	1.97e-11
Tb927.8.3790-1	-0.425121	7.06583	1e-13	2.81e-11
Tb427.BES40.17	1.79471	7.39329	1.43e-13	3.86e-11
Tb927.11.5520-1	-0.65581	9.20506	3.37e-13	8.81e-11
Tb927.10.10240-1	2.68132	4.04944	5.12e-13	1.27e-10
Tb927.10.10220-1	2.41311	4.15211	5.18e-13	1.27e-10
Tb427.BES98.4	1.6638	2.64627	5.4e-13	1.28e-10
Tb927.4.320-1	-0.468031	6.57493	6.02e-13	1.38e-10
Tb427.BES98.8	1.85046	2.17081	7.13e-13	1.59e-10
Tb927.7.1110-1	-0.758158	8.68444	8.54e-13	1.85e-10
Tb427.BES51.7	1.83191	4.55471	1.34e-12	2.82e-10
Tb927.9.12110-1	-0.652687	8.41371	1.95e-12	3.99e-10
Tb927.10.12290-1	-0.425496	7.05404	2.11e-12	4.2e-10
Tb927.10.1400-1	-0.589302	6.57534	7.52e-12	1.46e-09
Tb927.10.9270-1	0.589075	5.27222	2.76e-11	5.23e-09
Tb427.BES122.6	1.88771	3.78859	4.35e-11	8.04e-09
Tb427.BES56.7	1.87695	3.85978	6.02e-11	1.09e-08
Tb927.1.700-1	-0.596954	9.65906	7.81e-11	1.38e-08
Tb427.BES10.8	1.95365	2.49919	9.87e-11	1.7e-08
Tb427.BES65.8	1.40959	2.31996	1.12e-10	1.88e-08
Tb927.2.6240-1	-1.34215	3.113	1.15e-10	1.89e-08
Tb927.11.13020-1	-0.625722	7.44479	1.18e-10	1.89e-08
mVSG653	1.1055	3.10997	1.2e-10	1.89e-08
Tb427.BES65.4	2.59444	1.55041	1.69e-10	2.62e-08
Tb427.BES129.10	1.682	2.14178	2.04e-10	3.09e-08
Tb427.BES126.9	2.12983	2.10704	2.86e-10	4.25e-08
Tb927.10.9430-1	-0.676238	8.07209	3.09e-10	4.42e-08
Tb927.10.12010-1	-0.592206	6.51544	3.09e-10	4.42e-08
Tb927.11.15840-1	-0.776407	8.08809	3.67e-10	5.09e-08
Tb927.4.4190-1	-0.525533	5.64037	3.69e-10	5.09e-08
Tb427.BES28.9	1.96832	3.97345	5.25e-10	7.11e-08
Tb427.BES15.7	1.88249	3.15704	5.71e-10	7.59e-08
Tb427.BES65.2	1.67878	2.92191	5.82e-10	7.61e-08
Tb927.8.510-1	3.20657	2.57499	7e-10	9e-08
Tb927.11.8440-1	-0.734109	6.76351	8.45e-10	1.07e-07
Tb427.BES40.4	2.04963	10.6585	8.68e-10	1.08e-07
Tb927.4.4740-1	-0.500336	7.30783	9.38e-10	1.15e-07
Tb927.11.9610-1	-0.88628	7.65475	1.19e-09	1.44e-07
Tb927.10.10010-1	-0.642329	6.09927	1.49e-09	1.76e-07
Tb427.BES56.8	2.10821	3.88746	1.72e-09	2.01e-07
Tb927.8.2540-1	-0.530725	8.70155	3.3e-09	3.8e-07
Tb927.1.3830-1	-0.604222	10.3297	3.58e-09	4.05e-07
Tb427.BES40.14	1.52797	7.07862	4.19e-09	4.67e-07
Tb427.BES129.11	1.49152	2.61595	4.27e-09	4.69e-07
Tb927.2.6150-1	-1.41707	5.91843	4.84e-09	5.24e-07
Tb427.BES10.7	1.87997	2.27792	5.6e-09	5.98e-07
Tb927.11.15300-1	0.367696	5.76082	5.73e-09	6.04e-07
Tb927.10.10230-1	2.1796	3.68595	6.05e-09	6.22e-07
Tb927.10.12330-1	-0.572363	5.90859	6.07e-09	6.22e-07
Tb927.9.9060-1	-0.698523	7.12918	8.56e-09	8.66e-07
Tb927.7.7040-1	-0.586282	8.65912	1.05e-08	1.05e-06
Tb427.BES65.1	1.4813	3.2038	1.1e-08	1.09e-06
Tb927.11.16130-1	-0.540165	9.83645	1.13e-08	1.1e-06
Tb927.3.2960-1	-0.548631	9.7134	1.53e-08	1.47e-06
Tb927.8.490-1	2.11669	5.52559	1.61e-08	1.52e-06
Tb927.6.450-1	0.967918	2.20423	1.63e-08	1.52e-06
Tb927.3.5340-1	-0.521707	8.46674	1.81e-08	1.66e-06
Tb927.6.4320-1	-0.425466	8.47007	1.82e-08	1.66e-06
Tb927.11.5840-1	-0.473096	6.47202	2.19e-08	1.97e-06
Tb927.8.6390-1	-0.808949	8.44281	2.24e-08	2e-06
Tb927.10.3360-1	0.572204	5.77669	2.5e-08	2.21e-06
Tb927.3.3820-1	-0.385201	7.06105	2.7e-08	2.35e-06
Tb927.5.1360-1	-0.66065	7.71081	3.33e-08	2.87e-06
Tb927.11.3030-1	-0.691733	7.66352	3.44e-08	2.93e-06
Tb927.10.9090-1	0.463192	4.68794	4.01e-08	3.38e-06
Tb927.6.4270-1	0.423248	5.61983	4.45e-08	3.71e-06
Tb927.5.3820-1	-0.62258	7.11381	4.57e-08	3.76e-06
Tb927.7.470-1	-0.410505	7.34545	6.82e-08	5.56e-06
Tb427.BES122.4	2.20271	2.06857	6.95e-08	5.61e-06
Tb927.11.11250-1	-0.448822	8.30062	9.11e-08	7.27e-06
Tb427.BES28.13	1.76098	2.39475	1e-07	7.94e-06
Tb927.5.3750-1	0.404573	6.13843	1.06e-07	8.26e-06
Tb927.3.5430-1	-0.421767	5.85252	1.12e-07	8.7e-06
Tb927.10.13730-1	-0.393271	6.71726	1.16e-07	8.85e-06
Tb927.10.7160-1	3.06146	1.17972	1.39e-07	1.05e-05
Tb927.9.10230-1	-0.533371	9.44268	1.56e-07	1.17e-05
Tb927.10.14160-1	-0.54465	8.82453	1.76e-07	1.31e-05
Tb927.7.4160-1	-0.448335	8.75332	2.5e-07	1.84e-05
Tb927.11.880-1	-0.464809	11.0915	2.8e-07	2.04e-05
Tb927.11.12280-1	0.560071	5.41772	3e-07	2.17e-05
Tb927.10.13910-1	0.453509	5.40397	3.05e-07	2.18e-05
Tb927.6.2590-1	0.486459	5.03516	3.15e-07	2.23e-05
Tb927.10.6880-1	-0.519902	6.35297	3.19e-07	2.24e-05
Tb927.11.14030-1	0.440222	5.27984	3.24e-07	2.26e-05
Tb927.9.14530-1	0.624038	2.93197	3.33e-07	2.3e-05
Tb927.9.11580-1	-0.830286	8.80939	3.64e-07	2.48e-05
Tb927.11.8050-1	-0.415843	7.39052	3.71e-07	2.52e-05
Tb927.2.4090-1	-0.323551	6.92477	3.78e-07	2.54e-05
Tb927.6.2170-1	-0.491196	6.33711	3.85e-07	2.56e-05
Tb927.6.4590-1	-0.630686	6.92042	4.08e-07	2.69e-05
Tb427.BES126.3	1.77935	5.93702	4.31e-07	2.82e-05
Tb927.6.3650-1	-0.380503	7.62693	4.68e-07	3.03e-05
Tb927.10.13410-1	0.602541	3.97171	4.77e-07	3.07e-05
Tb927.6.3880-1	0.549736	4.82264	5.51e-07	3.51e-05
Tb927.11.10780-1	-0.401682	6.51638	6.25e-07	3.95e-05
Tb927.10.16120-1	-0.597281	8.67396	6.66e-07	4.17e-05
Tb927.6.4630-1	-0.381088	7.59083	6.71e-07	4.17e-05
Tb927.9.9670-1	-0.349708	7.27487	6.89e-07	4.25e-05
Tb927.6.4500-1	-0.416352	9.18458	7.67e-07	4.69e-05
Tb927.3.3270-1	-0.713356	11.3051	7.91e-07	4.8e-05
Tb927.10.13420-1	0.524904	4.4652	8.59e-07	5.17e-05
Tb927.10.8230-1	-0.511457	8.88525	8.99e-07	5.37e-05
Tb927.11.3740-1	-0.31121	7.7586	9.19e-07	5.45e-05
Tb927.7.2640-1	0.417882	7.73755	9.72e-07	5.68e-05
Tb927.11.14780-1	-0.301685	6.75621	9.74e-07	5.68e-05
Tb927.11.8720-1	-0.328126	6.99427	1e-06	5.8e-05
Tb927.6.1570-1	-0.412455	7.42121	1.07e-06	6.14e-05
Tb927.4.4860-1	-0.9376	6.6852	1.08e-06	6.18e-05
Tb427.BES10.5	1.33432	2.74717	1.09e-06	6.19e-05
Tb927.10.14170-1	-0.498614	7.38185	1.1e-06	6.19e-05
Tb927.1.2160-1	0.654167	3.77355	1.15e-06	6.41e-05
Tb927.2.5060-1	-0.499938	8.35567	1.32e-06	7.32e-05
Tb927.11.7170-1	-0.509265	8.1628	1.45e-06	7.98e-05
Tb927.9.10160-1	0.433813	5.16121	1.51e-06	8.23e-05
Tb427.BES98.7	1.94011	2.89611	1.62e-06	8.79e-05
Tb927.6.4280-1	-0.683297	6.88615	1.67e-06	8.94e-05
Tb927.11.5790-1	0.314347	6.08858	1.68e-06	8.94e-05
Tb927.10.170-1	-0.497729	8.24238	1.69e-06	8.94e-05
Tb927.7.6890-1	-0.44715	7.21423	1.71e-06	8.94e-05
Tb927.10.14680-1	-0.353904	6.6574	1.71e-06	8.94e-05
Tb927.8.5460-1	-0.535793	7.22277	1.72e-06	8.94e-05
Tb427.BES98.9	1.53233	2.98293	1.75e-06	8.98e-05
Tb927.11.9590-1	-0.676349	11.2041	1.75e-06	8.98e-05
Tb927.7.1780-1	-1.14306	7.82498	1.82e-06	9.24e-05
Tb927.8.5440-1	-0.481016	5.02154	1.83e-06	9.24e-05
Tb927.8.5780-1	-0.358522	6.48264	1.95e-06	9.74e-05
Tb927.5.3830-1	-0.618264	7.80632	1.95e-06	9.74e-05
Tb927.7.3440-1	-0.515912	6.23084	2.26e-06	0.000112217
Tb927.10.10140-1	-0.399714	8.9039	2.36e-06	0.000116159
Tb927.11.7470-1	-0.377405	6.61464	2.42e-06	0.000117206
Tb927.3.870-1	-0.464845	6.64292	2.42e-06	0.000117206
Tb927.10.7180-1	0.588623	6.14202	2.44e-06	0.000117206
Tb927.11.8970-1	-0.4657	8.34584	2.44e-06	0.000117206
Tb427.BES126.7	1.68285	2.83146	2.57e-06	0.000122583
Tb927.5.3810-1	-1.12457	8.06529	2.65e-06	0.000125758
Tb927.11.15870-1	-0.323322	7.48749	2.81e-06	0.000132132
Tb927.8.3530-1	-0.782331	10.7491	2.93e-06	0.000137179
Tb927.11.6340-1	0.409687	6.10586	2.98e-06	0.000138533
Tb927.10.13390-1	0.598389	4.85964	3.1e-06	0.00014316
Tb927.11.10990-1	-0.415476	6.97552	3.19e-06	0.000146824
Tb927.8.2000-1	-0.529394	6.87971	3.47e-06	0.000158513
Tb927.10.2490-1	-0.352653	6.26664	3.49e-06	0.000158513
Tb927.3.960-1	-0.509765	7.37562	3.64e-06	0.000164437
Tb927.9.6130-1	-0.330679	7.11922	3.74e-06	0.000167612
Tb927.6.3440-1	0.338716	5.46621	3.87e-06	0.000172483
Tb927.9.9430-1	0.47128	6.01042	3.89e-06	0.000172483
Tb427.BES129.6	0.85514	2.36866	3.96e-06	0.000174615
Tb927.6.3940-1	-0.333604	7.50034	4.12e-06	0.000180413
Tb927.11.9130-1	-0.376255	7.29724	4.21e-06	0.000183516
Tb927.10.7710-1	-0.431711	5.77712	4.52e-06	0.00019584
Tb927.8.2210-1	-0.297503	6.52947	4.61e-06	0.000198816
Tb927.11.13090-1	-0.506924	5.86894	5.01e-06	0.000214739
Tb927.8.1940-1	-0.377574	7.52987	5.2e-06	0.000221516
Tb927.3.2310-1	-0.314543	7.8047	5.24e-06	0.000221556
Tb427.BES29.5	0.796119	3.11611	5.26e-06	0.000221556
Tb927.9.11600-1	-0.777013	7.39897	5.29e-06	0.000221808
Tb927.10.13540-1	0.255001	6.33066	5.5e-06	0.000229234
Tb927.1.3150-1	-0.308349	6.72419	5.81e-06	0.000240757
Tb927.9.9000-1	-0.332775	7.10992	6.59e-06	0.000271458
Tb927.8.6240-1	-0.395943	8.83903	6.88e-06	0.0002821
Tb927.10.10210-1	1.70056	3.11244	7.33e-06	0.000299035
Tb927.10.10590-1	-0.406115	8.33887	8.2e-06	0.000332744
Tb927.5.4530-1	-0.441798	6.70969	8.74e-06	0.000352423
Tb927.4.5390-1	0.440227	4.89789	9e-06	0.000361239
Tb927.10.11700-1	-0.54608	7.03541	9.07e-06	0.000362104
Tb927.7.6360-1	-0.358456	6.62113	9.74e-06	0.000386933
Tb927.2.3270-1	-0.424637	5.80099	1e-05	0.000395205
Tb927.11.9100-1	-0.29327	6.87031	1.05e-05	0.000413256
Tb927.10.13860-1	-0.578088	7.52937	1.09e-05	0.00042599
Tb927.11.8210-1	-0.51813	7.46894	1.18e-05	0.000454942
Tb927.10.12370-1	-0.361556	7.07948	1.18e-05	0.000454942
Tb927.5.3450-1	-0.318678	7.54766	1.19e-05	0.000457606
Tb927.5.1160-1	-0.402942	9.40449	1.21e-05	0.000461695
Tb427.BES126.8	1.76706	3.05758	1.22e-05	0.000465419
Tb427.BES126.5	2.29163	2.65185	1.23e-05	0.000465419
Tb927.1.4690-1	-0.4625	7.13697	1.26e-05	0.00047372
Tb927.6.1260-1	-0.397186	4.87588	1.27e-05	0.000477625
Tb927.8.1980-1	-0.339992	6.54883	1.28e-05	0.000478293
Tb927.11.15960-1	0.483218	6.45514	1.29e-05	0.000478293
Tb927.10.9210-1	0.346995	5.08375	1.32e-05	0.000488909
Tb927.7.3760-1	-0.52147	7.40814	1.38e-05	0.000508112
Tb927.10.6630-1	-0.795455	6.99143	1.46e-05	0.000535238
Tb927.1.2770-1	0.451993	5.21659	1.49e-05	0.000541875
Tb927.7.5680-1	0.471968	5.80376	1.55e-05	0.000560661
Tb927.10.10770-1	0.420394	7.81116	1.6e-05	0.000577028
Tb927.6.440-1	-0.384506	7.39447	1.61e-05	0.000577028
Tb927.3.780-1	-0.28079	7.05227	1.67e-05	0.000597486
Tb927.11.12380-1	0.3175	6.09077	1.77e-05	0.000631296
Tb927.7.5530-1	0.310857	5.72717	1.82e-05	0.000646029
Tb927.10.14140-1	-0.464472	10.4026	1.88e-05	0.000661166
Tb927.11.7770-1	-0.270958	7.42413	1.88e-05	0.000661166
Tb927.8.2030-1	-0.326286	8.46646	1.97e-05	0.000690142
Tb927.7.5160-1	-0.316948	7.2022	1.99e-05	0.000692617
Tb927.6.510-1	0.859104	4.7827	2.1e-05	0.000725767
Tb927.7.970-1	-0.33552	6.82859	2.17e-05	0.0007464
Tb927.9.9810-1	-0.321498	7.39927	2.18e-05	0.000746594
Tb427.BES129.13	1.34788	2.15964	2.21e-05	0.000755773
Tb927.6.2780-1	-0.381533	6.17737	2.34e-05	0.000796783
Tb927.11.5050-1	0.455582	7.18476	2.39e-05	0.000809408
Tb927.9.8950-1	-0.357705	9.24415	2.53e-05	0.000852294
Tb427.BES15.5	1.13504	1.45242	2.69e-05	0.000901514
Tb927.11.12370-1	0.305693	5.28563	2.7e-05	0.000901809
Tb927.6.930-1	-0.323184	5.67402	2.81e-05	0.000935683
Tb927.4.1930-1	-0.518423	7.7448	2.83e-05	0.000937458
Tb927.11.16820-1	0.3593	5.09083	2.87e-05	0.000945153
Tb927.2.2510-1	-0.517155	5.62521	3.06e-05	0.0010044
Tb927.7.2400-1	-0.386663	6.51692	3.26e-05	0.00106226
Tb927.11.16030-1	-0.275381	7.68688	3.26e-05	0.00106226
Tb927.7.7460-1	-0.49982	7.48333	3.29e-05	0.00106779
Tb927.10.14010-1	-0.330649	8.0435	3.35e-05	0.00107744
Tb927.7.5550-1	0.415854	5.34683	3.35e-05	0.00107744
Tb927.9.9290-1	-0.686378	8.28576	3.46e-05	0.00110697
Tb927.11.10980-1	0.382588	4.81552	3.52e-05	0.00112309
Tb927.10.2370-1	-0.637468	8.23923	3.6e-05	0.00114119
Tb927.10.15180-1	-0.415567	8.82042	3.7e-05	0.00116943
Tb427.BES40.9	1.56733	6.24731	3.88e-05	0.00122157
Tb927.2.4210-1	-0.345067	8.41311	4e-05	0.00125276
Tb927.7.190-1	-0.404294	8.55214	4.06e-05	0.00126694
Tb927.3.3830-1	-0.376882	5.83751	4.18e-05	0.00129878
Tb927.7.3300-1	0.389318	6.49157	4.21e-05	0.00130319
Tb927.8.5380-1	-0.349786	6.00485	4.41e-05	0.00136097
Tb927.2.4920-1	0.386974	5.05125	4.48e-05	0.0013752
Tb927.9.8190-1	-0.38004	6.51424	4.53e-05	0.00138474
Tb927.11.16270-1	0.339836	6.71277	4.68e-05	0.0014212
Tb427.BES28.10	0.799396	2.93244	4.68e-05	0.0014212
Tb927.11.15140-1	-0.349935	8.2191	4.71e-05	0.00142436
Tb427.BES29.8	1.65447	2.21324	4.82e-05	0.00144935
Tb927.2.5290-1	0.455195	4.47779	5.01e-05	0.0014977
Tb927.9.13200-1	0.385973	5.11561	5.02e-05	0.0014977
Tb927.7.7090-1	0.414129	5.80273	5.09e-05	0.00151406
Tb427.BES40.15	1.64549	4.92852	5.12e-05	0.00151769
Tb927.11.6570-1	-0.330377	8.36093	5.62e-05	0.00165778
Tb927.11.6160-1	-0.483083	7.66931	5.71e-05	0.00167885
Tb927.8.4820-1	-0.723637	5.82726	5.85e-05	0.00171273
Tb927.11.15760-1	-0.295662	7.06496	6.05e-05	0.00176416
Tb927.9.4200-1	-0.380458	8.51297	6.07e-05	0.00176416
Tb927.10.7250-1	0.297479	6.6863	6.18e-05	0.00178419
Tb927.11.520-1	0.585935	5.79873	6.19e-05	0.00178419
Tb927.8.2460-1	-0.360161	7.98608	6.33e-05	0.00181865
Tb927.11.800-1	-0.328554	6.97361	6.44e-05	0.00184378
Tb927.10.14820-1	-0.477836	3.6756	6.98e-05	0.00198826
Tb927.11.6610-1	-0.22932	6.56993	7e-05	0.00198826
Tb927.9.8030-1	0.333904	5.64109	7.34e-05	0.002077
Tb927.9.8500-1	0.425548	5.82719	7.38e-05	0.00207965
Tb927.10.1250-1	-0.245068	6.88613	7.48e-05	0.002102
Tb927.10.290-1	-0.376574	7.75194	7.56e-05	0.00210895
Tb927.9.8260-1	-0.359512	7.08979	7.56e-05	0.00210895
Tb927.5.4020-1	0.416979	4.26426	7.89e-05	0.00219088
Tb927.3.4070-1	-0.374214	11.2941	8.05e-05	0.00222742
Tb927.3.1450-1	0.39958	4.73389	8.16e-05	0.00225048
Tb927.11.10470-1	0.383684	6.43472	8.29e-05	0.00227808
Tb927.9.7670-1	-0.327581	6.79544	8.4e-05	0.00230086
Tb927.4.2030-1	-0.386944	8.14745	8.46e-05	0.00230909
Tb927.9.5190-1	-0.4435	7.72517	8.51e-05	0.00231274
Tb927.8.2780-1	-0.54418	4.04408	8.56e-05	0.00231693
Tb927.9.4190-1	-0.455808	8.218	8.58e-05	0.00231693
Tb927.11.14200-1	-0.268463	7.25921	8.66e-05	0.00232869
Tb927.9.5150-1	-0.521702	7.43838	8.77e-05	0.00235143
Tb427.BES51.3	1.20659	3.12304	8.87e-05	0.00236802
mVSG531	0.864086	3.82048	9.02e-05	0.0023931
Tb927.1.580-1	0.4459	6.58859	9.02e-05	0.0023931
Tb927.9.15230-1	-0.28902	6.29129	9.38e-05	0.00247084
Tb927.6.3270-1	0.337488	5.11545	9.38e-05	0.00247084
Tb927.3.2750-1	-0.269694	6.42578	9.56e-05	0.00250909
Tb927.6.4800-1	-0.258821	7.06	9.62e-05	0.00251668
Tb927.6.3460-1	0.285034	5.53807	9.8e-05	0.00255307
Tb927.11.9530-1	-0.387574	9.3975	0.000100053	0.00259863
Tb927.10.15760-1	-0.537604	5.41026	0.000101048	0.00261552
Tb927.10.9930-1	0.456263	4.82365	0.000103093	0.00265938
Tb927.11.12680-1	-0.270129	6.6651	0.000105605	0.00271496
Tb927.11.10240-1	-0.290522	6.97919	0.000107607	0.00275706
Tb927.7.6850-1	0.435583	5.72896	0.00010838	0.00276713
Tb927.11.5820-1	-0.288303	7.56794	0.00010873	0.00276713
Tb927.10.13830-1	-0.222412	6.37785	0.000111106	0.00281814
Tb927.8.6110-1	-0.38061	8.85357	0.000111671	0.00282305
Tb927.5.4280-1	0.242081	6.73033	0.000113489	0.0028527
Tb927.3.5010-1	-0.286554	7.10769	0.000113596	0.0028527
Tb927.11.1330-1	-0.315431	6.52038	0.000117851	0.00294978
Tb927.9.10400-1	-0.859525	8.18232	0.000122098	0.00304602
Tb927.11.15910-1	-0.56924	5.42501	0.00013217	0.00328647
Tb427.BES134.5	1.18508	1.96179	0.000134749	0.00333237
Tb427.BES126.10	1.22911	2.74311	0.000135013	0.00333237
Tb927.11.14050-1	0.365529	4.92921	0.000135334	0.00333237
Tb927.5.450-1	0.375803	5.7216	0.000138651	0.00340301
Tb927.10.10740-1	0.428156	5.97772	0.000140018	0.00342548
Tb427.BES28.6	0.92198	2.27333	0.000140701	0.00343112
Tb927.5.3170-1	-0.399797	6.61974	0.000142458	0.0034543
Tb927.7.6430-1	-0.451243	4.4415	0.000142563	0.0034543
Tb927.8.730-1	-0.561177	8.9955	0.000143062	0.00345535
Tb927.9.7370-1	-0.663683	4.9957	0.000144881	0.00348819
Tb927.10.2080-1	-0.375164	4.53771	0.000151574	0.00363777
Tb427.BES51.8	1.17934	2.16965	0.000152593	0.00364261
Tb927.10.10630-1	0.472939	5.46138	0.000152736	0.00364261
Tb927.9.5280-1	0.365239	5.01087	0.000154679	0.00367739
Tb927.8.5490-1	-0.375757	7.09704	0.000159163	0.00377216
Tb927.6.4180-1	-0.350524	6.90002	0.000160089	0.00378228
Tb927.11.5450-1	-0.274461	8.10595	0.00016184	0.00381178
Tb927.11.8140-1	-0.354958	7.04089	0.000165882	0.0038949
Tb427.BES28.11	1.12137	2.94085	0.000167792	0.00392757
Tb927.8.7070-1	-0.263379	6.01277	0.000169449	0.00395415
Tb927.8.1750-1	-0.336951	6.58853	0.000170062	0.00395629
Tb927.10.13310-1	-0.297687	6.02628	0.000172118	0.00399187
Tb927.6.2420-1	-0.277851	7.58122	0.000174133	0.0040263
Tb927.10.13690-1	0.597065	4.79663	0.000175322	0.00404146
Tb927.11.9370-1	0.3329	5.4906	0.000178437	0.00409324
Tb927.8.4450-1	-0.441927	7.11932	0.000178647	0.00409324
Tb927.8.3750-1	-0.520001	8.35179	0.000183353	0.00417839
Tb927.10.7930-1	-0.424231	9.46778	0.000183466	0.00417839
Tb927.11.10450-1	-0.279085	6.29943	0.000184529	0.00419002
Tb927.11.950-1	-0.407483	7.4127	0.000187162	0.00423713
Tb927.5.2530-1	-0.327108	7.49448	0.000194923	0.00439969
Tb927.6.2570-1	0.255566	6.32392	0.000199505	0.00448975
Tb927.11.11520-1	-0.451096	9.16294	0.000200573	0.00450043
Tb927.11.15150-1	-0.407286	7.33507	0.000215845	0.00482882
Tb927.9.7110-1	-0.289933	8.69418	0.000217771	0.00485757
Tb927.11.16350-1	-0.446351	6.36051	0.000220689	0.00489529
Tb927.11.6550-1	0.358615	9.57608	0.000220753	0.00489529
Tb927.8.7270-1	-0.340557	7.7328	0.000222045	0.00490959
Tb927.4.4910-1	-0.412865	6.97444	0.000223296	0.0049229
Tb927.3.3030-1	-0.247558	6.9044	0.000224923	0.00494438
Tb927.11.6680-1	0.54596	5.81489	0.000227813	0.00499346
Tb927.4.4100-1	0.325598	5.77143	0.000234798	0.00513172
Tb427.BES29.3	1.32417	3.49836	0.000237997	0.00518669
Tb927.10.15140-1	-0.401127	7.37397	0.000239241	0.00519887
Tb927.8.1790-1	-0.74434	6.38539	0.000244802	0.00530451
Tb927.3.4400-1	0.488497	4.20129	0.000247847	0.00535518
Tb927.2.2230-1	-0.550239	7.27652	0.000252247	0.00541636
Tb427.BES10.2	0.974638	3.1376	0.000252831	0.00541636
Tb927.10.2530-1	-0.372874	7.41663	0.000253105	0.00541636
Tb927.10.14260-1	0.293109	6.3479	0.000253946	0.00541636
Tb927.11.15420-1	-0.450645	5.71883	0.000254249	0.00541636
Tb927.7.4290-1	-0.448193	7.57814	0.000256837	0.00545616
Tb927.10.1420-1	-0.445785	7.31218	0.000264963	0.00561306
Tb927.10.14220-1	0.248074	6.40743	0.000266091	0.00562126
Tb927.6.3120-1	-0.271092	6.48702	0.000278994	0.00587746
Tb927.10.12800-1	-0.505526	2.89646	0.000282275	0.00592731
Tb927.10.2010-1	-0.65064	9.22478	0.000282923	0.00592731
Tb927.11.6130-1	-0.374683	7.97513	0.000290913	0.00607792
Tb927.10.7070-1	-0.579	2.4289	0.000294909	0.00614448
Tb927.10.210-1	-0.314233	7.53357	0.000302103	0.00626799
Tb927.11.10410-1	0.426981	4.73675	0.00030249	0.00626799
Tb927.7.3600-1	0.441712	5.75261	0.000306319	0.00631719
Tb927.10.7500-1	-0.433047	7.82016	0.00030653	0.00631719
Tb927.11.1890-1	-0.369335	7.76032	0.000317072	0.00651673
Tb927.11.1830-1	0.394265	4.26657	0.000323789	0.00663679
Tb927.10.16080-1	-0.262315	6.08604	0.000326901	0.00668252
Tb927.8.7770-1	0.373197	5.24254	0.000329473	0.006717
Tb927.11.10810-1	-0.400075	7.22078	0.000336086	0.00683344
Tb927.11.3930-1	0.281102	6.05247	0.000342314	0.00694146
Tb927.10.3560-1	-0.452684	5.5738	0.000346005	0.00699761
Tb927.9.11540-1	-0.392014	8.52234	0.000349243	0.0070443
Tb927.11.3760-1	-0.352113	6.96675	0.000355376	0.007149
Tb427.BES65.12	1.75544	2.10895	0.000370428	0.00743208
Tb927.11.12210-1	-0.344517	7.98153	0.000375406	0.00751208
Tb927.7.2780-1	-0.467814	7.04438	0.000381992	0.00762375
Tb927.7.2180-1	0.382897	6.48255	0.000417426	0.00830907
Tb927.4.2000-1	-0.390271	8.40475	0.000422723	0.00835422
Tb927.1.2670-1	-0.411989	7.55277	0.000422739	0.00835422
Tb927.9.6510-1	0.212656	6.53931	0.000422999	0.00835422
Tb927.8.6930-1	0.362346	6.89549	0.000428333	0.0084376
Tb927.5.960-1	-0.344488	7.07157	0.000451147	0.00886399
Tb927.5.1000-1	-0.353876	9.23504	0.000452722	0.00886853
Tb927.3.2140-1	-0.261746	8.13251	0.000453717	0.00886853
Tb927.7.1300-1	-0.368923	9.59057	0.000458379	0.00893663
Tb927.11.16120-1	0.360642	5.82854	0.000462183	0.00898768
Tb927.10.8980-1	-0.388035	7.76868	0.000477119	0.00924264
Tb927.6.1860-1	0.393404	4.41008	0.000477732	0.00924264
Tb927.11.11010-1	-0.350158	9.02224	0.000480345	0.00926957
Tb927.10.12660-1	-0.452109	4.94699	0.000484219	0.0092869
Tb927.9.10310-1	-0.376397	8.42335	0.000484737	0.0092869
Tb927.7.6550-1	0.38141	4.28201	0.000484917	0.0092869
Tb927.11.5470-1	0.34078	5.54975	0.000490442	0.00936334
Tb927.10.3260-1	-0.32963	7.25966	0.000491378	0.00936334
Tb927.11.16290-1	0.321991	6.14073	0.000499468	0.00949365
Tb927.9.10000-1	-0.265376	5.79036	0.000505266	0.00957984
Tb927.7.5350-1	0.220668	6.95788	0.000512543	0.00969358
Tb927.4.1300-1	-0.354344	9.37569	0.000522005	0.00984681
Tb927.7.4910-1	-0.564419	3.32037	0.000523242	0.00984681
Tb927.11.16710-1	0.399918	4.31315	0.000533787	0.0100006
Tb927.10.13890-1	0.352755	5.74602	0.00053405	0.0100006
Tb927.7.3420-1	-0.363991	5.52778	0.000540878	0.0100908
Tb927.11.15660-1	0.253919	5.35994	0.000541527	0.0100908
Tb927.8.1600-1	-0.458434	8.94905	0.000543061	0.0100945
Tb927.10.11930-1	-0.251515	6.42	0.000548917	0.0101785
Tb927.5.2810-1	0.421899	5.27744	0.000554891	0.0102641
Tb927.2.5260-1	-0.403888	4.94532	0.000564251	0.0103657
Tb927.10.12100-1	-0.425206	6.12118	0.000564339	0.0103657
Tb927.3.4100-1	-0.298316	9.48284	0.000564485	0.0103657
Tb927.7.5930-1	0.4113	7.026	0.000570548	0.0104518
Tb927.8.2080-1	-0.577663	7.1561	0.000572499	0.0104622
Tb927.2.2950-1	-0.252844	6.99981	0.000577061	0.0105203
Tb927.10.2190-1	-0.378322	8.18941	0.000598231	0.0108801
Tb927.1.2110-1	0.300897	5.75129	0.000601163	0.0109072
Tb927.7.4060-1	-0.523786	7.95299	0.000611484	0.011068
Tb927.10.7440-1	-0.244481	7.69596	0.000623982	0.0112673
Tb927.1.5110-1	-0.57436	6.19141	0.000637585	0.0114856
Tb427.BES40.7	1.52736	9.87123	0.000643388	0.0115627
Tb927.11.16300-1	0.277706	5.73825	0.000647065	0.0116013
Tb927.11.1840-1	-0.398926	6.19133	0.000649705	0.0116211
Tb927.6.2580-1	0.283732	6.26714	0.000654088	0.0116719
Tb927.4.4550-1	-0.411769	7.42855	0.000655707	0.0116719
Tb927.8.7170-1	-0.259926	6.32042	0.000657159	0.0116719
Tb927.2.6000-1	-0.63663	7.6631	0.000659223	0.0116812
Tb927.3.5180-1	-0.371329	8.34116	0.000671222	0.0118661
Tb927.1.3170-1	-0.242975	6.69687	0.000677237	0.0119446
Tb927.6.1080-1	-0.402071	6.55282	0.000681763	0.0119965
Tb927.10.14390-1	-0.262565	7.65385	0.00069126	0.0121354
Tb927.9.15060-1	-0.368597	5.83655	0.000699932	0.0122593
Tb927.11.7800-1	-0.302012	7.71887	0.0007034	0.0122917
Tb927.11.6800-1	0.289635	5.84029	0.000722108	0.0125896
Tb927.9.15090-1	-0.275633	7.74008	0.000727131	0.0126365
Tb927.5.2660-1	-0.246	7.45787	0.000730022	0.0126365
Tb927.10.5400-1	-0.300461	7.93045	0.00073076	0.0126365
Tb927.9.8510-1	0.205466	7.3776	0.000731465	0.0126365
Tb927.11.9990-1	0.237417	5.7306	0.00073364	0.0126453
Tb927.10.14700-1	-0.400647	8.74787	0.000741635	0.0127541
Tb927.3.5620-1	-0.280295	7.40665	0.000744824	0.01278
Tb427.BES126.12	1.34468	2.19108	0.00074783	0.0128026
Tb927.11.11960-1	0.486234	4.41754	0.000759644	0.0129755
Tb927.4.1790-1	-0.92095	2.4422	0.000767393	0.0130579
Tb927.11.16830-1	-0.33286	7.11653	0.000769496	0.0130579
Tb927.10.13720-1	-0.337646	8.64065	0.000769633	0.0130579
Tb927.10.11420-1	0.547971	5.8067	0.000778177	0.0131734
Tb927.11.7840-1	-0.346628	8.51947	0.000786526	0.0132851
Tb927.11.11270-1	0.212101	6.20069	0.000795015	0.0133986
Tb927.7.570-1	-0.379821	7.09343	0.000811765	0.0136506
Tb927.10.8860-1	-0.256475	7.01198	0.000816097	0.0136931
Tb427.BES126.2	1.39581	7.10338	0.00082314	0.0137657
Tb927.2.5160-1	-0.500873	9.24256	0.000824056	0.0137657
Tb927.7.3620-1	-0.42581	7.99627	0.000835556	0.0139272
Tb927.10.12360-1	-0.220888	6.40351	0.000840268	0.0139705
Tb927.3.5060-1	-0.32071	7.49091	0.000841838	0.0139705
Tb927.9.14290-1	-0.286203	7.49658	0.000844426	0.0139828
Tb927.7.2590-1	-0.335132	6.87368	0.0008571	0.0141618
Tb927.9.4760-1	0.234521	5.65086	0.000864451	0.0142522
Tb927.10.5710-1	-0.717388	6.26783	0.00087837	0.0144502
Tb927.5.4170-1	-0.709572	1.25111	0.000880985	0.0144612
Tb927.2.4580-1	-0.353379	7.26155	0.000882848	0.0144612
Tb927.10.10610-1	-0.255409	7.05878	0.000889634	0.0145409
Tb927.11.5580-1	0.31131	5.3086	0.000895189	0.0146002
Tb927.7.4420-1	-0.236427	7.84137	0.000913538	0.0148675
Tb927.9.13490-1	-0.288683	6.92953	0.000927899	0.0150452
Tb927.10.2400-1	0.604662	2.11455	0.000928421	0.0150452
Tb927.5.610-1	-0.423217	8.86587	0.000939654	0.0151947
Tb927.2.1700-1	-0.333143	7.35162	0.000964723	0.0155593
Tb927.11.10400-1	0.277096	4.95926	0.000966301	0.0155593
Tb927.4.1570-1	0.321369	5.75801	0.000975931	0.0156811
Tb927.10.10170-1	0.233272	6.06353	0.000983964	0.0157503
Tb927.10.13370-1	-0.203733	6.1027	0.000984396	0.0157503
Tb927.8.5610-1	0.253207	5.98832	0.000997316	0.0159235
Tb927.9.6660-1	0.390862	4.88993	0.0010003	0.0159375
Tb927.11.8780-1	0.228274	6.59231	0.00100619	0.0159978
Tb927.10.15820-1	0.350321	3.94466	0.00101167	0.0160512
Tb927.11.2540-1	-0.217061	7.42522	0.00101586	0.016084
Tb927.7.2510-1	-0.233238	8.00234	0.00102739	0.0162239
Tb927.9.5750-1	-0.465382	7.75326	0.00102897	0.0162239
Tb927.10.6020-1	-0.49138	3.83468	0.00103171	0.0162334
Tb927.11.7200-1	0.233881	6.54883	0.00104558	0.0164175
Tb927.8.1680-1	-0.321836	6.94451	0.00106469	0.016683
Tb927.8.3940-1	0.317748	5.17952	0.00106763	0.0166912
Tb927.4.2530-1	-0.288407	9.07712	0.00106961	0.0166912
Tb927.10.6650-1	0.305414	5.4064	0.00107794	0.0167867
Tb927.7.5740-1	0.221162	6.92097	0.00109372	0.0169975
Tb927.10.9230-1	0.237233	5.9708	0.00110627	0.0171573
Tb927.10.3710-1	-0.24724	6.16268	0.00111636	0.0172138
Tb927.8.6170-1	0.324212	6.9472	0.00111655	0.0172138
Tb927.2.3330-1	-0.703413	3.13872	0.00112022	0.0172138
Tb927.11.12260-1	0.275387	6.0814	0.00112039	0.0172138
Tb927.8.3090-1	0.279334	5.4539	0.00112126	0.0172138
Tb927.11.11940-1	0.251284	6.27359	0.00112793	0.0172812
Tb927.9.2780-1	0.244955	6.09442	0.0011323	0.0173133
Tb927.6.1800-1	-0.392697	5.21249	0.0011405	0.0173843
Tb927.10.15270-1	-0.350968	4.3473	0.00114153	0.0173843
Tb927.10.11380-1	-0.341999	5.93104	0.00114763	0.0174421
Tb927.11.14830-1	-0.335493	6.26646	0.00115368	0.0174877
Tb927.10.13710-1	-0.286516	7.4736	0.00115524	0.0174877
Tb927.10.5700-1	-0.777414	4.27245	0.00117058	0.0176846
Tb06.3A7.960-1	-0.272322	6.82408	0.00117487	0.0177141
Tb927.11.3770-1	-0.229565	7.06828	0.00117897	0.0177406
Tb927.5.3220-1	-0.334523	7.47089	0.0012026	0.0180604
Tb927.9.8240-1	-0.216539	6.24184	0.00121013	0.0181056
Tb927.10.14330-1	-0.355207	7.75229	0.00121222	0.0181056
Tb927.10.7420-1	-0.309347	6.56573	0.0012133	0.0181056
Tb927.8.3050-1	-0.332559	6.64546	0.00121516	0.0181056
Tb927.10.9260-1	0.218393	5.88593	0.00122617	0.0182339
Tb927.1.1540-1	-0.189122	6.74491	0.00124679	0.0184791
Tb427.BES10.4	0.617619	3.09889	0.00124932	0.0184791
Tb927.3.4640-1	-0.281025	5.70744	0.00124997	0.0184791
Tb927.4.470-1	-0.355373	6.17853	0.00125306	0.0184887
Tb927.10.9010-1	0.288584	5.21222	0.00126026	0.0185589
Tb927.8.6300-1	-0.210943	6.8845	0.00126974	0.0186623
Tb927.3.2470-1	-0.29809	5.94842	0.00127564	0.0187127
Tb927.2.6220-1	-0.644037	5.51426	0.00128434	0.0187726
Tb927.8.4400-1	-0.214895	7.91074	0.00128481	0.0187726
Tb927.9.9410-1	0.337067	5.61517	0.00128715	0.0187726
Tb927.7.6490-1	0.323043	6.49909	0.00130063	0.0188981
Tb927.3.2680-1	-0.215399	6.83067	0.00130074	0.0188981
Tb927.11.4070-1	-0.358544	3.51643	0.00131324	0.0190432
Tb927.9.14480-1	-0.346404	6.72694	0.00133728	0.019333
Tb927.8.7410-1	-0.292354	9.72172	0.00133832	0.019333
Tb927.10.11030-1	-0.242717	6.96426	0.00134992	0.0194291
Tb927.10.4130-1	0.303443	6.07009	0.00135009	0.0194291
Tb927.7.5480-1	-0.392989	6.81894	0.00136309	0.0195789
Tb927.11.2930-1	0.339413	5.86408	0.00137893	0.019769
Tb927.5.4420-1	-0.545388	8.39438	0.00142781	0.0204312
Tb927.8.3990-1	-0.213645	7.43937	0.00144345	0.020616
Tb927.8.4890-1	-0.47442	8.2561	0.00144915	0.0206586
Tb927.11.11330-1	-0.388176	8.19632	0.00145405	0.0206748
Tb927.10.1500-1	-0.420296	8.31849	0.00145575	0.0206748
Tb927.11.2410-1	0.618871	5.37435	0.00146414	0.0207552
Tb927.11.5370-1	-0.310706	8.07652	0.00151377	0.0214131
Tb927.7.3410-1	-0.440658	7.57712	0.00151652	0.0214131
Tb927.4.3840-1	-0.470092	6.8802	0.00152035	0.0214131
Tb927.3.4480-1	0.371213	4.68372	0.00152185	0.0214131
Tb927.3.2670-1	0.214211	5.97618	0.00153585	0.0215639
Tb927.9.7320-1	-0.597789	4.41563	0.00153825	0.0215639
Tb927.10.13290-1	-0.264549	7.65767	0.00155791	0.0217612
Tb927.9.4420-1	-0.237696	7.635	0.00155806	0.0217612
Tb927.4.5330-1	-0.298158	6.34917	0.0015793	0.0220173
Tb927.4.4040-1	-0.231567	7.98611	0.00158446	0.0220487
Tb927.10.11570-1	0.211233	6.4926	0.00159774	0.0221928
Tb927.11.2130-1	-0.207673	7.48511	0.00160305	0.0222259
Tb927.11.7160-1	0.278758	5.58045	0.00161688	0.0223471
Tb927.10.11920-1	0.397781	4.82764	0.00161847	0.0223471
Tb927.11.6850-1	0.2747	5.37854	0.00162064	0.0223471
Tb927.6.1900-1	-0.334555	6.96843	0.00162837	0.0223636
Tb927.3.3160-1	0.350095	5.85615	0.0016291	0.0223636
Tb927.11.4530-1	-0.244032	6.06791	0.00163068	0.0223636
Tb927.7.4430-1	0.276454	5.58266	0.00163865	0.0224324
Tb927.3.4470-1	0.223984	5.83668	0.00164909	0.0225346
Tb927.11.14840-1	0.280592	8.23907	0.0016789	0.0229007
Tb927.3.1540-1	0.361817	4.10765	0.00169064	0.0230194
Tb927.5.3980-1	0.243868	5.77641	0.00171502	0.0233096
Tb927.11.7780-1	-0.402262	7.10758	0.00172514	0.0234052
Tb927.8.2980-1	0.21262	5.97609	0.00175015	0.023702
Tb927.2.6200-1	-0.792498	4.32881	0.0017578	0.0237632
Tb927.4.1270-1	-0.412034	8.16933	0.00176686	0.0238334
Tb927.6.400-1	-0.272759	8.09601	0.0017704	0.0238334
Tb927.11.14300-1	-0.266168	8.75863	0.00177242	0.0238334
Tb927.11.10880-1	0.244496	6.83028	0.00177711	0.0238542
Tb927.11.2910-1	0.200404	6.37336	0.00178381	0.0239018
Tb927.9.9170-1	0.322942	5.35565	0.00179678	0.0240331
Tb927.7.1430-1	-0.174208	6.56663	0.00180874	0.0241196
Tb927.3.3490-1	-0.287409	6.80505	0.00180961	0.0241196
Tb927.10.4680-1	0.316494	5.68804	0.00183453	0.0244088
Tb927.11.9500-1	0.252017	5.44129	0.00186612	0.0247857
Tb927.10.10660-1	0.354793	4.22681	0.00187505	0.0248261
Tb927.10.3570-1	-0.183844	7.06287	0.00187571	0.0248261
Tb927.9.1440-1	-0.278824	9.4723	0.00190508	0.0251587
Tb927.10.4270-1	-0.371751	5.53855	0.00190747	0.0251587
Tb927.11.13120-1	0.345289	4.59358	0.00192318	0.0253013
Tb927.10.8190-1	-0.385868	9.1125	0.00192711	0.0253013
Tb927.11.2650-1	-0.31143	9.35531	0.00192894	0.0253013
Tb927.2.4680-1	0.285474	5.32437	0.00193228	0.0253013
Tb927.5.1170-1	0.33915	5.25967	0.00193496	0.0253013
Tb927.11.3240-1	-0.509115	9.42751	0.00196703	0.0256764
Tb427.BES129.9	1.39563	2.85157	0.00197587	0.0257474
Tb927.10.7680-1	-0.35536	8.10206	0.00200158	0.0260377
Tb927.11.3050-1	0.220657	5.97909	0.00202736	0.0263279
Tb927.11.16460-1	0.188237	7.12778	0.00205529	0.0266034
Tb927.11.11260-1	0.204952	6.44575	0.00205559	0.0266034
Tb927.10.12050-1	0.282364	5.50002	0.00205965	0.0266105
Tb927.5.3700-1	0.194175	6.33719	0.00208783	0.0269287
Tb927.11.12690-1	0.571639	3.87158	0.0020976	0.0270088
Tb927.11.15130-1	-0.232722	7.46551	0.00212346	0.0272955
Tb927.3.2870-1	-0.224411	7.45087	0.00213546	0.0273855
Tb927.2.1810-1	-0.48784	8.27929	0.00213769	0.0273855
Tb927.10.13630-1	-0.292935	9.21803	0.00215379	0.027513
Tb927.11.400-1	0.201415	6.40764	0.00215489	0.027513
Tb927.1.530-1	-0.202332	5.87566	0.00217587	0.0277341
Tb927.11.9640-1	-0.41123	8.17709	0.00221045	0.0281276
Tb927.2.2460-1	-0.380904	5.67331	0.00221815	0.0281647
Tb927.10.10030-1	-0.355161	5.34316	0.00222079	0.0281647
Tb927.10.13850-1	0.199269	6.30213	0.00224176	0.0283831
Tb927.9.7950-1	0.602234	3.06879	0.00227336	0.0287353
Tb927.10.7980-1	0.354476	5.84449	0.00230085	0.0289583
Tb927.5.2520-1	-0.303313	6.78196	0.002302	0.0289583
Tb927.11.8400-1	0.202938	6.02973	0.00230246	0.0289583
Tb927.4.5010-1	-0.261135	9.12049	0.00230855	0.0289868
Tb927.9.8200-1	-0.413687	6.1075	0.00232858	0.02919
Tb927.10.12320-1	0.260134	5.65658	0.00233719	0.0292104
Tb927.3.3190-1	-0.215996	7.89316	0.00233791	0.0292104
Tb927.4.1170-1	0.282581	5.11467	0.00235144	0.0293311
Tb927.4.750-1	-0.304513	6.82942	0.00237147	0.0295324
Tb927.7.870-1	0.288458	5.44227	0.00238578	0.0296619
Tb927.11.14060-1	0.276515	6.19665	0.00242223	0.0300658
Tb927.7.500-1	0.254655	6.95266	0.00244232	0.0302657
Tb927.9.10560-1	-0.302074	5.60932	0.00245531	0.0303769
Tb927.5.3110-1	0.255354	5.52895	0.00247554	0.0305774
Tb927.1.860-1	-0.311886	7.91991	0.002484	0.0306319
Tb927.8.5630-1	-0.237177	6.48664	0.00251445	0.0309571
Tb927.11.5600-1	-0.261274	5.75754	0.00252413	0.031026
Tb927.3.1530-1	0.285596	4.87116	0.00253479	0.0311066
Tb927.9.9150-1	0.238304	5.72176	0.00254573	0.0311904
Tb927.11.11860-1	0.248522	6.70611	0.00257474	0.0314949
Tb927.8.5350-1	0.724368	2.46663	0.00258521	0.0315721
Tb927.10.15560-1	0.294065	4.67945	0.00259174	0.0316009
Tb927.5.410-1	0.740323	2.60988	0.00260187	0.0316735
Tb927.10.830-1	-0.246167	7.30391	0.0026171	0.0318078
Tb927.10.2610-1	-0.220927	5.37405	0.00264199	0.0320589
Tb927.11.9770-1	-0.292179	6.02704	0.00264831	0.0320843
Tb927.10.4640-1	-0.462177	8.20476	0.00266439	0.0322276
Tb927.10.11040-1	0.321122	6.40559	0.00268468	0.0324214
Tb927.9.6170-1	-0.314379	9.36031	0.00269177	0.0324554
Tb927.10.7490-1	0.231072	6.3707	0.00269892	0.0324898
Tb927.5.1150-1	-0.307397	7.30874	0.0027385	0.032914
Tb927.11.17010-1	-0.355604	5.18196	0.00277911	0.0333494
Tb927.4.4790-1	-0.21655	6.1878	0.00279229	0.0334546
Tb927.3.4880-1	-0.311979	6.29779	0.0028464	0.0340491
Tb927.11.3130-1	-0.329099	7.05642	0.00286733	0.0342454
Tb927.10.13670-1	-0.365011	7.60394	0.00287489	0.0342817
Tb927.7.7410-1	0.226218	5.8046	0.00290138	0.0345411
Tb927.11.12320-1	0.274069	7.13957	0.00290575	0.0345411
Tb927.10.4220-1	-0.234453	5.64458	0.00292299	0.0346916
Tb927.8.3770-1	-0.227989	7.42229	0.00295251	0.0349872
Tb927.8.5430-1	0.360119	4.42612	0.00297	0.0351396
Tb927.7.1690-1	0.241703	6.58527	0.00298449	0.0352561
Tb927.1.4490-1	-0.342119	6.58831	0.00298914	0.0352561
Tb927.10.4800-1	0.404265	4.37928	0.0030015	0.0353328
Tb927.5.4390-1	-0.278704	7.40228	0.00300586	0.0353328
mVSG639	1.57506	2.31386	0.00300963	0.0353328
Tb927.4.920-1	-0.285435	7.0187	0.00301535	0.0353453
Tb927.7.3920-1	-0.19284	6.94127	0.00304949	0.0356903
Tb927.7.2320-1	0.198763	6.90179	0.00313309	0.0366123
Tb927.2.3580-1	-0.58733	6.91744	0.00315003	0.0367287
Tb927.11.14620-1	-0.35189	8.3917	0.00316037	0.0367287
Tb927.5.950-1	-0.299637	6.11436	0.00316163	0.0367287
Tb927.9.7270-1	0.238873	4.82116	0.00316242	0.0367287
Tb927.7.2390-1	-0.297569	6.05271	0.00317712	0.0367602
Tb927.9.7480-1	0.168659	6.56853	0.00317887	0.0367602
Tb927.5.4120-1	0.306032	5.56439	0.00317968	0.0367602
Tb927.11.1540-1	0.285638	6.5726	0.00318715	0.0367657
Tb927.10.2520-1	0.209679	6.79028	0.00318985	0.0367657
Tb927.11.14350-1	0.204332	5.83453	0.00321507	0.0370001
Tb427.BES51.2	1.13584	3.90889	0.00322937	0.0371084
Tb927.7.3290-1	0.382886	5.5817	0.00324624	0.0372458
Tb927.10.13050-1	2.05988	-0.0178654	0.00326131	0.0373622
Tb927.11.16320-1	0.258394	5.40104	0.00327128	0.0374198
Tb927.10.9440-1	-0.433754	7.14519	0.00327851	0.0374313
Tb927.7.6700-1	0.244967	5.47485	0.00328676	0.0374313
Tb927.7.5630-1	0.20253	6.31375	0.00328708	0.0374313
Tb927.11.7050-1	-0.263948	6.3831	0.0033066	0.0374948
Tb927.10.5390-1	-0.181272	7.05782	0.00330859	0.0374948
Tb927.9.7190-1	0.232929	6.3197	0.00331072	0.0374948
Tb927.6.720-1	-0.241658	9.55961	0.00331244	0.0374948
Tb927.4.2310-1	-0.818343	8.69905	0.00331931	0.0375166
Tb927.9.7770-1	-0.302589	8.00555	0.00333103	0.037593
Tb927.1.2600-1	-0.258224	5.95928	0.00335016	0.0377528
Tb927.9.8060-1	0.192913	6.7867	0.00335827	0.037788
Tb927.11.16440-1	0.329387	5.27536	0.00338326	0.0380128
Tb927.11.10060-1	-0.222894	7.10303	0.00343235	0.0385074
Tb927.7.7140-1	0.192552	6.15972	0.00344494	0.0385915
Tb927.7.1890-1	0.315159	4.88007	0.00347564	0.0388779
Tb927.11.12620-1	0.174727	6.29269	0.00350276	0.0391188
Tb927.10.6960-1	-0.173428	6.54282	0.0035161	0.0391188
Tb927.11.12150-1	-0.378317	7.53796	0.00351709	0.0391188
Tb927.11.1900-1	-0.505613	9.41183	0.0035178	0.0391188
Tb927.2.5800-1	-0.207515	7.04807	0.00355186	0.0394397
Tb927.10.3130-1	-0.222503	7.13456	0.0035948	0.0398582
Tb927.11.11430-1	0.188538	6.77342	0.00360972	0.0399277
Tb927.5.4160-1	0.33022	5.43994	0.0036116	0.0399277
Tb927.10.11070-1	0.317235	5.06375	0.00363209	0.0400641
Tb927.9.4300-1	0.198661	6.4034	0.00363451	0.0400641
Tb927.10.3630-1	0.335277	3.86693	0.00366447	0.0403357
Tb927.5.2550-1	0.432847	4.74861	0.00367254	0.040366
Tb927.10.1320-1	0.216174	6.75872	0.00369146	0.0405153
Tb927.7.7320-1	-0.415544	6.44702	0.00369753	0.0405232
Tb927.6.2410-1	0.30877	5.03656	0.00371536	0.0406067
Tb927.6.2640-1	-0.443964	7.12579	0.00371586	0.0406067
Tb927.5.4100-1	-0.252414	5.84885	0.00373997	0.0408052
Tb927.2.3780-1	-0.570187	8.34535	0.00374478	0.0408052
Tb927.8.2490-1	0.316443	5.05053	0.00377419	0.0410667
Tb927.8.980-1	-0.216099	7.84652	0.00378679	0.0411447
Tb927.11.10370-1	-0.376406	7.16593	0.00381531	0.0413953
Tb927.10.460-1	0.225915	6.05811	0.00382908	0.0414854
Tb927.10.12410-1	-0.199253	6.88422	0.00384159	0.0415615
Tb927.7.5540-1	0.25199	6.41156	0.00385798	0.0416794
Tb927.10.2240-1	-0.505145	8.71027	0.00388188	0.041878
Tb927.8.2480-1	-0.298719	5.87464	0.00388995	0.0419054
Tb927.10.10620-1	0.257415	5.60279	0.00390362	0.041993
Tb927.10.11280-1	-0.429289	2.56185	0.00399408	0.0429052
Tb927.11.16560-1	-0.183464	6.49995	0.00405204	0.0434663
Tb927.2.4760-1	0.272938	6.02159	0.00407505	0.0436367
Tb927.8.1730-1	0.349038	4.46585	0.00408303	0.0436367
Tb927.10.8350-1	-0.517483	1.56293	0.00408518	0.0436367
Tb927.11.7350-1	-0.214707	7.87318	0.00412955	0.0440486
Tb927.11.4910-1	-0.266494	7.73535	0.00414906	0.0441945
Tb927.11.3730-1	-0.452999	8.51322	0.00417725	0.0444323
Tb927.5.860-1	-0.293279	8.64943	0.00424625	0.045103
Tb427.BES29.2	1.02172	4.07512	0.00430411	0.0456537
Tb927.10.4760-1	-0.274556	7.74491	0.00434034	0.0459736
Tb927.11.12410-1	-0.295282	4.05681	0.00437818	0.0463098
Tb927.6.2710-1	-0.172538	6.9982	0.00439529	0.046426
Tb927.9.12530-1	0.375891	5.04224	0.00442404	0.0466648
Tb927.10.230-1	-0.26577	7.35759	0.00443207	0.0466845
Tb927.7.4380-1	0.163361	6.60951	0.00446125	0.0468257
Tb427.BES29.6	1.28307	3.24658	0.00447355	0.0468257
Tb927.6.750-1	-0.403738	6.30829	0.00448008	0.0468257
Tb927.9.2150-1	0.432276	4.12813	0.00448049	0.0468257
Tb927.5.2850-1	-0.245641	8.42771	0.00448159	0.0468257
Tb927.8.2550-1	-0.425928	7.55445	0.00448252	0.0468257
Tb927.4.4750-1	0.258528	5.61585	0.0044895	0.046834
Tb927.7.690-1	0.412291	5.57527	0.00452128	0.0471009
Tb927.10.1150-1	0.200916	7.34829	0.00454912	0.0473258
Tb927.10.16130-1	-0.760735	0.816934	0.00455689	0.0473417
Tb927.9.11930-1	-0.178276	6.80155	0.00460308	0.0477562
Tb927.10.1720-1	-0.239752	6.09593	0.00465537	0.0482327
Tb927.8.2500-1	0.340209	5.04401	0.00467253	0.0483444
Tb927.3.3410-1	-0.206325	6.26176	0.00468195	0.0483759
Tb927.11.1990-1	-0.490521	8.20925	0.00471766	0.0486786
Tb927.3.2460-1	0.319743	5.65833	0.00472524	0.0486905
Tb927.11.2420-1	-0.177249	7.18443	0.00473461	0.0487208
Tb927.10.470-1	0.29441	5.66438	0.004752	0.0488336
Tb927.9.9820-1	-0.252424	7.14269	0.00476175	0.0488675
Tb927.9.14420-1	0.279424	5.72064	0.00483908	0.0495558
Tb927.10.12880-1	0.209132	6.38244	0.00484189	0.0495558
Tb927.7.4180-1	-0.243042	8.49659	0.00485836	0.0496574
Tb927.9.11840-1	-0.312824	5.93895	0.00487058	0.0497153
Tb927.11.16110-1	-0.22217	7.9235	0.00491611	0.0501126
Tb927.11.3120-1	-0.311052	7.3045	0.00501838	0.0510865
Tb927.11.10850-1	0.171569	6.62731	0.00508548	0.0517001
Tb927.10.3300-1	0.201785	5.85899	0.00509859	0.051764
Tb927.9.10060-1	0.32539	4.59511	0.00511815	0.0518931
Tb927.6.1740-1	-0.193226	6.81477	0.00513717	0.0520164
Tb927.11.13150-1	0.325514	5.01393	0.00514561	0.0520324
Tb927.7.2360-1	-0.224253	7.56517	0.00516852	0.0521944
Tb927.10.10320-1	-0.232331	5.05525	0.0051787	0.0522278
Tb927.11.4860-1	-0.246398	8.16334	0.00518931	0.0522652
Tb927.10.1790-1	-0.54001	1.82617	0.00520381	0.0523417
Tb927.11.4450-1	-0.348527	8.15369	0.0053041	0.0532798
Tb927.8.7120-1	0.276224	6.62687	0.00533154	0.0534847
Tb927.9.9780-1	-0.381286	7.44074	0.0053737	0.0538364
Tb927.10.11050-1	0.333055	5.33878	0.00541981	0.0542267
Tb927.9.10300-1	0.269091	5.01268	0.0055012	0.0549685
Tb927.8.5600-1	-0.232075	7.4555	0.00551168	0.0550008
Tb927.10.15320-1	-0.365896	6.21821	0.00554507	0.0552613
Tb927.10.9980-1	0.261224	4.92271	0.00557965	0.0555329
Tb927.11.15550-1	0.386311	4.47062	0.00559418	0.0556045
Tb927.11.3540-1	0.211135	5.41517	0.00560377	0.0556269
Tb927.11.15810-1	0.238499	5.96556	0.00561924	0.0557076
Tb927.7.890-1	0.254109	5.20839	0.00566401	0.0560782
Tb927.7.3320-1	0.211901	5.76136	0.00567661	0.0561296
Tb427.BES15.3	0.968073	2.74409	0.00569123	0.0561456
Tb927.9.4210-1	-0.315602	8.33437	0.00569304	0.0561456
Tb927.9.2910-1	0.270972	5.22073	0.00572419	0.0563796
Tb927.7.3630-1	-0.228515	8.29436	0.00573693	0.0564317
Tb927.11.9350-1	0.196267	5.65832	0.00575449	0.0565311
Tb927.6.4090-1	0.163263	7.0065	0.00577085	0.0566186
Tb927.7.1530-1	0.217752	6.10962	0.00580975	0.0569265
Tb927.8.2610-1	-0.198856	6.56657	0.00581974	0.0569509
Tb927.10.2970-1	0.370764	4.91695	0.00583116	0.0569891
Tb927.5.4570-1	-0.505543	4.00987	0.00586827	0.0572153
Tb927.8.6980-1	-0.260337	7.4296	0.0058694	0.0572153
Tb927.9.9610-1	0.395971	3.78646	0.00595157	0.0579418
Tb927.3.1840-1	-0.340744	8.59089	0.00596724	0.0580199
Tb927.5.1880-1	-0.420645	7.90851	0.00597708	0.0580412
Tb927.7.6450-1	-0.208507	6.65281	0.00598607	0.0580541
Tb927.10.2620-1	-0.279631	6.9066	0.00606579	0.0587088
Tb927.7.2550-1	-0.196723	7.57764	0.00606906	0.0587088
Tb927.11.16220-1	0.295064	4.68113	0.00609339	0.0588675
Tb927.9.9630-1	-0.184993	7.76217	0.00610099	0.0588675
Tb927.6.4930-1	0.228694	5.29549	0.00612184	0.0589937
Tb927.11.8350-1	0.182207	6.33218	0.00613655	0.0590604
Tb927.9.7250-1	-0.268632	5.41134	0.00614946	0.0591096
Tb927.11.13730-1	-0.209239	7.71975	0.00616042	0.0591401
Tb927.10.4900-1	-0.246016	7.81867	0.00617008	0.0591579
Tb927.11.10690-1	-0.279388	7.87227	0.00619079	0.0592815
Tb927.10.11710-1	-0.404428	6.68772	0.00622248	0.0595099
Tb927.4.4620-1	0.231766	6.27019	0.0062329	0.0595344
Tb927.6.4970-1	-0.250133	8.36132	0.00628431	0.0599499
Tb927.2.5760-1	-0.264111	7.37733	0.00630135	0.0599799
Tb927.2.2410-1	0.212766	6.17483	0.00630327	0.0599799
Tb927.8.2950-1	0.250892	5.8275	0.00632826	0.0601423
Tb927.4.4690-1	-0.256742	7.3771	0.0064521	0.0612425
Tb927.11.2840-1	-0.361392	6.39635	0.00647708	0.0614027
Tb927.10.13930-1	-0.273444	4.47766	0.006504	0.0615809
Tb927.11.3830-1	-0.222208	6.38005	0.00653229	0.0617717
Tb927.5.4560-1	-0.867793	2.5975	0.0065445	0.0618101
Tb927.3.1890-1	0.242877	5.39887	0.00661329	0.0623821
Tb927.8.3370-1	0.315587	4.49166	0.00670013	0.0631227
Tb927.9.4440-1	0.199796	6.21978	0.0067158	0.0631918
Tb927.3.4460-1	0.2518	5.75841	0.00677256	0.063647
Tb927.10.12210-1	0.344116	5.38945	0.00682571	0.064067
Tb927.6.700-1	-0.509312	8.93146	0.00687193	0.0644211
Tb927.5.300-1	-0.323597	5.10455	0.00689358	0.0645443
Tb927.11.12910-1	0.350525	4.96284	0.00692489	0.0647576
Tb927.11.16770-1	0.198689	6.3878	0.0069416	0.0648339
Tb927.5.3690-1	0.327886	4.36954	0.006984	0.0651496
Tb927.11.13250-1	-0.267201	8.37812	0.0070146	0.0653547
Tb927.11.1170-1	0.192432	6.60207	0.00702991	0.065417
Tb927.8.500-1	3.22833	1.67233	0.00705877	0.0654784
Tb927.11.2300-1	-0.435065	7.81014	0.00706336	0.0654784
Tb927.7.210-1	0.43033	7.81464	0.00706795	0.0654784
Tb927.10.2770-1	-0.320357	4.67964	0.00707105	0.0654784
Tb927.11.14120-1	-0.219303	8.00361	0.00709955	0.0656622
Tb927.5.1210-1	-0.428029	9.96723	0.00716461	0.0661679
Tb927.9.10040-1	0.212227	5.59967	0.00717168	0.0661679
Tb927.7.1920-1	-0.271128	7.13271	0.00719248	0.0662709
Tb927.11.13210-1	0.177024	5.62642	0.00720831	0.0662709
Tb927.11.16680-1	0.24245	6.0917	0.00720906	0.0662709
Tb927.7.330-1	0.22808	5.85927	0.00723011	0.0663263
Tb927.11.8900-1	0.281597	4.84508	0.00723258	0.0663263
Tb927.4.1960-1	0.253049	6.24064	0.00724227	0.066335
Tb927.11.17830-1	0.615495	1.15383	0.00725224	0.0663387
Tb927.9.1880-1	-0.185527	7.94392	0.00726132	0.0663387
Tb927.11.18680-1	-0.354764	7.72182	0.00726892	0.0663387
Tb927.7.2190-1	-0.242139	9.14133	0.00729611	0.0665069
Tb927.7.5510-1	0.276644	5.56252	0.00732732	0.0667112
Tb927.9.11760-1	0.225614	5.34622	0.00735633	0.0668544
Tb927.4.1080-1	-0.264042	8.6243	0.0073672	0.0668544
Tb927.11.16200-1	0.47706	6.09233	0.00736949	0.0668544
Tb927.9.9370-1	0.325356	3.75705	0.00742419	0.0672701
Tb927.3.1120-1	-0.318606	8.84461	0.0074408	0.0673401
Tb927.11.8990-1	0.397931	5.93683	0.00753032	0.068069
Tb927.6.4670-1	-0.269973	8.4689	0.00754556	0.0681256
Tb927.11.16310-1	0.368145	6.45695	0.00761949	0.0686872
Tb927.11.4760-1	0.436283	4.21161	0.00762587	0.0686872
Tb927.5.600-1	-0.367251	6.37313	0.0077002	0.0691996
Tb927.11.12790-1	-0.401948	3.79412	0.00770102	0.0691996
Tb927.10.7520-1	0.234564	6.12319	0.00772447	0.0693283
Tb927.10.9960-1	0.252505	4.86343	0.00780373	0.0699568
Tb927.7.3790-1	0.20765	6.35427	0.00783132	0.0700691
Tb927.11.4460-1	-0.397817	9.15103	0.00783473	0.0700691
Tb927.11.7390-1	0.455489	5.45206	0.00785126	0.0701342
Tb927.10.5800-1	0.237436	5.01985	0.00791224	0.0705958
Tb927.8.2050-1	-0.171419	7.40763	0.0079476	0.0707463
Tb927.2.3930-1	0.292854	5.91984	0.00794777	0.0707463
Tb927.9.11230-1	-0.654443	7.0808	0.00797306	0.0708882
Tb927.11.6980-1	0.255905	6.87743	0.00800911	0.070919
Tb927.10.1930-1	0.30464	5.81301	0.00801083	0.070919
Tb927.5.580-1	-0.335041	6.45618	0.00801991	0.070919
Tb927.8.7730-1	0.411104	5.21531	0.00802822	0.070919
Tb927.4.4390-1	0.238944	5.1487	0.00802985	0.070919
Tb927.10.13600-1	0.251556	5.22576	0.00803262	0.070919
Tb927.3.1880-1	0.154107	6.63655	0.00804338	0.0709314
Tb927.11.970-1	0.338492	4.94288	0.00806984	0.0710821
Tb927.9.6920-1	-0.18589	7.64673	0.00808354	0.0711201
Tb927.5.3790-1	-0.381254	5.78832	0.0081472	0.0715971
Tb927.10.5840-1	-0.321755	9.48625	0.00817842	0.0717884
Tb927.8.1330-1	-0.213348	8.62736	0.00821124	0.0719931
Tb927.5.2780-1	-0.264441	6.79093	0.0082502	0.0722297
Tb927.11.8090-1	-0.26395	5.97586	0.00826428	0.0722297
Tb927.9.14130-1	-0.151574	7.08298	0.0082668	0.0722297
Tb927.6.3350-1	0.297747	5.76271	0.00829656	0.0724063
Tb927.10.15770-1	0.177235	6.03952	0.00831046	0.0724389
Tb927.8.2340-1	0.402896	4.55488	0.0083194	0.0724389
Tb927.4.1650-1	0.167074	7.0266	0.008348	0.0725931
Tb927.10.13820-1	0.23867	5.90274	0.00835625	0.0725931
Tb927.11.6760-1	0.255796	5.96908	0.00837195	0.0726463
Tb927.11.7020-1	-0.219448	8.19743	0.00843632	0.0730736
Tb927.3.4290-1	-0.219263	4.92808	0.00844046	0.0730736
Tb927.7.2040-1	0.281456	4.53073	0.00846083	0.073116
Tb927.1.3310-1	-0.26257	7.10157	0.00846464	0.073116
Tb927.7.860-1	0.300046	5.8069	0.008495	0.0732948
Tb927.6.850-1	-0.325225	5.68166	0.00851728	0.0734035
Tb927.10.5500-1	0.302018	6.40199	0.00854608	0.073568
Tb927.7.2240-1	-0.435257	8.99105	0.00864215	0.0742561
Tb427.BES10.1	1.0123	3.69452	0.00864559	0.0742561
Tb927.3.3450-1	-0.416806	8.93919	0.00865842	0.0742822
Tb927.10.12480-1	0.233184	5.6135	0.00874465	0.0749372
Tb927.10.14500-1	-0.282905	8.20578	0.00875989	0.0749831
Tb927.11.9320-1	0.262603	4.71134	0.00884896	0.0755936
Tb927.10.14370-1	0.256766	5.18278	0.00885115	0.0755936
Tb927.4.4700-1	-0.219295	8.21305	0.0088783	0.0757402
Tb927.8.4030-1	0.400884	3.94766	0.00890297	0.0758653
Tb427.BES65.9	1.74582	2.26408	0.00896211	0.0762835
Tb927.4.3790-1	-0.198473	7.36982	0.0090234	0.0767191
Tb927.4.2450-1	-0.215509	8.88929	0.00907947	0.0771094
Tb927.10.4710-1	-0.193254	7.1605	0.00909771	0.0771779
Tb927.10.13990-1	0.23503	5.60476	0.00911153	0.0771877
Tb927.11.1580-1	0.142694	6.58042	0.00911922	0.0771877
Tb927.4.2080-1	-0.310412	8.66222	0.00918557	0.0776626
Tb927.11.8830-1	0.202008	7.11131	0.00922188	0.0778779
Tb927.10.4780-1	-0.18458	7.77775	0.00923157	0.0778779
Tb927.10.7120-1	-0.221883	7.23371	0.00929629	0.0783367
Tb927.5.4150-1	-0.222495	6.9207	0.00950409	0.0799989
Tb927.8.3390-1	0.18974	5.16743	0.00951822	0.080029
Tb927.4.440-1	0.42481	5.43333	0.00958041	0.0804627
Tb927.6.2900-1	-0.231764	7.03382	0.00962733	0.0806964
Tb927.11.11590-1	-0.428043	8.60647	0.00962951	0.0806964
Tb927.9.4660-1	0.203254	6.34565	0.00965708	0.0807556
Tb927.4.3850-1	-0.323849	6.05588	0.00965788	0.0807556
Tb927.10.8070-1	0.187688	6.95305	0.00968372	0.0808825
Tb927.7.900-1	-0.266575	7.83056	0.0097169	0.0810254
Tb927.7.5170-1	-0.201772	6.07511	0.0097222	0.0810254
Tb927.8.1560-1	-0.161698	7.10769	0.00981947	0.0815869
Tb927.8.5720-1	0.188072	6.30422	0.00982085	0.0815869
Tb927.11.2100-1	-0.152003	6.75247	0.00982184	0.0815869
Tb927.8.7530-1	0.162969	6.48623	0.00990882	0.0822194
Tb927.6.3310-1	0.224303	6.8185	0.00997943	0.0827148
Tb927.8.3450-1	-0.213677	6.42726	0.00999312	0.0827378
Tb927.9.11480-1	-0.221435	8.5173	0.0100415	0.0830477
Tb927.8.2840-1	0.248028	5.52875	0.0100696	0.0831895
Tb927.5.2720-1	-0.241535	7.54826	0.010089	0.0832586
Tb927.11.670-1	-0.212489	8.23865	0.0101297	0.083445
Tb927.4.1520-1	0.199958	5.28997	0.0101336	0.083445
Tb927.10.10670-1	0.266878	4.91334	0.0101505	0.0834937
Tb927.11.16150-1	-0.303012	6.22012	0.0102056	0.0838559
Tb927.8.620-1	0.195072	6.09782	0.0103146	0.0846601
Tb927.11.1590-1	0.194409	5.33246	0.0103377	0.0847054
Tb927.8.1260-1	-0.261953	5.05953	0.0103425	0.0847054
Tb927.11.10670-1	0.178619	6.71389	0.0104145	0.0851952
Tb927.9.13650-1	-0.241889	6.27603	0.0104247	0.0851952
Tb927.8.4140-1	0.181763	6.16525	0.0104723	0.0854915
Tb927.10.6980-1	0.223735	5.50085	0.0105591	0.0861078
Tb927.10.11410-1	0.200274	5.65393	0.0106718	0.0869335
Tb927.7.2060-1	0.403268	4.78784	0.0107067	0.0871238
Tb927.10.7320-1	0.219581	5.831	0.010732	0.0871273
Tb927.1.270-1	0.278928	3.86739	0.0107409	0.0871273
Tb927.11.4920-1	-0.212685	5.74544	0.0107446	0.0871273
Tb927.10.880-1	-0.267753	7.43647	0.0107531	0.0871273
Tb927.11.14240-1	0.223889	7.05342	0.010812	0.0875116
Tb927.7.2790-1	-0.174202	6.92046	0.0108286	0.0875526
Tb927.7.1680-1	0.241491	6.0643	0.0110417	0.0891805
Tb927.10.1630-1	-0.482961	7.51966	0.011063	0.0892146
Tb927.8.3610-1	0.193277	6.10848	0.0110766	0.0892146
Tb927.9.2320-1	0.270903	4.91224	0.0110812	0.0892146
Tb927.11.490-1	0.276773	4.61117	0.0110959	0.0892382
Tb927.10.14900-1	0.27452	5.81094	0.0111671	0.0896592
Tb927.8.8160-1	0.269372	6.22248	0.0111719	0.0896592
Tb927.7.3170-1	-0.154827	6.74649	0.0112171	0.0898868
Tb927.10.2730-1	-0.243809	7.63298	0.011224	0.0898868
Tb927.11.6280-1	0.206509	7.2965	0.0112563	0.0900505
Tb927.11.16810-1	-0.236899	7.29407	0.0114055	0.091148
Tb927.5.3460-1	-0.192843	6.06259	0.0114255	0.0912114
Tb927.6.2870-1	0.276541	5.81149	0.011438	0.0912149
Tb927.8.7960-1	-0.162033	6.46028	0.0114712	0.0912969
Tb927.7.3940-1	-0.194053	7.90531	0.0114723	0.0912969
Tb927.5.1090-1	-0.447484	9.07145	0.0115198	0.0915791
Tb927.9.720-1	0.315149	4.30383	0.0117181	0.0930578
Tb927.11.14140-1	-0.168433	7.36256	0.0117797	0.0934493
Tb927.7.4360-1	0.270306	6.51725	0.0118362	0.0937994
Tb927.10.4980-1	-0.398324	7.32433	0.0118733	0.0939948
Tb927.10.5580-1	0.185148	5.71808	0.0119206	0.0941984
Tb927.8.3800-1	-0.177014	7.05856	0.0119327	0.0941984
Tb927.1.3070-1	-0.332358	6.79371	0.0119363	0.0941984
Tb927.3.860-1	-0.279649	8.07281	0.0119688	0.0943006
Tb927.10.15000-1	-0.170225	7.17326	0.0119741	0.0943006
Tb427.BES51.5	0.401601	2.75224	0.0120197	0.0945613
Tb927.11.7060-1	0.36644	5.55236	0.0120581	0.0947657
Tb927.8.6660-1	-0.396867	9.24542	0.0122184	0.0959262
Tb927.1.4900-1	-0.393294	8.36308	0.0122727	0.0962524
Tb927.6.3100-1	-0.185186	8.47823	0.0123161	0.0964927
Tb927.9.1420-1	0.171807	6.21446	0.0125125	0.0979307
Tb927.5.2950-1	-0.278108	7.8709	0.0125572	0.0981796
Tb927.2.3620-1	0.152745	7.27452	0.0126682	0.0989174
Tb927.7.3340-1	0.197853	6.11563	0.0126885	0.0989174
Tb927.11.1730-1	-0.184552	6.23576	0.0126908	0.0989174
Tb927.3.5540-1	-0.159502	7.15513	0.0127043	0.0989216
Tb927.11.13190-1	-0.488604	8.60854	0.0127309	0.099027
Tb927.11.870-1	0.237885	6.35767	0.0127688	0.0992199
Tb927.7.2100-1	-0.20507	6.73839	0.0128124	0.099457
Tb927.10.13430-1	0.405662	5.83139	0.0128858	0.0999166
Tb927.7.300-1	-0.29461	8.05588	0.012898	0.0999166
Tb927.11.11620-1	0.272753	6.04574	0.0129153	0.0999484
Tb927.11.14880-1	-0.333417	8.60193	0.0129841	0.100208
Tb927.5.2760-1	-0.206916	5.52082	0.0129883	0.100208
Tb927.9.11490-1	-0.884159	2.01296	0.0129885	0.100208
Tb927.1.1990-1	0.275303	4.45547	0.0130658	0.100702
Tb927.4.2260-1	-0.217256	6.17603	0.013176	0.101448
Tb927.11.5440-1	-0.314195	8.53736	0.0132068	0.101582
Tb927.9.6440-1	0.232311	4.96411	0.0132614	0.101899
Tb927.11.2500-1	-0.229426	8.01177	0.0133805	0.10271
Tb927.11.16020-1	-0.318539	6.40825	0.0134152	0.102872
Tb927.10.13580-1	-0.266759	5.92	0.0134456	0.103002
Tb927.11.6790-1	-0.366341	7.67312	0.013467	0.103061
Tb927.5.520-1	-0.187452	6.98386	0.0134882	0.103119
Tb927.10.560-1	-0.219652	9.83443	0.0135174	0.103239
Tb927.11.9420-1	-0.258622	7.12929	0.0135563	0.103432
Tb927.9.10250-1	-0.526302	2.96144	0.0135957	0.10357
Tb927.10.15430-1	-0.141489	6.86061	0.0136018	0.10357
Tb927.7.610-1	0.266879	7.36018	0.0136459	0.103802
Tb927.8.910-1	-0.455953	3.53954	0.0136873	0.104007
Tb927.10.2510-1	0.18282	5.3044	0.0137004	0.104007
Tb927.7.3960-1	0.195976	5.41902	0.0138656	0.105157
Tb927.8.7600-1	0.204316	6.52502	0.0139296	0.105501
Tb927.11.11040-1	0.284737	4.41254	0.0139388	0.105501
Tb927.8.1510-1	-0.458362	7.96565	0.0139669	0.105504
Tb927.7.2470-1	0.169203	6.90691	0.0139671	0.105504
Tb927.11.11240-1	0.252411	5.72402	0.0139823	0.105514
Tb927.5.3510-1	-0.279275	7.79389	0.01406	0.105906
Tb927.3.2610-1	-0.230481	7.19663	0.0140622	0.105906
Tb927.3.5190-1	0.219742	5.80352	0.0141262	0.106283
Tb927.10.13620-1	0.162037	6.60905	0.0143462	0.107755
Tb927.11.15290-1	0.178402	5.65284	0.0143503	0.107755
Tb927.10.9820-1	-0.194843	5.39471	0.0143717	0.107809
Tb927.10.6240-1	0.199424	7.03686	0.014394	0.10787
Tb927.11.16590-1	0.194512	5.98877	0.0144385	0.108073
Tb927.11.8790-1	0.207905	5.94182	0.0144664	0.108073
Tb927.10.10680-1	0.247594	6.1995	0.0144678	0.108073
Tb927.8.680-1	0.276612	4.47534	0.0144816	0.108073
Tb927.3.3590-1	-0.192232	6.72965	0.014503	0.108073
Tb927.10.1940-1	-0.898185	1.9749	0.0145066	0.108073
Tb927.10.6600-1	-0.185685	5.77803	0.0145393	0.108169
Tb927.5.2140-1	-0.340737	7.37688	0.0145613	0.108169
Tb927.3.3460-1	0.21681	6.64968	0.0145624	0.108169
Tb927.9.2620-1	0.156776	6.98481	0.0147511	0.109464
Tb927.10.3730-1	0.193515	6.33838	0.0147676	0.10948
Tb927.2.2390-1	-0.226848	6.59152	0.0148518	0.109906
Tb927.11.7860-1	-0.207382	6.92172	0.0148542	0.109906
Tb927.10.12860-1	-0.157492	6.79141	0.0148806	0.109995
Tb927.11.12610-1	0.176006	5.97284	0.0148985	0.11002
Tb927.11.14570-1	0.174505	5.95942	0.0149305	0.110149
Tb927.10.5110-1	0.335503	5.68395	0.0149732	0.110351
Tb927.3.3000-1	-0.208546	7.84535	0.014987	0.110351
Tb927.10.12710-1	-0.272507	10.2758	0.0150139	0.110437
Tb927.11.8060-1	-0.189707	8.39674	0.0150278	0.110437
Tb927.11.8280-1	0.1744	5.68375	0.0150543	0.110471
Tb927.10.1230-1	-0.150372	7.5382	0.0150755	0.110471
Tb927.4.4670-1	-0.325423	5.69833	0.0150806	0.110471
Tb927.7.1600-1	0.219562	6.72801	0.0151034	0.110471
Tb927.11.2510-1	-0.248061	7.13525	0.0151053	0.110471
Tb927.10.13300-1	0.242298	5.39172	0.0151317	0.110558
Tb927.8.6010-1	0.228401	5.41122	0.0152115	0.111034
Tb927.11.8880-1	0.198803	5.97599	0.0152349	0.111098
mVSG1954	0.881748	3.34504	0.0154153	0.112305
Tb927.10.15170-1	-0.200078	7.25224	0.0154315	0.112315
Tb927.3.640-1	-0.262313	7.57074	0.0154929	0.112654
Tb927.8.2600-1	-0.405029	6.82465	0.0155822	0.113195
Tb927.4.2740-1	-0.257515	8.35702	0.01561	0.113289
Tb927.11.6670-1	-0.236023	7.13314	0.0156361	0.113369
Tb927.8.3360-1	0.206978	5.08175	0.0156854	0.113526
Tb927.11.8260-1	-0.26679	7.59292	0.0156876	0.113526
Tb927.1.570-1	0.187626	6.46184	0.0157094	0.113572
Tb927.3.3070-1	-0.177691	5.89722	0.015724	0.113572
Tb927.8.1610-1	-0.652906	2.72651	0.0157967	0.113989
Tb927.11.4360-1	-0.235038	6.97265	0.015819	0.11403
Tb927.6.1560-1	0.176166	6.51363	0.0158325	0.11403
Tb927.4.360-1	-0.344887	7.38771	0.0158526	0.114063
Tb927.11.3380-1	-0.244824	7.63951	0.0158805	0.114063
Tb927.8.4380-1	-0.263082	5.92612	0.0158955	0.114063
Tb927.6.3320-1	0.345238	5.13038	0.0158972	0.114063
Tb927.10.15910-1	-0.51789	4.5684	0.0160803	0.115267
Tb927.7.5780-1	0.500299	3.54773	0.0161105	0.115375
Tb927.11.16920-1	-0.189621	5.96302	0.0162791	0.116473
Tb927.9.4550-1	0.32076	3.26065	0.0163761	0.117056
Tb927.5.1760-1	-0.341876	7.47348	0.0164294	0.117327
Tb927.10.9250-1	-0.240088	7.66336	0.0164574	0.117416
Tb927.10.2030-1	0.182276	6.43575	0.0164783	0.117454
Tb927.3.1410-1	0.30291	6.7369	0.0165243	0.117671
Tb927.6.5070-1	-0.235729	9.33067	0.0166292	0.118292
Tb927.11.15590-1	0.218606	5.85888	0.0166494	0.118292
Tb927.9.5320-1	-0.480597	7.8652	0.0166594	0.118292
Tb927.3.4190-1	-0.322852	7.82936	0.0166738	0.118292
Tb927.11.5070-1	-0.192167	7.72414	0.0168298	0.119287
Tb927.11.5960-1	-0.364374	7.59301	0.0168884	0.119591
Tb927.11.4480-1	-0.193547	8.02332	0.0169166	0.119679
Tb927.3.3960-1	0.223351	5.37956	0.017003	0.120078
Tb927.10.4070-1	0.203987	5.85796	0.0170048	0.120078
Tb927.10.14030-1	-0.262999	8.68959	0.0170626	0.120374
Tb927.3.2420-1	-0.31622	7.0076	0.0170875	0.120439
Tb927.9.12320-1	-0.295965	7.62048	0.0172146	0.121222
Tb927.8.7150-1	0.299435	5.98291	0.0172502	0.121359
Tb927.11.9510-1	0.318264	6.23749	0.0172666	0.121363
Tb927.8.6430-1	-0.259727	7.04257	0.0173262	0.121519
Tb927.10.11690-1	0.175674	6.28769	0.0173312	0.121519
Tb927.11.610-1	-0.151197	6.61939	0.0173369	0.121519
Tb927.11.12120-1	-0.606844	5.58553	0.0173698	0.121551
Tb927.11.14640-1	0.219946	6.32054	0.0173735	0.121551
Tb927.3.2900-1	-0.374174	8.1481	0.0174337	0.121859
Tb927.10.11220-1	0.477491	6.76792	0.0175238	0.122376
Tb927.11.9820-1	0.159861	6.76867	0.0175557	0.122486
Tb927.9.2260-1	0.212424	7.0526	0.0176638	0.123127
Tb927.8.850-1	0.251471	6.18196	0.0176942	0.123226
Tb927.3.4230-1	-0.216418	8.74032	0.0177771	0.12369
Tb927.11.15720-1	0.371463	3.67547	0.0180214	0.125274
Tb927.5.1200-1	0.17488	6.89651	0.0180493	0.125353
Tb927.10.5260-1	-0.2737	4.68015	0.0181021	0.125548
Tb927.5.2320-1	-0.269499	8.68713	0.0181104	0.125548
Tb927.11.11320-1	-0.176533	6.43686	0.0182826	0.126602
Tb927.11.12940-1	-0.183469	7.41062	0.0182959	0.126602
Tb927.10.6500-1	-0.236521	6.52862	0.0183287	0.126662
Tb927.10.1130-1	-0.144906	6.24602	0.0183379	0.126662
Tb927.11.3070-1	-0.310206	7.44374	0.0183641	0.126727
Tb927.11.15580-1	0.247469	6.3377	0.0183829	0.126742
Tb927.8.1370-1	-0.314388	4.43089	0.0185871	0.127999
Tb927.7.590-1	0.180105	6.26209	0.018599	0.127999
Tb927.11.1070-1	-0.232503	7.99425	0.0186703	0.128373
Tb927.3.1590-1	-0.295382	7.26823	0.0187659	0.128914
Tb427.BES129.7	0.851326	4.07785	0.0188924	0.129665
Tb927.5.4460-1	-0.158577	7.04379	0.0189137	0.129678
Tb927.11.6860-1	-0.262479	6.94048	0.0189284	0.129678
Tb927.11.1650-1	-0.201642	5.71905	0.0190333	0.130164
Tb927.10.2830-1	0.296287	4.98313	0.0190338	0.130164
Tb927.11.4190-1	-0.315075	6.51957	0.0190801	0.130364
Tb927.11.8910-1	0.202168	5.76444	0.0191028	0.130401
Tb927.7.3180-1	-0.225046	8.54505	0.0191239	0.130428
Tb927.11.9570-1	0.17052	6.65142	0.0191557	0.130527
Tb927.11.13610-1	0.340874	6.13064	0.0192448	0.131006
Tb927.4.4720-1	0.286287	5.49263	0.0192606	0.131006
Tb927.11.13370-1	0.219015	5.30748	0.0193688	0.131624
Tb927.10.11500-1	0.207992	4.44496	0.0193925	0.131667
Tb927.4.530-1	-0.17882	6.76856	0.0194176	0.131681
Tb927.8.3400-1	0.181301	5.16154	0.0194291	0.131681
Tb927.9.11380-1	-0.198774	7.25012	0.0194589	0.131721
Tb927.6.4000-1	-0.231977	8.12588	0.0194699	0.131721
Tb927.2.4020-1	0.215127	6.51428	0.0194931	0.131761
Tb927.11.7900-1	-0.228865	8.18974	0.0195764	0.132089
Tb927.10.860-1	0.362951	3.6873	0.0195765	0.132089
Tb927.7.6990-1	0.299691	6.30662	0.0197115	0.132882
Tb927.4.2040-1	-0.262579	9.37146	0.0197388	0.132948
Tb427.BES40.21	1.21383	4.22534	0.0198655	0.133682
Tb927.6.1770-1	-0.223094	8.1707	0.0198938	0.13371
Tb927.10.15630-1	0.5551	4.1114	0.0199049	0.13371
Tb927.4.2240-1	0.175562	7.16563	0.0199531	0.133916
Tb927.3.4430-1	0.187307	6.56506	0.0199829	0.133996
Tb927.3.1260-1	0.236111	5.37208	0.0200193	0.134122
Tb927.9.12980-1	-0.210954	7.76574	0.0201024	0.13456
Tb927.8.8150-1	-0.329899	7.14833	0.0201592	0.134821
Tb927.3.3640-1	0.192298	6.28187	0.0202353	0.135119
Tb927.4.5190-1	0.24762	4.74146	0.0202409	0.135119
Tb927.10.7920-1	0.2388	4.48607	0.0202572	0.135119
Tb927.11.4050-1	0.22988	4.57898	0.0202927	0.13512
Tb927.4.830-1	0.412753	3.90933	0.020294	0.13512
Tb927.8.5510-1	-0.241518	6.63753	0.0203213	0.13512
Tb927.9.1790-1	0.247043	5.50951	0.0203486	0.13512
Tb927.3.3300-1	-0.412172	8.73667	0.0203811	0.13512
Tb427.BES28.5	0.267264	5.54945	0.0203855	0.13512
Tb927.2.4930-1	-0.173146	6.06033	0.0203971	0.13512
Tb427.BES40.18	1.60345	2.25863	0.0203999	0.13512
Tb927.11.16570-1	0.16033	5.94735	0.0204341	0.135159
Tb927.10.8900-1	-0.233053	6.53174	0.0204413	0.135159
Tb927.2.1800-1	-0.206139	7.99427	0.0205203	0.135482
Tb927.3.3690-1	-0.178242	8.56252	0.020526	0.135482
Tb927.7.270-1	-0.25391	6.12283	0.0206138	0.135783
Tb927.5.1700-1	-0.35195	7.14486	0.0206225	0.135783
Tb927.1.4650-1	-0.553442	7.40455	0.0206253	0.135783
Tb927.8.1650-1	0.591019	4.40733	0.0206452	0.135796
Tb927.11.1320-1	0.235094	6.01603	0.0208379	0.136945
Tb927.11.7100-1	-0.17782	5.9154	0.0209109	0.137275
Tb427.BES40.22	-0.237732	17.1182	0.0209243	0.137275
Tb927.11.16140-1	-0.162586	7.04919	0.0209652	0.137425
Tb927.11.6090-1	-0.33291	2.8733	0.0210896	0.137962
Tb927.9.11220-1	-0.205309	6.23186	0.0210955	0.137962
Tb927.8.2760-1	0.274094	5.18728	0.0211019	0.137962
Tb927.11.2170-1	0.183889	6.01256	0.0211506	0.138162
Tb927.10.480-1	0.456971	3.39215	0.0211777	0.13822
Tb927.4.4080-1	0.290407	3.5777	0.0212063	0.138288
Tb927.11.14690-1	0.219355	6.07795	0.0213989	0.139393
Tb927.9.9940-1	-0.245041	7.29892	0.0214271	0.139393
Tb927.6.4570-1	0.418561	5.19678	0.0214309	0.139393
Tb927.11.15250-1	0.154743	6.88358	0.0214897	0.139514
Tb927.7.5610-1	0.158505	7.06073	0.0215052	0.139514
Tb427.BES126.1	1.4347	3.42126	0.0215249	0.139514
Tb927.2.3990-1	0.177128	7.04659	0.0215348	0.139514
Tb927.9.11270-1	-0.348757	9.76498	0.0215415	0.139514
Tb927.8.5880-1	-0.244024	7.33319	0.0216473	0.139639
Tb927.9.10890-1	-0.218046	6.14645	0.0216682	0.139639
Tb927.11.7380-1	-0.4055	8.97131	0.0216734	0.139639
Tb927.11.10600-1	0.183084	5.81787	0.0216942	0.139639
Tb927.7.710-1	-0.358838	9.20264	0.0217042	0.139639
Tb927.4.4130-1	-0.181625	6.05488	0.0217052	0.139639
Tb927.11.5280-1	0.187422	7.21445	0.0217055	0.139639
Tb927.10.2320-1	-0.149589	6.3275	0.0217081	0.139639
Tb927.4.4810-1	0.157674	6.08808	0.021831	0.14031
Tb927.9.15260-1	0.17298	5.8264	0.0219371	0.140873
Tb927.6.4370-1	-0.322216	8.53771	0.0219777	0.141014
Tb927.9.10640-1	0.15431	6.8479	0.0220462	0.141241
Tb927.4.3930-1	-0.242243	7.48142	0.0220516	0.141241
Tb927.9.10150-1	0.15945	6.61832	0.0220689	0.141241
Tb927.11.15950-1	-0.356176	7.74866	0.0221816	0.141787
Tb927.11.720-1	-0.273509	8.48986	0.0221917	0.141787
Tb927.6.1930-1	-0.146358	6.55833	0.0222364	0.141954
Tb927.10.7820-1	-1.17087	0.754778	0.0223165	0.14227
Tb927.4.3980-1	-0.290592	7.34353	0.0223234	0.14227
Tb927.9.15190-1	-0.263785	6.15462	0.0224538	0.142946
Tb927.11.1160-1	0.16716	7.24876	0.0224796	0.142946
Tb927.7.5290-1	0.183544	6.63104	0.0224862	0.142946
Tb927.8.3500-1	-0.306159	4.13172	0.0225423	0.143145
Tb927.1.3320-1	0.569582	3.04938	0.0225652	0.143145
Tb927.3.5580-1	-0.198547	7.39975	0.0225779	0.143145
Tb927.10.3470-1	-0.268349	7.30871	0.0225929	0.143145
Tb927.10.15470-1	0.607911	2.59466	0.0226725	0.143321
Tb927.1.4890-1	0.32937	5.11574	0.0226924	0.143321
Tb927.11.9860-1	-0.366801	9.15041	0.022697	0.143321
Tb927.10.7370-1	0.216969	5.76455	0.0227208	0.143321
Tb927.8.3640-1	0.178239	6.38251	0.0227272	0.143321
Tb927.11.14170-1	0.220837	6.73721	0.0227666	0.143321
Tb927.11.9480-1	0.205628	5.58956	0.022796	0.143321
Tb927.11.5220-1	-0.146565	7.7471	0.0227973	0.143321
Tb927.3.2000-1	0.18185	5.35209	0.022803	0.143321
Tb927.11.3320-1	0.207479	5.89216	0.0228337	0.143321
Tb927.11.1200-1	-0.142472	6.32711	0.0228438	0.143321
Tb927.8.5990-1	-0.192646	6.42284	0.0228587	0.143321
Tb927.11.1710-1	-0.307675	7.97749	0.0228664	0.143321
Tb927.11.13570-1	-0.415146	6.84429	0.0229103	0.143478
Tb927.8.840-1	0.218077	7.03564	0.0230207	0.144051
Tb927.11.16170-1	-0.598212	3.80817	0.0231279	0.144566
Tb927.7.5790-1	-0.264129	8.16387	0.0231413	0.144566
Tb927.4.5110-1	-0.142944	7.14555	0.0233145	0.145529
Tb927.8.6680-1	0.305768	5.14953	0.0233448	0.145598
Tb927.8.760-1	-0.330493	8.67938	0.0233877	0.145745
Tb927.11.4840-1	-0.341286	5.8559	0.0234803	0.146203
Tb927.10.11400-1	0.259595	5.92603	0.0236613	0.147209
Tb927.4.4940-1	0.310762	5.75182	0.0236914	0.147275
Tb927.10.2700-1	-0.308403	6.84038	0.0237761	0.147552
Tb927.11.2350-1	0.304963	4.85316	0.0237802	0.147552
Tb927.11.16400-1	-0.203201	7.66231	0.0238091	0.147552
Tb927.10.7590-1	0.183717	6.29548	0.0238138	0.147552
Tb927.9.1350-1	-0.177119	7.27585	0.0239249	0.14812
Tb927.11.15460-1	-0.2422	7.10038	0.0239711	0.148285
Tb927.8.580-1	0.223347	5.64326	0.0239934	0.148302
Tb927.11.1680-1	-0.191453	7.93646	0.0240163	0.148322
Tb927.3.5050-1	-0.185768	11.364	0.0241354	0.148936
Tb927.7.7110-1	-0.197821	5.57362	0.024232	0.149411
Tb427.BES122.3	0.28486	4.4433	0.0242864	0.149577
Tb927.3.2930-1	0.424725	3.59276	0.0242985	0.149577
Tb927.11.10210-1	0.16406	6.9658	0.0245676	0.151112
Tb927.9.10080-1	0.258622	5.12158	0.024647	0.151394
Tb927.10.4890-1	-0.149648	7.02918	0.0246534	0.151394
Tb927.3.1670-1	-0.146461	7.22553	0.0246921	0.151509
Tb927.8.5090-1	-0.469737	7.96947	0.0247578	0.151789
Tb927.11.13420-1	0.164618	5.4239	0.0248329	0.151908
Tb927.1.2320-1	0.185557	5.66912	0.0248341	0.151908
Tb927.11.16580-1	0.151855	6.51938	0.0248384	0.151908
Tb927.8.6460-1	0.269296	5.44497	0.0248572	0.151908
Tb927.5.1460-1	-0.235522	8.93367	0.0250352	0.152788
Tb927.9.9840-1	-0.272777	6.66442	0.0250416	0.152788
Tb927.5.2570-1	-0.53088	6.85195	0.0250918	0.152971
Tb927.3.3390-1	0.207014	5.5538	0.0251638	0.153287
Tb927.8.4580-1	-0.219991	7.89939	0.025209	0.153439
Tb927.5.3120-1	-0.209095	7.33818	0.0252858	0.153783
Tb927.1.2420-1	0.263473	5.09193	0.025317	0.15385
Tb927.10.420-1	0.137042	7.01279	0.0253568	0.153891
Tb927.10.2300-1	0.234422	5.65867	0.0253643	0.153891
Tb927.9.5380-1	0.180216	6.62668	0.0254882	0.154487
Tb927.5.920-1	0.235949	6.54658	0.025522	0.154487
Tb927.10.4560-1	-0.488623	9.11027	0.025538	0.154487
Tb927.10.12890-1	-0.300941	9.36936	0.0255577	0.154487
Tb927.1.1370-1	-0.910912	2.83309	0.0255645	0.154487
Tb927.5.3290-1	-0.220902	6.33513	0.0255998	0.154577
Tb927.10.9730-1	0.228216	7.19945	0.0256807	0.154926
Tb927.10.15520-1	-0.29158	7.25653	0.0257034	0.154926
Tb927.4.4170-1	0.190708	4.79225	0.0257188	0.154926
Tb927.10.14920-1	-0.293452	7.95761	0.0257709	0.155015
Tb927.9.15000-1	-0.264684	6.53119	0.0257745	0.155015
Tb927.4.930-1	0.177748	5.20452	0.0258623	0.15542
Tb927.4.1430-1	0.172907	6.90998	0.0258931	0.155482
Tb927.11.14930-1	-0.162023	7.08904	0.0259687	0.155812
Tb927.10.12430-1	-0.268626	7.01928	0.0261284	0.156646
Tb927.7.6590-1	0.306995	7.16087	0.0262191	0.157066
Tb927.11.11630-1	0.223701	5.31685	0.0262854	0.157339
Tb927.11.12270-1	0.17249	6.21234	0.0264357	0.158022
Tb927.6.2760-1	-0.163254	6.48452	0.0264586	0.158022
Tb927.10.14890-1	-0.188146	6.77797	0.026462	0.158022
Tb927.1.4010-1	-0.248259	5.77126	0.0267271	0.159362
Tb927.10.1830-1	0.210199	5.11586	0.02674	0.159362
Tb927.9.10960-1	-0.165364	6.70988	0.0267494	0.159362
Tb927.8.3010-1	-0.203391	6.95778	0.0267759	0.159395
Tb927.10.9870-1	-0.166286	5.55094	0.0268737	0.159851
Tb927.10.3490-1	-0.147269	7.40831	0.026895	0.159852
Tb927.11.340-1	-0.18095	6.55483	0.0270517	0.160658
Tb927.9.9420-1	0.221648	5.79354	0.0271413	0.160995
Tb927.9.8700-1	0.176714	6.45542	0.0271511	0.160995
Tb927.8.2570-1	-0.158166	7.34634	0.0271721	0.160995
Tb927.11.9560-1	0.158143	6.32218	0.0272947	0.161595
Tb927.10.7310-1	0.168171	6.50209	0.0273297	0.161676
Tb927.5.900-1	-0.433701	7.34751	0.027412	0.162036
Tb927.10.14290-1	0.263619	5.16602	0.0274781	0.1623
Tb927.8.4210-1	-0.206802	6.12079	0.0275494	0.162352
Tb927.4.790-1	-0.163012	5.50254	0.0275687	0.162352
Tb927.7.2700-1	-0.267836	7.10624	0.0275712	0.162352
Tb927.5.3760-1	0.232944	4.94265	0.0275724	0.162352
Tb927.8.5470-1	-0.232648	6.89708	0.0276245	0.162414
Tb927.9.11940-1	-0.246379	5.81626	0.0276259	0.162414
Tb927.10.12540-1	0.26013	5.8281	0.0277287	0.162893
Tb927.5.1040-1	-0.340832	5.12782	0.027803	0.163133
Tb927.10.2000-1	0.139873	6.58697	0.0278127	0.163133
Tb927.5.3660-1	0.150773	6.68931	0.0279961	0.164082
Tb927.8.1150-1	-0.159807	7.20967	0.0280322	0.164167
Tb427.BES15.8	0.367298	3.31462	0.0281515	0.164636
Tb927.3.990-1	-0.168916	6.77691	0.0281557	0.164636
Tb927.3.3150-1	0.168305	5.89731	0.0282431	0.16502
Tb927.3.3990-1	0.25173	6.04269	0.0283034	0.165245
Tb927.9.15650-1	-0.146605	6.61478	0.0283285	0.165264
Tb927.9.9080-1	-0.17703	5.68155	0.0283758	0.165413
Tb927.11.10940-1	-0.445767	5.35923	0.0284078	0.165472
Tb927.11.12850-1	-0.295458	8.82381	0.0285126	0.165955
Tb927.1.1850-1	0.298346	5.53554	0.0286132	0.166201
Tb927.8.1990-1	-0.252449	9.28659	0.0286176	0.166201
Tb927.11.16740-1	-0.19491	7.89489	0.0286205	0.166201
Tb927.10.15460-1	0.205189	5.2975	0.0286658	0.166225
Tb927.5.2610-1	0.216266	5.49014	0.0286714	0.166225
Tb927.11.6870-1	-0.378487	7.98689	0.0286905	0.166225
Tb927.10.5530-1	0.176962	6.1617	0.0292008	0.168977
Tb927.4.1460-1	0.155108	6.76023	0.0292588	0.168977
Tb927.5.2590-1	0.260858	5.18951	0.0292627	0.168977
Tb927.10.12030-1	-0.410047	4.61041	0.0292769	0.168977
Tb927.3.3440-1	0.175213	5.68529	0.0292769	0.168977
Tb927.8.3140-1	0.149361	6.08505	0.0293236	0.169118
Tb927.7.6580-1	0.281009	7.08531	0.0294336	0.169624
Tb927.10.7300-1	-0.223481	6.70418	0.0295225	0.170006
Tb927.9.1390-1	-0.338493	5.48148	0.0295508	0.170041
Tb927.11.5780-1	0.158406	7.09373	0.0297165	0.170864
Tb927.9.8250-1	0.140618	6.68469	0.0297926	0.170989
Tb927.11.6390-1	-0.25848	6.94903	0.0297949	0.170989
Tb927.6.4490-1	-0.226822	5.9942	0.0298058	0.170989
Tb927.11.5030-1	-0.181959	6.0095	0.0298446	0.171082
Tb927.6.3260-1	0.344665	5.40432	0.029993	0.171803
Tb927.9.8000-1	-0.473231	8.77765	0.0301965	0.172838
Tb927.3.3670-1	-0.237489	6.63862	0.0302767	0.173166
Tb927.11.8410-1	0.137312	6.78307	0.0303423	0.173411
Tb927.5.1350-1	-0.264872	6.61968	0.0304439	0.173663
Tb927.10.2810-1	-0.169099	7.37507	0.0304452	0.173663
Tb927.5.4580-1	-0.496406	4.04778	0.0304551	0.173663
Tb927.10.8570-1	0.136933	7.07525	0.0304786	0.173666
Tb927.10.3520-1	-0.158444	7.36157	0.0305981	0.174216
Tb927.7.1120-1	-0.171563	7.22581	0.0306667	0.174476
Tb927.6.1130-1	0.169488	6.2277	0.0307324	0.17463
Tb927.11.6230-1	-0.321129	9.42811	0.0307399	0.17463
Tb927.11.5180-1	-0.129164	6.79459	0.0308295	0.175008
Tb927.10.13560-1	0.270812	4.43938	0.0308962	0.175256
Tb927.8.6530-1	0.218479	5.44095	0.0310473	0.175981
Tb927.5.2010-1	-0.225794	6.69525	0.0311404	0.176377
Tb927.2.2490-1	-0.253334	7.16448	0.0311898	0.176525
Tb927.9.3850-1	-0.207929	5.50295	0.0313069	0.176914
Tb927.9.12680-1	0.33262	5.60339	0.0313235	0.176914
Tb927.11.5330-1	0.151663	6.62184	0.0313286	0.176914
Tb927.11.5800-1	0.21791	6.6402	0.0313724	0.17703
Tb927.10.3160-1	-0.333576	5.32317	0.0314526	0.17735
Tb927.11.2120-1	-0.269023	7.16407	0.0315574	0.177676
Tb927.8.1270-1	-0.314369	6.48834	0.0315898	0.177676
Tb927.2.1250-1	0.209013	5.10793	0.031603	0.177676
Tb927.7.7130-1	-0.235686	7.31567	0.031604	0.177676
Tb927.1.4830-1	-0.343288	5.87833	0.0316404	0.177749
Tb927.11.9540-1	-0.138519	6.40035	0.0317262	0.178099
Tb927.10.1360-1	0.283002	4.01933	0.0317901	0.17831
Tb927.11.6360-1	-0.352541	6.33592	0.0318108	0.17831
Tb927.8.5420-1	0.183982	5.49182	0.0319893	0.179178
Tb927.9.7200-1	0.188549	6.10552	0.0320224	0.179231
Tb927.5.2300-1	0.178578	7.39795	0.0323332	0.180773
Tb927.7.5840-1	-0.182256	6.66389	0.0323455	0.180773
Tb927.5.1130-1	-0.274575	6.1232	0.0325797	0.181813
Tb927.11.11350-1	-0.153622	7.87062	0.0325797	0.181813
Tb927.4.1020-1	-0.138083	7.55656	0.0326374	0.181874
Tb927.11.2360-1	-0.229272	7.94617	0.0326385	0.181874
Tb927.6.4260-1	-0.154813	7.6601	0.0326722	0.181928
Tb927.10.14910-1	0.146178	7.35187	0.0327164	0.182041
Tb927.9.11310-1	-0.162075	7.67009	0.0327628	0.182165
Tb927.6.3840-1	-0.248544	8.72989	0.032848	0.182505
Tb927.5.310-1	-0.418256	5.90254	0.0329929	0.183176
Tb927.9.12750-1	0.200579	6.13375	0.033023	0.183209
Tb927.7.1000-1	0.166223	6.85941	0.0330713	0.183259
Tb927.4.1730-1	0.196418	5.10807	0.0330804	0.183259
Tb927.11.16280-1	-0.184937	9.487	0.0331452	0.183484
Tb927.11.13460-1	0.151972	6.60533	0.0332835	0.184115
Tb927.3.3930-1	0.308342	5.24553	0.0335675	0.185538
Tb927.10.7610-1	-0.247938	7.98676	0.0335897	0.185538
Tb927.1.2330-1	-0.514362	3.06172	0.0338414	0.186793
Tb927.2.2220-1	0.191441	5.003	0.0339259	0.18701
Tb927.10.4110-1	-0.22227	8.87182	0.0339301	0.18701
Tb927.7.700-1	-0.140923	6.33644	0.033987	0.187187
Tb927.7.6920-1	0.154379	6.43441	0.0340573	0.187439
Tb927.10.14190-1	0.210814	6.44724	0.0342432	0.188325
Tb927.10.12220-1	0.199403	5.54933	0.0342853	0.188366
Tb927.3.5130-1	-0.162099	6.27781	0.0343002	0.188366
Tb927.7.530-1	0.245286	6.64887	0.0344516	0.18906
Tb927.11.14950-1	-0.282613	8.56427	0.0345022	0.189201
Tb927.6.710-1	0.208096	5.03094	0.0345362	0.189251
Tb927.11.9390-1	0.238595	5.24393	0.0345809	0.189359
Tb927.10.10390-1	-0.236429	8.5178	0.0348632	0.190677
Tb927.9.8070-1	-0.228231	6.09104	0.034872	0.190677
Tb927.7.2410-1	0.123525	6.76666	0.0349256	0.190792
Tb927.11.13130-1	-0.208178	8.00467	0.0349433	0.190792
Tb927.5.3530-1	0.285588	4.56498	0.0350585	0.191283
Tb927.10.7620-1	-0.13555	7.65227	0.0351043	0.191332
Tb927.4.2180-1	-0.236834	10.1718	0.0351224	0.191332
Tb927.8.6470-1	0.166	6.43528	0.035161	0.191332
Tb927.4.5130-1	-0.20513	5.28476	0.0351684	0.191332
Tb927.9.14440-1	0.178384	5.6522	0.0353051	0.191938
Tb927.10.8130-1	0.146921	6.01762	0.0354111	0.192376
Tb927.11.8460-1	0.159679	6.44499	0.0355537	0.193013
Tb927.11.9050-1	0.132154	6.65224	0.0357766	0.19399
Tb927.2.3440-1	-0.192731	6.16692	0.0357849	0.19399
Tb927.9.3440-1	-0.149961	6.98876	0.0358825	0.194381
Tb927.4.570-1	0.184791	6.18098	0.0361469	0.195462
Tb927.11.13220-1	0.197801	7.14281	0.0361501	0.195462
Tb927.11.4180-1	-0.408597	7.06441	0.0361703	0.195462
Tb927.11.15370-1	-0.537749	8.33681	0.0362066	0.195462
Tb927.3.3580-1	-0.214509	9.28306	0.036211	0.195462
Tb927.6.1690-1	0.260231	5.6195	0.0363399	0.196018
Tb927.9.8180-1	-0.186755	7.06618	0.0363887	0.196043
Tb927.10.12490-1	0.198895	7.37021	0.0364037	0.196043
Tb927.1.4400-1	0.146013	5.78	0.036422	0.196043
Tb927.7.3500-1	-0.142391	6.73576	0.0365206	0.196277
Tb927.10.5950-1	-0.143115	5.70055	0.0365316	0.196277
Tb927.4.710-1	-0.417618	3.50345	0.0365432	0.196277
Tb927.2.5180-1	-0.192851	6.47823	0.0367538	0.197269
Tb927.7.3220-1	-0.172767	5.68157	0.0367825	0.197277
Tb927.3.5410-1	0.27431	4.64923	0.0368073	0.197277
Tb927.8.6150-1	-0.197913	9.33594	0.0369313	0.197638
Tb927.4.590-1	-0.360002	8.51422	0.0369689	0.197638
Tb927.9.5410-1	-0.156141	6.15994	0.0369869	0.197638
Tb927.10.9780-1	-0.240267	6.76907	0.0369997	0.197638
Tb927.11.10390-1	0.253083	6.24943	0.0370253	0.197638
Tb927.5.3400-1	-0.470401	8.94138	0.0370479	0.197638
Tb927.4.3960-1	0.238917	4.8725	0.0370623	0.197638
Tb927.11.16000-1	0.167735	5.9468	0.0370836	0.197638
Tb927.9.10880-1	-0.223222	4.77761	0.0371247	0.197638
Tb927.7.360-1	0.314459	5.06704	0.0371353	0.197638
Tb927.2.4650-1	0.176865	5.65014	0.0371713	0.197691
Tb927.11.16420-1	0.156712	5.33418	0.0373606	0.198558
Tb927.11.2980-1	0.151951	5.44187	0.0373879	0.198564
Tb927.6.4730-1	0.152367	5.87621	0.0374747	0.19887
Tb927.9.11260-1	-0.290907	6.39992	0.0375228	0.19887
Tb927.5.3720-1	0.306834	4.29054	0.0375241	0.19887
Tb927.8.2090-1	0.290173	4.95276	0.0376183	0.19923
Tb927.7.4920-1	-0.160662	6.35696	0.0378483	0.200308
Tb927.10.9640-1	-0.219561	4.29385	0.0379163	0.200477
Tb927.9.11150-1	0.145884	6.83872	0.0379331	0.200477
Tb927.11.12420-1	-0.174597	5.7625	0.0380159	0.200775
Tb927.11.14850-1	-0.146538	6.23406	0.0382253	0.20174
Tb927.7.2210-1	-0.227521	5.37196	0.0382845	0.201833
Tb927.10.2960-1	0.167482	7.24376	0.0382961	0.201833
Tb927.11.12330-1	0.327769	4.2213	0.0383605	0.202032
Tb927.2.5910-1	-0.270846	8.98121	0.0385517	0.202844
Tb927.11.5860-1	0.27982	4.49207	0.0385681	0.202844
Tb927.3.4180-1	0.188398	5.93491	0.0386253	0.203003
Tb927.9.10190-1	0.138023	6.37941	0.038729	0.203391
Tb927.7.3770-1	0.139386	6.82489	0.0387527	0.203391
Tb927.11.14810-1	0.22005	5.7044	0.0389404	0.204019
Tb927.9.14070-1	0.115523	6.71747	0.0389981	0.204019
Tb927.11.7460-1	-0.31524	7.72551	0.0390018	0.204019
Tb927.11.6070-1	-0.118147	6.26183	0.0390524	0.204019
Tb927.6.2740-1	-0.221173	8.39409	0.0390843	0.204019
Tb927.11.13310-1	-0.183703	5.92191	0.0390923	0.204019
Tb927.8.1410-1	-0.334162	4.09015	0.0390926	0.204019
Tb927.10.14780-1	-0.217177	7.84838	0.0391004	0.204019
Tb927.9.12700-1	-0.252063	7.65049	0.0391143	0.204019
Tb927.3.2920-1	0.257468	5.06478	0.0391944	0.204296
Tb427.BES15.2	0.833119	4.09307	0.0392475	0.204411
Tb927.9.1410-1	0.170796	6.59116	0.0392704	0.204411
Tb927.7.1080-1	0.197817	6.3219	0.039317	0.204513
Tb927.8.6990-1	-0.663818	2.06392	0.0393471	0.20453
Tb927.8.4230-1	-0.13908	7.41517	0.0395556	0.205472
Tb927.9.14550-1	0.319917	5.69884	0.039622	0.205676
Tb927.3.2810-1	-0.168136	7.48582	0.0397844	0.206378
Tb927.7.4690-1	0.331389	3.28819	0.0398648	0.206479
Tb927.4.3420-1	0.187466	6.3813	0.039879	0.206479
Tb927.2.5220-1	0.125873	6.34897	0.0398855	0.206479
Tb927.5.830-1	-0.254316	6.43305	0.0401864	0.207895
Tb927.3.4550-1	0.227997	5.99102	0.0402186	0.207919
Tb927.10.1110-1	0.214338	7.03913	0.0402466	0.207923
Tb927.8.5450-1	-0.165645	8.48843	0.0403674	0.208268
Tb927.9.2350-1	0.288681	7.55746	0.0403808	0.208268
Tb927.10.14730-1	-0.204676	4.98792	0.0403959	0.208268
Tb927.9.12510-1	-0.366578	8.41607	0.0404573	0.208443
Tb927.11.2310-1	-0.155253	6.47187	0.0406083	0.209079
Tb927.10.3330-1	0.230437	6.0036	0.0407638	0.209737
Tb927.4.1120-1	-0.152325	7.29112	0.0409002	0.210296
Tb927.6.3180-1	0.221269	8.37799	0.0409705	0.210515
Tb927.6.1540-1	-0.160989	7.85548	0.0410368	0.210607
Tb927.10.3020-1	0.176638	7.6648	0.0410439	0.210607
Tb927.8.6710-1	0.171623	7.48067	0.041112	0.210814
Tb927.3.4080-1	0.173993	8.00909	0.0412788	0.211526
Tb927.11.11910-1	0.291143	4.93114	0.0413697	0.211849
Tb927.2.4410-1	-0.165072	7.01196	0.0414699	0.212218
Tb927.11.5720-1	0.181673	6.12439	0.0415053	0.212256
Tb927.11.13500-1	-0.355537	9.42011	0.0415836	0.212514
Tb927.9.8490-1	0.167836	5.94565	0.0416171	0.212542
Tb927.1.3010-1	0.19196	5.45172	0.0416922	0.212586
Tb927.8.3580-1	0.157636	6.01252	0.0416978	0.212586
Tb927.3.1980-1	0.193977	5.41893	0.04171	0.212586
Tb927.9.4350-1	0.139235	7.36158	0.0417613	0.212705
Tb927.10.14150-1	-0.302439	8.71721	0.0418337	0.212801
Tb927.10.13270-1	-0.384897	4.18013	0.0418363	0.212801
Tb927.10.11430-1	0.322523	5.24727	0.0419679	0.213328
Tb927.4.410-1	-0.223224	6.09909	0.0420227	0.213389
Tb927.11.5010-1	-0.180432	5.89885	0.0420363	0.213389
Tb927.6.3590-1	0.157157	7.89802	0.0421442	0.213723
Tb927.11.190-1	-0.188761	7.30902	0.0421585	0.213723
Tb927.10.7380-1	0.161518	6.1627	0.042303	0.214276
Tb927.8.4330-1	-0.323287	7.44081	0.042324	0.214276
Tb427.BES40.13	1.14675	5.77031	0.0423811	0.214422
Tb927.3.4600-1	-0.323177	7.6892	0.0424591	0.214673
Tb927.11.13170-1	0.362715	4.23183	0.0426934	0.215425
Tb927.6.1470-1	-0.221032	7.55657	0.0426967	0.215425
Tb927.9.8380-1	-0.204361	6.54266	0.0427014	0.215425
Tb927.11.14340-1	0.159231	7.16573	0.0427213	0.215425
Tb927.11.570-1	0.175354	5.64383	0.0428613	0.215987
Tb927.11.8800-1	0.141785	6.47937	0.0429259	0.216169
Tb927.11.8290-1	-0.133662	7.15161	0.0431476	0.217058
Tb927.4.3670-1	-0.172876	6.55764	0.0431598	0.217058
Tb927.7.1180-1	0.223737	5.03846	0.0436275	0.219265
Tb927.8.4420-1	0.193711	5.80756	0.0438014	0.219993
Tb927.3.3050-1	-0.172229	6.02959	0.0439628	0.220658
Tb927.8.5390-1	0.285891	4.81668	0.0440569	0.220984
Tb927.6.2450-1	0.168968	5.68908	0.044112	0.221004
Tb927.1.5100-1	-0.182946	7.2783	0.0441193	0.221004
Tb927.7.5470-1	0.137589	6.07007	0.0442177	0.221351
Tb927.3.800-1	-0.161092	6.93145	0.0442864	0.221469
Tb927.3.4810-1	0.188088	4.99867	0.0442997	0.221469
Tb927.11.13910-1	0.156299	6.2932	0.0443444	0.221547
Tb427.BES98.5	0.548066	4.0291	0.0444969	0.222162
Tb927.1.3450-1	-0.208388	5.66624	0.0447014	0.222891
Tb427.BES56.3	0.732634	2.93892	0.0447016	0.222891
Tb927.9.9310-1	-0.148064	7.2878	0.0449993	0.224228
Tb927.6.560-1	-0.235342	9.18857	0.0450912	0.224538
Tb927.7.5400-1	0.230926	5.11362	0.0451455	0.224661
Tb927.8.4770-1	0.208353	5.5931	0.0454178	0.225509
Tb927.11.2630-1	-0.196707	6.78247	0.0454318	0.225509
Tb927.10.5140-1	-0.212537	5.42612	0.0454561	0.225509
Tb927.6.2960-1	0.139092	6.6119	0.0454611	0.225509
Tb927.10.4720-1	0.170834	6.04288	0.0454645	0.225509
Tb927.11.2570-1	-0.180267	7.24493	0.0457328	0.226501
Tb927.10.220-1	-0.221461	8.56209	0.0457374	0.226501
Tb927.10.8020-1	-0.168654	8.94836	0.0457541	0.226501
Tb927.7.5270-1	0.273568	5.45157	0.0459122	0.227135
Tb927.11.10540-1	-0.269773	8.42151	0.0459432	0.22714
Tb927.8.710-1	-0.182913	8.40358	0.0459941	0.227244
Tb927.7.7210-1	0.202915	7.02856	0.046141	0.227821
Tb927.4.1600-1	-0.154313	6.60483	0.0462255	0.22809
Tb927.10.9950-1	0.212348	5.28095	0.0462891	0.228255
Tb927.6.2240-1	0.164454	5.2195	0.0463684	0.228461
Tb927.10.4740-1	-1.21365	-0.247186	0.0463947	0.228461
Tb927.11.580-1	0.165953	5.21428	0.0464213	0.228461
Tb927.11.9830-1	0.277539	4.8442	0.0464959	0.228664
Tb927.10.7050-1	0.137747	5.8657	0.0465228	0.228664
Tb927.10.900-1	0.220244	4.12539	0.0465743	0.228769
Tb927.8.2960-1	0.224292	6.07596	0.0467456	0.229462
Tb927.7.5820-1	0.13654	6.1568	0.0468323	0.229664
Tb927.7.940-1	-0.41717	7.38659	0.0468474	0.229664
Tb927.6.4110-1	0.321452	3.33512	0.0469598	0.229982
Tb927.9.2140-1	0.143595	6.7793	0.046973	0.229982
Tb927.10.9720-1	0.172765	6.6935	0.047057	0.230245
Tb927.2.900-1	0.155349	5.7012	0.0470978	0.230296
Tb927.10.16020-1	0.208695	5.05377	0.0476048	0.232626
Tb927.10.4380-1	0.322257	4.1277	0.0476944	0.232913
Tb927.8.1540-1	-0.126706	7.49345	0.0477362	0.232967
Tb927.6.1450-1	0.151455	6.02479	0.0480935	0.23456
Tb927.8.2890-1	0.170321	5.11783	0.0482654	0.235247
Tb927.8.7710-1	0.311805	5.09138	0.0483648	0.235439
Tb927.8.2440-1	0.188393	5.38313	0.0483668	0.235439
Tb927.10.2760-1	-0.136709	7.13505	0.0484854	0.23575
Tb927.11.1550-1	0.231898	5.87709	0.0484929	0.23575
Tb927.7.6240-1	0.179574	5.80392	0.0487262	0.236732
Tb927.10.12810-1	-0.158847	7.89623	0.0487816	0.23685
Tb927.3.4680-1	-0.187557	8.51282	0.0490682	0.238089
Tb927.9.9860-1	-0.199434	9.35004	0.0493002	0.23882
Tb927.10.11940-1	0.198839	6.50301	0.0493159	0.23882
Tb927.7.2610-1	0.167677	6.23331	0.0493392	0.23882
Tb927.10.200-1	-0.254751	8.71844	0.0494227	0.23882
Tb927.10.11300-1	-0.509489	5.72777	0.0494369	0.23882
Tb927.9.3100-1	0.115376	6.70703	0.049446	0.23882
Tb927.4.3360-1	0.186672	6.12235	0.0494901	0.23882
Tb927.4.1670-1	0.257177	5.31114	0.0494939	0.23882
Tb927.1.3410-1	0.217808	5.87137	0.0495023	0.23882
Tb927.5.1050-1	0.210082	5.79684	0.0495737	0.238947
Tb927.9.5370-1	0.152149	5.57169	0.0495915	0.238947
Tb927.11.9910-1	-0.191277	6.83406	0.0496608	0.239128
Tb927.9.2100-1	0.170314	6.01576	0.0499327	0.240286
Tb927.10.13190-1	0.245178	5.98565	0.0500444	0.24067
Tb927.11.10440-1	0.205605	5.17551	0.0501981	0.241256
Tb927.1.5180-1	-0.309485	3.87688	0.0502756	0.241476
Tb927.9.8820-1	-0.167757	8.07308	0.0504938	0.242279
Tb927.10.8620-1	0.141051	5.34185	0.0505068	0.242279
Tb927.5.560-1	0.112159	6.7081	0.0506064	0.242603
Tb927.9.2070-1	0.127379	7.06514	0.0507146	0.242969
Tb927.7.1450-1	0.194596	5.92927	0.0507724	0.243092
Tb427.BES64.2	0.604253	4.18261	0.0509247	0.243667
Tb927.11.4700-1	-0.233577	7.89461	0.0509781	0.243769
Tb927.6.1440-1	0.187352	5.06629	0.0510738	0.244073
Tb927.8.6650-1	0.253661	4.05996	0.0511675	0.244223
Tb927.3.1870-1	0.226709	5.72483	0.0511695	0.244223
Tb927.11.15820-1	0.131419	6.25069	0.051244	0.244285
Tb927.11.2470-1	-0.226861	7.67085	0.0512471	0.244285
Tb927.8.6620-1	-0.10779	6.8243	0.0513596	0.244668
Tb427.BES122.2	0.580858	2.56796	0.051415	0.244778
Tb927.10.12190-1	0.196054	4.99023	0.0515418	0.245228
Tb927.3.4670-1	0.17035	6.84382	0.0515979	0.245341
Tb927.11.1980-1	-0.389933	9.08643	0.0516312	0.245345
Tb927.9.12310-1	0.169545	6.59067	0.051709	0.245489
Tb927.8.3680-1	0.147577	6.77981	0.0517263	0.245489
Tb927.10.15650-1	-1.0282	2.58527	0.0518641	0.245869
Tb927.6.4480-1	-0.345602	8.57621	0.051871	0.245869
Tb927.8.7790-1	-0.158915	6.23224	0.0519544	0.245957
Tb927.10.3150-1	-0.175058	5.77195	0.0519545	0.245957
Tb927.10.14740-1	-0.201519	5.39691	0.0521128	0.246552
Tb927.11.1000-1	0.192297	5.64194	0.0521505	0.246577
Tb927.3.5670-1	0.245624	3.9558	0.0521925	0.246622
Tb927.10.2890-1	-0.624524	2.30811	0.0523665	0.247005
Tb927.9.7020-1	0.185963	4.33222	0.0523701	0.247005
Tb927.11.11530-1	0.128929	7.09749	0.0523714	0.247005
Tb927.11.16510-1	-0.114945	6.81244	0.0524305	0.247131
Tb927.4.5160-1	-0.142798	5.97336	0.0528422	0.248687
Tb927.11.4490-1	0.18356	6.62263	0.0528835	0.248687
Tb927.10.3500-1	-0.19188	7.83777	0.0528851	0.248687
Tb927.3.4630-1	-0.331418	8.71072	0.0528919	0.248687
Tb927.8.3730-1	-0.186712	5.72898	0.0531808	0.249848
Tb927.5.2400-1	-0.171281	7.21537	0.0532046	0.249848
Tb927.9.5210-1	-0.209579	8.25248	0.0532918	0.250102
Tb927.1.2150-1	0.367173	4.03205	0.0535308	0.251068
Tb927.1.1500-1	-0.343513	3.45478	0.053636	0.251282
Tb927.7.6570-1	0.179327	5.6094	0.0536427	0.251282
Tb927.9.15330-1	-0.154236	5.55832	0.0537207	0.251335
Tb927.10.1080-1	-0.191066	8.60808	0.0537433	0.251335
Tb927.10.9320-1	0.33989	4.01818	0.0537533	0.251335
Tb927.7.5720-1	0.125136	5.89286	0.0539746	0.252214
Tb927.9.11970-1	0.1418	6.17178	0.0540283	0.252309
Tb927.6.2010-1	0.145262	7.1839	0.0541117	0.252543
Tb927.10.810-1	-0.152777	6.87345	0.0542634	0.253096
Tb927.9.2490-1	-0.113968	6.20174	0.0543978	0.253567
Tb927.9.3970-1	-0.283653	3.748	0.0544806	0.253796
Tb927.7.1330-1	-0.244825	6.11606	0.0546955	0.254641
Tb927.2.5750-1	0.140932	6.26797	0.054793	0.254939
Tb927.5.3130-1	0.195011	4.65142	0.0548679	0.255081
Tb927.2.3340-1	-0.219832	6.12488	0.0548908	0.255081
Tb927.8.650-1	-0.316196	9.22017	0.055035	0.25519
Tb927.8.5870-1	0.187231	5.12657	0.0550458	0.25519
Tb927.11.780-1	-0.356661	6.38497	0.0550459	0.25519
Tb927.11.10820-1	-0.138421	7.54191	0.0550638	0.25519
Tb927.11.12660-1	0.12703	6.82737	0.0550825	0.25519
Tb927.10.3140-1	-0.125546	6.79326	0.055194	0.255284
Tb927.10.10100-1	0.160958	6.55909	0.0552372	0.255284
Tb927.10.11150-1	-0.117634	6.90046	0.0552468	0.255284
Tb927.10.12820-1	-0.373194	9.33214	0.0552598	0.255284
Tb927.4.4110-1	0.225793	5.64258	0.0552711	0.255284
Tb927.5.3060-1	0.266259	5.39413	0.0553238	0.255372
Tb927.1.3180-1	-0.185174	9.63668	0.0554024	0.255579
Tb927.8.5790-1	-0.136344	6.54855	0.0555454	0.256083
Tb927.5.1110-1	-0.173928	10.3186	0.0556597	0.256409
Tb927.8.3810-1	0.15344	6.31718	0.0557057	0.256409
Tb927.8.4640-1	-0.169959	7.47049	0.0557175	0.256409
Tb927.5.3890-1	0.174725	5.4661	0.055843	0.256786
Tb927.2.3400-1	0.220408	5.392	0.0558673	0.256786
Tb927.3.5490-1	-0.175948	7.90464	0.0559925	0.257206
Tb927.2.4700-1	0.205829	3.9969	0.0562068	0.258034
Tb927.11.13850-1	0.211591	5.6421	0.0564888	0.259172
Tb927.5.880-1	0.334893	4.15357	0.0565931	0.259493
Tb927.10.8820-1	-0.131624	7.19031	0.0566555	0.259623
Tb427.BES129.4	0.882617	3.21871	0.0567047	0.259652
Tb927.5.1220-1	0.281721	5.20508	0.056764	0.259652
Tb927.4.1410-1	0.202122	6.77156	0.0567647	0.259652
Tb927.10.4210-1	-0.219143	5.70286	0.0569498	0.260101
Tb927.9.13040-1	-0.162873	6.31428	0.0569573	0.260101
Tb927.4.1220-1	0.1993	6.90828	0.0569656	0.260101
Tb927.11.7080-1	-0.140326	7.9309	0.057112	0.260612
Tb427.BES126.14	1.00896	1.71497	0.0572205	0.26095
Tb927.7.4470-1	-0.222378	7.74175	0.0572835	0.260987
Tb927.6.1980-1	-0.129139	6.99683	0.0572974	0.260987
Tb927.11.11950-1	0.241287	4.89208	0.0574962	0.261567
Tb927.11.10480-1	-0.262033	6.88383	0.0575475	0.261567
Tb927.9.5330-1	0.219941	6.01183	0.0575668	0.261567
Tb927.5.620-1	-0.186976	5.84415	0.0575801	0.261567
Tb927.10.13700-1	0.294898	4.01141	0.0575971	0.261567
Tb927.9.4250-1	-0.148243	7.20593	0.0577562	0.262132
Tb927.10.2440-1	-0.357634	7.55737	0.0579008	0.262534
Tb927.9.10010-1	-0.178094	8.37402	0.0579402	0.262534
Tb927.11.4930-1	-0.188914	4.79921	0.0579487	0.262534
Tb927.5.3620-1	-0.216075	4.5038	0.0579839	0.262537
Tb927.11.2390-1	-0.189473	5.21351	0.0583079	0.263847
Tb927.7.5920-1	-0.154107	5.66133	0.0584825	0.264479
Tb927.4.120-1	0.212065	4.70714	0.0585293	0.264533
Tb927.10.8270-1	-0.746685	3.01288	0.0587211	0.265242
Tb927.4.1980-1	-0.213796	7.66418	0.0587889	0.265385
Tb927.6.3250-1	-0.20463	5.62711	0.0588829	0.265385
Tb927.2.4330-1	-0.143135	6.49057	0.0588907	0.265385
Tb927.7.1200-1	0.15209	6.54837	0.0588927	0.265385
Tb927.11.5060-1	-0.14814	7.30596	0.0590669	0.265998
Tb927.5.2160-1	0.475548	4.05469	0.059099	0.265998
Tb927.8.4940-1	0.118806	6.6109	0.059143	0.266038
Tb927.9.15240-1	-0.661069	1.64391	0.0592382	0.266308
Tb927.10.12900-1	0.198981	3.42557	0.0593728	0.266755
Tb927.10.4660-1	0.256845	4.73485	0.0594682	0.267026
Tb927.11.2000-1	-0.178213	5.96846	0.0595334	0.267161
Tb427.BES40.2	0.913566	9.82035	0.0596929	0.267718
Tb927.11.12300-1	0.249318	5.42986	0.0599878	0.268752
Tb927.3.2450-1	0.241465	4.86236	0.0599944	0.268752
Tb927.3.1460-1	-0.648856	1.08074	0.06019	0.269469
Tb927.8.1170-1	-0.310556	4.77005	0.06025	0.269579
Tb927.6.950-1	-0.190236	8.58064	0.0602883	0.269591
Tb927.10.7170-1	1.60144	0.298163	0.0603616	0.269615
Tb927.2.2270-1	0.255179	4.39841	0.0603952	0.269615
Tb927.9.11960-1	0.113412	6.73977	0.0604003	0.269615
Tb927.6.2890-1	-0.178795	5.71849	0.0604971	0.269888
Tb927.11.6480-1	0.199485	5.96729	0.0605582	0.270002
Tb927.7.1160-1	0.188063	4.74838	0.0606254	0.270143
Tb927.1.280-1	-0.845113	0.529264	0.0608878	0.271062
Tb927.10.240-1	-0.163346	6.57837	0.0609032	0.271062
Tb927.10.2500-1	0.394912	3.76011	0.0609656	0.271157
Tb927.11.13780-1	-0.29966	7.37831	0.060996	0.271157
Tb927.11.1430-1	-0.288163	8.51107	0.0611263	0.271577
Tb927.5.460-1	0.450169	1.96746	0.0612442	0.271863
Tb927.9.7400-1	-0.478854	3.9096	0.0612624	0.271863
Tb927.6.4700-1	0.132651	6.121	0.0614036	0.27233
Tb927.9.6070-1	-0.193101	9.29087	0.0615363	0.272759
Tb927.8.1460-1	-0.243719	5.89919	0.0616967	0.273311
Tb927.11.4730-1	0.128452	6.13379	0.0618041	0.273627
Tb927.11.16620-1	0.138549	6.16623	0.0619377	0.274058
Tb927.5.1260-1	-0.260389	6.26133	0.0620581	0.274431
Tb927.3.1680-1	-0.229949	8.06544	0.0621063	0.274484
Tb927.10.15010-1	0.148333	6.80476	0.062344	0.275374
Tb927.7.2540-1	-0.171559	6.64521	0.0628462	0.27743
Tb927.7.4390-1	0.199461	7.14145	0.0628852	0.277441
Tb927.6.3300-1	0.120671	6.57115	0.0630149	0.277852
Tb927.11.2960-1	0.19798	4.9158	0.0632997	0.278945
Tb927.1.2640-1	0.255519	5.47235	0.0634753	0.279557
Tb927.10.6840-1	-0.193381	5.6042	0.0635387	0.279674
Tb927.11.4210-1	-0.281626	6.89008	0.0635804	0.279695
Tb927.5.1240-1	0.152717	6.8625	0.0637274	0.280032
Tb927.3.2830-1	-0.192235	5.94333	0.0637309	0.280032
Tb927.11.11230-1	-0.186803	9.84748	0.063874	0.280224
Tb927.5.3710-1	-0.237224	7.47585	0.0638839	0.280224
Tb927.11.1860-1	-0.192155	6.62412	0.0638863	0.280224
Tb927.5.1020-1	-0.154032	7.75567	0.0639223	0.280224
Tb927.8.1290-1	-0.142976	5.77352	0.0640031	0.280406
Tb927.8.7040-1	-0.132061	6.40552	0.0640432	0.280406
Tb927.2.5720-1	0.43953	1.46073	0.0640749	0.280406
Tb927.9.3470-1	0.117147	5.55186	0.0641694	0.280557
Tb927.4.700-1	0.203645	5.01734	0.0641833	0.280557
Tb927.11.5380-1	0.164689	5.69821	0.0642696	0.280772
Tb427.BES98.3	0.285302	5.40146	0.0644033	0.281017
Tb927.10.10980-1	-0.664369	3.00057	0.0645471	0.281017
Tb927.3.3230-1	0.139701	6.31032	0.0645501	0.281017
Tb927.7.3070-1	-0.174901	7.75227	0.0645671	0.281017
Tb927.10.8200-1	-0.125627	6.44609	0.0645695	0.281017
Tb927.11.15620-1	0.117788	6.37183	0.0645862	0.281017
Tb927.10.550-1	-0.2024	5.56429	0.0646423	0.281017
Tb927.3.3840-1	0.29537	3.50201	0.0646793	0.281017
Tb927.10.14760-1	-0.281527	9.30316	0.0646956	0.281017
Tb927.10.2090-1	-0.622963	2.20119	0.0646962	0.281017
Tb927.11.1720-1	-0.151735	6.54599	0.0650557	0.282417
Tb927.11.8310-1	-0.17529	7.44664	0.0651162	0.282518
Tb927.10.1060-1	-0.406858	8.96395	0.0651656	0.28257
Tb927.11.9260-1	0.165233	5.59968	0.0652278	0.282679
Tb927.3.3660-1	0.15058	5.62626	0.0652917	0.282743
Tb927.7.6800-1	0.169574	5.43655	0.0653277	0.282743
Tb427.BES40.3	0.914639	9.64353	0.0653674	0.282743
Tb927.11.4500-1	0.201418	6.33935	0.0653992	0.282743
Tb927.9.15100-1	0.137144	5.68032	0.0654632	0.282743
Tb927.10.9570-1	-0.334515	9.10127	0.0654663	0.282743
Tb927.2.5280-1	-0.310093	7.75269	0.0655261	0.28284
Tb927.8.670-1	0.15857	5.67065	0.0656036	0.283014
Tb927.11.2210-1	-0.165815	7.84929	0.0657168	0.28334
Tb927.4.4920-1	0.192287	5.08486	0.0657598	0.283365
Tb927.11.3260-1	-0.233102	8.40541	0.0658608	0.283639
Tb927.8.560-1	0.257083	6.27062	0.065938	0.28381
Tb927.9.12720-1	0.174739	6.00359	0.0660098	0.283958
Tb927.10.1700-1	0.147795	5.91114	0.0662467	0.284816
Tb927.10.13970-1	-0.168029	6.1347	0.0664898	0.285699
Tb927.10.12980-1	-0.115459	7.1557	0.0666145	0.28605
Tb927.10.15530-1	-0.262702	5.62635	0.066647	0.28605
Tb927.4.4730-1	-0.183615	7.72245	0.066717	0.286189
Tb927.4.3540-1	0.238015	6.22553	0.0672412	0.288006
Tb927.11.15940-1	-0.132372	7.38102	0.0672684	0.288006
Tb927.4.3760-1	0.341135	3.67658	0.0672794	0.288006
Tb927.4.1390-1	0.129599	7.05432	0.0672969	0.288006
Tb927.9.8400-1	0.180405	7.01684	0.0673431	0.288006
Tb927.6.3420-1	0.162592	6.22962	0.0673685	0.288006
Tb927.3.4820-1	-0.163279	6.50433	0.0674216	0.288071
Tb927.7.7390-1	0.380598	3.98463	0.0675981	0.288662
Tb927.4.3680-1	0.204643	5.58395	0.067654	0.288685
Tb927.6.3630-1	-0.261091	7.23722	0.0676795	0.288685
Tb927.11.14860-1	-0.147116	6.35116	0.0678229	0.288923
Tb927.11.9450-1	0.150467	5.89061	0.0678504	0.288923
Tb927.10.7360-1	0.12459	6.63873	0.0678701	0.288923
Tb927.5.550-1	-0.155871	7.07184	0.0678877	0.288923
Tb927.11.8860-1	0.149549	6.1646	0.0680282	0.28905
Tb927.8.1110-1	-0.168706	10.0638	0.0680644	0.28905
Tb927.11.5090-1	0.171513	5.63015	0.0680653	0.28905
Tb927.2.3920-1	0.164969	4.48655	0.06807	0.28905
Tb927.7.2350-1	-0.116161	7.52565	0.0681141	0.289075
Tb927.7.3430-1	0.190969	5.24797	0.0683412	0.28968
Tb927.9.14030-1	0.129096	7.21975	0.0683664	0.28968
Tb927.10.12910-1	0.274735	5.61479	0.0683713	0.28968
Tb927.7.4230-1	-0.130547	7.33311	0.0684145	0.289701
Tb927.11.10570-1	0.18379	5.96482	0.068581	0.290245
Tb927.2.4550-1	-0.301437	7.44217	0.0686728	0.290471
Tb927.11.13990-1	0.197076	6.144	0.0688153	0.290912
Tb927.9.13290-1	0.189412	5.4541	0.0688943	0.291083
Tb927.3.3730-1	0.285201	7.75254	0.0689723	0.29125
Tb927.2.2320-1	0.591006	1.7328	0.069122	0.291691
Tb927.11.8200-1	-0.198111	9.90217	0.0691536	0.291691
Tb927.9.7850-1	0.734302	1.75337	0.0692214	0.291815
Tb927.7.6710-1	0.335881	3.98229	0.0693772	0.29198
Tb927.6.4600-1	-0.205659	6.88894	0.0693831	0.29198
Tb927.11.4200-1	-0.181353	8.48382	0.0693905	0.29198
Tb927.9.5730-1	-0.346415	8.36521	0.069475	0.29198
Tb927.7.6560-1	0.136517	6.43989	0.0694826	0.29198
Tb927.10.12110-1	0.136134	5.3151	0.0694915	0.29198
Tb927.5.890-1	-0.394641	8.87269	0.0697187	0.292614
Tb927.9.1400-1	0.150766	6.39525	0.0697431	0.292614
Tb927.1.1560-1	-0.222073	4.16101	0.0697582	0.292614
Tb927.10.12140-1	0.195356	6.01965	0.0698412	0.292648
Tb927.11.14280-1	-0.170585	5.95529	0.0698434	0.292648
Tb927.10.11770-1	0.263008	6.13779	0.0699859	0.292981
Tb927.9.7080-1	-0.257573	5.73511	0.0700002	0.292981
Tb927.11.14160-1	0.240881	5.22786	0.0701436	0.293407
Tb927.10.1520-1	0.130999	6.09696	0.0701794	0.293407
Tb927.10.12760-1	0.387443	3.11225	0.0704041	0.294184
Tb927.10.1560-1	-0.524067	7.32375	0.0704971	0.294206
Tb927.6.3860-1	0.247717	5.82643	0.0705894	0.294206
Tb927.3.4250-1	-0.216362	6.10281	0.0705939	0.294206
Tb927.7.1900-1	0.223994	4.77729	0.0706274	0.294206
Tb927.11.1360-1	0.172208	6.7502	0.0706434	0.294206
Tb927.9.11510-1	0.139304	6.21561	0.0706608	0.294206
Tb927.10.14750-1	-0.43049	5.55847	0.0707014	0.294206
Tb927.10.12510-1	-0.463485	7.02379	0.0707197	0.294206
Tb927.11.11510-1	0.131889	6.34046	0.0708121	0.294429
Tb927.10.15840-1	0.304444	4.29438	0.070873	0.294521
Tb927.4.3920-1	0.148007	7.27461	0.0711294	0.295425
Tb927.3.3340-1	0.17136	6.08075	0.0712487	0.295758
Tb927.11.11450-1	0.124157	6.24075	0.0713633	0.295968
Tb927.9.15350-1	0.304474	2.26988	0.0714002	0.295968
Tb927.9.12550-1	-0.532847	6.8259	0.0714163	0.295968
Tb927.7.2170-1	-0.435396	8.39231	0.0718048	0.297334
Tb927.10.760-1	0.181433	5.75166	0.0718421	0.297334
Tb927.11.14650-1	0.232525	6.5607	0.0719044	0.297334
Tb927.6.4430-1	0.167368	6.35422	0.0719268	0.297334
Tb927.10.8880-1	-0.220392	5.87459	0.0719421	0.297334
Tb927.9.9260-1	0.146487	6.79383	0.0720398	0.297576
Tb927.7.2220-1	0.125261	6.89984	0.0721416	0.297687
Tb927.8.1700-1	0.206032	6.94145	0.072145	0.297687
Tb927.11.13350-1	0.122801	6.50763	0.0723117	0.298212
Tb927.10.15070-1	0.573446	2.34513	0.0727166	0.299719
Tb927.8.7280-1	0.255871	4.83273	0.0729389	0.300352
Tb927.10.15250-1	-0.31421	5.03605	0.0729495	0.300352
Tb927.11.11460-1	-0.254156	8.33084	0.0730233	0.300427
Tb927.3.2860-1	-0.155606	5.43315	0.0730469	0.300427
Tb927.6.680-1	0.12699	5.79096	0.0732323	0.301026
Tb927.7.6660-1	0.193927	5.0904	0.0733033	0.301155
Tb927.10.11540-1	-0.202674	9.70387	0.0734088	0.301425
Tb927.7.6780-1	0.186432	5.15782	0.0734588	0.301467
Tb927.6.1840-1	0.112957	6.02309	0.0735505	0.30168
Tb927.9.8050-1	0.257013	5.80039	0.073623	0.301749
Tb927.3.880-1	0.20973	5.76411	0.0736678	0.301749
Tb927.8.720-1	-0.217738	6.09839	0.0736867	0.301749
Tb927.3.1110-1	-0.234904	5.08679	0.0737565	0.30175
Tb927.4.4770-1	0.130881	5.63218	0.0737665	0.30175
Tb927.6.3480-1	-0.420994	3.66717	0.0739692	0.302417
Tb927.6.5040-1	-0.17162	9.91486	0.0741341	0.302927
Tb927.5.660-1	0.284088	5.16998	0.0743533	0.303565
Tb927.10.6560-1	0.179339	5.70158	0.0743702	0.303565
Tb927.7.5490-1	-0.247187	6.44343	0.0744266	0.303632
Tb927.11.10970-1	0.162707	5.80514	0.0745691	0.304049
Tb927.2.2120-1	0.222817	5.03077	0.0746244	0.304112
Tb927.6.4550-1	-0.1254	7.4145	0.0747172	0.304326
Tb927.8.5050-1	0.18328	6.68293	0.0747986	0.304494
Tb927.11.4720-1	0.165682	5.60794	0.0749443	0.304924
Tb927.6.5140-1	0.189723	5.53433	0.0749857	0.304928
Tb927.10.2690-1	0.123626	6.84879	0.0750511	0.305014
Tb927.11.7540-1	0.151398	5.90768	0.0751126	0.305014
Tb927.10.13060-1	0.792478	0.78857	0.0751273	0.305014
Tb927.10.15120-1	-0.196619	6.90598	0.0753863	0.305785
Tb927.6.2370-1	-0.108377	6.60904	0.0753979	0.305785
Tb927.10.12200-1	0.209702	5.52489	0.0755793	0.306193
Tb927.11.7000-1	0.334904	2.98114	0.0756149	0.306193
Tb927.10.11010-1	0.121279	6.27046	0.0756661	0.306193
Tb927.3.4150-1	0.216312	5.89028	0.0757301	0.306193
Tb927.8.2310-1	-0.164529	7.70636	0.075736	0.306193
Tb927.4.3570-1	-2.1979	1.20124	0.0757687	0.306193
Tb927.11.15450-1	0.211758	6.66166	0.0758087	0.306193
Tb927.11.2770-1	-0.134703	6.19781	0.0758214	0.306193
Tb927.5.3540-1	0.123755	7.01712	0.0759157	0.30641
Tb927.11.12960-1	0.166247	5.42617	0.0760115	0.306633
Tb927.10.9510-1	-2.19453	1.0309	0.0760644	0.306684
Tb927.11.6210-1	0.15881	6.36763	0.0761307	0.306788
Tb927.11.7590-1	0.131454	7.57483	0.0763045	0.307325
Tb427.BES56.13	0.558445	4.17733	0.0764549	0.307581
Tb927.6.4650-1	-0.143476	7.43249	0.0764718	0.307581
Tb927.3.4840-1	-0.216868	7.90063	0.0764897	0.307581
Tb927.11.9710-1	-0.187295	9.42322	0.0765547	0.307679
Tb927.11.13880-1	0.21725	5.5794	0.0767017	0.308064
Tb927.9.9870-1	-0.160112	6.69073	0.0767557	0.308064
Tb927.7.5430-1	0.142482	5.65459	0.0767724	0.308064
Tb927.6.1870-1	-0.340625	7.48329	0.0768397	0.308171
Tb927.10.9350-1	0.241126	6.17903	0.0769178	0.308297
Tb927.10.11230-1	0.271015	4.67641	0.0769524	0.308297
Tb927.11.2090-1	-0.148727	6.77397	0.0770358	0.308469
Tb927.8.1470-1	0.189469	5.82683	0.0771329	0.308586
Tb927.11.11490-1	0.174688	6.6942	0.0771465	0.308586
Tb927.9.10530-1	-0.132903	7.10049	0.0773502	0.309238
Tb927.2.3190-1	0.180488	4.69151	0.0774247	0.309268
Tb927.8.2740-1	-0.245167	7.31224	0.0774393	0.309268
Tb927.8.860-1	0.230942	5.25563	0.077553	0.309559
Tb927.8.4220-1	-0.24154	7.90653	0.077767	0.310062
Tb927.2.5050-1	0.223415	5.53241	0.0777811	0.310062
Tb927.11.15740-1	0.113224	6.56186	0.0778017	0.310062
Tb927.10.8810-1	-0.160775	6.97276	0.0778481	0.310084
Tb927.8.3720-1	-0.14057	7.48632	0.0779289	0.310242
Tb04.3I12.100-1	-0.15407	5.21594	0.0779695	0.310242
Tb927.9.7960-1	0.271096	3.86883	0.078083	0.31053
Tb927.1.1220-1	0.189728	5.61237	0.0783109	0.311184
Tb927.8.6000-1	-0.207915	9.39567	0.0783295	0.311184
Tb927.6.2810-1	-0.170846	6.4041	0.0784593	0.311296
Tb927.2.1850-1	0.116257	6.65799	0.0784682	0.311296
Tb927.7.2630-1	0.121067	7.49662	0.0784809	0.311296
Tb927.8.3980-1	0.121412	6.43322	0.0786711	0.311792
Tb927.10.10420-1	0.243183	4.77435	0.0786881	0.311792
Tb927.3.3500-1	-0.213655	6.77815	0.0789115	0.312428
Tb927.11.9900-1	0.115797	6.8753	0.0789309	0.312428
Tb927.8.6610-1	0.170945	6.6049	0.0790078	0.312569
Tb927.10.2560-1	0.201057	7.1484	0.079173	0.312961
Tb927.8.8030-1	-0.130949	7.02803	0.0791893	0.312961
Tb927.5.3140-1	0.174237	5.60334	0.0792593	0.313074
Tb927.10.12280-1	0.860621	0.644622	0.079332	0.313121
Tb927.8.920-1	0.224954	5.51405	0.079393	0.313121
Tb927.4.4060-1	0.184138	6.00307	0.079395	0.313121
Tb927.10.6860-1	0.115529	6.1966	0.0794392	0.313133
Tb927.1.2040-1	0.245964	3.6275	0.0794957	0.313192
Tb927.9.5040-1	-0.17756	7.74169	0.0795803	0.313212
Tb927.8.2700-1	0.189139	5.81529	0.0795832	0.313212
Tb927.9.6530-1	-0.135201	8.26634	0.07974	0.313605
Tb927.11.6910-1	-0.123967	7.35116	0.0797659	0.313605
Tb927.11.12670-1	0.229212	5.96189	0.0798289	0.313605
Tb927.11.990-1	0.121684	6.5382	0.0798484	0.313605
Tb927.11.8770-1	-0.131036	7.57372	0.0800453	0.313755
Tb927.11.13830-1	0.15811	5.66652	0.0801431	0.313755
Tb927.10.11590-1	-0.126723	7.27463	0.080157	0.313755
Tb927.10.7970-1	0.120205	6.00907	0.080162	0.313755
Tb927.5.4480-1	-0.217098	8.96266	0.0801688	0.313755
Tb927.6.2940-1	-0.145699	6.84737	0.0801841	0.313755
Tb927.9.14260-1	0.204321	6.32727	0.0802209	0.313755
Tb927.7.4000-1	0.1226	6.77994	0.0802344	0.313755
Tb927.7.750-1	-0.109964	6.76828	0.0802591	0.313755
Tb927.10.9380-1	0.129957	6.77944	0.080339	0.313906
Tb927.9.6350-1	0.140111	5.98223	0.0804616	0.314223
Tb927.9.4930-1	0.121835	6.54659	0.0805143	0.314267
Tb927.9.3170-1	0.156315	6.14484	0.0806895	0.314789
Tb927.11.8380-1	-0.221014	7.24799	0.0807573	0.314891
Tb927.7.1240-1	0.107608	7.45515	0.0808096	0.314933
Tb927.9.10050-1	0.175383	5.79881	0.0811261	0.316004
Tb927.8.4440-1	-0.123331	6.52238	0.0812056	0.316152
Tb927.1.2730-1	-0.12921	5.91614	0.0812904	0.316319
Tb927.11.14960-1	-0.289159	5.94462	0.0814217	0.316668
Tb927.8.3070-1	0.24441	4.41686	0.0814956	0.316793
Tb927.11.11300-1	-0.163084	4.86494	0.0815474	0.316832
Tb927.7.1210-1	0.118363	6.93394	0.0817248	0.317358
Tb927.7.7270-1	-0.119564	6.75187	0.0819217	0.317841
Tb927.11.4990-1	0.125515	6.92143	0.0819329	0.317841
Tb927.2.3020-1	-0.110029	6.85068	0.0821371	0.31847
Tb927.10.4700-1	0.220102	5.08274	0.082347	0.319007
Tb427.BES56.6	0.904681	3.71554	0.0823597	0.319007
Tb927.3.2050-1	-0.372116	7.88412	0.0824308	0.319119
Tb927.11.4140-1	0.22704	5.00158	0.0825555	0.319306
Tb927.11.2060-1	-0.159747	8.64698	0.0825631	0.319306
Tb927.3.5230-1	0.10941	6.76059	0.0827131	0.319723
Tb927.9.3870-1	0.111503	6.39589	0.0828007	0.31976
Tb927.1.830-1	-0.19765	4.2997	0.0828071	0.31976
Tb927.10.12500-1	-0.243556	6.65138	0.0829105	0.319997
Tb927.11.7420-1	0.125759	6.34649	0.0830699	0.320402
Tb927.4.2320-1	-0.181414	6.25933	0.0830999	0.320402
Tb927.8.3150-1	-0.445232	8.9033	0.0831617	0.320477
Tb927.7.2970-1	-0.147875	7.7883	0.0832106	0.320502
Tb927.11.14800-1	-0.11145	6.36785	0.0834393	0.32106
Tb927.11.10300-1	-0.1337	6.44591	0.0834402	0.32106
Tb927.11.13930-1	-0.322232	4.86432	0.0836967	0.321884
Tb927.11.470-1	0.101224	6.35665	0.083852	0.322318
Tb927.11.10770-1	0.12168	7.10052	0.0839853	0.322657
Tb927.10.4390-1	0.229424	4.22951	0.0840983	0.322657
Tb927.11.9840-1	0.228313	5.73553	0.0841623	0.322657
Tb927.1.1700-1	-0.156113	5.90563	0.0841931	0.322657
Tb927.10.14090-1	-0.258655	6.44074	0.0842277	0.322657
Tb927.11.3690-1	0.104613	6.78413	0.0842935	0.322657
Tb927.4.4610-1	0.237063	5.44272	0.0843192	0.322657
Tb927.2.3180-1	0.132752	6.66061	0.084347	0.322657
Tb927.11.6940-1	0.108642	6.13139	0.0843529	0.322657
Tb927.10.12090-1	-0.187051	6.51359	0.0843657	0.322657
Tb927.9.2940-1	-0.115377	7.09808	0.0844236	0.322716
Tb927.5.2940-1	-0.34117	8.93927	0.0845509	0.322837
Tb927.8.6700-1	0.30594	4.6837	0.0845988	0.322837
Tb927.2.4380-1	0.194804	5.26913	0.0846312	0.322837
Tb427.BES15.9	0.320728	2.81027	0.0846623	0.322837
Tb927.1.3350-1	0.526104	1.14046	0.0846682	0.322837
Tb927.11.16760-1	-0.413586	9.28305	0.084755	0.322855
Tb927.5.4400-1	0.147612	5.94187	0.0847819	0.322855
Tb927.11.7600-1	-0.278763	5.35387	0.0848006	0.322855
Tb927.10.9700-1	-0.147513	6.41894	0.0849377	0.323215
Tb927.10.6800-1	-0.154581	7.41755	0.0851993	0.324048
Tb927.3.3920-1	-0.182752	5.72177	0.0854297	0.324761
Tb927.11.10750-1	0.114246	7.24742	0.0854909	0.324831
Tb927.11.10720-1	0.162424	7.15796	0.0857388	0.32561
Tb927.11.17020-1	0.135997	6.62122	0.0859928	0.326284
Tb927.10.10130-1	-0.109059	6.80262	0.086026	0.326284
[truncated: 5,585 more rows]

## Sheet: ED 6d
GeneID	logFC	logCPM	PValue	FDR
Tb427.BES40.4	3.37573	11.0679	0	0
Tb427.BES40.12	2.84084	7.93046	7e-254	2.65e-250
Tb427.BES40.17	2.58345	7.25457	8.24e-232	2.08e-228
Tb927.8.480-1	3.68571	7.76559	2.86e-195	5.41e-192
Tb427.BES40.7	2.65908	9.97648	2.28e-184	3.46e-181
Tb427.BES40.14	1.94949	6.84105	2.43e-173	3.07e-170
Tb427.BES40.11	2.91243	6.50495	3.52e-154	3.81e-151
Tb427.BES40.6	3.14788	6.58133	7.92e-137	7.51e-134
Tb427.BES40.20	2.44726	10.6766	1.57e-125	1.33e-122
Tb427.BES40.16	2.93925	10.6944	6.87e-106	5.21e-103
Tb427.BES40.10	3.06937	11.2818	1.21e-94	8.38e-92
Tb427.BES40.13	2.48559	6.20833	1.29e-88	8.13e-86
Tb427.BES51.7	2.28155	4.57545	1.79e-87	1.04e-84
Tb427.BES40.5	3.21826	10.0362	6.77e-86	3.67e-83
Tb427.BES40.9	1.64751	6.16114	9.78e-72	4.94e-69
Tb427.BES40.8	2.75998	10.7707	1.02e-70	4.83e-68
Tb427.BES40.15	1.99616	4.96936	3.6e-69	1.61e-66
Tb427.BES40.3	1.54491	8.90234	4.71e-64	1.98e-61
Tb927.10.10230-1	2.66233	4.44611	1.37e-62	5.48e-60
Tb927.10.10240-1	2.71163	4.73027	3.28e-58	1.24e-55
Tb427.BES56.8	2.02624	4.12783	8.57e-58	3.1e-55
Tb927.10.10220-1	2.60835	4.70257	5.48e-56	1.89e-53
Tb427.BES28.9	2.1952	4.17117	7e-53	2.31e-50
Tb427.BES129.5	3.01393	3.24502	3.01e-47	9.52e-45
Tb927.11.15840-1	-0.991624	7.97192	3.22e-47	9.77e-45
Tb427.BES56.7	2.23312	4.07855	9.8e-43	2.86e-40
Tb427.BES122.6	2.02765	3.9539	2.27e-42	6.37e-40
Tb427.BES40.21	1.34745	4.35744	2.04e-40	5.53e-38
Tb427.BES122.7	3.09045	2.99964	1.29e-39	3.36e-37
Tb927.10.10210-1	2.10242	3.76382	7.65e-36	1.93e-33
Tb427.BES129.8	2.42986	3.08694	3.73e-34	9.12e-32
Tb427.BES98.3	1.49237	5.47944	4.16e-34	9.86e-32
Tb427.BES65.12	3.15279	2.69415	7.26e-33	1.67e-30
mVSG397	1.58308	3.93666	1.42e-31	3.17e-29
Tb427.BES122.4	3.07759	2.52281	7.46e-31	1.62e-28
Tb427.BES126.5	3.30176	3.40729	3.52e-30	7.41e-28
Tb427.BES134.6	1.79921	3.70025	3.67e-29	7.53e-27
Tb427.BES40.2	1.16612	9.08753	3.91e-29	7.8e-27
Tb427.BES28.13	2.33534	2.85499	2.1e-26	4.07e-24
Tb927.8.7740-1	-0.683565	7.23595	4.71e-26	8.93e-24
mVSG1954	1.26246	4.00846	2.59e-25	4.8e-23
Tb927.10.1390-1	-0.907478	7.53024	8.14e-25	1.47e-22
Tb427.BES10.7	2.64013	2.73023	1.48e-24	2.6e-22
Tb427.BES98.4	2.18626	3.09004	3.83e-23	6.59e-21
Tb427.BES122.3	1.11855	4.55556	1.87e-22	3.15e-20
Tb927.4.4870-1	-0.944379	6.48314	6.78e-22	1.12e-19
Tb427.BES15.7	1.99411	3.6312	2.25e-21	3.64e-19
Tb927.3.990-1	-0.565231	6.7158	1.8e-20	2.84e-18
Tb427.BES98.9	1.99186	3.38465	3.37e-19	5.21e-17
Tb927.2.6150-1	-1.29059	6.24176	7.56e-19	1.15e-16
Tb427.BES29.6	2.13403	3.67288	1.2e-18	1.78e-16
Tb927.8.510-1	2.20592	2.78999	3.2e-18	4.66e-16
Tb427.BES126.3	1.79661	5.99499	3.92e-18	5.62e-16
Tb427.BES129.7	1.28364	4.69196	2.49e-17	3.49e-15
Tb427.BES126.1	2.26859	4.46657	9e-17	1.24e-14
Tb927.11.900-1	0.472412	7.6083	1.18e-16	1.6e-14
Tb427.BES29.3	1.83788	3.89069	1.84e-16	2.45e-14
Tb927.5.1760-1	-0.620325	7.27331	2.01e-16	2.63e-14
Tb927.9.1970-1	0.509954	6.39991	9.47e-16	1.22e-13
Tb427.BES29.8	2.61616	2.75928	1.64e-15	2.07e-13
Tb927.4.4740-1	-0.528653	7.29683	2.16e-15	2.69e-13
Tb927.3.2610-1	-0.502058	7.0161	2.4e-15	2.94e-13
Tb427.BES126.10	1.71086	3.26901	2.75e-15	3.3e-13
Tb927.5.1880-1	-0.50514	7.5527	3.62e-15	4.29e-13
Tb427.BES98.7	3.04723	3.4513	4.43e-15	5.16e-13
Tb927.10.6630-1	-0.615959	7.2111	5.18e-15	5.95e-13
Tb927.3.3160-1	0.54053	5.77564	5.69e-15	6.44e-13
Tb427.BES56.5	1.63175	2.94874	6.29e-15	7.02e-13
Tb427.BES65.2	1.76455	3.42771	6.74e-15	7.41e-13
Tb427.BES51.5	1.2889	2.92237	8.71e-15	9.44e-13
Tb927.10.14000-1	0.462639	6.883	1.02e-14	1.09e-12
Tb427.BES56.9	1.97655	2.76305	3.36e-14	3.54e-12
Tb927.2.3580-1	-0.497923	7.25613	3.45e-14	3.59e-12
Tb927.9.4500-1	0.521179	10.3597	3.59e-14	3.68e-12
Tb427.BES51.8	2.55832	2.76398	5.2e-14	5.26e-12
Tb927.10.2700-1	-0.571011	6.95829	5.35e-14	5.34e-12
Tb927.8.4820-1	-0.529521	6.06174	8.52e-14	8.39e-12
Tb927.11.12120-1	-0.678665	5.90327	9.23e-14	8.97e-12
Tb427.BES15.4	0.612888	5.98008	1.15e-13	1.09e-11
Tb427.BES129.6	1.86129	2.79032	1.15e-13	1.09e-11
Tb427.BES129.4	1.21479	3.34589	1.46e-13	1.36e-11
Tb927.4.4730-1	-0.445013	7.63316	2.09e-13	1.93e-11
Tb427.BES129.11	1.785	3.19009	2.2e-13	2.01e-11
Tb927.8.4450-1	-0.440538	7.22043	3.98e-13	3.59e-11
Tb427.BES28.5	0.886778	5.50367	5.07e-13	4.52e-11
Tb427.BES15.5	2.19842	1.99585	5.13e-13	4.52e-11
Tb427.BES134.5	1.7816	2.50227	1.29e-12	1.13e-10
Tb927.1.2770-1	0.561676	5.16212	1.31e-12	1.13e-10
Tb927.10.1400-1	-0.526487	6.43553	1.86e-12	1.58e-10
Tb427.BES126.8	1.77561	3.62104	2.41e-12	2.03e-10
Tb927.11.10810-1	-0.556798	7.36837	2.6e-12	2.17e-10
Tb927.7.6310-1	-0.466207	6.14046	3.18e-12	2.62e-10
Tb927.4.3170-1	-0.456303	5.9485	3.6e-12	2.94e-10
Tb427.BES126.2	1.41	6.79089	3.66e-12	2.95e-10
Tb927.2.6240-1	-1.28623	3.56809	5.3e-12	4.23e-10
Tb427.BES122.2	1.38066	3.16169	5.47e-12	4.31e-10
Tb427.BES29.5	1.53527	3.29969	5.51e-12	4.31e-10
Tb427.BES134.4	0.462643	6.39537	6.02e-12	4.66e-10
Tb927.10.10260-1	0.614609	5.34745	1.51e-11	1.16e-09
Tb427.BES126.7	2.38511	3.46984	1.55e-11	1.18e-09
Tb927.8.910-1	-0.952614	3.85225	1.93e-11	1.45e-09
Tb927.11.10370-1	-0.440262	7.32885	2.22e-11	1.65e-09
Tb927.10.14430-1	-0.384827	7.68153	2.89e-11	2.13e-09
Tb927.10.12370-1	-0.427441	7.00151	4.38e-11	3.19e-09
Tb427.BES126.4	0.632016	6.47965	4.81e-11	3.47e-09
Tb427.BES29.2	1.32972	4.3973	8.19e-11	5.86e-09
Tb927.7.7230-1	-0.478703	5.7888	8.52e-11	6.04e-09
Tb927.4.3930-1	-0.427848	7.56084	8.84e-11	6.21e-09
Tb427.BES98.2	1.3812	3.64171	9.4e-11	6.52e-09
Tb927.9.9060-1	-0.411708	6.94602	9.46e-11	6.52e-09
Tb927.10.11920-1	0.656971	4.76744	1.01e-10	6.9e-09
Tb427.BES56.4	0.584279	5.14194	1.02e-10	6.94e-09
Tb427.BES15.3	1.41551	3.22893	1.67e-10	1.12e-08
Tb927.2.4550-1	-0.395871	7.64346	2.07e-10	1.38e-08
Tb927.9.3290-1	0.599522	5.47686	2.21e-10	1.44e-08
Tb927.2.1380-1	-1.16601	4.36333	2.21e-10	1.44e-08
Tb927.5.1770-1	-0.454615	8.32102	2.31e-10	1.5e-08
Tb927.3.3920-1	-0.444226	5.55063	2.78e-10	1.79e-08
Tb927.8.490-1	0.903821	5.6916	2.86e-10	1.83e-08
Tb927.11.8440-1	-0.473071	6.88356	3.5e-10	2.21e-08
Tb927.7.7420-1	0.453768	5.5834	3.62e-10	2.27e-08
Tb927.9.9020-1	-0.461674	5.58902	4.07e-10	2.53e-08
Tb927.10.15400-1	-0.381934	7.25771	4.29e-10	2.65e-08
Tb927.7.1110-1	-0.412921	8.75186	4.53e-10	2.77e-08
Tb427.BES10.3	0.561474	5.16308	4.65e-10	2.82e-08
Tb927.2.2340-1	-0.593228	5.29648	4.82e-10	2.9e-08
Tb927.8.2970-1	0.407319	6.35972	4.88e-10	2.91e-08
Tb927.7.1930-1	0.750621	3.9129	5.47e-10	3.24e-08
Tb927.1.1700-1	-0.408884	5.94099	6.76e-10	3.98e-08
Tb927.8.2600-1	-0.36652	7.02866	7.68e-10	4.48e-08
Tb927.10.11420-1	0.477166	5.90256	7.92e-10	4.58e-08
Tb427.BES98.8	2.26619	2.72695	8.55e-10	4.91e-08
Tb927.8.3940-1	0.508924	5.24756	8.82e-10	5.03e-08
Tb927.5.1700-1	-0.353232	6.88396	9.84e-10	5.56e-08
Tb927.8.2700-1	0.497796	5.56765	9.89e-10	5.56e-08
Tb927.5.610-1	-0.439731	8.98787	1.19e-09	6.65e-08
Tb927.1.1350-1	-0.438375	6.32369	1.37e-09	7.59e-08
Tb927.2.6200-1	-0.802118	4.69911	1.66e-09	9.12e-08
Tb927.10.14910-1	0.352051	7.33401	1.67e-09	9.14e-08
Tb427.BES126.9	2.7657	2.71387	1.81e-09	9.77e-08
Tb927.5.2010-1	-0.528569	6.50461	1.82e-09	9.77e-08
Tb927.9.6130-1	-0.376125	6.95126	1.83e-09	9.78e-08
Tb427.BES10.4	1.00236	3.06276	1.91e-09	1.01e-07
Tb927.3.2060-1	-0.421135	5.83835	1.97e-09	1.04e-07
Tb927.11.3030-1	-0.46173	7.76712	2.16e-09	1.13e-07
Tb927.10.10250-1	1.31647	3.62711	2.21e-09	1.15e-07
Tb927.9.15060-1	-0.439491	5.71573	2.38e-09	1.23e-07
Tb427.BES65.8	1.72557	2.81794	2.48e-09	1.27e-07
Tb927.1.1540-1	-0.339236	6.68092	2.69e-09	1.37e-07
Tb927.5.1260-1	-0.390049	6.03156	2.94e-09	1.49e-07
Tb927.11.2570-1	-0.37575	7.29824	2.96e-09	1.49e-07
Tb927.7.2640-1	0.389908	7.49122	3.01e-09	1.5e-07
Tb927.2.2720-1	-0.4131	6.46071	3.03e-09	1.5e-07
Tb427.BES51.4	0.577419	5.5127	3.04e-09	1.5e-07
Tb427.BES51.3	1.33229	3.56268	3.21e-09	1.57e-07
Tb427.BES65.3	0.597714	5.58162	3.24e-09	1.58e-07
Tb927.8.2610-1	-0.374067	6.48934	3.52e-09	1.7e-07
Tb927.7.5450-1	-0.545376	5.25902	4.18e-09	2.01e-07
Tb927.9.12650-1	0.493826	10.6331	4.36e-09	2.08e-07
Tb927.11.1260-1	-0.3776	8.62594	4.77e-09	2.26e-07
Tb927.7.3970-1	-0.64408	5.73603	4.99e-09	2.35e-07
Tb927.3.2050-1	-0.46893	8.23969	5.12e-09	2.4e-07
Tb927.11.9610-1	-0.632249	7.73033	5.27e-09	2.45e-07
Tb927.5.1560-1	-0.391119	6.21234	5.97e-09	2.76e-07
Tb927.8.3790-1	-0.336518	6.9729	6.03e-09	2.77e-07
Tb927.10.3870-1	-0.427201	7.35621	6.15e-09	2.81e-07
Tb927.10.13390-1	0.573989	4.97364	6.23e-09	2.83e-07
Tb427.BES10.5	1.34222	3.24751	6.65e-09	3e-07
Tb927.11.1500-1	-0.78426	5.28363	6.95e-09	3.12e-07
Tb927.10.2510-1	0.451672	5.28414	7.87e-09	3.51e-07
Tb927.9.8200-1	-0.408146	6.26508	9.78e-09	4.34e-07
Tb927.3.4640-1	-0.389806	5.6365	1.13e-08	5e-07
Tb927.7.3760-1	-0.393783	7.50801	1.29e-08	5.64e-07
Tb927.11.14100-1	0.386809	7.98758	1.32e-08	5.75e-07
Tb927.10.13690-1	0.52508	4.8512	1.33e-08	5.75e-07
Tb927.6.2510-1	0.419972	6.12265	1.39e-08	6e-07
Tb927.9.12320-1	-0.434605	7.63648	1.46e-08	6.24e-07
Tb927.7.610-1	0.370286	7.10784	1.49e-08	6.36e-07
Tb427.BES28.4	1.5188	2.94817	1.58e-08	6.66e-07
Tb927.11.6890-1	-0.53523	5.62708	1.59e-08	6.66e-07
Tb927.10.7160-1	4.34347	1.88832	1.59e-08	6.66e-07
Tb927.7.3110-1	-0.370826	6.67896	1.72e-08	7.17e-07
Tb927.6.2420-1	-0.336843	7.46039	2.14e-08	8.87e-07
Tb927.10.3160-1	-0.49009	5.10368	2.17e-08	8.89e-07
Tb927.5.2530-1	-0.336472	7.51785	2.17e-08	8.89e-07
Tb427.BES65.4	2.02381	2.21573	2.24e-08	9.12e-07
Tb927.5.810-1	0.35072	7.03639	2.32e-08	9.41e-07
Tb927.11.8210-1	-0.363825	7.68393	2.38e-08	9.6e-07
Tb927.7.7100-1	-0.385588	6.30992	2.42e-08	9.7e-07
Tb927.2.6000-1	-0.466005	7.94152	2.54e-08	1.01e-06
Tb927.4.3950-1	-0.313618	7.25503	2.74e-08	1.09e-06
Tb927.11.8720-1	-0.360365	6.93125	2.78e-08	1.1e-06
Tb927.9.15850-1	-2.76211	2.19229	2.79e-08	1.1e-06
Tb427.BES10.8	2.1731	3.14732	2.81e-08	1.1e-06
Tb927.5.2810-1	0.463384	5.08408	3.09e-08	1.2e-06
Tb427.BES129.9	1.71167	3.46501	3.93e-08	1.52e-06
Tb927.6.2710-1	-0.329464	6.91615	3.96e-08	1.52e-06
Tb927.8.4950-1	-0.38776	6.37991	3.98e-08	1.52e-06
Tb927.11.14070-1	-0.607334	5.13367	4.11e-08	1.57e-06
Tb927.4.2310-1	-0.394291	9.07838	4.36e-08	1.66e-06
Tb927.10.15350-1	-0.470193	5.37085	4.52e-08	1.71e-06
Tb427.BES28.11	1.21882	3.34931	4.73e-08	1.78e-06
Tb927.7.6490-1	0.554939	6.41322	4.93e-08	1.84e-06
Tb927.10.3660-1	0.423512	8.28404	5.12e-08	1.9e-06
Tb927.6.440-1	-0.323115	7.30114	6.5e-08	2.41e-06
Tb927.9.12490-1	-0.349304	6.80802	7.15e-08	2.63e-06
Tb927.10.3560-1	-0.41365	5.73718	7.79e-08	2.85e-06
Tb927.7.7320-1	-0.372307	6.67574	7.86e-08	2.87e-06
Tb927.8.3240-1	-0.391382	6.18594	8.14e-08	2.95e-06
Tb927.9.15230-1	-0.365519	6.31744	8.97e-08	3.24e-06
Tb927.4.4790-1	-0.428356	6.19828	1.04e-07	3.75e-06
Tb927.7.5600-1	-0.339925	6.41436	1.13e-07	4.03e-06
Tb927.7.2950-1	0.34033	6.79516	1.23e-07	4.4e-06
Tb927.9.1600-1	-0.336515	7.14974	1.33e-07	4.72e-06
Tb427.BES10.1	0.984879	3.83417	1.43e-07	5.05e-06
Tb927.11.6120-1	-0.402409	7.36931	1.5e-07	5.27e-06
Tb927.8.1150-1	-0.317981	7.14688	1.58e-07	5.51e-06
Tb927.10.5770-1	0.391599	7.87132	1.76e-07	6.14e-06
Tb927.7.3190-1	-0.341193	5.97428	1.81e-07	6.27e-06
Tb927.6.3550-1	-0.317958	7.83622	1.88e-07	6.48e-06
Tb927.11.9920-1	0.607147	8.74001	1.97e-07	6.76e-06
Tb427.BES126.12	1.99715	2.75546	2.11e-07	7.21e-06
Tb927.10.1420-1	-0.369061	7.43588	2.15e-07	7.31e-06
Tb927.10.11550-1	-0.377547	6.8289	2.21e-07	7.47e-06
Tb427.BES129.13	1.72559	2.69796	2.23e-07	7.52e-06
Tb927.9.10400-1	-0.445435	8.45839	2.31e-07	7.76e-06
Tb927.2.2230-1	-0.324787	7.46034	2.36e-07	7.89e-06
Tb927.10.12030-1	-0.528535	4.80526	2.38e-07	7.91e-06
Tb927.11.7160-1	0.407446	5.65558	2.46e-07	8.13e-06
Tb927.10.16070-1	-0.414124	5.58815	2.49e-07	8.21e-06
Tb927.10.9270-1	0.407219	5.08936	2.59e-07	8.52e-06
Tb927.9.13430-1	-0.54912	4.55719	2.65e-07	8.67e-06
Tb427.BES28.6	1.35618	2.72624	2.81e-07	9.15e-06
Tb927.11.4980-1	-0.316593	6.78021	3.27e-07	1.06e-05
Tb927.10.3200-1	0.381055	7.41438	3.45e-07	1.11e-05
Tb927.11.12180-1	-0.424148	5.37659	3.92e-07	1.26e-05
Tb927.8.2480-1	-0.350069	5.72315	4.21e-07	1.35e-05
Tb04.3I12.100-1	-0.428188	5.1477	4.25e-07	1.35e-05
Tb927.6.1800-1	-0.443737	5.26455	4.27e-07	1.35e-05
Tb927.9.10530-1	-0.312178	7.19499	4.45e-07	1.41e-05
Tb927.5.3810-1	-0.482018	8.35457	4.54e-07	1.43e-05
Tb927.11.6910-1	-0.304914	7.34758	4.6e-07	1.44e-05
Tb927.5.3200-1	-0.375312	5.78293	5.19e-07	1.62e-05
Tb927.6.2200-1	0.462735	6.08976	5.38e-07	1.67e-05
Tb927.11.4180-1	-0.389248	7.35601	5.63e-07	1.74e-05
Tb927.5.3790-1	-0.573637	5.57885	5.64e-07	1.74e-05
Tb427.BES10.2	1.11231	3.52743	5.74e-07	1.76e-05
Tb927.9.7340-1	0.737058	3.11689	5.79e-07	1.77e-05
Tb427.BES65.5	0.661871	4.89865	5.89e-07	1.79e-05
Tb927.11.5250-1	-0.291357	7.47544	6.14e-07	1.86e-05
Tb927.2.2880-1	-0.38783	5.9797	6.17e-07	1.86e-05
Tb927.10.4140-1	0.351974	5.43584	6.17e-07	1.86e-05
Tb927.11.2690-1	0.327056	7.61149	6.43e-07	1.93e-05
Tb427.BES129.10	1.827	2.71975	6.85e-07	2.04e-05
Tb927.1.2670-1	-0.308206	7.64485	6.99e-07	2.08e-05
Tb927.6.4630-1	-0.299494	7.45553	7.27e-07	2.15e-05
Tb927.10.14920-1	-0.422112	8.01033	7.34e-07	2.17e-05
Tb927.11.1760-1	-0.346815	5.78545	7.45e-07	2.19e-05
Tb927.11.1640-1	-0.317557	6.17313	7.52e-07	2.2e-05
Tb927.11.8890-1	0.446674	6.06124	7.76e-07	2.26e-05
Tb427.BES65.11	2.17982	2.51526	7.98e-07	2.32e-05
Tb927.11.8330-1	-0.316347	6.45736	8.32e-07	2.41e-05
Tb927.8.5840-1	0.375968	5.05589	8.53e-07	2.46e-05
Tb927.2.4720-1	-0.33146	5.94254	8.69e-07	2.5e-05
Tb927.11.20730-1	-0.425082	5.56093	8.89e-07	2.54e-05
Tb927.10.5490-1	-0.329738	5.96346	9.15e-07	2.61e-05
Tb927.7.4120-1	0.283923	7.41731	9.31e-07	2.64e-05
Tb427.BES56.3	1.2211	3.45471	9.4e-07	2.66e-05
Tb927.7.6580-1	0.449215	7.14731	9.42e-07	2.66e-05
Tb927.4.4030-1	-0.379153	5.64437	9.49e-07	2.66e-05
Tb927.10.840-1	-0.348803	7.7337	9.79e-07	2.73e-05
Tb927.3.3050-1	-0.391331	5.98163	9.81e-07	2.73e-05
Tb927.11.16560-1	-0.36288	6.51504	9.87e-07	2.74e-05
Tb927.3.5650-1	-0.454635	6.1738	9.96e-07	2.76e-05
Tb427.BES51.2	1.1532	4.02255	1e-06	2.76e-05
Tb927.8.4190-1	-0.441695	6.70526	1.04e-06	2.84e-05
Tb927.7.2790-1	-0.273017	6.92841	1.07e-06	2.92e-05
Tb927.8.1350-1	-0.382852	5.61397	1.08e-06	2.94e-05
Tb927.10.12860-1	-0.2906	6.73196	1.13e-06	3.07e-05
Tb927.11.3380-1	-0.282783	7.49591	1.14e-06	3.07e-05
Tb927.7.1780-1	-0.421451	8.17092	1.14e-06	3.07e-05
Tb927.7.7410-1	0.364009	5.74215	1.16e-06	3.12e-05
Tb927.9.14530-1	0.823068	2.94509	1.23e-06	3.29e-05
Tb927.10.9980-1	0.438895	4.93763	1.23e-06	3.29e-05
Tb927.11.3760-1	-0.341118	6.88259	1.24e-06	3.29e-05
Tb927.9.5520-1	-0.301659	7.49909	1.25e-06	3.32e-05
Tb927.8.1670-1	-0.389641	6.33992	1.34e-06	3.54e-05
Tb927.4.4980-1	0.387886	5.9699	1.39e-06	3.67e-05
Tb927.5.3820-1	-0.333281	7.21061	1.46e-06	3.83e-05
Tb927.8.4930-1	0.292418	6.19462	1.5e-06	3.93e-05
Tb927.11.6570-1	-0.31704	8.33805	1.56e-06	4.06e-05
Tb927.10.10350-1	-0.341109	6.61003	1.57e-06	4.07e-05
Tb927.11.780-1	-0.379479	6.09055	1.67e-06	4.33e-05
Tb927.10.14890-1	0.445418	6.79976	1.72e-06	4.45e-05
Tb427.BES15.2	0.927665	4.14667	1.73e-06	4.45e-05
Tb927.8.3050-1	-0.417203	6.73421	1.75e-06	4.48e-05
Tb927.5.3050-1	-0.277863	6.80626	1.76e-06	4.49e-05
Tb927.10.9430-1	-0.302855	8.22825	1.78e-06	4.52e-05
Tb927.3.3590-1	-0.325545	6.64174	2.04e-06	5.18e-05
Tb427.BES56.1	1.93133	3.66494	2.15e-06	5.43e-05
Tb927.11.3120-1	-0.287828	7.3881	2.18e-06	5.48e-05
Tb927.6.3950-1	0.31096	5.99164	2.22e-06	5.57e-05
Tb927.1.2120-1	-0.281954	6.59547	2.23e-06	5.59e-05
Tb927.11.3220-1	0.325886	7.12026	2.25e-06	5.6e-05
Tb927.7.2160-1	-0.360574	6.93379	2.29e-06	5.71e-05
Tb927.8.5490-1	-0.277526	7.13655	2.45e-06	6.08e-05
Tb927.11.8910-1	0.399349	5.53285	2.5e-06	6.17e-05
Tb927.8.1110-1	0.443631	10.0592	2.53e-06	6.23e-05
Tb927.8.3550-1	-0.314937	6.54767	2.58e-06	6.32e-05
Tb927.7.6960-1	0.274125	6.85067	2.61e-06	6.34e-05
Tb927.4.3730-1	0.404753	5.03017	2.61e-06	6.34e-05
Tb927.10.9080-1	-0.267328	7.51361	2.61e-06	6.34e-05
Tb927.5.840-1	-0.345489	6.51297	2.67e-06	6.48e-05
Tb927.9.9260-1	0.369381	6.64905	2.69e-06	6.5e-05
Tb927.3.5200-1	-0.357876	6.28216	2.72e-06	6.56e-05
Tb927.4.1560-1	-0.314803	6.3067	2.75e-06	6.6e-05
Tb927.10.16100-1	0.481281	5.87368	2.81e-06	6.72e-05
Tb927.8.3700-1	-0.328086	7.44181	2.85e-06	6.79e-05
Tb927.3.2470-1	-0.386236	6.04587	2.86e-06	6.8e-05
Tb927.11.8870-1	0.346514	6.04394	3.07e-06	7.27e-05
Tb427.BES65.1	1.15118	3.46634	3.18e-06	7.49e-05
Tb927.11.14180-1	-0.287215	6.62015	3.18e-06	7.49e-05
Tb927.10.11380-1	-0.337618	5.80141	3.19e-06	7.5e-05
Tb927.11.2500-1	-0.292299	7.9159	3.47e-06	8.12e-05
Tb927.11.11860-1	0.310754	6.73995	3.52e-06	8.22e-05
Tb927.1.4420-1	-0.369199	6.48066	3.64e-06	8.48e-05
Tb927.10.7380-1	0.365781	6.05112	3.9e-06	9.04e-05
Tb927.6.5010-1	0.327869	7.03984	4.04e-06	9.34e-05
Tb927.11.11900-1	0.300178	8.46839	4.05e-06	9.34e-05
Tb927.11.9080-1	-0.307648	7.77858	4.17e-06	9.58e-05
Tb927.8.7850-1	-0.337046	6.7405	4.24e-06	9.7e-05
Tb927.11.10690-1	0.332086	7.80256	4.25e-06	9.7e-05
Tb927.10.7290-1	-0.282328	7.35048	4.3e-06	9.79e-05
Tb927.9.10630-1	-0.391328	5.19744	4.36e-06	9.9e-05
Tb927.6.3890-1	0.289391	6.52398	4.64e-06	0.000104953
Tb927.11.2120-1	-0.324779	7.24693	4.77e-06	0.00010776
Tb927.8.7760-1	-0.303374	6.98604	4.81e-06	0.000108084
Tb927.11.11940-1	0.393128	6.0667	4.82e-06	0.000108084
Tb927.10.10850-1	0.340436	7.60515	4.85e-06	0.000108586
Tb927.11.5850-1	0.272577	8.31629	4.92e-06	0.000109713
Tb927.10.2220-1	-0.316047	6.79816	5.01e-06	0.000111419
mVSG653	0.886002	3.43287	5.02e-06	0.000111419
Tb927.3.5210-1	-0.396238	5.14008	5.25e-06	0.000116085
Tb927.10.11960-1	0.363615	6.05871	5.33e-06	0.00011715
Tb927.6.2890-1	-0.408219	5.63216	5.34e-06	0.00011715
Tb927.11.7790-1	0.387186	6.67451	5.35e-06	0.00011715
Tb927.10.5420-1	-0.27415	7.19595	5.36e-06	0.00011715
Tb927.1.4800-1	-0.304001	5.71216	5.48e-06	0.00011945
Tb927.6.2760-1	-0.2827	6.61317	5.5e-06	0.000119495
Tb927.8.5470-1	0.421455	6.72387	5.68e-06	0.000122995
Tb927.11.9160-1	-0.343599	5.78981	5.77e-06	0.000124605
Tb927.10.10780-1	0.298232	6.41411	5.79e-06	0.000124816
Tb927.10.870-1	-0.310021	8.00551	5.84e-06	0.000125518
Tb927.5.2520-1	-0.257855	6.88418	5.88e-06	0.00012591
Tb927.9.8160-1	-0.323169	6.99148	6.01e-06	0.00012839
Tb927.7.6590-1	0.436899	7.28486	6.07e-06	0.000129334
Tb927.8.1290-1	-0.395074	5.86264	6.33e-06	0.000134385
Tb927.11.11770-1	-0.308156	7.05674	6.36e-06	0.000134663
Tb927.10.14450-1	-0.357444	5.19594	6.38e-06	0.000134826
Tb927.5.2400-1	-0.264015	7.15588	6.51e-06	0.000137165
Tb927.7.650-1	-0.257371	7.61007	6.68e-06	0.000140402
Tb927.11.13170-1	0.482488	4.40638	6.84e-06	0.000143275
Tb927.6.2780-1	-0.397925	6.21644	7.07e-06	0.000147692
Tb427.BES29.1	1.85114	3.74019	7.3e-06	0.000152042
Tb927.9.12410-1	0.424499	5.4221	8.08e-06	0.000167799
Tb927.10.9690-1	-0.291903	7.45871	8.37e-06	0.000173456
Tb927.11.2510-1	-0.252919	7.28295	8.49e-06	0.000175431
Tb927.1.880-1	-0.337197	8.48643	8.53e-06	0.000175431
Tb427.BES98.5	0.847416	4.65642	8.54e-06	0.000175431
Tb927.11.8050-1	-0.287344	7.33248	8.6e-06	0.000176354
Tb927.4.710-1	-0.620844	3.84529	8.68e-06	0.000176881
Tb927.4.3770-1	-0.322204	6.08139	8.69e-06	0.000176881
Tb927.11.3890-1	-0.304068	6.3605	8.7e-06	0.000176881
Tb927.3.2750-1	-0.289885	6.40354	8.99e-06	0.000182252
Tb927.10.8150-1	0.254341	6.48289	9.11e-06	0.00018427
Tb927.9.8190-1	-0.30804	6.30768	9.17e-06	0.000184935
Tb427.BES51.1	1.61949	3.62437	9.25e-06	0.000186032
Tb927.7.3960-1	0.347065	5.26898	9.29e-06	0.000186319
Tb927.9.2470-1	0.337681	10.5193	9.44e-06	0.000188819
Tb927.4.1110-1	0.253626	6.74055	9.6e-06	0.000191538
Tb927.5.3290-1	-0.359016	6.54776	9.72e-06	0.000193001
Tb927.11.2700-1	-0.269795	6.91023	9.72e-06	0.000193001
Tb927.10.3570-1	-0.258829	6.96989	9.99e-06	0.000197813
Tb927.3.4590-1	-0.432872	4.94539	1e-05	0.000197813
Tb927.7.6270-1	-0.288178	6.0189	1.02e-05	0.000200636
Tb927.11.14830-1	-0.284819	6.10227	1.05e-05	0.000206154
Tb927.8.730-1	-0.311447	9.05404	1.06e-05	0.00020712
Tb927.9.2030-1	-0.298234	6.17231	1.06e-05	0.000207381
Tb927.1.4310-1	-0.431912	8.79943	1.07e-05	0.000208036
Tb927.9.7370-1	-0.435911	5.16391	1.08e-05	0.000209208
Tb927.6.4210-1	-0.264868	7.41056	1.09e-05	0.000210816
Tb927.10.13730-1	-0.331315	6.61156	1.1e-05	0.000212079
Tb927.10.9440-1	-0.292474	7.31772	1.1e-05	0.000212376
Tb927.7.7150-1	-0.323356	6.14702	1.12e-05	0.000215131
Tb927.10.7490-1	0.34781	6.26563	1.12e-05	0.000215131
Tb927.8.6850-1	0.244285	6.74864	1.15e-05	0.000219962
Tb927.11.15300-1	0.309315	5.7426	1.16e-05	0.000220789
Tb927.10.9130-1	-0.255142	6.47091	1.16e-05	0.000220903
Tb927.5.1150-1	-0.288193	7.33498	1.16e-05	0.000221196
Tb927.6.4570-1	0.407198	4.7817	1.17e-05	0.00022149
Tb927.5.3180-1	-0.425346	4.31243	1.18e-05	0.000222621
Tb927.10.2440-1	0.483579	7.36878	1.18e-05	0.000223321
Tb927.2.3880-1	-0.45834	5.57361	1.35e-05	0.000253536
Tb927.3.1630-1	-0.629112	3.55471	1.36e-05	0.000254795
Tb927.11.6340-1	0.33991	5.97023	1.41e-05	0.000263333
Tb927.4.5010-1	0.330356	9.10243	1.41e-05	0.00026393
Tb927.5.3590-1	0.26665	7.07779	1.42e-05	0.000264111
Tb927.10.3430-1	-0.266666	6.41283	1.42e-05	0.000264111
Tb927.6.1640-1	-0.421613	4.75153	1.43e-05	0.000264287
Tb927.11.13930-1	-0.480963	4.53919	1.46e-05	0.000270753
Tb927.10.15410-1	-0.36697	6.92978	1.47e-05	0.00027127
Tb927.11.15330-1	-0.37518	5.84882	1.52e-05	0.000280118
Tb927.7.5680-1	0.313195	5.57951	1.54e-05	0.000283595
Tb927.7.6690-1	-0.316371	6.88187	1.57e-05	0.000287311
Tb927.11.12410-1	-0.482713	4.27854	1.57e-05	0.000287411
Tb927.8.3770-1	-0.272942	7.35479	1.58e-05	0.000288
Tb927.9.9430-1	0.366592	5.78105	1.58e-05	0.000288
Tb927.10.2710-1	-0.57403	3.87985	1.6e-05	0.000289456
Tb927.2.5870-1	-0.281166	6.97027	1.6e-05	0.000289456
Tb927.9.2120-1	-0.357657	5.28775	1.6e-05	0.000289456
Tb927.10.5810-1	0.27892	10.0155	1.64e-05	0.000295583
Tb927.3.3060-1	-0.328444	6.03174	1.65e-05	0.00029617
Tb927.8.2000-1	-0.298044	6.79132	1.79e-05	0.00032116
Tb927.2.2590-1	0.483015	4.21362	1.8e-05	0.00032116
Tb927.6.2850-1	-0.320687	5.61178	1.8e-05	0.000321888
Tb927.10.560-1	0.386477	9.7968	1.82e-05	0.000324466
Tb927.9.1790-1	0.36336	5.33902	1.83e-05	0.00032515
Tb927.3.3670-1	-0.279758	6.74911	1.86e-05	0.00032886
Tb927.10.13350-1	-0.249867	6.84812	1.92e-05	0.000339953
Tb427.BES122.1	0.790447	3.35853	1.97e-05	0.000347626
Tb927.9.1520-1	0.653473	5.52908	2e-05	0.000352429
Tb427.BES28.10	0.949775	3.20408	2.06e-05	0.000361899
Tb927.7.3500-1	-0.291909	6.62017	2.07e-05	0.000362807
Tb927.7.6280-1	-0.288744	6.23315	2.12e-05	0.000369713
Tb927.7.3590-1	0.306062	6.30253	2.12e-05	0.000370482
Tb927.4.3840-1	-0.2796	6.99571	2.17e-05	0.000378282
Tb927.3.5430-1	-0.38259	5.74732	2.18e-05	0.00037891
Tb927.9.9420-1	0.408821	5.6647	2.22e-05	0.000384143
Tb927.11.4700-1	0.366164	7.7459	2.24e-05	0.000387098
Tb927.4.580-1	-0.327201	5.53937	2.26e-05	0.000388876
Tb927.9.10160-1	0.448557	5.07103	2.28e-05	0.000392562
Tb927.9.3840-1	0.428283	3.91856	2.3e-05	0.000393816
Tb927.11.3830-1	-0.255734	6.30955	2.3e-05	0.000393816
Tb927.7.270-1	-0.369562	6.05727	2.31e-05	0.000393816
Tb927.11.4530-1	-0.314404	6.05791	2.37e-05	0.000403581
Tb927.9.9750-1	0.312363	6.22832	2.42e-05	0.000411865
Tb927.10.11540-1	0.434133	9.67687	2.47e-05	0.000418649
Tb927.10.7140-1	0.28587	8.74455	2.47e-05	0.000418709
Tb927.3.3900-1	-0.340138	6.96189	2.57e-05	0.000434451
Tb927.8.2210-1	-0.260724	6.50908	2.58e-05	0.00043479
Tb927.11.12620-1	-0.267089	6.29219	2.59e-05	0.00043479
Tb927.10.5760-1	-0.364519	5.77198	2.64e-05	0.000442582
Tb927.7.5890-1	0.23386	6.92438	2.65e-05	0.000443684
Tb927.2.5010-1	0.291388	6.43331	2.67e-05	0.000445615
Tb927.10.8810-1	-0.273189	7.08403	2.69e-05	0.000448736
Tb927.11.7460-1	0.343943	7.94122	2.73e-05	0.000453995
Tb927.11.11360-1	0.404358	10.1475	2.78e-05	0.000461661
Tb927.2.2160-1	-0.257075	7.455	2.83e-05	0.000469045
Tb927.1.1990-1	0.464494	4.4263	2.85e-05	0.000471707
Tb927.11.10480-1	-0.315903	6.99976	2.95e-05	0.0004863
Tb927.5.1380-1	-0.340762	5.25549	2.99e-05	0.000492398
Tb927.3.3820-1	-0.279145	6.99081	3.03e-05	0.000497313
Tb927.7.6100-1	-0.27836	5.84275	3.05e-05	0.000499715
Tb927.10.8860-1	-0.245323	6.88124	3.08e-05	0.000502905
Tb927.5.3890-1	-0.315148	5.2557	3.1e-05	0.000505687
Tb927.9.4190-1	-0.274004	8.30273	3.15e-05	0.000512557
Tb927.3.2810-1	-0.275438	7.56886	3.23e-05	0.00052402
Tb927.1.2190-1	-0.425376	8.20035	3.33e-05	0.000538143
mVSG531	0.552239	4.09219	3.33e-05	0.000538143
Tb927.11.16690-1	0.274264	7.51837	3.34e-05	0.000538154
Tb927.11.6390-1	-0.258236	7.02916	3.35e-05	0.000538391
Tb927.2.4920-1	0.333148	4.93608	3.36e-05	0.000538391
Tb927.10.7970-1	0.279331	5.88981	3.36e-05	0.000538391
Tb927.9.13770-1	0.273145	6.30861	3.37e-05	0.000539482
Tb927.10.14330-1	-0.248061	7.8984	3.39e-05	0.0005415
Tb927.5.1300-1	0.2612	8.58119	3.46e-05	0.000550943
Tb927.10.7190-1	0.266852	5.9983	3.54e-05	0.000562633
Tb927.10.11710-1	-0.335044	6.80276	3.58e-05	0.000567682
Tb927.8.2730-1	0.25799	6.16164	3.69e-05	0.000584583
Tb927.8.2570-1	-0.271762	7.21996	3.73e-05	0.000589837
Tb927.8.3750-1	-0.278243	8.49051	3.81e-05	0.000600204
Tb927.3.2460-1	0.417382	5.50905	3.82e-05	0.000600682
Tb927.11.14980-1	-0.277808	6.16983	3.89e-05	0.000611194
Tb927.11.16650-1	-0.298544	6.52919	3.91e-05	0.000611996
Tb927.11.9900-1	0.27961	6.83183	3.91e-05	0.000611996
Tb927.10.3040-1	0.337466	5.90481	3.99e-05	0.000622197
Tb927.10.1160-1	0.295119	5.80234	4.03e-05	0.000627607
Tb927.11.12420-1	-0.306382	5.82095	4.06e-05	0.000630386
Tb927.9.15460-1	-0.310549	8.88551	4.08e-05	0.000632394
Tb927.6.620-1	-0.286773	8.45355	4.1e-05	0.000633894
Tb927.7.480-1	-0.228141	7.28451	4.14e-05	0.000638978
Tb927.10.8140-1	0.398592	4.6637	4.2e-05	0.000647187
Tb927.7.6750-1	0.35188	6.38953	4.21e-05	0.000647827
Tb927.11.13320-1	-0.282849	6.16145	4.23e-05	0.000647827
Tb927.11.15510-1	-0.309311	5.08872	4.25e-05	0.000647827
Tb927.3.3560-1	0.279375	8.60652	4.25e-05	0.000647827
Tb927.10.8700-1	0.304663	5.71914	4.25e-05	0.000647827
Tb927.9.6310-1	-0.270661	6.9616	4.25e-05	0.000647827
Tb11.02.5400-1	-0.427972	4.32508	4.32e-05	0.000656558
Tb927.8.5790-1	-0.333641	6.4931	4.41e-05	0.000668294
mVSG639	2.11448	3.02	4.42e-05	0.000669436
Tb927.8.7980-1	0.267646	7.27904	4.44e-05	0.000671445
Tb927.10.10610-1	-0.284672	6.99323	4.46e-05	0.000672434
Tb927.5.1890-1	-0.268077	7.49153	4.49e-05	0.000676362
Tb927.11.3750-1	-0.325641	5.37475	4.5e-05	0.000676362
Tb927.7.330-1	0.320524	5.75924	4.55e-05	0.000681751
Tb927.11.5130-1	-0.272539	6.31523	4.59e-05	0.000686273
Tb927.3.2160-1	0.271394	6.27543	4.61e-05	0.000687497
Tb927.8.4410-1	-0.335926	5.06744	4.73e-05	0.000703915
Tb927.7.5160-1	-0.29254	7.13005	4.73e-05	0.000703915
Tb427.BES56.2	1.01011	3.97353	4.86e-05	0.000721285
Tb927.6.3490-1	-0.501287	3.71061	4.94e-05	0.000731746
Tb927.10.9800-1	0.453418	9.55693	5.02e-05	0.000741126
Tb927.9.12400-1	-0.271579	6.65097	5.03e-05	0.000741126
Tb427.BES15.1	1.41919	3.64078	5.03e-05	0.000741126
Tb927.10.4210-1	-0.353393	5.52967	5.09e-05	0.000748138
Tb927.11.10280-1	-0.287493	7.63701	5.1e-05	0.000748138
Tb927.5.300-1	-0.434921	5.13361	5.12e-05	0.000748911
Tb927.1.2600-1	-0.361621	6.10792	5.27e-05	0.00077036
Tb927.11.11780-1	-0.249875	6.86009	5.35e-05	0.000780446
Tb927.11.4290-1	0.464323	9.25644	5.53e-05	0.000804459
Tb927.4.2500-1	-0.277256	7.11456	5.63e-05	0.000817626
Tb927.11.15530-1	-0.295006	5.74686	5.67e-05	0.00082182
Tb927.9.13440-1	-0.249399	8.10852	5.68e-05	0.00082182
Tb927.5.1570-1	-0.409139	5.5968	5.7e-05	0.00082182
Tb927.11.6160-1	-0.278379	7.80343	5.7e-05	0.00082182
Tb927.7.1480-1	-0.312744	5.35814	5.87e-05	0.000844522
Tb927.8.710-1	-0.293623	8.29556	5.9e-05	0.000847131
Tb927.3.3940-1	-0.442485	5.83729	6.03e-05	0.000864844
Tb927.11.3270-1	-0.25782	6.44336	6.52e-05	0.000932987
Tb927.11.11820-1	0.510233	7.80339	6.58e-05	0.000939991
Tb927.8.5780-1	-0.261503	6.49154	6.59e-05	0.000939991
Tb927.10.890-1	-0.245297	7.93998	6.74e-05	0.000959078
Tb927.8.1790-1	-0.370866	6.62746	6.75e-05	0.000959078
Tb927.10.2990-1	0.335599	6.96917	6.87e-05	0.000974013
Tb927.11.16550-1	-0.524528	4.16487	7.09e-05	0.00100352
Tb927.11.5910-1	0.297547	7.49681	7.34e-05	0.00103537
Tb927.11.9710-1	0.358905	9.2628	7.34e-05	0.00103537
Tb927.3.5560-1	0.458617	5.68058	7.78e-05	0.00109387
Tb927.10.5610-1	0.352616	9.43815	7.79e-05	0.00109387
Tb927.11.12030-1	-0.339128	4.9766	7.86e-05	0.0011024
Tb927.9.12380-1	0.255952	5.89849	7.88e-05	0.0011024
Tb927.11.9590-1	-0.327808	11.3602	8.13e-05	0.00113314
Tb927.7.7180-1	-0.282268	5.59371	8.13e-05	0.00113314
Tb927.7.7330-1	0.229928	7.19046	8.37e-05	0.00116433
Tb927.6.2440-1	0.275597	5.72303	8.54e-05	0.00118635
Tb927.8.1000-1	-0.259631	5.78322	8.56e-05	0.00118635
Tb927.9.14170-1	-0.286624	5.65916	9.09e-05	0.00125746
Tb927.6.4070-1	0.263751	6.26902	9.12e-05	0.0012596
Tb927.10.1760-1	1.09157	1.9713	9.29e-05	0.0012804
Tb927.7.6480-1	0.309778	6.52559	9.45e-05	0.00130121
Tb927.8.6190-1	-0.367188	4.30498	9.47e-05	0.00130171
Tb927.10.3260-1	-0.238012	7.34291	9.56e-05	0.0013116
Tb927.8.1260-1	-0.330488	5.34207	9.81e-05	0.00134319
Tb927.7.890-1	0.311735	5.04647	9.91e-05	0.00135448
Tb927.10.15460-1	0.319171	5.33567	0.000100157	0.00136499
Tb927.5.4380-1	-0.229285	7.19071	0.00010025	0.00136499
Tb927.11.16920-1	-0.293534	6.01506	0.000102794	0.00139711
Tb927.11.3590-1	0.415803	9.78469	0.000104328	0.00141367
Tb927.9.10300-1	0.382499	4.94171	0.000104385	0.00141367
Tb927.11.5030-1	-0.250688	5.98702	0.000105482	0.00142598
Tb927.9.14430-1	0.295897	7.19195	0.000105961	0.0014299
Tb927.9.14420-1	0.276369	5.69899	0.000106766	0.00143822
Tb927.10.2470-1	0.459773	7.42103	0.000107405	0.00144425
Tb927.4.5030-1	0.28463	5.59503	0.000110993	0.00148986
Tb927.11.14030-1	0.317796	5.13459	0.000113547	0.00152145
Tb927.7.5830-1	0.340601	5.92749	0.000114369	0.00152976
Tb427.BES29.4	0.396125	6.47302	0.000115031	0.00153591
Tb927.5.3010-1	0.312654	5.85761	0.000115288	0.00153663
Tb927.2.3780-1	-0.249964	8.63335	0.000116388	0.00154626
Tb927.9.9290-1	-0.315913	8.4882	0.000116418	0.00154626
Tb927.6.930-1	-0.334952	5.59893	0.000117507	0.00155799
Tb927.10.10400-1	0.318647	5.03368	0.000118038	0.00156231
Tb927.11.9770-1	-0.328564	5.93558	0.000118346	0.00156365
Tb927.11.7150-1	0.273698	6.10057	0.000120151	0.00158474
Tb927.11.14850-1	-0.296806	6.28568	0.000120561	0.00158738
Tb927.9.4230-1	-0.253007	7.19076	0.000122389	0.00160867
Tb927.11.8270-1	-0.223101	6.86025	0.000124401	0.00163083
Tb927.9.9310-1	-0.259879	7.27293	0.000124505	0.00163083
Tb927.11.14960-1	-0.265396	6.17001	0.000125424	0.00163979
Tb927.10.7600-1	0.292611	5.90062	0.000125886	0.00163979
Tb927.10.14680-1	-0.27136	6.62964	0.000125887	0.00163979
Tb927.8.7960-1	-0.258566	6.39281	0.000126063	0.00163979
Tb927.11.3580-1	-0.28251	6.76957	0.00012627	0.00163979
Tb927.11.8880-1	0.285828	5.86455	0.000131256	0.00170161
Tb927.5.1110-1	0.308579	10.3166	0.000132259	0.00171169
Tb927.9.6710-1	0.288213	6.37131	0.000132793	0.00171568
Tb927.11.2340-1	0.28441	6.96875	0.000133027	0.00171577
Tb927.11.2820-1	-0.613023	4.57707	0.000135264	0.00174167
Tb927.2.3340-1	0.271733	5.92904	0.000135808	0.00174433
Tb927.5.620-1	-0.315021	5.79321	0.000135931	0.00174433
Tb927.6.650-1	-0.256827	8.06082	0.00013798	0.00176536
Tb927.11.16280-1	0.355069	9.46606	0.000138101	0.00176536
Tb927.1.4440-1	-0.55578	3.19938	0.00013849	0.00176536
Tb927.10.8310-1	-0.463929	5.14649	0.000138501	0.00176536
Tb927.8.6930-1	0.330057	6.67515	0.000140399	0.00178655
Tb927.2.2450-1	0.242101	6.14117	0.000140741	0.00178791
Tb427.BES98.1	1.08202	2.91551	0.000141648	0.00179642
Tb927.1.3800-1	-0.370309	4.0548	0.000142689	0.00180493
Tb927.8.1890-1	0.222794	7.14445	0.000142795	0.00180493
Tb927.10.1300-1	-0.343737	5.17479	0.000143408	0.00180966
Tb927.11.13850-1	0.270994	5.41236	0.000146086	0.00184039
Tb927.11.8900-1	0.32969	4.72964	0.00014675	0.0018457
Tb927.11.15690-1	0.223323	7.2184	0.000147344	0.0018501
Tb927.6.3480-1	-0.528689	4.06459	0.000148172	0.00185742
Tb927.2.3730-1	-0.262102	5.86857	0.000150762	0.00188677
Tb927.6.2640-1	-0.249475	7.35862	0.000151281	0.0018901
Tb927.11.5000-1	-0.221238	7.85041	0.000151585	0.0018901
Tb927.5.2100-1	0.223379	7.04339	0.000151776	0.0018901
Tb927.7.4370-1	-0.24348	7.00688	0.000152579	0.00189698
Tb927.10.3090-1	0.248866	6.49384	0.000153316	0.00190303
Tb927.11.11540-1	-0.269186	6.92593	0.000156328	0.00193724
Tb927.10.13480-1	0.270706	6.56162	0.000158208	0.00195147
Tb927.8.6150-1	0.420309	9.28621	0.000158351	0.00195147
Tb927.10.13500-1	0.379584	9.95595	0.000158377	0.00195147
Tb927.8.1270-1	-0.294455	6.62276	0.000158505	0.00195147
Tb927.8.2080-1	-0.352201	6.8132	0.000160653	0.0019747
Tb927.10.7510-1	0.323977	5.75286	0.000163661	0.00200636
Tb927.10.5950-1	0.312525	5.65723	0.000163758	0.00200636
Tb927.5.510-1	0.326323	5.37917	0.00016751	0.00204902
Tb927.10.11890-1	0.464548	4.08053	0.00016835	0.00205599
Tb927.11.11430-1	0.273936	6.7483	0.000171171	0.00208707
Tb927.11.5470-1	0.305994	5.42787	0.000175378	0.00213494
Tb427.BES56.10	3.67949	2.96528	0.00017654	0.00214565
Tb927.11.14780-1	-0.266231	6.7229	0.000177338	0.00214874
Tb927.2.3020-1	-0.2608	6.89846	0.000177362	0.00214874
Tb927.5.1660-1	0.261593	7.97295	0.000177861	0.00215135
Tb927.8.6650-1	-0.491313	4.32657	0.000178694	0.00215799
Tb927.6.1900-1	-0.235511	7.05724	0.000180185	0.00217253
Tb927.8.5630-1	-0.258499	6.49367	0.000180908	0.00217779
Tb927.9.14650-1	0.468828	4.68422	0.000181745	0.00218439
Tb927.10.15910-1	-0.427592	4.97692	0.000183146	0.00219285
Tb927.4.470-1	-0.315391	6.25	0.000183213	0.00219285
Tb927.9.4390-1	-0.247087	6.41425	0.000183316	0.00219285
Tb927.7.2170-1	-0.230759	8.7071	0.000183752	0.0021946
Tb927.11.9250-1	-0.235946	6.89109	0.000185436	0.00221123
Tb927.6.820-1	-0.442349	4.71459	0.000188756	0.0022473
Tb927.2.5660-1	-0.255469	6.98735	0.000189134	0.00224826
Tb927.10.1770-1	0.363143	5.90296	0.000190243	0.00225791
Tb927.3.5640-1	0.203267	7.13078	0.000194928	0.0023099
Tb927.2.4200-1	-0.293354	5.6253	0.000195914	0.00231796
Tb927.11.10940-1	-0.381968	5.6539	0.000197835	0.00233704
Tb927.7.2330-1	-0.240172	7.15386	0.000198608	0.00234252
Tb927.8.6080-1	-0.278793	5.4968	0.000200081	0.00235623
Tb927.11.12370-1	0.308632	5.14826	0.000201594	0.00237037
Tb927.5.2420-1	-0.207012	7.14961	0.000202689	0.00237956
Tb927.5.2000-1	-0.341638	6.8601	0.000206918	0.00242545
Tb927.11.12440-1	0.246931	6.08319	0.000208966	0.00244567
Tb927.3.4810-1	0.306001	4.8994	0.000212737	0.00248597
Tb927.3.4650-1	-0.290346	5.31436	0.000214797	0.00250619
Tb927.10.1270-1	-0.270181	6.95533	0.000215253	0.00250765
Tb927.1.2980-1	0.28694	6.85502	0.000217004	0.00252417
Tb927.10.1100-1	0.302661	10.1001	0.000221399	0.00257134
Tb927.11.14190-1	0.273828	9.28152	0.000222986	0.00258241
Tb927.5.3750-1	0.276008	6.07446	0.000223065	0.00258241
Tb927.3.3190-1	-0.222142	7.87774	0.000223373	0.00258241
Tb927.11.13570-1	-0.216073	6.53879	0.000225179	0.00259933
Tb927.11.9370-1	0.282962	5.46013	0.000225692	0.00260129
Tb927.11.13980-1	-0.223135	6.77133	0.000226082	0.00260183
Tb927.10.12100-1	-0.312226	5.78398	0.000226951	0.00260788
Tb927.10.5460-1	0.569717	5.6134	0.000228557	0.00261881
Tb927.3.2860-1	-0.291097	5.34619	0.000228755	0.00261881
Tb927.10.1240-1	0.332291	5.48052	0.000228939	0.00261881
Tb927.11.6690-1	0.270382	5.8702	0.000231633	0.00264564
Tb927.4.760-1	0.242185	8.68256	0.000237528	0.0027067
Tb927.11.1280-1	0.301259	5.11039	0.000237693	0.0027067
Tb927.11.8180-1	-0.249677	5.92866	0.000238134	0.00270766
Tb927.7.230-1	0.45837	5.61859	0.000238628	0.00270921
Tb927.8.6880-1	-0.255631	6.46068	0.000241479	0.00273749
Tb927.6.840-1	-0.259222	6.41348	0.000246793	0.00279081
Tb927.10.5580-1	0.30806	5.70044	0.000246919	0.00279081
Tb927.8.1280-1	-0.310657	7.24015	0.000251363	0.00282974
Tb927.11.190-1	-0.23086	7.12129	0.000251528	0.00282974
Tb927.11.15320-1	-0.26615	5.32778	0.000251795	0.00282974
Tb927.4.4550-1	-0.269784	7.5306	0.000251935	0.00282974
Tb927.3.5360-1	0.270404	6.11255	0.000252229	0.00282974
Tb927.9.14440-1	0.306764	5.469	0.00025364	0.00284137
Tb927.2.3800-1	0.226557	7.36633	0.000255751	0.00286079
Tb927.9.6070-1	0.367307	9.24168	0.000257515	0.00287628
Tb927.4.1390-1	-0.259016	7.02058	0.000258416	0.00288209
Tb927.10.14360-1	0.25596	6.53579	0.000259296	0.00288766
Tb927.9.9700-1	0.222828	6.71901	0.000263762	0.0029331
Tb927.10.3120-1	-0.335141	5.65915	0.000264821	0.00294056
Tb927.5.750-1	0.382711	4.61314	0.000268545	0.00297755
Tb927.9.11930-1	-0.248577	6.76028	0.000269687	0.00298585
Tb927.8.7410-1	0.250149	9.72764	0.000272862	0.00301572
Tb927.6.1530-1	0.232662	6.53102	0.00027318	0.00301572
Tb927.7.3220-1	-0.277437	5.69974	0.000276058	0.00304306
Tb927.11.6980-1	0.230378	6.92009	0.000278648	0.00306489
Tb927.10.10870-1	0.28718	5.33284	0.000278847	0.00306489
Tb927.10.14420-1	-0.247563	7.43764	0.000282621	0.00310188
Tb927.11.2060-1	0.373992	8.62991	0.000283247	0.00310425
Tb927.10.7710-1	-0.294243	5.79668	0.000284041	0.00310846
Tb927.11.740-1	0.478676	9.89087	0.000286633	0.003128
Tb927.11.4680-1	-0.23011	6.14361	0.000286922	0.003128
Tb927.4.2460-1	-0.293046	5.65352	0.000287063	0.003128
Tb927.7.2140-1	-0.32984	6.92476	0.000289196	0.00313886
Tb927.7.6840-1	0.370955	4.90784	0.000289199	0.00313886
Tb927.5.3600-1	0.240105	6.8909	0.000289302	0.00313886
Tb927.7.2760-1	0.292298	5.22159	0.000290733	0.00314989
Tb927.9.15360-1	0.374517	8.61276	0.000291667	0.00315549
Tb927.11.16400-1	-0.263414	7.68233	0.000295165	0.00318589
Tb927.4.1750-1	-0.25053	5.75158	0.000295442	0.00318589
Tb927.10.5510-1	-0.293598	6.2993	0.000295737	0.00318589
Tb927.8.7110-1	-0.459202	4.4612	0.000296741	0.00319218
Tb927.4.2450-1	0.230432	8.83228	0.000299548	0.00321781
Tb927.7.6320-1	-0.286507	5.5718	0.000300268	0.00322098
Tb927.9.4560-1	-0.279997	6.8828	0.000305357	0.00327094
Tb927.11.13940-1	-0.336644	5.06224	0.000308618	0.00330121
Tb927.8.4540-1	-0.26434	7.36991	0.000310843	0.00332033
Tb927.8.3410-1	-0.271201	6.81124	0.000312685	0.00333531
Tb927.9.5890-1	0.197658	7.4146	0.000316518	0.00337145
Tb927.10.11180-1	0.265019	5.98082	0.000324126	0.00344764
Tb927.5.4530-1	-0.382982	6.55493	0.000328196	0.00348605
Tb927.4.5200-1	0.235469	6.56123	0.000328925	0.0034889
Tb927.11.6600-1	-0.570058	3.91475	0.000330563	0.00350138
Tb927.9.2020-1	0.398877	7.94658	0.000331262	0.0035039
Tb427.BES56.6	1.67803	4.41026	0.000342412	0.00361679
Tb927.10.1330-1	-0.284039	6.20095	0.00034844	0.0036705
Tb927.10.3690-1	-0.649565	3.42835	0.000348694	0.0036705
Tb927.3.4020-1	0.29221	6.57754	0.000348949	0.0036705
Tb927.10.9620-1	-0.969249	2.6254	0.000350643	0.00368321
Tb927.10.3360-1	0.342984	5.73844	0.000361278	0.00378967
Tb927.6.3460-1	0.28426	5.54328	0.000362283	0.00378975
Tb927.10.7390-1	0.338038	4.79182	0.000362285	0.00378975
Tb927.10.6650-1	0.283649	5.38617	0.00036338	0.00379597
Tb927.11.1720-1	-0.217705	6.58246	0.000366323	0.00382145
Tb927.6.2060-1	0.294407	7.00899	0.000367587	0.00382374
Tb927.7.6680-1	-0.247592	6.41363	0.000368086	0.00382374
Tb927.10.12490-1	0.252245	7.45093	0.000368218	0.00382374
Tb927.9.13250-1	-0.229555	6.41163	0.000368559	0.00382374
Tb927.1.3010-1	0.280845	5.47796	0.000369381	0.00382703
Tb927.8.6420-1	-0.246321	6.60638	0.000375976	0.00389004
Tb927.9.7090-1	-0.29583	5.43079	0.000377088	0.00389623
Tb927.8.5860-1	-0.29388	5.4474	0.000379278	0.00391353
Tb927.7.2190-1	0.279117	9.10934	0.00038269	0.00394337
Tb927.7.3680-1	0.417995	9.58413	0.000383841	0.00394986
Tb927.9.10950-1	-0.433747	4.15859	0.000385439	0.00396093
Tb927.8.7070-1	-0.22688	5.96787	0.000390083	0.0039973
Tb927.8.4350-1	-0.288418	6.14954	0.000390169	0.0039973
Tb927.10.9750-1	-0.234756	6.98599	0.000390559	0.0039973
Tb927.10.9880-1	0.451402	4.29288	0.000392035	0.004007
Tb927.2.5050-1	0.308438	5.34276	0.000395447	0.00403643
Tb927.4.1920-1	0.239527	8.38049	0.000399042	0.00406766
Tb927.10.11700-1	-0.312707	7.16452	0.000400494	0.00407698
Tb927.9.3180-1	-0.542934	2.52447	0.000401138	0.00407806
Tb927.7.7000-1	-0.287487	7.00628	0.000411937	0.00418224
Tb927.1.4010-1	-0.382799	5.89805	0.000419241	0.0042491
Tb927.10.9460-1	0.305333	4.96944	0.000419643	0.0042491
Tb927.5.3230-1	-0.247789	8.44785	0.00042233	0.0042706
Tb927.2.3030-1	0.231847	7.89099	0.000428048	0.00432265
Tb927.11.14480-1	-0.24685	5.95135	0.000434772	0.00438472
Tb927.4.1820-1	-0.234232	6.51769	0.000436701	0.00439833
Tb927.6.4380-1	-0.230786	6.54113	0.000440577	0.00443148
Tb927.11.16660-1	-0.253837	7.96438	0.000444701	0.00446703
Tb927.11.16350-1	-0.350214	6.37372	0.000457054	0.00458505
Tb927.7.3660-1	-0.220096	6.23224	0.000458791	0.00459087
Tb927.11.6500-1	0.33148	8.83025	0.000458845	0.00459087
Tb927.4.2270-1	-0.28032	5.85178	0.000464635	0.00464217
Tb927.11.2560-1	-0.249148	5.80447	0.000465196	0.00464217
Tb927.7.7220-1	-0.29739	6.63376	0.000470534	0.00468926
Tb927.9.13100-1	0.270037	6.20724	0.000477478	0.00475222
Tb927.10.8060-1	0.242901	6.58192	0.000479568	0.00476677
Tb927.8.5090-1	-0.297894	8.24468	0.000488298	0.00484719
Tb927.9.8240-1	-0.251269	6.24963	0.00049154	0.00487299
Tb927.9.15260-1	0.231846	5.75705	0.000495786	0.00490867
Tb927.9.12980-1	0.318097	7.82979	0.000498315	0.00492727
Tb927.10.6050-1	0.320568	6.35406	0.000499232	0.00492992
Tb927.2.5810-1	0.258621	8.04199	0.000504344	0.00496785
Tb927.11.13710-1	-0.418816	4.94341	0.000504397	0.00496785
Tb927.10.13990-1	0.283958	5.48193	0.000505039	0.00496785
Tb927.11.6520-1	0.25943	5.44856	0.000507173	0.00498215
Tb927.11.9050-1	0.194388	6.60631	0.000507806	0.00498215
Tb927.6.850-1	-0.28191	5.96101	0.000512088	0.00501767
Tb927.11.15940-1	-0.226215	7.34729	0.000514804	0.00503777
Tb927.5.1690-1	-0.286193	6.52233	0.000518959	0.00507189
Tb927.1.2710-1	-0.24576	6.13799	0.000522914	0.00510396
Tb927.7.7130-1	-0.198509	7.39457	0.000523614	0.00510423
Tb927.11.1960-1	0.267581	6.26973	0.00052623	0.00512314
Tb927.7.1730-1	0.461109	7.3631	0.000527712	0.00513098
Tb927.11.2830-1	-0.208105	7.3205	0.000530164	0.00514822
Tb927.8.2460-1	-0.221101	7.97767	0.000532761	0.00516682
Tb927.11.2310-1	-0.264531	6.5894	0.000536256	0.00519408
Tb927.11.4190-1	-0.253101	6.61834	0.000538452	0.0052087
Tb927.8.1960-1	0.332308	7.16923	0.000540999	0.00522668
Tb927.7.6760-1	0.315306	6.86753	0.000545008	0.0052587
Tb927.11.750-1	0.228059	7.91052	0.0005475	0.00527604
Tb927.3.1350-1	-0.332208	5.74829	0.000549158	0.00527865
Tb927.5.3700-1	0.264112	6.26107	0.000549899	0.00527865
Tb427.BES15.12	0.396464	4.92623	0.000550817	0.00527865
Tb927.4.3160-1	-0.229496	7.07799	0.000550885	0.00527865
Tb927.1.3070-1	-0.241708	6.96581	0.000551251	0.00527865
Tb927.10.11120-1	0.288357	5.19301	0.000552163	0.00528071
Tb927.11.10160-1	0.431123	9.38316	0.000554151	0.00529305
Tb927.9.10670-1	-0.221349	6.24992	0.00055879	0.00532114
Tb927.9.9730-1	-0.242579	5.91798	0.000559045	0.00532114
Tb927.8.1330-1	0.342274	8.48302	0.000559197	0.00532114
Tb927.6.1570-1	0.247633	7.42539	0.000564821	0.00536304
Tb927.8.5240-1	-0.225317	7.56331	0.000565014	0.00536304
Tb927.7.6630-1	-0.294347	7.00758	0.000566395	0.00536942
Tb927.4.4130-1	-0.258488	6.1293	0.000579267	0.0054846
Tb427.BES15.8	0.544507	3.48052	0.000590928	0.00558803
Tb927.10.7590-1	0.282048	6.27355	0.000594235	0.00561231
Tb927.11.6210-1	-0.243512	6.26889	0.000599363	0.00564478
Tb927.2.4390-1	-0.191374	6.8574	0.000599401	0.00564478
Tb927.7.6190-1	-0.25932	5.93912	0.000599906	0.00564478
Tb927.11.7600-1	-0.297446	5.50652	0.000601545	0.00564807
Tb927.7.2050-1	0.312574	6.67707	0.000602275	0.00564807
Tb927.10.7040-1	-0.268462	5.67177	0.000602566	0.00564807
Tb927.8.8350-1	-0.283193	5.93004	0.000603236	0.00564807
Tb927.5.2340-1	0.214252	6.16127	0.000605752	0.00566464
Tb927.11.3000-1	0.423171	8.97004	0.000610507	0.00570208
Tb927.10.8900-1	-0.246407	6.39467	0.000617527	0.00575802
Tb927.3.1610-1	-0.274397	6.13184	0.000618015	0.00575802
Tb927.3.5250-1	-0.394753	4.69823	0.000620517	0.00577423
Tb927.9.2260-1	-0.205542	6.7487	0.000622043	0.00578135
Tb927.10.14260-1	0.245295	6.15038	0.000626709	0.00581758
Tb927.11.2580-1	-0.242157	5.71898	0.000628786	0.00582785
Tb927.11.6590-1	0.248416	6.45944	0.000629353	0.00582785
Tb927.5.3800-1	-0.259183	9.12288	0.000637953	0.00590028
Tb927.11.2090-1	-0.195972	6.80354	0.000640094	0.00591288
Tb927.9.13490-1	-0.268235	6.82951	0.000642507	0.00592795
Tb927.8.4430-1	0.358868	9.38096	0.000644664	0.00594062
Tb927.11.12210-1	-0.200119	8.03382	0.000646436	0.00594973
Tb927.3.840-1	0.303562	5.75804	0.000650448	0.00597939
Tb927.8.4210-1	-0.223685	6.21133	0.000655084	0.00601471
Tb927.10.10000-1	-0.436531	7.3339	0.000657398	0.00602866
Tb927.10.530-1	-0.264991	5.93236	0.000666058	0.00609628
Tb927.8.3560-1	-0.199151	7.48554	0.000666378	0.00609628
Tb927.10.15170-1	-0.188135	7.28979	0.000668448	0.00610784
Tb927.8.3730-1	-0.296517	5.75374	0.000673233	0.00614416
Tb927.4.5330-1	-0.230046	6.48711	0.000684309	0.00623774
Tb927.1.870-1	0.195141	6.41069	0.00070027	0.00637557
Tb927.11.8200-1	0.355608	9.86048	0.000701814	0.00638196
Tb927.10.300-1	0.28397	5.75526	0.000702821	0.00638347
Tb927.10.11870-1	0.238185	6.35248	0.000704166	0.00638803
Tb927.9.3760-1	0.329454	5.43991	0.000710626	0.00643893
Tb927.11.1320-1	0.305599	5.75521	0.000711896	0.00644275
Tb927.2.2130-1	-0.277402	5.41022	0.000716987	0.00648109
Tb927.8.3640-1	0.282491	6.39206	0.00072205	0.00651697
Tb927.10.4870-1	-0.346483	5.29658	0.000722676	0.00651697
Tb927.3.1670-1	-0.199002	7.25107	0.000724748	0.00652789
Tb927.10.1560-1	-0.315008	7.64661	0.000730959	0.00657234
Tb927.10.7150-1	2.40639	0.798389	0.000731416	0.00657234
Tb927.8.1440-1	0.376715	4.33748	0.000732353	0.00657297
Tb927.7.1210-1	-0.262583	6.91619	0.000733912	0.00657409
Tb927.8.7340-1	-0.358865	4.74252	0.00073421	0.00657409
Tb927.1.1920-1	-0.321796	5.68392	0.000736562	0.00658737
Tb927.3.1570-1	-0.272521	5.51754	0.000740764	0.00659704
Tb927.10.10170-1	0.227761	6.08825	0.000741049	0.00659704
Tb927.10.2190-1	-0.217915	8.29276	0.000741907	0.00659704
Tb927.5.1990-1	-0.343992	7.27195	0.000742464	0.00659704
Tb927.9.11150-1	0.259396	6.75659	0.000742869	0.00659704
Tb927.3.5120-1	-0.261698	6.39179	0.000743291	0.00659704
Tb927.11.15950-1	-0.219464	7.94681	0.000744834	0.00659704
Tb927.10.4850-1	0.193465	7.0338	0.000745297	0.00659704
Tb927.11.6350-1	0.226975	8.29913	0.000745473	0.00659704
Tb927.11.2840-1	-0.364341	6.37391	0.000752341	0.00664347
Tb927.10.10390-1	0.254473	8.58625	0.000752471	0.00664347
Tb927.11.7110-1	-0.239912	6.02503	0.000754969	0.00665777
Tb927.10.3710-1	0.27798	6.14338	0.00076283	0.00671818
Tb927.2.5800-1	-0.190453	6.91425	0.000763591	0.00671818
Tb927.8.1130-1	-0.22583	7.16593	0.000769289	0.00676047
Tb927.10.2600-1	-0.252874	6.0074	0.0007717	0.00676752
Tb927.1.3180-1	0.355373	9.63271	0.000771876	0.00676752
Tb927.6.4530-1	-0.266293	5.03037	0.000774883	0.00678227
Tb927.5.4120-1	0.275295	5.32594	0.000775346	0.00678227
Tb927.10.7330-1	0.376927	8.80445	0.000783948	0.00684553
Tb927.10.1080-1	0.418338	8.52481	0.000784384	0.00684553
Tb927.11.3570-1	0.278607	8.96992	0.00079763	0.00695314
Tb927.10.5740-1	-0.350886	4.97708	0.000808118	0.00703331
Tb927.3.4230-1	-0.224283	8.78472	0.000808682	0.00703331
Tb927.1.290-1	-0.325701	7.18172	0.000818616	0.00710964
Tb927.5.970-1	0.305972	6.2353	0.000819333	0.00710964
Tb927.3.590-1	-0.467263	4.23316	0.000827376	0.00717122
Tb927.7.6460-1	0.264325	7.77714	0.000828357	0.00717153
Tb927.11.5790-1	0.223657	5.98917	0.000843472	0.00729406
Tb927.8.1680-1	-0.262724	6.76936	0.000845892	0.00730666
Tb927.11.9070-1	0.21776	7.08377	0.000853191	0.00736132
Tb927.10.2280-1	-0.355021	4.44215	0.000854332	0.00736279
Tb927.10.2520-1	0.246447	6.72089	0.000859268	0.00739692
Tb927.3.2070-1	-0.200554	7.50896	0.000860276	0.0073972
Tb927.9.15020-1	0.260841	5.47197	0.000865897	0.0074371
Tb927.3.2780-1	-0.222903	7.13528	0.000869645	0.00746084
Tb927.10.3790-1	-0.206852	8.20666	0.000875996	0.00750684
Tb927.7.1690-1	0.215849	6.41278	0.000879018	0.00752424
Tb927.3.3740-1	-0.235858	6.60876	0.00088932	0.00760384
Tb927.7.3240-1	0.405627	5.35129	0.000890959	0.00760927
Tb927.8.4510-1	-0.218521	6.69598	0.000892378	0.00761282
Tb927.9.4300-1	0.254801	6.34688	0.000901981	0.00768292
Tb927.9.11380-1	0.295625	7.14717	0.000902621	0.00768292
Tb927.11.17000-1	0.25911	9.23247	0.000904269	0.00768831
Tb927.11.14840-1	0.194829	8.11666	0.000908217	0.00770594
Tb927.3.5220-1	-0.298237	6.20437	0.000908374	0.00770594
Tb927.4.1510-1	0.25232	8.24379	0.000915667	0.0077588
Tb927.10.2850-1	-0.270812	6.41437	0.000916652	0.0077588
Tb927.2.2380-1	-0.199299	6.98869	0.000919592	0.00776823
Tb927.7.5870-1	0.285327	5.83485	0.000919815	0.00776823
Tb927.9.8180-1	-0.206898	7.13332	0.000925653	0.00780885
Tb927.6.2930-1	-0.191613	6.81328	0.000929428	0.00783198
Tb927.10.8640-1	-0.26288	5.95787	0.000939871	0.00791119
Tb927.6.1140-1	0.262721	7.23276	0.000941553	0.00791656
Tb927.5.2590-1	0.275485	4.9686	0.00094688	0.00794881
Tb927.10.12350-1	0.301715	4.8309	0.000947485	0.00794881
Tb927.4.4660-1	-0.322981	4.90806	0.000954175	0.00799358
Tb927.5.2950-1	-0.24039	7.87596	0.000955758	0.00799358
Tb927.7.1020-1	0.245015	5.7021	0.000955984	0.00799358
Tb927.2.4090-1	-0.235154	6.86444	0.000962197	0.00803668
Tb927.11.13290-1	-0.2449	6.9367	0.000970207	0.00809466
Tb927.6.2460-1	0.197737	7.72452	0.000971555	0.008097
Tb927.10.1710-1	0.209536	6.57767	0.000974071	0.00810906
Tb927.11.13310-1	-0.24116	5.8347	0.000976939	0.00812402
Tb927.6.1780-1	-0.261993	5.91757	0.000984979	0.00818191
Tb927.10.9420-1	0.223893	6.42718	0.000990355	0.00821202
Tb927.5.1360-1	-0.305045	7.51729	0.00099077	0.00821202
Tb927.10.12580-1	1.67075	1.25854	0.00100055	0.00827253
Tb427.BES129.2	1.19071	2.62466	0.00100073	0.00827253
Tb927.11.6710-1	0.265032	5.6111	0.00100151	0.00827253
Tb927.8.6400-1	-0.257232	5.05144	0.00100243	0.00827253
Tb927.9.8540-1	-0.203508	7.17087	0.00100358	0.00827301
Tb927.11.9980-1	-0.369258	8.65975	0.00100768	0.00829779
Tb927.7.3360-1	-0.226598	6.04668	0.00100943	0.00830317
Tb927.4.2170-1	0.208737	5.7882	0.00101743	0.00835642
Tb927.7.6170-1	-0.274394	4.93243	0.00101811	0.00835642
Tb927.10.11990-1	-0.347667	4.46838	0.00103983	0.00852544
Tb927.9.10310-1	-0.222087	8.46419	0.00104988	0.00859422
Tb927.1.4480-1	-0.225758	8.17062	0.0010506	0.00859422
Tb927.4.3450-1	0.260807	6.73856	0.00105161	0.00859422
Tb927.11.10380-1	-0.227174	6.45014	0.00105586	0.00861635
Tb927.11.9100-1	-0.214109	6.77055	0.00105659	0.00861635
Tb927.2.5950-1	-0.237868	7.05066	0.00105987	0.008623
Tb927.11.13640-1	-0.272128	7.08708	0.00106058	0.008623
Tb927.8.4400-1	-0.202027	7.89082	0.00106082	0.008623
Tb927.8.5990-1	-0.199285	6.42695	0.00106406	0.00864011
Tb927.6.1790-1	-0.613926	3.02858	0.0010735	0.00870743
Tb927.10.15120-1	0.441103	6.93392	0.0010755	0.00871426
Tb927.11.5240-1	-0.234618	5.9439	0.00109285	0.00884546
Tb927.9.9720-1	0.303525	6.01389	0.00109827	0.00887508
Tb927.11.14000-1	0.307418	7.02344	0.00109885	0.00887508
Tb927.11.12320-1	-0.190118	6.97998	0.00110561	0.00892016
Tb927.8.1990-1	0.310211	9.10082	0.00111734	0.00900521
Tb927.11.9930-1	0.229581	6.36749	0.00113328	0.00912398
Tb927.6.1300-1	0.911158	2.09252	0.00114393	0.00919999
Tb927.9.12850-1	0.202731	6.3314	0.00115238	0.00925296
Tb927.11.2640-1	-0.235888	5.75306	0.00115296	0.00925296
Tb927.3.2040-1	-0.210769	7.11982	0.00115859	0.0092807
Tb927.8.4580-1	-0.257265	7.98508	0.00115886	0.0092807
Tb927.11.6920-1	-0.213887	7.80883	0.001163	0.00930403
Tb927.10.13650-1	0.442168	5.16708	0.00117553	0.00939429
Tb927.7.4400-1	-0.272506	6.3469	0.00118058	0.00942474
Tb927.9.12720-1	0.252556	5.86255	0.001182	0.00942615
Tb927.3.3990-1	0.315509	5.8553	0.0012022	0.00957718
Tb927.3.3310-1	0.367499	7.99838	0.00121582	0.00967554
Tb927.6.4590-1	-0.274229	7.07289	0.00122085	0.00969897
Tb927.9.4630-1	0.25393	7.24604	0.00122132	0.00969897
Tb927.11.2940-1	-0.216464	5.91663	0.00122278	0.00970037
Tb927.3.3370-1	0.205112	6.651	0.00123493	0.00978651
Tb927.1.4450-1	-0.224248	7.23919	0.00123628	0.00978703
Tb927.2.5910-1	0.511289	8.92286	0.0012393	0.00980064
Tb927.7.4530-1	-0.370083	4.48474	0.00124957	0.00987156
Tb927.11.14450-1	-0.182975	7.08486	0.00125373	0.00989415
Tb927.4.4800-1	-0.499623	4.06506	0.00125739	0.00991178
Tb927.10.6410-1	0.214528	7.79866	0.00125958	0.00991178
Tb927.6.4700-1	0.225886	5.96071	0.00125988	0.00991178
Tb927.11.3720-1	-0.343868	4.49822	0.00127813	0.0100449
Tb927.5.4100-1	-0.259108	5.7615	0.00127981	0.0100477
Tb927.10.11760-1	-0.253135	7.3569	0.00128781	0.0101
Tb927.6.3420-1	0.225904	6.12271	0.00129079	0.010113
Tb927.10.4680-1	0.252857	5.48392	0.00129313	0.0101209
Tb927.6.2810-1	-0.238843	6.26578	0.00130238	0.0101827
Tb927.11.9890-1	0.219209	7.22639	0.00131342	0.0102416
Tb927.10.9110-1	0.336622	4.04973	0.00131349	0.0102416
Tb927.8.7570-1	0.223622	6.43306	0.00131396	0.0102416
Tb927.4.500-1	-0.206168	5.97311	0.00131585	0.0102458
Tb927.11.3310-1	0.197963	7.45162	0.00131836	0.0102548
Tb927.4.3550-1	0.285154	9.56493	0.00132123	0.0102666
Tb927.10.8170-1	0.205297	8.24551	0.00133242	0.010343
Tb927.10.3330-1	0.247994	5.95293	0.00133393	0.0103441
Tb927.10.9020-1	-0.277913	5.12246	0.00134527	0.0104214
Tb927.11.930-1	-0.207455	6.01131	0.00135288	0.0104696
Tb927.2.6090-1	0.436727	8.42324	0.00135461	0.0104723
Tb927.10.9210-1	0.278302	5.14463	0.0013568	0.0104786
Tb927.6.4540-1	-0.250949	5.28896	0.00136188	0.0105066
Tb927.10.13530-1	0.382624	6.33157	0.0013632	0.0105066
Tb927.2.2950-1	-0.208429	7.05339	0.00137546	0.0105903
Tb927.8.1240-1	-0.198296	6.56036	0.00139124	0.010701
Tb927.4.4070-1	-0.208574	6.2332	0.00139772	0.01074
Tb927.3.5090-1	0.238642	6.44463	0.00140737	0.0108032
Tb927.10.13810-1	0.287579	4.49493	0.00141972	0.0108869
Tb927.11.8950-1	0.17903	7.62837	0.00142235	0.0108961
Tb927.11.4760-1	-0.32021	4.21551	0.00143267	0.010964
Tb927.11.16060-1	-0.230936	6.26957	0.00143548	0.0109745
Tb927.11.2780-1	-0.192962	6.86309	0.0014414	0.0110087
Tb927.9.11600-1	-0.296903	7.22713	0.00144563	0.0110298
Tb927.7.370-1	0.37446	4.13608	0.00145235	0.01107
Tb927.8.6490-1	-0.248642	5.73267	0.00146097	0.0111152
Tb927.11.610-1	-0.213053	6.47836	0.00146121	0.0111152
Tb927.3.3280-1	0.303545	5.63332	0.00146375	0.0111198
Tb927.11.3770-1	-0.183734	6.90119	0.00146475	0.0111198
Tb927.11.8860-1	0.229012	6.06082	0.00146802	0.0111335
Tb927.8.1560-1	-0.205658	7.0707	0.00147092	0.0111443
Tb927.10.13160-1	0.322203	5.29189	0.00147679	0.0111776
Tb927.7.750-1	-0.196421	6.78946	0.00148519	0.011225
Tb927.4.2300-1	-0.232084	6.77954	0.00148601	0.011225
Tb927.4.4320-1	0.260425	4.74124	0.00149834	0.0113069
Tb927.11.16630-1	-0.252038	7.95866	0.00150547	0.0113494
Tb927.8.7580-1	0.221453	8.63047	0.00150804	0.0113575
Tb927.5.1350-1	-0.219525	6.31299	0.00151947	0.0114322
Tb927.10.12360-1	-0.220701	6.33687	0.00152297	0.0114421
Tb927.9.4820-1	-0.197771	6.88024	0.00152381	0.0114421
Tb927.11.12690-1	0.392704	3.97115	0.00152568	0.0114449
Tb927.9.4620-1	0.192528	6.45633	0.00153953	0.0115358
Tb927.11.3350-1	-0.224083	6.47615	0.00154085	0.0115358
Tb927.1.3450-1	-0.26807	5.8241	0.00154398	0.0115479
Tb927.5.2690-1	0.254059	5.21012	0.00154816	0.0115677
Tb927.1.1840-1	-0.266457	5.66707	0.00155293	0.0115919
Tb927.6.2010-1	0.191779	7.14084	0.00156238	0.011651
Tb927.11.1970-1	0.267378	5.57065	0.00156564	0.0116564
Tb927.8.3670-1	0.302523	5.19848	0.00156807	0.0116564
Tb927.9.11230-1	-0.362493	6.59999	0.00156841	0.0116564
Tb927.11.13840-1	0.224508	6.77929	0.00156925	0.0116564
Tb927.9.13620-1	-0.215419	7.10628	0.001571	0.011658
Tb927.9.5320-1	-0.223559	8.09265	0.00158804	0.0117698
Tb927.7.3420-1	-0.262998	5.35963	0.00158917	0.0117698
Tb927.10.11170-1	0.294424	7.5828	0.00159181	0.0117719
Tb927.8.4200-1	-0.609621	3.74005	0.00159256	0.0117719
Tb927.3.2790-1	-0.229521	6.77562	0.00159433	0.0117735
Tb927.11.11570-1	-0.188264	7.27895	0.0015992	0.011798
Tb927.10.9280-1	0.235443	5.56655	0.00161013	0.0118671
Tb927.5.3140-1	0.263613	5.40327	0.00162007	0.0119288
Tb927.6.3430-1	-0.196083	6.60513	0.00162654	0.0119648
Tb927.10.4750-1	-0.223263	6.6918	0.00163048	0.0119821
Tb927.2.170-1	-0.252792	6.71112	0.0016337	0.0119834
Tb927.11.5480-1	0.227115	6.1366	0.00163382	0.0119834
Tb927.11.11850-1	0.194574	7.80103	0.0016402	0.0120186
Tb927.10.7700-1	-0.312331	6.34676	0.00164576	0.0120477
Tb927.10.6180-1	-0.273462	6.48861	0.00165137	0.0120771
Tb927.7.2100-1	-0.203627	6.75227	0.0016546	0.0120885
Tb927.11.6900-1	-0.235887	7.63843	0.00165611	0.0120885
Tb927.9.5440-1	-0.20293	6.12772	0.00165778	0.0120891
Tb927.8.6120-1	-0.23873	6.30248	0.0016842	0.0122699
Tb927.7.3580-1	-0.313843	5.31987	0.00168911	0.0122938
Tb927.10.12960-1	0.207992	7.62637	0.00170145	0.0123711
Tb927.4.2700-1	0.19772	6.64796	0.00170298	0.0123711
Tb927.2.3090-1	-0.280932	5.75548	0.00170917	0.0124042
Tb927.2.3720-1	-0.303176	4.58769	0.00173116	0.0125481
Tb927.11.2230-1	-0.241558	8.08637	0.00173298	0.0125481
Tb927.9.9450-1	-0.228737	8.72311	0.00173396	0.0125481
Tb927.11.14090-1	0.230942	9.33754	0.00173688	0.0125572
Tb927.2.4750-1	-0.316853	4.56761	0.00174178	0.0125806
Tb927.6.5090-1	-0.173748	6.68806	0.00175086	0.0126342
Tb927.9.12200-1	0.407726	8.21323	0.0017528	0.0126362
Tb927.11.2210-1	-0.212584	7.91744	0.00176483	0.0127108
Tb927.9.15420-1	0.374663	9.83091	0.00177631	0.0127796
Tb927.11.13120-1	0.333906	4.53694	0.00177775	0.0127796
Tb927.3.1780-1	0.313296	5.44464	0.00178047	0.0127845
Tb927.6.3310-1	0.187261	6.8573	0.0017818	0.0127845
Tb927.9.3470-1	0.240844	5.47678	0.00178964	0.0128284
Tb927.11.8820-1	-0.211961	6.7	0.00179131	0.0128284
Tb927.4.5160-1	-0.224546	5.89166	0.00181196	0.0129557
Tb927.6.3080-1	0.370856	5.88725	0.00181249	0.0129557
Tb927.11.4820-1	0.343571	9.1917	0.00182914	0.0130623
Tb927.10.14580-1	0.376474	9.80658	0.00185207	0.0132083
Tb927.11.1340-1	-0.237656	6.38679	0.00185441	0.0132083
Tb927.8.5430-1	0.400964	4.32718	0.00185481	0.0132083
Tb927.10.14870-1	-0.344945	5.46756	0.00186023	0.0132345
Tb927.11.10540-1	-0.212332	8.57097	0.00188936	0.0134292
Tb927.11.10720-1	0.185936	7.2192	0.00189158	0.0134323
Tb927.1.2200-1	-0.680561	2.3672	0.00190652	0.0135211
Tb927.1.4280-1	-0.295638	6.13668	0.00190764	0.0135211
Tb927.8.780-1	-0.22784	7.41884	0.00191191	0.0135262
Tb927.5.1610-1	0.310615	10.4616	0.00191193	0.0135262
Tb927.6.5100-1	-0.192365	6.84838	0.0019213	0.0135757
Tb927.10.4110-1	0.310638	8.76879	0.0019225	0.0135757
Tb927.5.2030-1	-0.271473	5.97309	0.00194213	0.0137015
Tb927.10.3890-1	-0.200913	7.19737	0.00194541	0.0137119
Tb927.10.8350-1	-0.769709	1.65152	0.00195033	0.0137338
Tb927.10.4030-1	-0.283016	4.67274	0.00195352	0.0137346
Tb927.5.1290-1	-0.2001	6.90708	0.00195473	0.0137346
Tb927.2.2320-1	-1.02265	1.90368	0.00195588	0.0137346
Tb927.3.2140-1	-0.218441	8.06446	0.00197404	0.0138468
Tb927.5.710-1	0.216021	7.13234	0.0019755	0.0138468
Tb927.11.11620-1	0.254014	5.846	0.00198058	0.0138695
Tb927.9.4850-1	0.324217	4.97951	0.00198452	0.0138843
Tb927.4.4880-1	-0.209047	7.58748	0.00199134	0.0139192
Tb927.10.5260-1	-0.345172	5.07126	0.00200384	0.0139937
Tb927.10.3620-1	-0.185258	6.21179	0.00201174	0.0140359
Tb927.4.5110-1	-0.179276	7.08233	0.00203361	0.0141755
Tb927.9.5020-1	-0.2849	5.81082	0.00205421	0.0142976
Tb927.6.870-1	-0.235921	7.00786	0.0020549	0.0142976
Tb927.5.1490-1	-0.271626	5.53886	0.0020597	0.0143179
Tb927.10.5790-1	0.197586	7.23878	0.00206376	0.0143235
Tb927.10.3750-1	0.243079	6.36493	0.00206429	0.0143235
Tb927.8.4870-1	-0.197212	8.24376	0.0020745	0.0143812
Tb927.2.5280-1	-0.187484	7.93353	0.00208404	0.0144341
Tb927.5.3240-1	0.170795	7.58939	0.0020983	0.0145196
Tb927.10.2150-1	-0.264754	5.2806	0.00210113	0.0145259
Tb927.9.10920-1	-0.175495	7.57599	0.00210839	0.0145499
Tb927.11.3320-1	0.251254	5.77002	0.00210843	0.0145499
Tb927.8.5080-1	-0.205807	6.93199	0.00211307	0.0145687
Tb927.10.4940-1	0.275643	6.09673	0.00212114	0.014611
Tb927.11.2710-1	-0.246259	5.43871	0.00212865	0.0146494
Tb927.4.4220-1	-0.240488	5.54021	0.00216038	0.0148543
Tb927.5.1920-1	-0.288454	6.70072	0.00217621	0.0149388
Tb927.9.10360-1	-0.237807	5.20394	0.0021766	0.0149388
Tb927.3.2760-1	-0.214818	7.83643	0.0021858	0.0149883
Tb927.11.5050-1	0.172247	7.09956	0.00219443	0.0150339
Tb927.10.1350-1	-0.221608	5.98531	0.00219875	0.0150399
Tb927.6.4690-1	0.310153	9.82048	0.00219926	0.0150399
Tb927.4.3680-1	0.247227	5.34506	0.00220888	0.015092
Tb927.10.10010-1	-0.283373	5.95311	0.0022147	0.0151149
Tb927.6.810-1	1.13967	2.02746	0.00221622	0.0151149
Tb927.9.5260-1	0.218702	7.216	0.00222508	0.0151617
Tb927.11.4280-1	-0.210065	7.6979	0.00223191	0.0151946
Tb927.7.2150-1	-0.207762	6.86195	0.0022441	0.0152639
Tb927.6.3740-1	0.400313	6.87242	0.00225112	0.0152979
Tb927.11.4220-1	-0.206894	6.04984	0.00225555	0.0153143
Tb927.7.4920-1	-0.252553	6.3598	0.00225996	0.0153305
Tb927.11.7990-1	-0.419484	3.16194	0.0022632	0.0153388
Tb927.1.4020-1	-0.616494	3.07287	0.00229817	0.0155619
Tb927.3.2770-1	0.172904	7.60141	0.00231917	0.0156901
Tb927.8.7550-1	-0.292728	6.03427	0.0023292	0.0157439
Tb927.5.2710-1	-0.334724	6.08364	0.00233558	0.015773
Tb927.9.6510-1	0.199578	6.50039	0.00234154	0.0157992
Tb927.10.14340-1	-0.197609	7.30055	0.00234409	0.0158023
Tb927.10.3210-1	0.268143	8.7272	0.00234618	0.0158023
Tb927.10.10590-1	-0.24322	8.18738	0.00235861	0.0158719
Tb927.10.13910-1	0.264258	5.27673	0.00236304	0.0158877
Tb927.8.3250-1	-0.270733	9.92068	0.00238012	0.0159883
Tb927.5.4070-1	0.210314	6.63371	0.00240224	0.0161226
Tb927.10.7980-1	0.260884	5.87891	0.00240858	0.0161509
Tb927.2.5130-1	0.35063	6.28026	0.00241138	0.0161554
Tb927.5.2550-1	0.331333	4.54621	0.00242492	0.0162318
Tb927.10.11390-1	0.338849	9.9144	0.00243495	0.0162845
Tb927.5.4000-1	1.44094	1.58812	0.0024873	0.0166163
Tb927.6.740-1	0.213329	7.58741	0.00248894	0.0166163
Tb927.8.4220-1	0.213476	7.70166	0.00249467	0.0166399
Tb927.11.2540-1	-0.205612	7.37687	0.00250055	0.0166644
Tb927.11.640-1	0.215448	5.62657	0.00250833	0.0167016
Tb927.11.1160-1	0.197407	7.21065	0.00251778	0.0167499
Tb927.11.11920-1	-0.226464	6.72294	0.00252355	0.0167735
Tb927.8.6570-1	-0.456938	3.68285	0.00253002	0.0168018
Tb927.11.7780-1	-0.245229	7.15925	0.00253432	0.0168156
Tb927.3.880-1	0.309717	5.55191	0.00253785	0.0168243
Tb927.8.5600-1	-0.244592	7.37789	0.00254255	0.0168408
Tb927.11.4860-1	0.256422	8.09982	0.00254537	0.0168448
Tb927.11.6990-1	-0.219358	6.041	0.00255058	0.0168592
Tb927.4.4560-1	0.212522	7.3423	0.002552	0.0168592
Tb927.11.11230-1	0.324025	9.77501	0.00256033	0.0168995
Tb927.9.12910-1	0.195286	6.40177	0.00256325	0.0169041
Tb927.11.9850-1	0.50455	3.21917	0.00256605	0.0169078
Tb927.8.1810-1	0.28546	6.28858	0.00259508	0.0170722
Tb927.11.9260-1	-0.223244	5.45796	0.00259765	0.0170722
Tb927.2.3330-1	-0.577225	3.38523	0.00259775	0.0170722
Tb927.7.5510-1	0.278192	5.36744	0.00260134	0.017081
Tb927.11.1030-1	-0.169182	7.42313	0.00262336	0.0172107
Tb927.8.8200-1	-0.206956	7.20529	0.00263065	0.0172436
Tb927.10.8980-1	-0.262963	7.7457	0.00264818	0.0173436
Tb927.4.2830-1	-0.296255	4.92444	0.00265351	0.0173634
Tb927.10.9350-1	0.211215	6.40675	0.00266128	0.0173992
Tb927.11.9840-1	0.264348	5.47353	0.00267492	0.0174712
Tb927.8.2330-1	-0.216336	5.44356	0.00267755	0.0174712
Tb927.10.14180-1	0.186983	7.34079	0.00267919	0.0174712
Tb927.5.1820-1	0.434304	8.4915	0.00268258	0.0174783
Tb927.11.2670-1	0.169217	7.01146	0.00268754	0.0174955
Tb927.11.5100-1	-0.216888	6.46083	0.00271627	0.0176674
Tb927.10.12310-1	0.18842	7.23908	0.00272545	0.0177119
Tb927.11.7040-1	-0.282337	5.86489	0.00273277	0.0177443
Tb927.9.9210-1	0.398838	8.22749	0.0027547	0.0178714
Tb927.7.6330-1	-0.554787	2.76947	0.00276517	0.0179239
Tb927.11.12060-1	-0.224146	5.39101	0.00277705	0.0179856
Tb927.10.7760-1	0.211404	5.65705	0.00278121	0.0179972
Tb927.11.3190-1	0.172245	7.51219	0.00280595	0.0181418
Tb927.11.16270-1	0.230787	6.70693	0.00281263	0.0181695
Tb927.4.1900-1	-0.182195	6.22273	0.00282758	0.0182505
Tb927.10.6370-1	0.363014	8.34086	0.0028352	0.0182842
Tb927.10.10300-1	0.261138	5.13961	0.00288905	0.0186156
Tb927.7.6290-1	-0.212566	6.98218	0.00289755	0.0186545
Tb927.11.10500-1	-0.239745	5.51536	0.00290087	0.0186601
Tb927.1.540-1	-0.207762	6.95493	0.00290503	0.018671
Tb927.7.7110-1	-0.236962	5.5293	0.00291088	0.0186927
Tb927.7.2700-1	-0.24586	6.77197	0.00291523	0.0187048
Tb927.3.3580-1	0.200638	9.17417	0.00291833	0.0187089
Tb927.5.3920-1	0.21937	6.51976	0.0029319	0.01878
Tb927.10.2950-1	-0.173098	7.73055	0.00295429	0.0189075
Tb927.11.4990-1	-0.172708	6.8743	0.00295759	0.0189126
Tb927.11.14220-1	-0.361077	4.41377	0.00296241	0.0189275
Tb927.9.15470-1	0.168947	6.81106	0.00300717	0.0191849
Tb927.10.6980-1	0.265888	5.41532	0.00300776	0.0191849
Tb927.9.14130-1	-0.177405	7.02427	0.00302351	0.0192692
Tb927.3.3030-1	-0.203941	6.82802	0.00302708	0.0192757
Tb927.8.4240-1	-0.248891	7.6424	0.00303215	0.0192918
Tb927.3.4130-1	0.237204	5.54196	0.00304272	0.0193393
Tb927.4.4760-1	0.173445	7.36564	0.00304472	0.0193393
Tb927.11.15240-1	-0.225499	5.85339	0.00306848	0.0194739
Tb927.3.4990-1	-0.235368	5.95469	0.00308415	0.0195467
Tb927.11.1060-1	-0.223265	6.2026	0.00308688	0.0195467
Tb927.10.4090-1	0.66438	1.66062	0.00308768	0.0195467
Tb927.10.10070-1	-0.240557	5.03869	0.00310632	0.0196483
Tb427.BES122.11	0.783221	3.17862	0.00313378	0.0198055
Tb927.5.4270-1	-0.219916	6.67059	0.00314206	0.01983
Tb927.3.5050-1	0.243696	11.3121	0.00314526	0.01983
Tb927.8.1870-1	0.215588	10.275	0.00314549	0.01983
Tb927.8.5100-1	-0.234819	8.48413	0.00315486	0.0198672
Tb927.4.2180-1	0.296297	10.2004	0.00315664	0.0198672
Tb927.3.3330-1	0.231165	6.3122	0.00316285	0.0198898
Tb927.11.11040-1	0.278802	4.47854	0.00316859	0.0199093
Tb927.4.4530-1	-0.22978	7.17391	0.00317376	0.0199253
Tb927.11.6760-1	0.220575	6.01422	0.00318805	0.019987
Tb927.6.3250-1	-0.304939	5.52694	0.00318886	0.019987
Tb927.11.3990-1	-0.19932	7.14715	0.00320089	0.0200353
Tb927.1.1530-1	-0.209869	6.73698	0.003202	0.0200353
Tb927.1.1820-1	0.241366	6.54599	0.00320449	0.0200353
Tb927.9.9200-1	0.18106	6.75364	0.00321226	0.0200674
Tb927.4.1930-1	-0.199212	7.84136	0.00321567	0.0200721
Tb927.10.6190-1	-0.202003	6.78655	0.00322514	0.0201147
Tb927.3.5620-1	0.174914	7.51788	0.0032359	0.0201652
Tb927.10.6520-1	-0.213269	6.3967	0.00325944	0.0202952
Tb927.4.3190-1	0.346712	4.69367	0.00327327	0.0203646
Tb927.10.2670-1	0.201918	5.8045	0.0032796	0.0203873
Tb927.8.6740-1	0.169403	7.2496	0.00328318	0.0203928
Tb927.4.860-1	-0.192079	6.08858	0.00331983	0.0206036
Tb927.5.1070-1	-0.242308	7.32861	0.00332347	0.0206093
Tb927.8.4490-1	-0.221638	5.60978	0.00333659	0.0206738
Tb927.10.6780-1	0.257656	5.30746	0.00336935	0.0208597
Tb927.8.6520-1	0.221377	6.2712	0.00337839	0.0208986
Tb927.3.2340-1	0.355931	4.13283	0.00338313	0.0209109
Tb927.5.2140-1	-0.2178	7.40715	0.00339269	0.0209529
Tb927.6.3580-1	-0.170929	7.12724	0.00341322	0.0210625
Tb927.11.14890-1	-0.169949	6.73371	0.0034246	0.0211156
Tb927.4.4100-1	0.230852	5.81243	0.00343012	0.0211325
Tb927.9.13650-1	0.202022	6.1098	0.00343789	0.0211631
Tb927.11.6150-1	-0.196259	5.96146	0.00344095	0.0211648
Tb927.10.11280-1	-0.475453	2.74733	0.00346407	0.0212897
Tb927.7.2580-1	-0.234454	6.20889	0.00348786	0.0214185
Tb927.11.2330-1	0.211231	6.49819	0.00349095	0.0214202
Tb927.11.10230-1	0.189378	7.05364	0.0034943	0.0214234
Tb927.10.2330-1	0.238111	6.641	0.00352143	0.0215553
Tb927.10.15190-1	-0.181257	6.75599	0.00352531	0.0215553
Tb927.4.5230-1	0.262807	5.87762	0.00352615	0.0215553
Tb927.7.1040-1	0.330272	8.76947	0.00352718	0.0215553
Tb927.8.4840-1	-0.166631	7.23281	0.0035553	0.0217097
Tb927.8.8140-1	-0.207268	6.89312	0.00356256	0.0217265
Tb927.10.12430-1	-0.210522	7.12797	0.00356378	0.0217265
Tb927.10.3650-1	-0.18955	7.8824	0.00357036	0.0217383
Tb927.11.15830-1	-0.234886	6.76911	0.00357149	0.0217383
Tb927.11.13280-1	0.18077	7.89573	0.00357432	0.0217383
Tb927.10.1000-1	-0.41518	3.64648	0.00358358	0.0217771
Tb927.11.7210-1	0.204315	6.36497	0.00358672	0.0217788
Tb927.8.2800-1	0.197598	6.6529	0.00359245	0.0217961
Tb927.11.11050-1	0.313381	4.96354	0.00360153	0.0218338
Tb927.2.5760-1	-0.285236	7.56657	0.00361607	0.0219044
Tb927.10.270-1	0.375072	8.60253	0.00364796	0.0220799
Tb927.10.13920-1	0.217571	5.35211	0.00368268	0.0222723
Tb927.8.5260-1	0.321758	9.44664	0.00368734	0.0222827
Tb927.6.400-1	0.216057	8.02078	0.00373236	0.0225368
Tb927.8.8010-1	-0.192348	6.17025	0.00374616	0.0226021
Tb927.7.7240-1	-0.212935	7.60605	0.00379077	0.0228531
Tb927.5.4010-1	0.24231	7.22214	0.00382991	0.0230493
Tb927.9.11260-1	-0.211328	6.09431	0.00383137	0.0230493
Tb927.9.10200-1	0.346222	4.82075	0.00383243	0.0230493
Tb927.8.1080-1	-0.202907	6.01412	0.0038372	0.0230597
Tb927.8.880-1	-0.250227	6.17351	0.00385474	0.0231467
Tb927.11.7940-1	0.342351	5.43472	0.00386505	0.0231903
Tb927.3.2410-1	0.227771	5.61159	0.0038819	0.023273
Tb927.8.3420-1	-0.31177	4.73651	0.00388662	0.0232829
Tb927.3.3390-1	0.207909	5.45868	0.00390433	0.0233705
Tb927.11.5920-1	0.254796	5.09818	0.00391106	0.0233923
Tb927.9.2490-1	-0.191332	6.19895	0.00391524	0.0233989
Tb927.10.5910-1	-0.185661	6.59844	0.00392325	0.0234283
Tb927.10.15510-1	-0.260264	5.20744	0.00392857	0.0234416
Tb927.11.10200-1	-0.18174	7.36143	0.00393306	0.0234499
Tb927.4.1620-1	-0.247647	5.92271	0.00396124	0.0235994
Tb927.11.5120-1	-0.182463	6.39746	0.00396772	0.0236195
Tb927.3.2850-1	-0.23949	5.02973	0.00397418	0.0236291
Tb927.2.5020-1	0.211478	7.26211	0.00397557	0.0236291
Tb927.10.15720-1	0.171255	7.7114	0.00398352	0.0236345
Tb927.10.8040-1	0.183691	8.44016	0.00398491	0.0236345
Tb927.11.730-1	-0.617389	2.73513	0.00398583	0.0236345
Tb927.8.6440-1	0.215739	7.54102	0.00400244	0.0237144
Tb927.10.7910-1	0.317002	3.69578	0.00400763	0.0237267
Tb927.10.2310-1	-0.197286	5.78109	0.00402186	0.0237923
Tb927.11.360-1	-0.228932	6.54819	0.0040269	0.0238036
Tb927.9.7190-1	0.216856	6.15921	0.00403919	0.0238576
Tb927.7.4020-1	-0.239533	6.0721	0.00404468	0.0238715
Tb927.3.2220-1	0.267214	6.11778	0.00404813	0.0238733
Tb927.9.13510-1	-0.235745	5.11988	0.00406352	0.0239454
Tb927.3.1370-1	0.441142	9.0026	0.00407036	0.0239574
Tb927.9.8820-1	-0.174104	8.11566	0.00407187	0.0239574
Tb927.7.5530-1	0.207561	5.61741	0.00407621	0.0239643
Tb927.7.2340-1	0.352992	8.77483	0.00408997	0.0240266
Tb927.10.8730-1	-0.316298	4.3963	0.00410803	0.024114
Tb927.5.1790-1	-0.220298	7.89359	0.00416034	0.0244022
Tb927.11.12480-1	0.214006	7.01555	0.00417647	0.0244678
Tb927.4.2780-1	-0.212138	6.86508	0.00417798	0.0244678
Tb927.9.4570-1	-0.388542	4.40797	0.00419051	0.0245222
Tb927.11.7800-1	-0.219789	7.699	0.00421305	0.0246351
Tb927.7.6340-1	-0.256234	4.88688	0.00422954	0.0247125
Tb927.10.9160-1	0.190783	6.79407	0.00424626	0.0247911
Tb927.11.1560-1	0.228779	7.42766	0.00428348	0.0249891
Tb927.3.4060-1	-0.190203	6.55616	0.00429734	0.0250508
Tb927.9.4440-1	0.213026	6.12507	0.00431898	0.0251576
Tb927.3.3150-1	-0.193973	5.95367	0.00434469	0.0252813
Tb927.10.15600-1	-0.215244	5.51158	0.00434689	0.0252813
Tb927.3.4140-1	0.157356	7.07519	0.00436323	0.0253569
Tb927.7.2970-1	-0.185962	7.79291	0.00438011	0.0254355
Tb927.9.10880-1	-0.248975	4.84036	0.00438831	0.0254636
Tb927.4.870-1	-0.2312	9.25243	0.00441579	0.0256035
Tb927.7.3790-1	0.182505	6.32128	0.00443054	0.0256694
Tb927.11.11080-1	0.176142	7.12194	0.00444536	0.0257356
Tb927.9.12780-1	-0.16722	7.17322	0.00447434	0.0258836
Tb927.2.5080-1	-0.239596	5.43846	0.00448276	0.0258972
Tb927.11.12540-1	-0.184144	7.70956	0.00448352	0.0258972
Tb927.8.620-1	0.226908	6.00397	0.00450176	0.0259828
Tb927.7.5710-1	-0.205037	5.30203	0.00453758	0.0261696
Tb927.5.700-1	-0.203386	8.32488	0.00455482	0.0262491
Tb927.6.510-1	0.500387	4.40181	0.00457073	0.0263207
Tb927.11.6180-1	0.405444	9.80197	0.00458054	0.0263372
Tb927.11.3230-1	0.391021	9.26043	0.00458054	0.0263372
Tb927.5.3870-1	0.167546	6.61916	0.0045887	0.0263642
Tb927.4.5440-1	-0.625165	2.75498	0.00459517	0.0263813
Tb927.10.1830-1	0.261739	5.11013	0.00460467	0.0264159
Tb927.9.5690-1	0.277469	9.17485	0.00463298	0.0265582
Tb927.8.7500-1	-0.217797	6.27564	0.00464029	0.0265633
Tb927.5.1130-1	-0.329653	6.18365	0.00464087	0.0265633
Tb927.9.12770-1	0.170555	6.96531	0.0046787	0.0267376
Tb927.6.690-1	-0.463385	3.22833	0.00467925	0.0267376
Tb927.8.6840-1	-0.241636	6.42497	0.0046819	0.0267376
Tb927.5.4460-1	0.231437	7.05161	0.0047694	0.0272004
Tb927.9.9810-1	-0.220276	7.2848	0.00477012	0.0272004
Tb927.10.6510-1	0.301921	7.54529	0.00481203	0.0274188
Tb927.10.11430-1	-0.255567	4.98024	0.00483055	0.027489
Tb927.8.6600-1	-0.248214	5.18069	0.0048316	0.027489
Tb927.11.2870-1	-0.480985	2.91781	0.0048375	0.0275015
Tb927.10.7420-1	-0.181893	6.42412	0.00484106	0.0275015
Tb927.6.1680-1	0.170763	6.34574	0.00485389	0.0275538
Tb927.3.2600-1	0.203307	9.55423	0.00485803	0.0275567
Tb927.3.2800-1	-0.262978	4.74581	0.00488354	0.0276807
Tb927.2.4670-1	-0.271843	5.33864	0.00488936	0.027693
Tb927.4.1980-1	-0.230013	7.75411	0.00491616	0.027824
Tb927.11.4230-1	-0.190003	7.56483	0.00494829	0.027985
Tb927.9.10970-1	-0.198436	5.67189	0.00499663	0.0282373
Tb927.6.2450-1	0.197241	5.76621	0.00503144	0.0284129
Tb927.5.600-1	-0.300235	6.1311	0.00504297	0.0284568
Tb927.10.7300-1	-0.278385	6.76889	0.00505062	0.0284788
Tb927.5.1540-1	-0.20893	6.00511	0.00506568	0.0285286
Tb927.4.2530-1	0.188542	9.06956	0.00506698	0.0285286
Tb927.11.9150-1	-0.187346	7.97698	0.00508586	0.0285912
Tb927.10.9700-1	-0.206751	6.54044	0.00508836	0.0285912
Tb927.10.5140-1	-0.261862	5.30421	0.00508942	0.0285912
Tb927.9.3770-1	-1.12495	2.07006	0.00509319	0.0285912
Tb927.9.9520-1	-0.236922	6.51296	0.005101	0.0286139
Tb927.1.3030-1	0.193424	6.78958	0.00511558	0.0286745
Tb927.3.3600-1	-0.281965	4.72585	0.00513881	0.0287834
Tb927.10.2480-1	0.229815	6.27495	0.00514972	0.0288232
Tb927.6.1750-1	0.18018	6.93364	0.00517024	0.0289031
Tb927.11.5780-1	0.180857	7.12311	0.00517161	0.0289031
Tb927.3.5590-1	0.173793	6.80273	0.00521666	0.0291169
Tb927.9.12080-1	0.195198	5.68442	0.00522117	0.0291169
Tb927.8.5960-1	0.251476	5.17802	0.00522138	0.0291169
Tb927.4.4780-1	-0.326764	4.98623	0.00523336	0.0291375
Tb927.11.9470-1	0.221916	6.26552	0.005234	0.0291375
Tb927.11.11100-1	0.272284	4.93117	0.00523661	0.0291375
Tb927.10.11050-1	0.237247	5.37582	0.00525742	0.0292319
Tb927.9.11770-1	-0.20092	6.91492	0.00528108	0.0293419
Tb927.10.12480-1	0.231572	5.57615	0.00531396	0.029503
Tb927.10.600-1	-0.185199	6.36435	0.00534217	0.0296379
Tb927.9.7410-1	0.378823	4.25396	0.00534758	0.0296463
Tb927.11.12140-1	-0.704365	4.35696	0.00538809	0.029849
Tb927.10.990-1	-0.221127	5.99636	0.00539215	0.0298497
Tb927.10.9360-1	0.161387	6.55749	0.00539952	0.0298687
Tb927.1.2700-1	-0.177863	5.82513	0.00542231	0.0299729
Tb927.8.6500-1	-0.169845	7.03825	0.00544024	0.0300495
Tb927.11.9510-1	0.177966	6.33164	0.00544409	0.0300495
Tb927.4.1100-1	0.329498	8.71251	0.00550047	0.0303386
Tb927.1.4500-1	0.179943	7.13075	0.0055356	0.0305027
Tb927.11.16510-1	-0.172432	6.67521	0.00553827	0.0305027
Tb927.10.11110-1	0.244524	7.16629	0.00557808	0.0306997
Tb927.10.12190-1	0.283923	5.03391	0.00558751	0.0307293
Tb927.9.6350-1	0.177385	5.8566	0.00562372	0.030906
Tb927.5.450-1	-0.203442	5.62028	0.0056312	0.0309247
Tb927.10.2540-1	0.195487	5.59459	0.00564946	0.0310026
Tb927.10.12660-1	-0.375411	5.08533	0.00565457	0.0310038
Tb927.9.3680-1	0.180175	6.99559	0.00565787	0.0310038
Tb927.3.2980-1	-0.202219	5.72732	0.00572882	0.03137
Tb927.8.2650-1	0.160762	6.61954	0.00573755	0.0313951
Tb927.10.1730-1	0.246879	5.50431	0.00576436	0.031519
Tb927.10.3280-1	0.34451	9.53785	0.00578184	0.0315844
Tb927.11.13390-1	0.206699	5.31437	0.00578628	0.0315844
Tb927.7.7120-1	-0.190598	6.42681	0.0057888	0.0315844
Tb927.8.2780-1	-0.403946	4.14289	0.00581016	0.0316739
Tb927.6.5120-1	0.344914	8.00427	0.00581408	0.0316739
Tb927.3.4660-1	0.157363	7.22181	0.00581773	0.0316739
Tb927.11.11580-1	-0.250113	5.63541	0.00583222	0.0317232
Tb927.10.3770-1	-0.159772	6.68573	0.00583516	0.0317232
Tb927.11.12340-1	0.228084	5.47117	0.00585695	0.0318188
Tb927.9.1720-1	0.258303	5.98218	0.00587272	0.0318779
Tb927.8.4330-1	-0.200245	7.6223	0.00587855	0.0318779
Tb927.2.4230-1	-0.170176	7.59335	0.00588042	0.0318779
Tb927.8.6530-1	0.251266	5.44028	0.00592468	0.0320949
Tb927.11.11240-1	0.223787	5.52998	0.00593085	0.0321053
Tb927.10.9990-1	0.229785	5.12948	0.00596929	0.0322702
Tb927.9.14470-1	0.199258	7.65061	0.00596982	0.0322702
Tb927.9.10080-1	0.279197	5.06878	0.00598893	0.0323504
Tb927.8.4780-1	-0.186142	8.98275	0.00601542	0.0324705
Tb927.1.3110-1	0.151399	6.69609	0.00603931	0.0325762
Tb927.11.14130-1	0.296204	9.94865	0.0060519	0.0326209
Tb927.10.2060-1	-0.195056	6.81982	0.00605701	0.0326253
Tb927.9.12030-1	0.223635	5.88673	0.00607001	0.0326721
Tb927.7.1640-1	-0.188324	6.47537	0.00610436	0.0328337
Tb927.8.3950-1	0.185341	6.6885	0.00612616	0.0329041
Tb927.8.4890-1	0.251421	8.42715	0.0061285	0.0329041
Tb927.4.2030-1	-0.164451	7.96571	0.00613047	0.0329041
Tb927.10.12520-1	0.186045	7.23192	0.00614082	0.0329363
Tb927.7.6250-1	-0.197475	5.71906	0.00615356	0.0329813
Tb927.7.4470-1	0.277923	7.85878	0.00617134	0.0330533
Tb927.9.15400-1	-0.227195	8.18062	0.00619415	0.033152
Tb927.7.7140-1	0.182528	6.09987	0.00625077	0.033414
Tb927.2.5260-1	-0.266578	4.78922	0.00625191	0.033414
Tb927.10.3290-1	0.208182	5.43513	0.00627538	0.0335158
Tb927.10.16120-1	-0.191169	8.80469	0.00629879	0.0336172
Tb927.11.4360-1	0.211889	6.84867	0.00632604	0.0337291
Tb927.10.10030-1	-0.26637	5.13572	0.00632865	0.0337291
Tb927.10.220-1	0.34156	8.40874	0.00636584	0.0339035
Tb927.7.7490-1	-0.24532	5.90955	0.00638168	0.033964
Tb927.10.12200-1	0.205458	5.56196	0.00642687	0.0341805
Tb927.11.14510-1	-0.271357	4.3403	0.0064658	0.0343635
Tb927.5.1940-1	-0.239951	6.44493	0.00652013	0.0346279
Tb927.6.4760-1	-0.176184	7.06856	0.00652942	0.034653
Tb927.1.2985-1	0.208241	5.05474	0.00658022	0.0348982
Tb927.10.2930-1	-0.232759	5.14321	0.00659387	0.0349461
Tb927.11.16460-1	0.153307	7.02636	0.00661652	0.0350417
Tb927.11.8780-1	0.183388	6.50915	0.00662432	0.0350585
Tb927.9.8260-1	-0.197352	7.04751	0.00671434	0.0355101
Tb927.10.14410-1	-0.174703	7.69478	0.00674429	0.0356229
Tb927.7.4100-1	-0.200992	6.65636	0.0067456	0.0356229
Tb927.10.3190-1	0.367168	3.93244	0.00674974	0.0356229
Tb927.5.4150-1	-0.166037	6.95526	0.00676958	0.0357027
Tb927.6.1480-1	0.173723	8.34273	0.00678456	0.0357569
Tb927.4.670-1	0.167775	6.93587	0.00679272	0.035775
Tb927.8.6590-1	-0.196228	6.28306	0.00681523	0.0358686
Tb927.10.310-1	-0.172033	6.68448	0.0068394	0.0359709
Tb927.11.1570-1	-0.199978	5.55136	0.00684438	0.0359721
Tb927.7.7270-1	-0.215753	6.76133	0.0068603	0.0359752
Tb927.10.14600-1	0.3358	8.58219	0.00686289	0.0359752
Tb927.1.2570-1	0.168058	8.87114	0.00686346	0.0359752
Tb927.10.15740-1	0.226372	5.87555	0.00686393	0.0359752
Tb927.10.4130-1	0.20446	5.85107	0.0068844	0.03605
Tb927.10.830-1	-0.216698	7.26868	0.00688887	0.03605
Tb927.9.15010-1	0.215189	6.28172	0.00689246	0.03605
Tb927.9.2250-1	-0.18796	5.89935	0.00690104	0.0360699
Tb427.BES98.11	3.15333	2.44629	0.00691046	0.0360943
Tb927.8.4230-1	-0.173052	7.43791	0.00698878	0.0364783
Tb927.10.190-1	0.400822	9.63166	0.00700137	0.0365188
Tb927.9.7890-1	0.362526	3.23984	0.00702982	0.036642
Tb927.11.4470-1	-0.171881	6.82735	0.00705123	0.0367284
Tb927.11.8060-1	0.195502	8.3707	0.00706998	0.0367963
Tb927.5.1780-1	-0.259002	7.40397	0.00707397	0.0367963
Tb927.9.12290-1	0.183059	7.18079	0.0071115	0.0369434
Tb927.9.12530-1	0.220125	5.1266	0.00711199	0.0369434
Tb927.10.13000-1	-0.182459	6.05366	0.00712788	0.0369922
Tb927.11.14270-1	-0.165927	6.70585	0.00713599	0.0369922
Tb927.6.720-1	0.231238	9.49524	0.00713602	0.0369922
Tb927.3.1930-1	0.203552	6.20158	0.00717701	0.0371793
Tb927.7.4620-1	0.338664	3.79039	0.00720441	0.0372957
Tb927.9.14330-1	0.181651	7.83961	0.00721559	0.0373281
Tb927.4.1640-1	-0.155606	7.40067	0.00722275	0.0373397
Tb927.8.5670-1	-0.318821	5.1193	0.00726233	0.037469
Tb927.8.6900-1	0.246792	5.19615	0.00726559	0.037469
[truncated: 6,115 more rows]

## Sheet: ED 6e
GeneID	logFC	logCPM	PValue	FDR
[truncated: 7,584 more rows]

[truncated: 6 more sheets: ED 6f, ED 6g, ED 6h, ED 6i, ED 6j, ED 6k]
