# Supplementary material for: Specialized RNA decay fine-tunes monogenic antigen expression in Trypanosoma brucei
Source: Nat Microbiol. 2026 Mar 30;11(4):1080–99. doi: 10.1038/s41564-026-02289-4 (PMC13056571; doi:10.1038/s41564-026-02289-4)
Supplement: Supplementary file 16 — Raw source data, statistical source data and unprocessed western blots. [file 41564_2026_2289_MOESM16_ESM.xlsx]

## Sheet: ED 7b
	Non-induced	VEX2 RNAi	ESAP1 RNAi	ESB3 RNAi	ESB2 RNAi	Non-induced	VEX2 RNAi	ESAP1 RNAi	ESB3 RNAi	ESB2 RNAi	Non-induced	VEX2 RNAi	ESAP1 RNAi	ESB3 RNAi	ESB2 RNAi
	-0.20812	-0.236591	-1.7554	0.033788	0.032362	-0.02726	-0.0476869	-0.12621	-4.44812	-0.36587	-0.41093	0.0468731	0.215767	0.082174	-2.82615
	-0.14689	-0.1161	-1.6839	0.065367	-0.06844	-0.24844	0.590521	0.114627	-4.36107	-0.58763	-0.4148	0.166349	0.065625	0.24458	-2.9874
	0.04227	-0.151925	-1.70897	0.079758	-0.01537	-0.28597	-0.898831	-0.129289	-4.26939	-0.33279	-0.46607	0.203239	0.19089	0.100926	-2.99165
	-0.02768				0.068602	-0.14396				-0.25506	0.304583				-2.13312
	-0.13595				0.005081	-0.09672				-0.15756	0.257596				-1.74101
	0.0731					-0.72518					-0.01514
	0.128908					-0.81492					-0.10631
	-0.06487					-0.43477					-0.16989
	-0.21521					0.055322					0.123354
	-0.12262					-0.26769					-0.20821
	-0.0471996					0.276452					-0.0497085
	0.121686					-0.239288					0.0424917
	-0.0784722					-0.284551					-0.0302778
	F	G	H	I	J	K	L	M	N	O	P	Q	R	S	T
	ESAP1					ESB3					ESB2
One-Way ANOVA
Table Analyzed	All (3)						Number of families	1
Data sets analyzed	F-T						Number of comparisons per family	105
Distribution assumption	Normal (Gaussian)						Alpha	0.05
ANOVA summary							Tukey's multiple comparisons test	Mean diff.	95.00% CI of diff.	Below threshold?	Summary	Adjusted P Value
F	85.87						Non-induced vs. VEX2 RNAi	0.1158	-0.4765 to 0.7081	No	ns	>0.9999	F-G
P value	<0.0001						Non-induced vs. ESAP1 RNAi	1.664	1.071 to 2.256	Yes	****	<0.0001	F-H
P value summary	****						Non-induced vs. ESB3 RNAi	-0.112	-0.7043 to 0.4802	No	ns	>0.9999	F-I
Significant diff. among means (P < 0.05)?	Yes						Non-induced vs. ESB2 RNAi	-0.05684	-0.5434 to 0.4298	No	ns	>0.9999	F-J
R squared	0.948						Non-induced vs. Non-induced	0.1966	-0.1661 to 0.5593	No	ns	0.8397	F-K
							Non-induced vs. VEX2 RNAi	0.06628	-0.5260 to 0.6585	No	ns	>0.9999	F-L
Brown-Forsythe test							Non-induced vs. ESAP1 RNAi	-0.005431	-0.5977 to 0.5868	No	ns	>0.9999	F-M
F (DFn, DFd)	2.520 (14, 66)						Non-induced vs. ESB3 RNAi	4.307	3.715 to 4.899	Yes	****	<0.0001	F-N
P value	0.0061						Non-induced vs. ESB2 RNAi	0.2874	-0.1992 to 0.7740	No	ns	0.7422	F-O
P value summary	**						Non-induced vs. Non-induced	0.03556	-0.3271 to 0.3982	No	ns	>0.9999	F-P
Are SDs significantly different (P < 0.05)?	Yes						Non-induced vs. VEX2 RNAi	-0.1912	-0.7835 to 0.4011	No	ns	0.9979	F-Q
							Non-induced vs. ESAP1 RNAi	-0.2098	-0.8021 to 0.3825	No	ns	0.9947	F-R
Bartlett's test							Non-induced vs. ESB3 RNAi	-0.1949	-0.7872 to 0.3973	No	ns	0.9975	F-S
Bartlett's statistic (corrected)							Non-induced vs. ESB2 RNAi	2.483	1.997 to 2.970	Yes	****	<0.0001	F-T
P value							VEX2 RNAi vs. ESAP1 RNAi	1.548	0.7929 to 2.303	Yes	****	<0.0001	G-H
P value summary							VEX2 RNAi vs. ESB3 RNAi	-0.2278	-0.9828 to 0.5272	No	ns	0.999	G-I
Are SDs significantly different (P < 0.05)?							VEX2 RNAi vs. ESB2 RNAi	-0.1727	-0.8479 to 0.5026	No	ns	0.9998	G-J
							VEX2 RNAi vs. Non-induced	0.08079	-0.5115 to 0.6731	No	ns	>0.9999	G-K
ANOVA table	SS	DF	MS	F (DFn, DFd)	P value		VEX2 RNAi vs. VEX2 RNAi	-0.04954	-0.8045 to 0.7055	No	ns	>0.9999	G-L
Treatment (between columns)	82.82	14	5.916	F (14, 66) = 85.87	P<0.0001		VEX2 RNAi vs. ESAP1 RNAi	-0.1212	-0.8762 to 0.6338	No	ns	>0.9999	G-M
Residual (within columns)	4.547	66	0.06889				VEX2 RNAi vs. ESB3 RNAi	4.191	3.436 to 4.946	Yes	****	<0.0001	G-N
Total	87.37	80					VEX2 RNAi vs. ESB2 RNAi	0.1716	-0.5037 to 0.8469	No	ns	0.9999	G-O
							VEX2 RNAi vs. Non-induced	-0.08026	-0.6725 to 0.5120	No	ns	>0.9999	G-P
Data summary							VEX2 RNAi vs. VEX2 RNAi	-0.307	-1.062 to 0.4480	No	ns	0.981	G-Q
Number of treatments (columns)	15						VEX2 RNAi vs. ESAP1 RNAi	-0.3256	-1.081 to 0.4294	No	ns	0.9687	G-R
Number of values (total)	81						VEX2 RNAi vs. ESB3 RNAi	-0.3108	-1.066 to 0.4442	No	ns	0.9789	G-S
							VEX2 RNAi vs. ESB2 RNAi	2.368	1.692 to 3.043	Yes	****	<0.0001	G-T
							ESAP1 RNAi vs. ESB3 RNAi	-1.776	-2.531 to -1.021	Yes	****	<0.0001	H-I
							ESAP1 RNAi vs. ESB2 RNAi	-1.721	-2.396 to -1.045	Yes	****	<0.0001	H-J
							ESAP1 RNAi vs. Non-induced	-1.467	-2.059 to -0.8748	Yes	****	<0.0001	H-K
							ESAP1 RNAi vs. VEX2 RNAi	-1.597	-2.352 to -0.8424	Yes	****	<0.0001	H-L
							ESAP1 RNAi vs. ESAP1 RNAi	-1.669	-2.424 to -0.9141	Yes	****	<0.0001	H-M
							ESAP1 RNAi vs. ESB3 RNAi	2.643	1.888 to 3.398	Yes	****	<0.0001	H-N
							ESAP1 RNAi vs. ESB2 RNAi	-1.376	-2.052 to -0.7010	Yes	****	<0.0001	H-O
							ESAP1 RNAi vs. Non-induced	-1.628	-2.220 to -1.036	Yes	****	<0.0001	H-P
							ESAP1 RNAi vs. VEX2 RNAi	-1.855	-2.610 to -1.100	Yes	****	<0.0001	H-Q
							ESAP1 RNAi vs. ESAP1 RNAi	-1.874	-2.629 to -1.119	Yes	****	<0.0001	H-R
							ESAP1 RNAi vs. ESB3 RNAi	-1.859	-2.614 to -1.104	Yes	****	<0.0001	H-S
							ESAP1 RNAi vs. ESB2 RNAi	0.8198	0.1445 to 1.495	Yes	**	0.0051	H-T
							ESB3 RNAi vs. ESB2 RNAi	0.05519	-0.6201 to 0.7305	No	ns	>0.9999	I-J
							ESB3 RNAi vs. Non-induced	0.3086	-0.2836 to 0.9009	No	ns	0.8745	I-K
							ESB3 RNAi vs. VEX2 RNAi	0.1783	-0.5767 to 0.9333	No	ns	>0.9999	I-L
							ESB3 RNAi vs. ESAP1 RNAi	0.1066	-0.6484 to 0.8616	No	ns	>0.9999	I-M
							ESB3 RNAi vs. ESB3 RNAi	4.419	3.664 to 5.174	Yes	****	<0.0001	I-N
							ESB3 RNAi vs. ESB2 RNAi	0.3994	-0.2759 to 1.075	No	ns	0.7403	I-O
							ESB3 RNAi vs. Non-induced	0.1476	-0.4447 to 0.7399	No	ns	0.9999	I-P
							ESB3 RNAi vs. VEX2 RNAi	-0.07918	-0.8342 to 0.6758	No	ns	>0.9999	I-Q
							ESB3 RNAi vs. ESAP1 RNAi	-0.09779	-0.8528 to 0.6572	No	ns	>0.9999	I-R
							ESB3 RNAi vs. ESB3 RNAi	-0.08292	-0.8379 to 0.6721	No	ns	>0.9999	I-S
							ESB3 RNAi vs. ESB2 RNAi	2.596	1.920 to 3.271	Yes	****	<0.0001	I-T
							ESB2 RNAi vs. Non-induced	0.2534	-0.2332 to 0.7400	No	ns	0.8749	J-K
							ESB2 RNAi vs. VEX2 RNAi	0.1231	-0.5522 to 0.7984	No	ns	>0.9999	J-L
							ESB2 RNAi vs. ESAP1 RNAi	0.0514	-0.6239 to 0.7267	No	ns	>0.9999	J-M
							ESB2 RNAi vs. ESB3 RNAi	4.364	3.689 to 5.039	Yes	****	<0.0001	J-N
							ESB2 RNAi vs. ESB2 RNAi	0.3442	-0.2406 to 0.9290	No	ns	0.7466	J-O
							ESB2 RNAi vs. Non-induced	0.09239	-0.3942 to 0.5790	No	ns	>0.9999	J-P
							ESB2 RNAi vs. VEX2 RNAi	-0.1344	-0.8097 to 0.5409	No	ns	>0.9999	J-Q
							ESB2 RNAi vs. ESAP1 RNAi	-0.153	-0.8283 to 0.5223	No	ns	>0.9999	J-R
							ESB2 RNAi vs. ESB3 RNAi	-0.1381	-0.8134 to 0.5372	No	ns	>0.9999	J-S
							ESB2 RNAi vs. ESB2 RNAi	2.54	1.955 to 3.125	Yes	****	<0.0001	J-T
							Non-induced vs. VEX2 RNAi	-0.1303	-0.7226 to 0.4619	No	ns	>0.9999	K-L
							Non-induced vs. ESAP1 RNAi	-0.202	-0.7943 to 0.3902	No	ns	0.9964	K-M
							Non-induced vs. ESB3 RNAi	4.111	3.518 to 4.703	Yes	****	<0.0001	K-N
							Non-induced vs. ESB2 RNAi	0.09078	-0.3958 to 0.5774	No	ns	>0.9999	K-O
							Non-induced vs. Non-induced	-0.1611	-0.5237 to 0.2016	No	ns	0.9604	K-P
							Non-induced vs. VEX2 RNAi	-0.3878	-0.9801 to 0.2045	No	ns	0.5893	K-Q
							Non-induced vs. ESAP1 RNAi	-0.4064	-0.9987 to 0.1858	No	ns	0.5115	K-R
							Non-induced vs. ESB3 RNAi	-0.3916	-0.9838 to 0.2007	No	ns	0.5736	K-S
							Non-induced vs. ESB2 RNAi	2.287	1.800 to 2.773	Yes	****	<0.0001	K-T
							VEX2 RNAi vs. ESAP1 RNAi	-0.07171	-0.8267 to 0.6833	No	ns	>0.9999	L-M
							VEX2 RNAi vs. ESB3 RNAi	4.241	3.486 to 4.996	Yes	****	<0.0001	L-N
							VEX2 RNAi vs. ESB2 RNAi	0.2211	-0.4542 to 0.8964	No	ns	0.9976	L-O
							VEX2 RNAi vs. Non-induced	-0.03072	-0.6230 to 0.5616	No	ns	>0.9999	L-P
							VEX2 RNAi vs. VEX2 RNAi	-0.2575	-1.012 to 0.4975	No	ns	0.9964	L-Q
							VEX2 RNAi vs. ESAP1 RNAi	-0.2761	-1.031 to 0.4789	No	ns	0.9928	L-R
							VEX2 RNAi vs. ESB3 RNAi	-0.2612	-1.016 to 0.4938	No	ns	0.9958	L-S
							VEX2 RNAi vs. ESB2 RNAi	2.417	1.742 to 3.092	Yes	****	<0.0001	L-T
							ESAP1 RNAi vs. ESB3 RNAi	4.313	3.558 to 5.068	Yes	****	<0.0001	M-N
							ESAP1 RNAi vs. ESB2 RNAi	0.2928	-0.3825 to 0.9681	No	ns	0.9673	M-O
							ESAP1 RNAi vs. Non-induced	0.04099	-0.5513 to 0.6333	No	ns	>0.9999	M-P
							ESAP1 RNAi vs. VEX2 RNAi	-0.1858	-0.9408 to 0.5692	No	ns	>0.9999	M-Q
							ESAP1 RNAi vs. ESAP1 RNAi	-0.2044	-0.9594 to 0.5506	No	ns	0.9997	M-R
							ESAP1 RNAi vs. ESB3 RNAi	-0.1895	-0.9445 to 0.5655	No	ns	0.9999	M-S
							ESAP1 RNAi vs. ESB2 RNAi	2.489	1.814 to 3.164	Yes	****	<0.0001	M-T
							ESB3 RNAi vs. ESB2 RNAi	-4.02	-4.695 to -3.344	Yes	****	<0.0001	N-O
							ESB3 RNAi vs. Non-induced	-4.272	-4.864 to -3.679	Yes	****	<0.0001	N-P
							ESB3 RNAi vs. VEX2 RNAi	-4.498	-5.253 to -3.743	Yes	****	<0.0001	N-Q
							ESB3 RNAi vs. ESAP1 RNAi	-4.517	-5.272 to -3.762	Yes	****	<0.0001	N-R
							ESB3 RNAi vs. ESB3 RNAi	-4.502	-5.257 to -3.747	Yes	****	<0.0001	N-S
							ESB3 RNAi vs. ESB2 RNAi	-1.824	-2.499 to -1.148	Yes	****	<0.0001	N-T
							ESB2 RNAi vs. Non-induced	-0.2518	-0.7384 to 0.2348	No	ns	0.8799	O-P
							ESB2 RNAi vs. VEX2 RNAi	-0.4786	-1.154 to 0.1967	No	ns	0.4568	O-Q
							ESB2 RNAi vs. ESAP1 RNAi	-0.4972	-1.173 to 0.1781	No	ns	0.3928	O-R
							ESB2 RNAi vs. ESB3 RNAi	-0.4823	-1.158 to 0.1929	No	ns	0.4437	O-S
							ESB2 RNAi vs. ESB2 RNAi	2.196	1.611 to 2.781	Yes	****	<0.0001	O-T
							Non-induced vs. VEX2 RNAi	-0.2268	-0.8190 to 0.3655	No	ns	0.989	P-Q
							Non-induced vs. ESAP1 RNAi	-0.2454	-0.8376 to 0.3469	No	ns	0.9777	P-R
							Non-induced vs. ESB3 RNAi	-0.2305	-0.8228 to 0.3618	No	ns	0.9872	P-S
							Non-induced vs. ESB2 RNAi	2.448	1.961 to 2.935	Yes	****	<0.0001	P-T
							VEX2 RNAi vs. ESAP1 RNAi	-0.01861	-0.7736 to 0.7364	No	ns	>0.9999	Q-R
							VEX2 RNAi vs. ESB3 RNAi	-0.00374	-0.7587 to 0.7513	No	ns	>0.9999	Q-S
							VEX2 RNAi vs. ESB2 RNAi	2.675	1.999 to 3.350	Yes	****	<0.0001	Q-T
							ESAP1 RNAi vs. ESB3 RNAi	0.01487	-0.7401 to 0.7699	No	ns	>0.9999	R-S
							ESAP1 RNAi vs. ESB2 RNAi	2.693	2.018 to 3.369	Yes	****	<0.0001	R-T
							ESB3 RNAi vs. ESB2 RNAi	2.678	2.003 to 3.354	Yes	****	<0.0001	S-T
							Test details	Mean 1	Mean 2	Mean diff.	SE of diff.	n1	n2	q	DF
							Non-induced vs. VEX2 RNAi	-0.05239	-0.1682	0.1158	0.1681	13	3	0.9743	66
							Non-induced vs. ESAP1 RNAi	-0.05239	-1.716	1.664	0.1681	13	3	14	66
							Non-induced vs. ESB3 RNAi	-0.05239	0.05964	-0.112	0.1681	13	3	0.9424	66
							Non-induced vs. ESB2 RNAi	-0.05239	0.004447	-0.05684	0.1381	13	5	0.5819	66
							Non-induced vs. Non-induced	-0.05239	-0.249	0.1966	0.103	13	13	2.701	66
							Non-induced vs. VEX2 RNAi	-0.05239	-0.1187	0.06628	0.1681	13	3	0.5575	66
							Non-induced vs. ESAP1 RNAi	-0.05239	-0.04696	-0.005431	0.1681	13	3	0.04569	66
							Non-induced vs. ESB3 RNAi	-0.05239	-4.36	4.307	0.1681	13	3	36.23	66
							Non-induced vs. ESB2 RNAi	-0.05239	-0.3398	0.2874	0.1381	13	5	2.943	66
							Non-induced vs. Non-induced	-0.05239	-0.08795	0.03556	0.103	13	13	0.4885	66
							Non-induced vs. VEX2 RNAi	-0.05239	0.1388	-0.1912	0.1681	13	3	1.608	66
							Non-induced vs. ESAP1 RNAi	-0.05239	0.1574	-0.2098	0.1681	13	3	1.765	66
							Non-induced vs. ESB3 RNAi	-0.05239	0.1426	-0.1949	0.1681	13	3	1.64	66
							Non-induced vs. ESB2 RNAi	-0.05239	-2.536	2.483	0.1381	13	5	25.43	66
							VEX2 RNAi vs. ESAP1 RNAi	-0.1682	-1.716	1.548	0.2143	3	3	10.21	66
							VEX2 RNAi vs. ESB3 RNAi	-0.1682	0.05964	-0.2278	0.2143	3	3	1.504	66
							VEX2 RNAi vs. ESB2 RNAi	-0.1682	0.004447	-0.1727	0.1917	3	5	1.274	66
							VEX2 RNAi vs. Non-induced	-0.1682	-0.249	0.08079	0.1681	3	13	0.6796	66
							VEX2 RNAi vs. VEX2 RNAi	-0.1682	-0.1187	-0.04954	0.2143	3	3	0.3269	66
							VEX2 RNAi vs. ESAP1 RNAi	-0.1682	-0.04696	-0.1212	0.2143	3	3	0.8001	66
							VEX2 RNAi vs. ESB3 RNAi	-0.1682	-4.36	4.191	0.2143	3	3	27.66	66
							VEX2 RNAi vs. ESB2 RNAi	-0.1682	-0.3398	0.1716	0.1917	3	5	1.266	66
							VEX2 RNAi vs. Non-induced	-0.1682	-0.08795	-0.08026	0.1681	3	13	0.6751	66
							VEX2 RNAi vs. VEX2 RNAi	-0.1682	0.1388	-0.307	0.2143	3	3	2.026	66
							VEX2 RNAi vs. ESAP1 RNAi	-0.1682	0.1574	-0.3256	0.2143	3	3	2.149	66
							VEX2 RNAi vs. ESB3 RNAi	-0.1682	0.1426	-0.3108	0.2143	3	3	2.051	66
							VEX2 RNAi vs. ESB2 RNAi	-0.1682	-2.536	2.368	0.1917	3	5	17.47	66
							ESAP1 RNAi vs. ESB3 RNAi	-1.716	0.05964	-1.776	0.2143	3	3	11.72	66
							ESAP1 RNAi vs. ESB2 RNAi	-1.716	0.004447	-1.721	0.1917	3	5	12.69	66
							ESAP1 RNAi vs. Non-induced	-1.716	-0.249	-1.467	0.1681	3	13	12.34	66
							ESAP1 RNAi vs. VEX2 RNAi	-1.716	-0.1187	-1.597	0.2143	3	3	10.54	66
							ESAP1 RNAi vs. ESAP1 RNAi	-1.716	-0.04696	-1.669	0.2143	3	3	11.01	66
							ESAP1 RNAi vs. ESB3 RNAi	-1.716	-4.36	2.643	0.2143	3	3	17.44	66
							ESAP1 RNAi vs. ESB2 RNAi	-1.716	-0.3398	-1.376	0.1917	3	5	10.15	66
							ESAP1 RNAi vs. Non-induced	-1.716	-0.08795	-1.628	0.1681	3	13	13.7	66
							ESAP1 RNAi vs. VEX2 RNAi	-1.716	0.1388	-1.855	0.2143	3	3	12.24	66
							ESAP1 RNAi vs. ESAP1 RNAi	-1.716	0.1574	-1.874	0.2143	3	3	12.36	66
							ESAP1 RNAi vs. ESB3 RNAi	-1.716	0.1426	-1.859	0.2143	3	3	12.27	66
							ESAP1 RNAi vs. ESB2 RNAi	-1.716	-2.536	0.8198	0.1917	3	5	6.048	66
							ESB3 RNAi vs. ESB2 RNAi	0.05964	0.004447	0.05519	0.1917	3	5	0.4072	66
							ESB3 RNAi vs. Non-induced	0.05964	-0.249	0.3086	0.1681	3	13	2.596	66
							ESB3 RNAi vs. VEX2 RNAi	0.05964	-0.1187	0.1783	0.2143	3	3	1.177	66
							ESB3 RNAi vs. ESAP1 RNAi	0.05964	-0.04696	0.1066	0.2143	3	3	0.7034	66
							ESB3 RNAi vs. ESB3 RNAi	0.05964	-4.36	4.419	0.2143	3	3	29.16	66
							ESB3 RNAi vs. ESB2 RNAi	0.05964	-0.3398	0.3994	0.1917	3	5	2.947	66
							ESB3 RNAi vs. Non-induced	0.05964	-0.08795	0.1476	0.1681	3	13	1.241	66
							ESB3 RNAi vs. VEX2 RNAi	0.05964	0.1388	-0.07918	0.2143	3	3	0.5225	66
							ESB3 RNAi vs. ESAP1 RNAi	0.05964	0.1574	-0.09779	0.2143	3	3	0.6453	66
							ESB3 RNAi vs. ESB3 RNAi	0.05964	0.1426	-0.08292	0.2143	3	3	0.5472	66
							ESB3 RNAi vs. ESB2 RNAi	0.05964	-2.536	2.596	0.1917	3	5	19.15	66
							ESB2 RNAi vs. Non-induced	0.004447	-0.249	0.2534	0.1381	5	13	2.595	66
							ESB2 RNAi vs. VEX2 RNAi	0.004447	-0.1187	0.1231	0.1917	5	3	0.9083	66
							ESB2 RNAi vs. ESAP1 RNAi	0.004447	-0.04696	0.0514	0.1917	5	3	0.3793	66
							ESB2 RNAi vs. ESB3 RNAi	0.004447	-4.36	4.364	0.1917	5	3	32.2	66
							ESB2 RNAi vs. ESB2 RNAi	0.004447	-0.3398	0.3442	0.166	5	5	2.933	66
							ESB2 RNAi vs. Non-induced	0.004447	-0.08795	0.09239	0.1381	5	13	0.946	66
							ESB2 RNAi vs. VEX2 RNAi	0.004447	0.1388	-0.1344	0.1917	5	3	0.9914	66
							ESB2 RNAi vs. ESAP1 RNAi	0.004447	0.1574	-0.153	0.1917	5	3	1.129	66
							ESB2 RNAi vs. ESB3 RNAi	0.004447	0.1426	-0.1381	0.1917	5	3	1.019	66
							ESB2 RNAi vs. ESB2 RNAi	0.004447	-2.536	2.54	0.166	5	5	21.64	66
							Non-induced vs. VEX2 RNAi	-0.249	-0.1187	-0.1303	0.1681	13	3	1.096	66
							Non-induced vs. ESAP1 RNAi	-0.249	-0.04696	-0.202	0.1681	13	3	1.7	66
							Non-induced vs. ESB3 RNAi	-0.249	-4.36	4.111	0.1681	13	3	34.58	66
							Non-induced vs. ESB2 RNAi	-0.249	-0.3398	0.09078	0.1381	13	5	0.9295	66
							Non-induced vs. Non-induced	-0.249	-0.08795	-0.1611	0.103	13	13	2.212	66
							Non-induced vs. VEX2 RNAi	-0.249	0.1388	-0.3878	0.1681	13	3	3.262	66
							Non-induced vs. ESAP1 RNAi	-0.249	0.1574	-0.4064	0.1681	13	3	3.419	66
							Non-induced vs. ESB3 RNAi	-0.249	0.1426	-0.3916	0.1681	13	3	3.294	66
							Non-induced vs. ESB2 RNAi	-0.249	-2.536	2.287	0.1381	13	5	23.41	66
							VEX2 RNAi vs. ESAP1 RNAi	-0.1187	-0.04696	-0.07171	0.2143	3	3	0.4732	66
							VEX2 RNAi vs. ESB3 RNAi	-0.1187	-4.36	4.241	0.2143	3	3	27.99	66
							VEX2 RNAi vs. ESB2 RNAi	-0.1187	-0.3398	0.2211	0.1917	3	5	1.631	66
							VEX2 RNAi vs. Non-induced	-0.1187	-0.08795	-0.03072	0.1681	3	13	0.2584	66
							VEX2 RNAi vs. VEX2 RNAi	-0.1187	0.1388	-0.2575	0.2143	3	3	1.699	66
							VEX2 RNAi vs. ESAP1 RNAi	-0.1187	0.1574	-0.2761	0.2143	3	3	1.822	66
							VEX2 RNAi vs. ESB3 RNAi	-0.1187	0.1426	-0.2612	0.2143	3	3	1.724	66
							VEX2 RNAi vs. ESB2 RNAi	-0.1187	-2.536	2.417	0.1917	3	5	17.83	66
							ESAP1 RNAi vs. ESB3 RNAi	-0.04696	-4.36	4.313	0.2143	3	3	28.46	66
							ESAP1 RNAi vs. ESB2 RNAi	-0.04696	-0.3398	0.2928	0.1917	3	5	2.16	66
							ESAP1 RNAi vs. Non-induced	-0.04696	-0.08795	0.04099	0.1681	3	13	0.3448	66
							ESAP1 RNAi vs. VEX2 RNAi	-0.04696	0.1388	-0.1858	0.2143	3	3	1.226	66
							ESAP1 RNAi vs. ESAP1 RNAi	-0.04696	0.1574	-0.2044	0.2143	3	3	1.349	66
							ESAP1 RNAi vs. ESB3 RNAi	-0.04696	0.1426	-0.1895	0.2143	3	3	1.251	66
							ESAP1 RNAi vs. ESB2 RNAi	-0.04696	-2.536	2.489	0.1917	3	5	18.36	66
							ESB3 RNAi vs. ESB2 RNAi	-4.36	-0.3398	-4.02	0.1917	3	5	29.66	66
							ESB3 RNAi vs. Non-induced	-4.36	-0.08795	-4.272	0.1681	3	13	35.93	66
							ESB3 RNAi vs. VEX2 RNAi	-4.36	0.1388	-4.498	0.2143	3	3	29.68	66
							ESB3 RNAi vs. ESAP1 RNAi	-4.36	0.1574	-4.517	0.2143	3	3	29.81	66
							ESB3 RNAi vs. ESB3 RNAi	-4.36	0.1426	-4.502	0.2143	3	3	29.71	66
							ESB3 RNAi vs. ESB2 RNAi	-4.36	-2.536	-1.824	0.1917	3	5	13.45	66
							ESB2 RNAi vs. Non-induced	-0.3398	-0.08795	-0.2518	0.1381	5	13	2.579	66
							ESB2 RNAi vs. VEX2 RNAi	-0.3398	0.1388	-0.4786	0.1917	5	3	3.531	66
							ESB2 RNAi vs. ESAP1 RNAi	-0.3398	0.1574	-0.4972	0.1917	5	3	3.668	66
							ESB2 RNAi vs. ESB3 RNAi	-0.3398	0.1426	-0.4823	0.1917	5	3	3.559	66
							ESB2 RNAi vs. ESB2 RNAi	-0.3398	-2.536	2.196	0.166	5	5	18.71	66
							Non-induced vs. VEX2 RNAi	-0.08795	0.1388	-0.2268	0.1681	13	3	1.908	66
							Non-induced vs. ESAP1 RNAi	-0.08795	0.1574	-0.2454	0.1681	13	3	2.064	66
							Non-induced vs. ESB3 RNAi	-0.08795	0.1426	-0.2305	0.1681	13	3	1.939	66
							Non-induced vs. ESB2 RNAi	-0.08795	-2.536	2.448	0.1381	13	5	25.06	66
							VEX2 RNAi vs. ESAP1 RNAi	0.1388	0.1574	-0.01861	0.2143	3	3	0.1228	66
							VEX2 RNAi vs. ESB3 RNAi	0.1388	0.1426	-0.00374	0.2143	3	3	0.02468	66
							VEX2 RNAi vs. ESB2 RNAi	0.1388	-2.536	2.675	0.1917	3	5	19.73	66
							ESAP1 RNAi vs. ESB3 RNAi	0.1574	0.1426	0.01487	0.2143	3	3	0.09811	66
							ESAP1 RNAi vs. ESB2 RNAi	0.1574	-2.536	2.693	0.1917	3	5	19.87	66
							ESB3 RNAi vs. ESB2 RNAi	0.1426	-2.536	2.678	0.1917	3	5	19.76	66
							Compact letter display
							ESAP1 RNAi	A
							ESB3 RNAi	A
							VEX2 RNAi	A
							ESB3 RNAi	A
							ESB2 RNAi	A
							ESAP1 RNAi	A
							Non-induced	A
							Non-induced	A
							VEX2 RNAi	A
							VEX2 RNAi	A
							Non-induced	A
							ESB2 RNAi	A
							ESAP1 RNAi	B
							ESB2 RNAi	C
							ESB3 RNAi	D

## Sheet: ED 7c
	ED 7c									Uncropped

## Sheet: ED 7d
	ED 7d									Uncropped

## Sheet: ED 7e
	ED 7e									Uncropped

## Sheet: ED 7i
GeneID	logFC	Group
Tb427.BES40.22	-0.0831693	NI
Tb427.BES40.22	-0.0831693	NI
Tb427.BES40.22	-0.0499078	NI
Tb427.BES40.22	-0.0499078	NI
Tb427.BES40.22	-0.0712628	NI
Tb427.BES40.22	-0.0712628	NI
Tb427.BES40.22	0.0280106	NI
Tb427.BES40.22	-0.089102	NI
Tb427.BES40.22	-0.115988	NI
Tb427.BES40.22	-0.119368	NI
Tb427.BES40.22	-0.343641	NI
Tb427.BES40.22	-0.123995	NI
Tb427.BES40.22	-0.08535	NI
Tb427.BES40.22	-0.25173	NI
Tb427.BES40.22	-0.357159	NI
Tb427.BES40.22	-0.250017	NI
Tb427.BES40.22	-0.653237	VEX2_24
Tb427.BES40.22	-0.653237	VEX2_24
Tb427.BES40.22	-0.612446	VEX2_24
Tb427.BES40.22	-0.612446	VEX2_24
Tb427.BES40.22	-0.554003	VEX2_24
Tb427.BES40.22	-0.554003	VEX2_24
Tb427.BES40.22	-0.325713	ESB2
Tb427.BES40.22	-0.451079	ESB2
Tb427.BES40.22	-0.556624	ESB2
Tb427.BES40.22	-0.267273	ESB2
Tb427.BES40.22	-0.208056	ESB2
Tb427.BES40.22	-0.165096	ESB3
Tb427.BES40.22	-0.0785625	ESB3
Tb427.BES40.22	-0.0942411	ESB3
Tb427.BES40.22	-0.203545	ESAP1
Tb427.BES40.22	-0.313047	ESAP1

## Sheet: ED 7j
GeneID	logFC	Group
Tb427.BES10.0	NA	NI
Tb427.BES10.1	2.86767	NI
Tb427.BES10.2	2.34929	NI
Tb427.BES10.3	-0.120952	NI
Tb427.BES10.4	1.44117	NI
Tb427.BES10.5	1.51594	NI
Tb427.BES10.6	-0.348477	NI
Tb427.BES10.7	1.2789	NI
Tb427.BES10.8	3.4808	NI
Tb427.BES10.9	NA	NI
Tb427.BES122.1	2.3314	NI
Tb427.BES122.2	3.9235	NI
Tb427.BES122.3	-0.0145767	NI
Tb427.BES122.4	3.72893	NI
Tb427.BES122.5	0.03333	NI
Tb427.BES122.6	1.35607	NI
Tb427.BES122.7	1.75165	NI
Tb427.BES122.8	-0.539597	NI
Tb427.BES122.9	0.525992	NI
Tb427.BES122.10	0.0639815	NI
Tb427.BES126.1	3.32597	NI
Tb427.BES126.2	1.91758	NI
Tb427.BES126.3	2.44568	NI
Tb427.BES126.4	0.0310389	NI
Tb427.BES126.5	4.94119	NI
Tb427.BES126.6	0.750541	NI
Tb427.BES126.7	4.30443	NI
Tb427.BES126.8	NA	NI
Tb427.BES126.9	4.20156	NI
Tb427.BES126.10	2.31285	NI
Tb427.BES126.11	-0.11424	NI
Tb427.BES126.12	3.37843	NI
Tb427.BES126.13	NA	NI
Tb427.BES126.14	0.378434	NI
Tb427.BES129.1	NA	NI
Tb427.BES129.2	2.05651	NI
Tb427.BES129.3	1.86386	NI
Tb427.BES129.4	1.91131	NI
Tb427.BES129.5	4.28917	NI
Tb427.BES129.6	6.39041	NI
Tb427.BES129.7	1.8894	NI
Tb427.BES129.8	1.48332	NI
Tb427.BES129.9	NA	NI
Tb427.BES129.10	2.37843	NI
Tb427.BES129.11	1.2009	NI
Tb427.BES129.12	0.435852	NI
Tb427.BES129.13	2.64147	NI
Tb427.BES134.1	0.0227396	NI
Tb427.BES134.2	2.97828	NI
Tb427.BES134.3	2.57435	NI
Tb427.BES134.4	-0.36159	NI
Tb427.BES134.5	NA	NI
Tb427.BES15.1	4.75695	NI
Tb427.BES15.2	2.72498	NI
Tb427.BES15.3	2.46552	NI
Tb427.BES15.4	0.00269991	NI
Tb427.BES15.5	2.97989	NI
Tb427.BES15.6	0.325154	NI
Tb427.BES15.7	2.64147	NI
Tb427.BES15.8	1.92135	NI
Tb427.BES15.9	1.56286	NI
Tb427.BES15.10	0.221499	NI
Tb427.BES15.11	1.39754	NI
Tb427.BES28.1	2.64147	NI
Tb427.BES28.2	NA	NI
Tb427.BES28.3	NA	NI
Tb427.BES28.4	1.9045	NI
Tb427.BES28.5	0.00142746	NI
Tb427.BES28.6	5.18579	NI
Tb427.BES28.7	0.335549	NI
Tb427.BES28.8	-0.892868	NI
Tb427.BES28.9	1.20851	NI
Tb427.BES28.10	0.325323	NI
Tb427.BES28.11	1.05651	NI
Tb427.BES28.12	0.515938	NI
Tb427.BES28.13	3.0107	NI
Tb427.BES28.14	NA	NI
Tb427.BES29.1	2.44882	NI
Tb427.BES29.2	1.98099	NI
Tb427.BES29.3	2.84992	NI
Tb427.BES29.4	-0.0538014	NI
Tb427.BES29.5	1.80374	NI
Tb427.BES29.6	5.09725	NI
Tb427.BES29.7	-0.303896	NI
Tb427.BES29.8	4.58007	NI
Tb427.BES51.1	1.37843	NI
Tb427.BES51.2	2.64259	NI
Tb427.BES51.3	4.03499	NI
Tb427.BES51.4	-0.0330452	NI
Tb427.BES51.5	3.05149	NI
Tb427.BES51.6	-0.247751	NI
Tb427.BES51.7	0.978504	NI
Tb427.BES51.8	5.83787	NI
Tb427.BES51.9	0.397073	NI
Tb427.BES51.10	0.705432	NI
Tb427.BES51.11	0.088721	NI
Tb427.BES56.1	5.32329	NI
Tb427.BES56.2	2.33779	NI
Tb427.BES56.3	3.5816	NI
Tb427.BES56.4	0.130916	NI
Tb427.BES56.5	2.40758	NI
Tb427.BES56.6	1.05651	NI
Tb427.BES56.7	1.75695	NI
Tb427.BES56.8	0.443529	NI
Tb427.BES56.9	3.9634	NI
Tb427.BES56.10	NA	NI
Tb427.BES56.11	NA	NI
Tb427.BES56.12	NA	NI
Tb427.BES64.1	0.224743	NI
Tb427.BES65.1	2.33027	NI
Tb427.BES65.2	3.14765	NI
Tb427.BES65.3	0.0219332	NI
Tb427.BES65.4	4.72893	NI
Tb427.BES65.5	0.00759675	NI
Tb427.BES65.6	NA	NI
Tb427.BES65.7	NA	NI
Tb427.BES65.8	1.95463	NI
Tb427.BES65.9	NA	NI
Tb427.BES65.10	NA	NI
Tb427.BES65.11	NA	NI
Tb427.BES65.12	-0.943494	NI
Tb427.BES98.1	2.76222	NI
Tb427.BES98.2	2.36209	NI
Tb427.BES98.3	3.19707	NI
Tb427.BES98.4	4.45535	NI
Tb427.BES98.5	1.50526	NI
Tb427.BES98.6	NA	NI
Tb427.BES98.7	NA	NI
Tb427.BES98.8	4.40228	NI
Tb427.BES98.9	1.81139	NI
Tb427.BES98.10	-0.0559684	NI
Tb427.BES98.11	NA	NI
Tb427.BES10.0	NA	NI
Tb427.BES10.1	0.510335	NI
Tb427.BES10.2	1.20347	NI
Tb427.BES10.3	0.183078	NI
Tb427.BES10.4	1.09071	NI
Tb427.BES10.5	0.542961	NI
Tb427.BES10.6	0.09164	NI
Tb427.BES10.7	2.98108	NI
Tb427.BES10.8	2.20715	NI
Tb427.BES10.9	-2.60388	NI
Tb427.BES122.1	0.896193	NI
Tb427.BES122.2	2.24412	NI
Tb427.BES122.3	0.0209743	NI
Tb427.BES122.4	NA	NI
Tb427.BES122.5	0.136056	NI
Tb427.BES122.6	0.566044	NI
Tb427.BES122.7	1.24412	NI
Tb427.BES122.8	-0.201782	NI
Tb427.BES122.9	0.101376	NI
Tb427.BES122.10	0.0622546	NI
Tb427.BES126.1	2.98108	NI
Tb427.BES126.2	0.724168	NI
Tb427.BES126.3	0.904686	NI
Tb427.BES126.4	0.182851	NI
Tb427.BES126.5	2.90074	NI
Tb427.BES126.6	0.332304	NI
Tb427.BES126.7	2.15101	NI
Tb427.BES126.8	3.44051	NI
Tb427.BES126.9	3.13083	NI
Tb427.BES126.10	1.43007	NI
Tb427.BES126.11	-0.0902234	NI
Tb427.BES126.12	2.39612	NI
Tb427.BES126.13	NA	NI
Tb427.BES126.14	NA	NI
Tb427.BES129.1	NA	NI
Tb427.BES129.2	-0.433956	NI
Tb427.BES129.3	1.78844	NI
Tb427.BES129.4	0.951935	NI
Tb427.BES129.5	3.09656	NI
Tb427.BES129.6	3.90708	NI
Tb427.BES129.7	0.648506	NI
Tb427.BES129.8	1.05508	NI
Tb427.BES129.9	NA	NI
Tb427.BES129.10	3.15101	NI
Tb427.BES129.11	1.15101	NI
Tb427.BES129.12	0.246054	NI
Tb427.BES129.13	1.98108	NI
Tb427.BES134.1	0.0136658	NI
Tb427.BES134.2	1.73911	NI
Tb427.BES134.3	3.83906	NI
Tb427.BES134.4	-0.167759	NI
Tb427.BES134.5	NA	NI
Tb427.BES15.1	3.56604	NI
Tb427.BES15.2	1.29217	NI
Tb427.BES15.3	1.52757	NI
Tb427.BES15.4	0.112254	NI
Tb427.BES15.5	3.329	NI
Tb427.BES15.6	-0.168457	NI
Tb427.BES15.7	1.71805	NI
Tb427.BES15.8	0.484973	NI
Tb427.BES15.9	0.351725	NI
Tb427.BES15.10	0.252043	NI
Tb427.BES15.11	1.63316	NI
Tb427.BES28.1	1.98108	NI
Tb427.BES28.2	NA	NI
Tb427.BES28.3	NA	NI
Tb427.BES28.4	1.20347	NI
Tb427.BES28.5	0.015847	NI
Tb427.BES28.6	2.78844	NI
Tb427.BES28.7	0.14527	NI
Tb427.BES28.8	0.548122	NI
Tb427.BES28.9	1.26119	NI
Tb427.BES28.10	0.123686	NI
Tb427.BES28.11	-0.132575	NI
Tb427.BES28.12	-0.755884	NI
Tb427.BES28.13	1.98108	NI
Tb427.BES28.14	NA	NI
Tb427.BES29.1	1.30301	NI
Tb427.BES29.2	0.813354	NI
Tb427.BES29.3	1.36637	NI
Tb427.BES29.4	0.0934386	NI
Tb427.BES29.5	0.535017	NI
Tb427.BES29.6	3.85145	NI
Tb427.BES29.7	1.19926	NI
Tb427.BES29.8	2.16328	NI
Tb427.BES51.1	NA	NI
Tb427.BES51.2	1.82104	NI
Tb427.BES51.3	1.78494	NI
Tb427.BES51.4	0.107646	NI
Tb427.BES51.5	2.48358	NI
Tb427.BES51.6	0.255444	NI
Tb427.BES51.7	1.07624	NI
Tb427.BES51.8	2.06854	NI
Tb427.BES51.9	0.0299912	NI
Tb427.BES51.10	0.815797	NI
Tb427.BES51.11	-0.0916747	NI
Tb427.BES56.1	0.788437	NI
Tb427.BES56.2	0.869055	NI
Tb427.BES56.3	1.60123	NI
Tb427.BES56.4	0.0642756	NI
Tb427.BES56.5	1.03857	NI
Tb427.BES56.6	NA	NI
Tb427.BES56.7	0.440513	NI
Tb427.BES56.8	1.08062	NI
Tb427.BES56.9	1.34365	NI
Tb427.BES56.10	NA	NI
Tb427.BES56.11	NA	NI
Tb427.BES56.12	NA	NI
Tb427.BES64.1	-0.0912944	NI
Tb427.BES65.1	0.913967	NI
Tb427.BES65.2	1.91968	NI
Tb427.BES65.3	0.28969	NI
Tb427.BES65.4	3.92594	NI
Tb427.BES65.5	0.158478	NI
Tb427.BES65.6	NA	NI
Tb427.BES65.7	NA	NI
Tb427.BES65.8	1.53128	NI
Tb427.BES65.9	NA	NI
Tb427.BES65.10	NA	NI
Tb427.BES65.11	NA	NI
Tb427.BES65.12	NA	NI
Tb427.BES98.1	2.69158	NI
Tb427.BES98.2	1.56604	NI
Tb427.BES98.3	1.82964	NI
Tb427.BES98.4	1.9217	NI
Tb427.BES98.5	-0.103807	NI
Tb427.BES98.6	NA	NI
Tb427.BES98.7	NA	NI
Tb427.BES98.8	2.30301	NI
Tb427.BES98.9	0.981082	NI
Tb427.BES98.10	0.831704	NI
Tb427.BES98.11	NA	NI
Tb427.BES10.0	NA	NI
Tb427.BES10.1	1.42661	NI
Tb427.BES10.2	1.01102	NI
Tb427.BES10.3	-0.106821	NI
Tb427.BES10.4	0.984809	NI
Tb427.BES10.5	-0.0426909	NI
Tb427.BES10.6	0.109216	NI
Tb427.BES10.7	1.89318	NI
Tb427.BES10.8	0.988336	NI
Tb427.BES10.9	-0.106821	NI
Tb427.BES122.1	1.5606	NI
Tb427.BES122.2	1.66577	NI
Tb427.BES122.3	0.478141	NI
Tb427.BES122.4	1.89318	NI
Tb427.BES122.5	-0.0110054	NI
Tb427.BES122.6	2.47814	NI
Tb427.BES122.7	1.17858	NI
Tb427.BES122.8	0.268688	NI
Tb427.BES122.9	-0.106821	NI
Tb427.BES122.10	0.100655	NI
Tb427.BES126.1	1.7777	NI
Tb427.BES126.2	1.16611	NI
Tb427.BES126.3	1.39806	NI
Tb427.BES126.4	-0.156746	NI
Tb427.BES126.5	2.70053	NI
Tb427.BES126.6	0.0233775	NI
Tb427.BES126.7	0.893179	NI
Tb427.BES126.8	-0.106821	NI
Tb427.BES126.9	0.0536435	NI
Tb427.BES126.10	1.10617	NI
Tb427.BES126.11	0.207371	NI
Tb427.BES126.12	0.893179	NI
Tb427.BES126.13	NA	NI
Tb427.BES126.14	-2.10682	NI
Tb427.BES129.1	NA	NI
Tb427.BES129.2	3.21511	NI
Tb427.BES129.3	1.47814	NI
Tb427.BES129.4	1.4487	NI
Tb427.BES129.5	1.83178	NI
Tb427.BES129.6	3.09481	NI
Tb427.BES129.7	1.18269	NI
Tb427.BES129.8	-0.186992	NI
Tb427.BES129.9	NA	NI
Tb427.BES129.10	-0.106821	NI
Tb427.BES129.11	0.630144	NI
Tb427.BES129.12	0.197572	NI
Tb427.BES129.13	NA	NI
Tb427.BES134.1	-0.116154	NI
Tb427.BES134.2	1.49222	NI
Tb427.BES134.3	2.35261	NI
Tb427.BES134.4	0.0572982	NI
Tb427.BES134.5	NA	NI
Tb427.BES15.1	NA	NI
Tb427.BES15.2	-0.00926588	NI
Tb427.BES15.3	1.37431	NI
Tb427.BES15.4	-0.103615	NI
Tb427.BES15.5	0.571251	NI
Tb427.BES15.6	0.0640634	NI
Tb427.BES15.7	0.670786	NI
Tb427.BES15.8	0.918416	NI
Tb427.BES15.9	0.303463	NI
Tb427.BES15.10	0.161865	NI
Tb427.BES15.11	-0.232352	NI
Tb427.BES28.1	2.0631	NI
Tb427.BES28.2	NA	NI
Tb427.BES28.3	NA	NI
Tb427.BES28.4	1.61307	NI
Tb427.BES28.5	-0.00107369	NI
Tb427.BES28.6	0.478141	NI
Tb427.BES28.7	0.262413	NI
Tb427.BES28.8	-0.663215	NI
Tb427.BES28.9	0.530609	NI
Tb427.BES28.10	0.682759	NI
Tb427.BES28.11	0.469039	NI
Tb427.BES28.12	0.893179	NI
Tb427.BES28.13	1.37861	NI
Tb427.BES28.14	NA	NI
Tb427.BES29.1	1.89318	NI
Tb427.BES29.2	1.371	NI
Tb427.BES29.3	2.03714	NI
Tb427.BES29.4	-0.0599001	NI
Tb427.BES29.5	0.727661	NI
Tb427.BES29.6	2.612	NI
Tb427.BES29.7	-0.595321	NI
Tb427.BES29.8	3.47814	NI
Tb427.BES51.1	0.893179	NI
Tb427.BES51.2	1.96456	NI
Tb427.BES51.3	1.98064	NI
Tb427.BES51.4	-0.0461098	NI
Tb427.BES51.5	1.32202	NI
Tb427.BES51.6	-0.0904732	NI
Tb427.BES51.7	0.322022	NI
Tb427.BES51.8	2.00866	NI
Tb427.BES51.9	0.033747	NI
Tb427.BES51.10	0.770322	NI
Tb427.BES51.11	0.286324	NI
Tb427.BES56.1	1.11557	NI
Tb427.BES56.2	1.2619	NI
Tb427.BES56.3	2.10468	NI
Tb427.BES56.4	0.263478	NI
Tb427.BES56.5	1.11995	NI
Tb427.BES56.6	NA	NI
Tb427.BES56.7	0.378606	NI
Tb427.BES56.8	0.134187	NI
Tb427.BES56.9	2.41674	NI
Tb427.BES56.10	NA	NI
Tb427.BES56.11	NA	NI
Tb427.BES56.12	NA	NI
Tb427.BES64.1	0.256726	NI
Tb427.BES65.1	0.989394	NI
Tb427.BES65.2	2.48773	NI
Tb427.BES65.3	-0.0193583	NI
Tb427.BES65.4	1.63014	NI
Tb427.BES65.5	-0.206357	NI
Tb427.BES65.6	NA	NI
Tb427.BES65.7	NA	NI
Tb427.BES65.8	0.115571	NI
Tb427.BES65.9	NA	NI
Tb427.BES65.10	NA	NI
Tb427.BES65.11	NA	NI
Tb427.BES65.12	NA	NI
Tb427.BES98.1	2.59362	NI
Tb427.BES98.2	1.39241	NI
Tb427.BES98.3	1.25623	NI
Tb427.BES98.4	1.80391	NI
Tb427.BES98.5	-0.173935	NI
Tb427.BES98.6	NA	NI
Tb427.BES98.7	NA	NI
Tb427.BES98.8	1.47814	NI
Tb427.BES98.9	0.786264	NI
Tb427.BES98.10	0.132366	NI
Tb427.BES98.11	NA	NI
Tb427.BES10.0	4.90967	NI
Tb427.BES10.1	0.0464883	NI
Tb427.BES10.2	-0.0833426	NI
Tb427.BES10.3	0.238251	NI
Tb427.BES10.4	0.0508338	NI
Tb427.BES10.5	-0.063929	NI
Tb427.BES10.6	0.364913	NI
Tb427.BES10.7	0.305333	NI
Tb427.BES10.8	0.892067	NI
Tb427.BES10.9	0	NI
Tb427.BES15.1	0.792588	NI
Tb427.BES15.2	-0.508596	NI
Tb427.BES15.3	-0.464638	NI
Tb427.BES15.4	0.140986	NI
Tb427.BES15.5	0.618017	NI
Tb427.BES15.6	0.203565	NI
Tb427.BES15.7	0.112633	NI
Tb427.BES15.8	-0.0606678	NI
Tb427.BES15.9	-0.042854	NI
Tb427.BES15.10	0.321419	NI
Tb427.BES15.11	0.392122	NI
Tb427.BES28.1	-2.36024	NI
Tb427.BES28.2	-1.91083	NI
Tb427.BES28.3	-2.70513	NI
Tb427.BES28.4	-1.21225	NI
Tb427.BES28.5	0.197791	NI
Tb427.BES28.6	0.0519623	NI
Tb427.BES28.7	0.219027	NI
Tb427.BES28.8	0.208585	NI
Tb427.BES28.9	0.063599	NI
Tb427.BES28.10	-0.048161	NI
Tb427.BES28.11	0.259878	NI
Tb427.BES28.12	0.720891	NI
Tb427.BES28.13	0.639846	NI
Tb427.BES28.14	1.29537	NI
Tb427.BES29.1	0.303325	NI
Tb427.BES29.2	-0.314378	NI
Tb427.BES29.3	-0.417365	NI
Tb427.BES29.4	0.175275	NI
Tb427.BES29.5	0.115362	NI
Tb427.BES29.6	0.711196	NI
Tb427.BES29.7	0.411425	NI
Tb427.BES29.8	-0.386792	NI
Tb427.BES51.1	0.072999	NI
Tb427.BES51.2	-0.654754	NI
Tb427.BES51.3	-0.426869	NI
Tb427.BES51.4	-0.00917422	NI
Tb427.BES51.5	-0.0972389	NI
Tb427.BES51.6	-0.161442	NI
Tb427.BES51.7	0.471751	NI
Tb427.BES51.8	0.174129	NI
Tb427.BES51.9	0.0990897	NI
Tb427.BES51.10	-0.0635618	NI
Tb427.BES51.11	0.329509	NI
Tb427.BES56.1	0.78662	NI
Tb427.BES56.2	-1.03476	NI
Tb427.BES56.3	-0.147604	NI
Tb427.BES56.4	-0.0416295	NI
Tb427.BES56.5	0.259182	NI
Tb427.BES56.6	-0.0179802	NI
Tb427.BES56.7	0.207315	NI
Tb427.BES56.8	-0.209031	NI
Tb427.BES56.9	-0.0990972	NI
Tb427.BES56.10	-2.7051	NI
Tb427.BES56.11	0	NI
Tb427.BES56.12	0.34221	NI
Tb427.BES64.1	-1.84492	NI
Tb427.BES65.1	-0.444468	NI
Tb427.BES65.2	-0.24014	NI
Tb427.BES65.3	0.136022	NI
Tb427.BES65.4	0.0711464	NI
Tb427.BES65.5	0.119238	NI
Tb427.BES65.6	-1.91084	NI
Tb427.BES65.7	0	NI
Tb427.BES65.8	-0.11192	NI
Tb427.BES65.9	-3.21324	NI
Tb427.BES65.10	1.13608	NI
Tb427.BES65.11	0	NI
Tb427.BES65.12	0.647801	NI
Tb427.BES98.1	-1.3874	NI
Tb427.BES98.2	-0.32505	NI
Tb427.BES98.3	0.153747	NI
Tb427.BES98.4	-0.210902	NI
Tb427.BES98.5	0.364377	NI
Tb427.BES98.6	-2.70366	NI
Tb427.BES98.7	0.515265	NI
Tb427.BES98.8	0.764701	NI
Tb427.BES98.9	-0.12795	NI
Tb427.BES98.10	0.425963	NI
Tb427.BES98.11	-1.91083	NI
Tb427.BES122.1	-0.4608	NI
Tb427.BES122.2	-0.323792	NI
Tb427.BES122.3	0.221756	NI
Tb427.BES122.4	-0.132585	NI
Tb427.BES122.5	0.153668	NI
Tb427.BES122.6	0.186965	NI
Tb427.BES122.7	0.746096	NI
Tb427.BES122.8	0.0123175	NI
Tb427.BES122.9	-0.208345	NI
Tb427.BES122.10	-0.359727	NI
Tb427.BES126.1	0.830496	NI
Tb427.BES126.2	-0.706171	NI
Tb427.BES126.3	-0.633209	NI
Tb427.BES126.4	0.226288	NI
Tb427.BES126.5	0.279787	NI
Tb427.BES126.6	0.456472	NI
Tb427.BES126.7	0.223323	NI
Tb427.BES126.8	-1.50515	NI
Tb427.BES126.9	0.539394	NI
Tb427.BES126.10	-0.256132	NI
Tb427.BES126.11	0.326837	NI
Tb427.BES126.12	-0.298879	NI
Tb427.BES126.13	-1.91082	NI
Tb427.BES126.14	-0.389811	NI
Tb427.BES129.1	0	NI
Tb427.BES129.2	-1.60719	NI
Tb427.BES129.3	-1.37258	NI
Tb427.BES129.4	-1.58411	NI
Tb427.BES129.5	0.55847	NI
Tb427.BES129.6	0.521049	NI
Tb427.BES129.7	0.189394	NI
Tb427.BES129.8	0.725184	NI
Tb427.BES129.9	-0.501873	NI
Tb427.BES129.10	0.675586	NI
Tb427.BES129.11	0.607999	NI
Tb427.BES129.12	0.299796	NI
Tb427.BES129.13	-0.112892	NI
Tb427.BES134.1	-0.182431	NI
Tb427.BES134.2	-0.834419	NI
Tb427.BES134.3	-0.382804	NI
Tb427.BES134.4	0.171078	NI
Tb427.BES134.5	-0.312802	NI
Tb427.BES10.0	4.81327	NI
Tb427.BES10.1	1.16255	NI
Tb427.BES10.2	0.570992	NI
Tb427.BES10.3	0.510958	NI
Tb427.BES10.4	-0.156397	NI
Tb427.BES10.5	0.352505	NI
Tb427.BES10.6	0.193311	NI
Tb427.BES10.7	-0.10166	NI
Tb427.BES10.8	0.577975	NI
Tb427.BES10.9	0	NI
Tb427.BES15.1	0.795097	NI
Tb427.BES15.2	0.851764	NI
Tb427.BES15.3	1.02027	NI
Tb427.BES15.4	0.221242	NI
Tb427.BES15.5	0.649206	NI
Tb427.BES15.6	-0.000793579	NI
Tb427.BES15.7	0.0955405	NI
Tb427.BES15.8	-0.436538	NI
Tb427.BES15.9	-0.62208	NI
Tb427.BES15.10	0.087122	NI
Tb427.BES15.11	-0.270726	NI
Tb427.BES28.1	0.223616	NI
Tb427.BES28.2	1.49203	NI
Tb427.BES28.3	0.709661	NI
Tb427.BES28.4	1.34671	NI
Tb427.BES28.5	0.366808	NI
Tb427.BES28.6	0.575309	NI
Tb427.BES28.7	-0.24622	NI
Tb427.BES28.8	0.520003	NI
Tb427.BES28.9	-0.784829	NI
Tb427.BES28.10	-0.479536	NI
Tb427.BES28.11	-0.701593	NI
Tb427.BES28.12	0.0254104	NI
Tb427.BES28.13	0.301986	NI
Tb427.BES28.14	-3.12297	NI
Tb427.BES29.1	1.40808	NI
Tb427.BES29.2	0.464317	NI
Tb427.BES29.3	0.710803	NI
Tb427.BES29.4	0.0206928	NI
Tb427.BES29.5	-0.46509	NI
Tb427.BES29.6	1.2773	NI
Tb427.BES29.7	-0.334602	NI
Tb427.BES29.8	0.551755	NI
Tb427.BES51.1	-1.0506	NI
Tb427.BES51.2	0.490625	NI
Tb427.BES51.3	0.350557	NI
Tb427.BES51.4	0.499176	NI
Tb427.BES51.5	0.0869972	NI
Tb427.BES51.6	-0.147752	NI
Tb427.BES51.7	-0.129275	NI
Tb427.BES51.8	1.21814	NI
Tb427.BES51.9	-0.207672	NI
Tb427.BES51.10	-0.441366	NI
Tb427.BES51.11	-0.0761867	NI
Tb427.BES56.1	0.937227	NI
Tb427.BES56.2	0.399394	NI
Tb427.BES56.3	0.569641	NI
Tb427.BES56.4	0.044471	NI
Tb427.BES56.5	0.0429042	NI
Tb427.BES56.6	0.383838	NI
Tb427.BES56.7	-0.193392	NI
Tb427.BES56.8	-0.768453	NI
Tb427.BES56.9	0.459544	NI
Tb427.BES56.10	-2.61776	NI
Tb427.BES56.11	4.25374	NI
Tb427.BES56.12	1.63637	NI
Tb427.BES64.1	-0.101945	NI
Tb427.BES65.1	0.148007	NI
Tb427.BES65.2	-0.151577	NI
Tb427.BES65.3	0.532544	NI
Tb427.BES65.4	0.476887	NI
Tb427.BES65.5	-0.0345128	NI
Tb427.BES65.6	-1.83543	NI
Tb427.BES65.7	0	NI
Tb427.BES65.8	-0.837923	NI
Tb427.BES65.9	0.206411	NI
Tb427.BES65.10	-1.83543	NI
Tb427.BES65.11	3.32745	NI
Tb427.BES65.12	1.21019	NI
Tb427.BES98.1	0.562642	NI
Tb427.BES98.2	0.982038	NI
Tb427.BES98.3	0.809743	NI
Tb427.BES98.4	-0.904	NI
Tb427.BES98.5	0.0123753	NI
Tb427.BES98.6	0.711127	NI
Tb427.BES98.7	0.804923	NI
Tb427.BES98.8	0.29608	NI
Tb427.BES98.9	0.996305	NI
Tb427.BES98.10	-0.737068	NI
Tb427.BES98.11	1.49203	NI
Tb427.BES122.1	0.0549416	NI
Tb427.BES122.2	0.611698	NI
Tb427.BES122.3	0.504808	NI
Tb427.BES122.4	0.112877	NI
Tb427.BES122.5	0.00732635	NI
Tb427.BES122.6	-0.392825	NI
Tb427.BES122.7	-0.168263	NI
Tb427.BES122.8	0.0470542	NI
Tb427.BES122.9	0.127786	NI
Tb427.BES122.10	-0.385207	NI
Tb427.BES126.1	0.628469	NI
Tb427.BES126.2	0.431583	NI
Tb427.BES126.3	0.182109	NI
Tb427.BES126.4	0.189971	NI
Tb427.BES126.5	0.283578	NI
Tb427.BES126.6	-0.166782	NI
Tb427.BES126.7	0.803089	NI
Tb427.BES126.8	0.0255445	NI
Tb427.BES126.9	-0.74822	NI
Tb427.BES126.10	0.664614	NI
Tb427.BES126.11	-0.222773	NI
Tb427.BES126.12	0.567848	NI
Tb427.BES126.13	-1.8354	NI
Tb427.BES126.14	-0.920787	NI
Tb427.BES129.1	0	NI
Tb427.BES129.2	0.567225	NI
Tb427.BES129.3	1.17494	NI
Tb427.BES129.4	0.750318	NI
Tb427.BES129.5	1.53646	NI
Tb427.BES129.6	0.676291	NI
Tb427.BES129.7	-0.318613	NI
Tb427.BES129.8	0.0767158	NI
Tb427.BES129.9	-0.0890061	NI
Tb427.BES129.10	0.634854	NI
Tb427.BES129.11	0.291763	NI
Tb427.BES129.12	0.105447	NI
Tb427.BES129.13	-0.0728205	NI
Tb427.BES134.1	-0.042601	NI
Tb427.BES134.2	-0.177709	NI
Tb427.BES134.3	0.949684	NI
Tb427.BES134.4	0.383333	NI
Tb427.BES134.5	0.00399813	NI
Tb427.BES10.0	0	NI
Tb427.BES10.1	1.45006	NI
Tb427.BES10.2	0.931396	NI
Tb427.BES10.3	0.300562	NI
Tb427.BES10.4	0.421379	NI
Tb427.BES10.5	0.528478	NI
Tb427.BES10.6	0.414414	NI
Tb427.BES10.7	0.673531	NI
Tb427.BES10.8	1.03134	NI
Tb427.BES10.9	0	NI
Tb427.BES15.1	1.5665	NI
Tb427.BES15.2	1.05312	NI
Tb427.BES15.3	1.1328	NI
Tb427.BES15.4	0.131802	NI
Tb427.BES15.5	1.31172	NI
Tb427.BES15.6	0.1762	NI
Tb427.BES15.7	0.857176	NI
Tb427.BES15.8	-0.121134	NI
Tb427.BES15.9	0.0553511	NI
Tb427.BES15.10	0.279035	NI
Tb427.BES15.11	-0.0388547	NI
Tb427.BES28.1	1.1026	NI
Tb427.BES28.2	-1.82824	NI
Tb427.BES28.3	0.75014	NI
Tb427.BES28.4	1.17033	NI
Tb427.BES28.5	0.415556	NI
Tb427.BES28.6	1.02148	NI
Tb427.BES28.7	0.0714113	NI
Tb427.BES28.8	0.418039	NI
Tb427.BES28.9	0.313058	NI
Tb427.BES28.10	-0.29935	NI
Tb427.BES28.11	0.595106	NI
Tb427.BES28.12	-0.0113542	NI
Tb427.BES28.13	0.813388	NI
Tb427.BES28.14	0.245433	NI
Tb427.BES29.1	0.351499	NI
Tb427.BES29.2	0.638189	NI
Tb427.BES29.3	0.917263	NI
Tb427.BES29.4	0.0869161	NI
Tb427.BES29.5	-0.121333	NI
Tb427.BES29.6	0.899335	NI
Tb427.BES29.7	0.195353	NI
Tb427.BES29.8	0.358106	NI
Tb427.BES51.1	0.269833	NI
Tb427.BES51.2	0.660229	NI
Tb427.BES51.3	0.758231	NI
Tb427.BES51.4	0.455354	NI
Tb427.BES51.5	0.182537	NI
Tb427.BES51.6	-0.0225235	NI
Tb427.BES51.7	0.6361	NI
Tb427.BES51.8	1.2633	NI
Tb427.BES51.9	0.10548	NI
Tb427.BES51.10	0.631632	NI
Tb427.BES51.11	0.313023	NI
Tb427.BES56.1	0.264887	NI
Tb427.BES56.2	0.601862	NI
Tb427.BES56.3	0.847564	NI
Tb427.BES56.4	-0.038014	NI
Tb427.BES56.5	-0.046222	NI
Tb427.BES56.6	0.427742	NI
Tb427.BES56.7	0.446166	NI
Tb427.BES56.8	-0.113014	NI
Tb427.BES56.9	0.15021	NI
Tb427.BES56.10	0.750165	NI
Tb427.BES56.11	0	NI
Tb427.BES56.12	-2.60903	NI
Tb427.BES64.1	0.0301065	NI
Tb427.BES65.1	0.193564	NI
Tb427.BES65.2	0.435655	NI
Tb427.BES65.3	0.301542	NI
Tb427.BES65.4	-0.441397	NI
Tb427.BES65.5	0.332585	NI
Tb427.BES65.6	-1.82826	NI
Tb427.BES65.7	0	NI
Tb427.BES65.8	0.349771	NI
Tb427.BES65.9	-3.11221	NI
Tb427.BES65.10	-1.82826	NI
Tb427.BES65.11	3.35958	NI
Tb427.BES65.12	0.747189	NI
Tb427.BES98.1	0.933079	NI
Tb427.BES98.2	0.986429	NI
Tb427.BES98.3	0.708743	NI
Tb427.BES98.4	0.392704	NI
Tb427.BES98.5	0.0578744	NI
Tb427.BES98.6	-2.60798	NI
Tb427.BES98.7	1.3862	NI
Tb427.BES98.8	0.848947	NI
Tb427.BES98.9	1.29739	NI
Tb427.BES98.10	-0.341288	NI
Tb427.BES98.11	-1.82824	NI
Tb427.BES122.1	0.191954	NI
Tb427.BES122.2	0.897434	NI
Tb427.BES122.3	0.469519	NI
Tb427.BES122.4	0.612054	NI
Tb427.BES122.5	0.12604	NI
Tb427.BES122.6	0.483292	NI
Tb427.BES122.7	0.433908	NI
Tb427.BES122.8	0.164016	NI
Tb427.BES122.9	0.0444183	NI
Tb427.BES122.10	-0.198231	NI
Tb427.BES126.1	0.780365	NI
Tb427.BES126.2	0.602031	NI
Tb427.BES126.3	0.419411	NI
Tb427.BES126.4	0.268331	NI
Tb427.BES126.5	0.742403	NI
Tb427.BES126.6	0.0555924	NI
Tb427.BES126.7	0.271631	NI
Tb427.BES126.8	0.41563	NI
Tb427.BES126.9	0.0127194	NI
Tb427.BES126.10	0.908595	NI
Tb427.BES126.11	-0.0145654	NI
Tb427.BES126.12	1.14915	NI
Tb427.BES126.13	-1.82823	NI
Tb427.BES126.14	0.0487495	NI
Tb427.BES129.1	0	NI
Tb427.BES129.2	0.834086	NI
Tb427.BES129.3	1.44137	NI
Tb427.BES129.4	0.711076	NI
Tb427.BES129.5	0.586426	NI
Tb427.BES129.6	0.547237	NI
Tb427.BES129.7	0.128988	NI
Tb427.BES129.8	0.596488	NI
Tb427.BES129.9	-1.02491	NI
Tb427.BES129.10	0.997865	NI
Tb427.BES129.11	-0.393074	NI
Tb427.BES129.12	0.186788	NI
Tb427.BES129.13	-0.345771	NI
Tb427.BES134.1	0.0758821	NI
Tb427.BES134.2	-0.132275	NI
Tb427.BES134.3	0.748589	NI
Tb427.BES134.4	0.345574	NI
Tb427.BES134.5	0.240529	NI
Tb427.BES10.0	2.44152	NI
Tb427.BES10.1	-0.577794	NI
Tb427.BES10.2	-0.168767	NI
Tb427.BES10.3	0.431672	NI
Tb427.BES10.4	0.349921	NI
Tb427.BES10.5	0.63431	NI
Tb427.BES10.6	0.0813462	NI
Tb427.BES10.7	0.770816	NI
Tb427.BES10.8	1.11443	NI
Tb427.BES10.9	-1.87484	NI
Tb427.BES15.1	-0.534821	NI
Tb427.BES15.2	-0.902288	NI
Tb427.BES15.3	0.0324419	NI
Tb427.BES15.4	0.114692	NI
Tb427.BES15.5	-0.851481	NI
Tb427.BES15.6	-0.0288808	NI
Tb427.BES15.7	0.920996	NI
Tb427.BES15.8	-0.290422	NI
Tb427.BES15.9	-0.419773	NI
Tb427.BES15.10	0.0733444	NI
Tb427.BES15.11	-0.0757346	NI
Tb427.BES28.1	0.349874	NI
Tb427.BES28.2	-2.66396	NI
Tb427.BES28.3	-2.66332	NI
Tb427.BES28.4	-0.00208046	NI
Tb427.BES28.5	0.205601	NI
Tb427.BES28.6	0.0311337	NI
Tb427.BES28.7	0.0906572	NI
Tb427.BES28.8	0.253051	NI
Tb427.BES28.9	1.00026	NI
Tb427.BES28.10	0.203251	NI
Tb427.BES28.11	1.08551	NI
Tb427.BES28.12	0.0124564	NI
Tb427.BES28.13	1.30833	NI
Tb427.BES28.14	-2.66383	NI
Tb427.BES29.1	-0.670032	NI
Tb427.BES29.2	-1.21093	NI
Tb427.BES29.3	-1.05172	NI
Tb427.BES29.4	0.269489	NI
Tb427.BES29.5	-0.20634	NI
Tb427.BES29.6	0.892247	NI
Tb427.BES29.7	0.23682	NI
Tb427.BES29.8	-0.315515	NI
Tb427.BES51.1	-0.961889	NI
Tb427.BES51.2	-0.843383	NI
Tb427.BES51.3	-0.835553	NI
Tb427.BES51.4	0.192812	NI
Tb427.BES51.5	0.196901	NI
Tb427.BES51.6	-0.0131474	NI
Tb427.BES51.7	1.09585	NI
Tb427.BES51.8	0.734497	NI
Tb427.BES51.9	0.202206	NI
Tb427.BES51.10	-0.294634	NI
Tb427.BES51.11	0.113465	NI
Tb427.BES56.1	-1.155	NI
Tb427.BES56.2	-1.11641	NI
Tb427.BES56.3	-0.799054	NI
Tb427.BES56.4	0.202752	NI
Tb427.BES56.5	-0.180846	NI
Tb427.BES56.6	1.1417	NI
Tb427.BES56.7	0.91382	NI
Tb427.BES56.8	0.830214	NI
Tb427.BES56.9	0.885232	NI
Tb427.BES56.10	0.913245	NI
Tb427.BES56.11	0	NI
Tb427.BES56.12	2.69176	NI
Tb427.BES64.1	-0.326704	NI
Tb427.BES65.1	-1.34817	NI
Tb427.BES65.2	-1.0539	NI
Tb427.BES65.3	0.145509	NI
Tb427.BES65.4	-1.19235	NI
Tb427.BES65.5	-0.0222066	NI
Tb427.BES65.6	0	NI
Tb427.BES65.7	1.29269	NI
Tb427.BES65.8	0.422269	NI
Tb427.BES65.9	-0.377352	NI
Tb427.BES65.10	-2.66398	NI
Tb427.BES65.11	2.75578	NI
Tb427.BES65.12	1.41921	NI
Tb427.BES98.1	-0.0101165	NI
Tb427.BES98.2	0.322962	NI
Tb427.BES98.3	0.438418	NI
Tb427.BES98.4	0.557161	NI
Tb427.BES98.5	0.213164	NI
Tb427.BES98.6	0	NI
Tb427.BES98.7	0.662634	NI
Tb427.BES98.8	0.286747	NI
Tb427.BES98.9	1.55745	NI
Tb427.BES98.10	-0.45234	NI
Tb427.BES98.11	-1.87483	NI
Tb427.BES122.1	-0.0502187	NI
Tb427.BES122.2	0.255024	NI
Tb427.BES122.3	0.288631	NI
Tb427.BES122.4	1.74847	NI
Tb427.BES122.5	-0.066874	NI
Tb427.BES122.6	1.17992	NI
Tb427.BES122.7	1.02299	NI
Tb427.BES122.8	-0.013775	NI
Tb427.BES122.9	-0.0106822	NI
Tb427.BES122.10	-0.49234	NI
Tb427.BES126.1	-2.00523	NI
Tb427.BES126.2	-1.11261	NI
Tb427.BES126.3	-1.13631	NI
Tb427.BES126.4	0.206585	NI
Tb427.BES126.5	-1.63116	NI
Tb427.BES126.6	-0.148755	NI
Tb427.BES126.7	-0.377076	NI
Tb427.BES126.8	0.83082	NI
Tb427.BES126.9	-1.67303	NI
Tb427.BES126.10	0.233484	NI
Tb427.BES126.11	0.0532397	NI
Tb427.BES126.12	0.77566	NI
Tb427.BES126.13	0	NI
Tb427.BES126.14	1.7044	NI
Tb427.BES129.1	0	NI
Tb427.BES129.2	0.144352	NI
Tb427.BES129.3	0.303949	NI
Tb427.BES129.4	0.5125	NI
Tb427.BES129.5	1.23293	NI
Tb427.BES129.6	0.669033	NI
Tb427.BES129.7	0.333669	NI
Tb427.BES129.8	1.03265	NI
Tb427.BES129.9	1.77294	NI
Tb427.BES129.10	1.20294	NI
Tb427.BES129.11	0.405636	NI
Tb427.BES129.12	-0.17099	NI
Tb427.BES129.13	0.649733	NI
Tb427.BES134.1	-0.152695	NI
Tb427.BES134.2	-0.273303	NI
Tb427.BES134.3	-0.819129	NI
Tb427.BES134.4	0.3069	NI
Tb427.BES134.5	0.414384	NI
Tb427.BES10.0	2.79409	NI
Tb427.BES10.1	-0.834091	NI
Tb427.BES10.2	-0.135993	NI
Tb427.BES10.3	0.331008	NI
Tb427.BES10.4	0.409139	NI
Tb427.BES10.5	0.577165	NI
Tb427.BES10.6	0.156528	NI
Tb427.BES10.7	0.713725	NI
Tb427.BES10.8	-0.772643	NI
Tb427.BES10.9	-1.88546	NI
Tb427.BES15.1	-1.22183	NI
Tb427.BES15.2	-1.39318	NI
Tb427.BES15.3	-0.56996	NI
Tb427.BES15.4	0.261653	NI
Tb427.BES15.5	0.0789567	NI
Tb427.BES15.6	0.182155	NI
Tb427.BES15.7	0.764595	NI
Tb427.BES15.8	-0.298301	NI
Tb427.BES15.9	-0.476963	NI
Tb427.BES15.10	-0.155889	NI
Tb427.BES15.11	0.150577	NI
Tb427.BES28.1	0.0368093	NI
Tb427.BES28.2	-2.67625	NI
Tb427.BES28.3	-2.67561	NI
Tb427.BES28.4	-0.470184	NI
Tb427.BES28.5	0.443663	NI
Tb427.BES28.6	0.522882	NI
Tb427.BES28.7	0.209968	NI
Tb427.BES28.8	0.445227	NI
Tb427.BES28.9	1.30414	NI
Tb427.BES28.10	0.644658	NI
Tb427.BES28.11	0.813747	NI
Tb427.BES28.12	-0.187356	NI
Tb427.BES28.13	1.95672	NI
Tb427.BES28.14	-2.67611	NI
Tb427.BES29.1	-1.08667	NI
Tb427.BES29.2	-1.46827	NI
Tb427.BES29.3	-0.828073	NI
Tb427.BES29.4	0.0842296	NI
Tb427.BES29.5	0.00835203	NI
Tb427.BES29.6	0.720516	NI
Tb427.BES29.7	0.276655	NI
Tb427.BES29.8	0.360364	NI
Tb427.BES51.1	-1.42589	NI
Tb427.BES51.2	-1.7473	NI
Tb427.BES51.3	-0.712679	NI
Tb427.BES51.4	0.494397	NI
Tb427.BES51.5	-0.0183396	NI
Tb427.BES51.6	0.0157767	NI
Tb427.BES51.7	1.29525	NI
Tb427.BES51.8	0.955522	NI
Tb427.BES51.9	0.275823	NI
Tb427.BES51.10	-0.249115	NI
Tb427.BES51.11	0.307163	NI
Tb427.BES56.1	-1.21174	NI
Tb427.BES56.2	-1.55491	NI
Tb427.BES56.3	-1.51347	NI
Tb427.BES56.4	-0.00024961	NI
Tb427.BES56.5	0.20631	NI
Tb427.BES56.6	1.71551	NI
Tb427.BES56.7	1.32497	NI
Tb427.BES56.8	1.19635	NI
Tb427.BES56.9	0.900018	NI
Tb427.BES56.10	-0.0550807	NI
Tb427.BES56.11	0	NI
Tb427.BES56.12	2.32487	NI
Tb427.BES64.1	-0.383997	NI
Tb427.BES65.1	-0.94376	NI
Tb427.BES65.2	-1.28548	NI
Tb427.BES65.3	0.226115	NI
Tb427.BES65.4	-0.847618	NI
Tb427.BES65.5	0.471151	NI
Tb427.BES65.6	0	NI
Tb427.BES65.7	1.24412	NI
Tb427.BES65.8	0.155092	NI
Tb427.BES65.9	1.44212	NI
Tb427.BES65.10	1.3686	NI
Tb427.BES65.11	2.28995	NI
Tb427.BES65.12	1.51355	NI
Tb427.BES98.1	-0.769738	NI
Tb427.BES98.2	-0.121933	NI
Tb427.BES98.3	0.725378	NI
Tb427.BES98.4	0.640432	NI
Tb427.BES98.5	0.188636	NI
Tb427.BES98.6	0	NI
Tb427.BES98.7	2.05109	NI
Tb427.BES98.8	0.516026	NI
Tb427.BES98.9	1.60697	NI
Tb427.BES98.10	-0.646433	NI
Tb427.BES98.11	2.15941	NI
Tb427.BES122.1	-0.535397	NI
Tb427.BES122.2	-0.0513401	NI
Tb427.BES122.3	0.477076	NI
Tb427.BES122.4	1.46291	NI
Tb427.BES122.5	0.0546945	NI
Tb427.BES122.6	1.36713	NI
Tb427.BES122.7	1.01014	NI
Tb427.BES122.8	0.220776	NI
Tb427.BES122.9	0.00677681	NI
Tb427.BES122.10	-0.374726	NI
Tb427.BES126.1	-1.6931	NI
Tb427.BES126.2	-1.84821	NI
Tb427.BES126.3	-1.47503	NI
Tb427.BES126.4	0.101187	NI
Tb427.BES126.5	-1.76824	NI
Tb427.BES126.6	-0.102177	NI
Tb427.BES126.7	0.237409	NI
Tb427.BES126.8	1.13487	NI
Tb427.BES126.9	-1.15907	NI
Tb427.BES126.10	0.413757	NI
Tb427.BES126.11	-0.134313	NI
Tb427.BES126.12	1.09145	NI
Tb427.BES126.13	0	NI
Tb427.BES126.14	0.103534	NI
Tb427.BES129.1	0	NI
Tb427.BES129.2	-0.637038	NI
Tb427.BES129.3	-1.30737	NI
Tb427.BES129.4	0.28811	NI
Tb427.BES129.5	1.01138	NI
Tb427.BES129.6	-0.0369421	NI
Tb427.BES129.7	0.668249	NI
Tb427.BES129.8	1.21896	NI
Tb427.BES129.9	1.95583	NI
Tb427.BES129.10	-0.0586723	NI
Tb427.BES129.11	0.881851	NI
Tb427.BES129.12	-0.133267	NI
Tb427.BES129.13	1.5144	NI
Tb427.BES134.1	-0.120153	NI
Tb427.BES134.2	-0.558998	NI
Tb427.BES134.3	-0.20468	NI
Tb427.BES134.4	0.303108	NI
Tb427.BES134.5	1.13665	NI
Tb427.BES10.0	-3.17967	NI
Tb427.BES10.1	0.293604	NI
Tb427.BES10.2	0.344137	NI
Tb427.BES10.3	0.10482	NI
Tb427.BES10.4	-0.0692632	NI
Tb427.BES10.5	0.0120039	NI
Tb427.BES10.6	-0.305548	NI
Tb427.BES10.7	-0.26304	NI
Tb427.BES10.8	0.621969	NI
Tb427.BES10.9	-1.88215	NI
Tb427.BES15.1	0.13687	NI
Tb427.BES15.2	-0.0922631	NI
Tb427.BES15.3	0.498219	NI
Tb427.BES15.4	0.0940188	NI
Tb427.BES15.5	-1.10889	NI
Tb427.BES15.6	-0.118189	NI
Tb427.BES15.7	-0.21352	NI
Tb427.BES15.8	-0.0844308	NI
Tb427.BES15.9	-0.459543	NI
Tb427.BES15.10	-0.100609	NI
Tb427.BES15.11	-0.442549	NI
Tb427.BES28.1	-0.259071	NI
Tb427.BES28.2	-2.67246	NI
Tb427.BES28.3	-2.67179	NI
Tb427.BES28.4	0.278143	NI
Tb427.BES28.5	-0.128797	NI
Tb427.BES28.6	0.170915	NI
Tb427.BES28.7	-0.180974	NI
Tb427.BES28.8	-0.339987	NI
Tb427.BES28.9	0.000862399	NI
Tb427.BES28.10	-0.201995	NI
Tb427.BES28.11	-0.218219	NI
Tb427.BES28.12	-0.328187	NI
Tb427.BES28.13	0.176168	NI
Tb427.BES28.14	0.468993	NI
Tb427.BES29.1	0.436818	NI
Tb427.BES29.2	-0.0758235	NI
Tb427.BES29.3	-0.220235	NI
Tb427.BES29.4	0.234298	NI
Tb427.BES29.5	-0.342878	NI
Tb427.BES29.6	-0.371684	NI
Tb427.BES29.7	-0.41997	NI
Tb427.BES29.8	-1.34502	NI
Tb427.BES51.1	-0.203549	NI
Tb427.BES51.2	0.0546311	NI
Tb427.BES51.3	0.185334	NI
Tb427.BES51.4	0.0889419	NI
Tb427.BES51.5	-0.493526	NI
Tb427.BES51.6	-0.0330982	NI
Tb427.BES51.7	0.178495	NI
Tb427.BES51.8	-1.48028	NI
Tb427.BES51.9	0.0121508	NI
Tb427.BES51.10	-0.0464387	NI
Tb427.BES51.11	0.108692	NI
Tb427.BES56.1	-0.436374	NI
Tb427.BES56.2	-0.115938	NI
Tb427.BES56.3	-0.320375	NI
Tb427.BES56.4	-0.0132078	NI
Tb427.BES56.5	-0.348677	NI
Tb427.BES56.6	-0.442525	NI
Tb427.BES56.7	-0.112782	NI
Tb427.BES56.8	0.188602	NI
Tb427.BES56.9	0.148086	NI
Tb427.BES56.10	-3.18085	NI
Tb427.BES56.11	0	NI
Tb427.BES56.12	1.38535	NI
Tb427.BES64.1	-0.289333	NI
Tb427.BES65.1	-0.533505	NI
Tb427.BES65.2	-0.669577	NI
Tb427.BES65.3	-0.160485	NI
Tb427.BES65.4	-0.0424604	NI
Tb427.BES65.5	-0.166212	NI
Tb427.BES65.6	3.1413	NI
Tb427.BES65.7	-1.88231	NI
Tb427.BES65.8	-0.370551	NI
Tb427.BES65.9	-0.412932	NI
Tb427.BES65.10	-2.67247	NI
Tb427.BES65.11	0.206164	NI
Tb427.BES65.12	-0.548526	NI
Tb427.BES98.1	0.517412	NI
Tb427.BES98.2	0.233843	NI
Tb427.BES98.3	-0.0483374	NI
Tb427.BES98.4	0.36179	NI
Tb427.BES98.5	-0.18129	NI
Tb427.BES98.6	0	NI
Tb427.BES98.7	-1.30988	NI
Tb427.BES98.8	-0.327383	NI
Tb427.BES98.9	0.405751	NI
Tb427.BES98.10	-0.4923	NI
Tb427.BES98.11	-1.88214	NI
Tb427.BES122.1	0.287858	NI
Tb427.BES122.2	-0.198448	NI
Tb427.BES122.3	-0.140321	NI
Tb427.BES122.4	-0.550532	NI
Tb427.BES122.5	0.157865	NI
Tb427.BES122.6	0.0544669	NI
Tb427.BES122.7	-0.103123	NI
Tb427.BES122.8	-0.258311	NI
Tb427.BES122.9	-0.0895607	NI
Tb427.BES122.10	-0.164742	NI
Tb427.BES126.1	-0.405543	NI
Tb427.BES126.2	-0.454972	NI
Tb427.BES126.3	-0.425636	NI
Tb427.BES126.4	0.101709	NI
Tb427.BES126.5	-1.59521	NI
Tb427.BES126.6	-0.269497	NI
Tb427.BES126.7	-1.71125	NI
Tb427.BES126.8	-0.308085	NI
Tb427.BES126.9	-2.11202	NI
Tb427.BES126.10	-0.916347	NI
Tb427.BES126.11	-0.132221	NI
Tb427.BES126.12	-0.549578	NI
Tb427.BES126.13	0	NI
Tb427.BES126.14	-1.35129	NI
Tb427.BES129.1	0	NI
Tb427.BES129.2	-0.212429	NI
Tb427.BES129.3	-0.145419	NI
Tb427.BES129.4	0.0651458	NI
Tb427.BES129.5	-0.200525	NI
Tb427.BES129.6	-0.944425	NI
Tb427.BES129.7	-0.181721	NI
Tb427.BES129.8	0.33089	NI
Tb427.BES129.9	0.865989	NI
Tb427.BES129.10	-0.611421	NI
Tb427.BES129.11	0.435914	NI
Tb427.BES129.12	-0.295912	NI
Tb427.BES129.13	-2.07576	NI
Tb427.BES134.1	0.0483777	NI
Tb427.BES134.2	-0.355889	NI
Tb427.BES134.3	-0.100579	NI
Tb427.BES134.4	0.120887	NI
Tb427.BES134.5	-0.455996	NI
Tb427.BES10.0	-0.0389912	NI
Tb427.BES10.1	-0.157928	NI
Tb427.BES10.2	0.0259597	NI
Tb427.BES10.3	0.0238128	NI
Tb427.BES10.4	0.00686123	NI
Tb427.BES10.5	-0.228425	NI
Tb427.BES10.6	-0.148505	NI
Tb427.BES10.7	-1.08495	NI
Tb427.BES10.8	0.431868	NI
Tb427.BES10.9	-1.88229	NI
Tb427.BES15.1	-0.79514	NI
Tb427.BES15.2	-0.408415	NI
Tb427.BES15.3	-0.00801303	NI
Tb427.BES15.4	-0.0288643	NI
Tb427.BES15.5	-0.124718	NI
Tb427.BES15.6	-0.181865	NI
Tb427.BES15.7	-0.696162	NI
Tb427.BES15.8	-0.547426	NI
Tb427.BES15.9	-0.11831	NI
Tb427.BES15.10	-0.25944	NI
Tb427.BES15.11	-0.0616451	NI
Tb427.BES28.1	0.31023	NI
Tb427.BES28.2	-2.67261	NI
Tb427.BES28.3	-2.67194	NI
Tb427.BES28.4	-0.713423	NI
Tb427.BES28.5	-0.0536365	NI
Tb427.BES28.6	-0.2135	NI
Tb427.BES28.7	-0.121378	NI
Tb427.BES28.8	-0.0570804	NI
Tb427.BES28.9	0.0385645	NI
Tb427.BES28.10	-0.301944	NI
Tb427.BES28.11	0.309498	NI
Tb427.BES28.12	-0.545011	NI
Tb427.BES28.13	0.274131	NI
Tb427.BES28.14	0.468373	NI
Tb427.BES29.1	-0.710283	NI
Tb427.BES29.2	-0.515146	NI
Tb427.BES29.3	-0.387649	NI
Tb427.BES29.4	0.124182	NI
Tb427.BES29.5	-0.51319	NI
Tb427.BES29.6	-1.09016	NI
Tb427.BES29.7	-0.420674	NI
Tb427.BES29.8	-1.34572	NI
Tb427.BES51.1	-0.424468	NI
Tb427.BES51.2	-0.37247	NI
Tb427.BES51.3	-0.21958	NI
Tb427.BES51.4	0.0702907	NI
Tb427.BES51.5	-0.523901	NI
Tb427.BES51.6	-0.23836	NI
Tb427.BES51.7	-0.22391	NI
Tb427.BES51.8	-0.767787	NI
Tb427.BES51.9	0.0355766	NI
Tb427.BES51.10	0.333431	NI
Tb427.BES51.11	-0.206372	NI
Tb427.BES56.1	-0.935096	NI
Tb427.BES56.2	-0.815417	NI
Tb427.BES56.3	-0.577005	NI
Tb427.BES56.4	0.0301291	NI
Tb427.BES56.5	-0.349383	NI
Tb427.BES56.6	-0.0429887	NI
Tb427.BES56.7	-0.308984	NI
Tb427.BES56.8	-0.00188675	NI
Tb427.BES56.9	-0.730686	NI
Tb427.BES56.10	-3.18101	NI
Tb427.BES56.11	0	NI
Tb427.BES56.12	0.468897	NI
Tb427.BES64.1	-0.277563	NI
Tb427.BES65.1	-0.844751	NI
Tb427.BES65.2	-0.670283	NI
Tb427.BES65.3	-0.0495665	NI
Tb427.BES65.4	-1.23145	NI
Tb427.BES65.5	-0.269594	NI
Tb427.BES65.6	3.14084	NI
Tb427.BES65.7	-1.88245	NI
Tb427.BES65.8	-0.609707	NI
Tb427.BES65.9	-3.5544	NI
Tb427.BES65.10	-2.67262	NI
Tb427.BES65.11	0.761271	NI
Tb427.BES65.12	-0.192415	NI
Tb427.BES98.1	-0.303343	NI
Tb427.BES98.2	0.24979	NI
Tb427.BES98.3	-0.0833498	NI
Tb427.BES98.4	0.186676	NI
Tb427.BES98.5	-0.119826	NI
Tb427.BES98.6	3.14084	NI
Tb427.BES98.7	-0.354565	NI
Tb427.BES98.8	-0.898065	NI
Tb427.BES98.9	-0.0401876	NI
Tb427.BES98.10	-0.781275	NI
Tb427.BES98.11	-1.88228	NI
Tb427.BES122.1	0.137131	NI
Tb427.BES122.2	-0.243374	NI
Tb427.BES122.3	-0.072502	NI
Tb427.BES122.4	-0.04444	NI
Tb427.BES122.5	-0.215558	NI
Tb427.BES122.6	-0.0529016	NI
Tb427.BES122.7	-0.832684	NI
Tb427.BES122.8	0.031635	NI
Tb427.BES122.9	-0.276388	NI
Tb427.BES122.10	-0.12109	NI
Tb427.BES126.1	-1.04789	NI
Tb427.BES126.2	-0.841993	NI
Tb427.BES126.3	-0.87099	NI
Tb427.BES126.4	0.0281885	NI
Tb427.BES126.5	-2.23482	NI
Tb427.BES126.6	-0.497626	NI
Tb427.BES126.7	-2.11216	NI
Tb427.BES126.8	-0.202875	NI
Tb427.BES126.9	-2.66848	NI
Tb427.BES126.10	-0.137053	NI
Tb427.BES126.11	-0.152184	NI
Tb427.BES126.12	-0.686125	NI
Tb427.BES126.13	0	NI
Tb427.BES126.14	-0.436126	NI
Tb427.BES129.1	0	NI
Tb427.BES129.2	-0.0457251	NI
Tb427.BES129.3	-0.502924	NI
Tb427.BES129.4	-0.0442322	NI
Tb427.BES129.5	0.309424	NI
Tb427.BES129.6	-0.163627	NI
Tb427.BES129.7	-0.246436	NI
Tb427.BES129.8	0.0315085	NI
Tb427.BES129.9	0.455314	NI
Tb427.BES129.10	0.175965	NI
Tb427.BES129.11	-0.145393	NI
Tb427.BES129.12	-0.320347	NI
Tb427.BES129.13	-0.121368	NI
Tb427.BES134.1	-0.0216198	NI
Tb427.BES134.2	0.429555	NI
Tb427.BES134.3	-1.00928	NI
Tb427.BES134.4	0.10691	NI
Tb427.BES134.5	0.053953	NI
Tb427.BES10.0	2.377	NI
Tb427.BES10.1	-0.129648	NI
Tb427.BES10.2	0.130913	NI
Tb427.BES10.3	0.0482179	NI
Tb427.BES10.4	0.282541	NI
Tb427.BES10.5	-0.130423	NI
Tb427.BES10.6	0.187834	NI
Tb427.BES10.7	-0.961641	NI
Tb427.BES10.8	0.187397	NI
Tb427.BES10.9	-1.88735	NI
Tb427.BES15.1	-0.707569	NI
Tb427.BES15.2	-0.575126	NI
Tb427.BES15.3	-0.374626	NI
Tb427.BES15.4	0.182746	NI
Tb427.BES15.5	-0.561319	NI
Tb427.BES15.6	-0.00966726	NI
Tb427.BES15.7	0.31798	NI
Tb427.BES15.8	-0.0840994	NI
Tb427.BES15.9	-0.634751	NI
Tb427.BES15.10	0.197157	NI
Tb427.BES15.11	-0.157274	NI
Tb427.BES28.1	0.283856	NI
Tb427.BES28.2	0.444621	NI
Tb427.BES28.3	0.445294	NI
Tb427.BES28.4	-0.161296	NI
Tb427.BES28.5	0.298752	NI
Tb427.BES28.6	0.143447	NI
Tb427.BES28.7	-0.203521	NI
Tb427.BES28.8	0.398387	NI
Tb427.BES28.9	0.155792	NI
Tb427.BES28.10	0.505706	NI
Tb427.BES28.11	0.127044	NI
Tb427.BES28.12	-0.227836	NI
Tb427.BES28.13	1.03571	NI
Tb427.BES28.14	-2.67832	NI
Tb427.BES29.1	-1.20261	NI
Tb427.BES29.2	-0.566333	NI
Tb427.BES29.3	-0.682721	NI
Tb427.BES29.4	-0.11806	NI
Tb427.BES29.5	0.145281	NI
Tb427.BES29.6	-0.162772	NI
Tb427.BES29.7	0.442479	NI
Tb427.BES29.8	-1.22242	NI
Tb427.BES51.1	-0.230988	NI
Tb427.BES51.2	-0.845591	NI
Tb427.BES51.3	-0.441676	NI
Tb427.BES51.4	0.0964957	NI
Tb427.BES51.5	-0.381316	NI
Tb427.BES51.6	-0.0629687	NI
Tb427.BES51.7	-0.0140686	NI
Tb427.BES51.8	0.187493	NI
Tb427.BES51.9	0.270524	NI
Tb427.BES51.10	0.339611	NI
Tb427.BES51.11	-0.00578094	NI
Tb427.BES56.1	-0.642979	NI
Tb427.BES56.2	-0.644983	NI
Tb427.BES56.3	-0.729231	NI
Tb427.BES56.4	-0.0634199	NI
Tb427.BES56.5	-0.0485427	NI
Tb427.BES56.6	0.24371	NI
Tb427.BES56.7	0.110655	NI
Tb427.BES56.8	0.247246	NI
Tb427.BES56.9	0.488038	NI
Tb427.BES56.10	-0.0640977	NI
Tb427.BES56.11	0	NI
Tb427.BES56.12	1.36003	NI
Tb427.BES64.1	0.0850562	NI
Tb427.BES65.1	-0.582791	NI
Tb427.BES65.2	-0.792078	NI
Tb427.BES65.3	0.0018569	NI
Tb427.BES65.4	0.28708	NI
Tb427.BES65.5	-0.175965	NI
Tb427.BES65.6	0	NI
Tb427.BES65.7	-1.88751	NI
Tb427.BES65.8	-0.636398	NI
Tb427.BES65.9	0.477071	NI
Tb427.BES65.10	0.44461	NI
Tb427.BES65.11	1.7054	NI
Tb427.BES65.12	-0.069069	NI
Tb427.BES98.1	-0.569898	NI
Tb427.BES98.2	0.303359	NI
Tb427.BES98.3	0.32965	NI
Tb427.BES98.4	-0.0927843	NI
Tb427.BES98.5	0.025132	NI
Tb427.BES98.6	3.12309	NI
Tb427.BES98.7	-0.0679069	NI
Tb427.BES98.8	-0.354515	NI
Tb427.BES98.9	0.992707	NI
Tb427.BES98.10	-0.0739304	NI
Tb427.BES98.11	1.23575	NI
Tb427.BES122.1	0.0925256	NI
Tb427.BES122.2	-0.183124	NI
Tb427.BES122.3	0.161411	NI
Tb427.BES122.4	0.600055	NI
Tb427.BES122.5	-0.000107098	NI
Tb427.BES122.6	0.173368	NI
Tb427.BES122.7	-0.449415	NI
Tb427.BES122.8	0.149573	NI
Tb427.BES122.9	0.313035	NI
Tb427.BES122.10	-0.559796	NI
Tb427.BES126.1	-1.24228	NI
Tb427.BES126.2	-1.20904	NI
Tb427.BES126.3	-0.998383	NI
Tb427.BES126.4	-0.0478194	NI
Tb427.BES126.5	-1.82005	NI
Tb427.BES126.6	-0.159318	NI
Tb427.BES126.7	-0.443731	NI
Tb427.BES126.8	-0.038623	NI
Tb427.BES126.9	-2.13879	NI
Tb427.BES126.10	-0.259719	NI
Tb427.BES126.11	-0.00412007	NI
Tb427.BES126.12	0.539432	NI
Tb427.BES126.13	0	NI
Tb427.BES126.14	0.0938021	NI
Tb427.BES129.1	0	NI
Tb427.BES129.2	0.07763	NI
Tb427.BES129.3	-0.340087	NI
Tb427.BES129.4	0.186573	NI
Tb427.BES129.5	0.352579	NI
Tb427.BES129.6	-0.528857	NI
Tb427.BES129.7	-0.0144395	NI
Tb427.BES129.8	-0.15095	NI
Tb427.BES129.9	0.0720276	NI
Tb427.BES129.10	0.50622	NI
Tb427.BES129.11	-0.0734749	NI
Tb427.BES129.12	-0.0854923	NI
Tb427.BES129.13	1.01327	NI
Tb427.BES134.1	-0.194882	NI
Tb427.BES134.2	0.214072	NI
Tb427.BES134.3	0.366254	NI
Tb427.BES134.4	0.143276	NI
Tb427.BES134.5	0.457701	NI
Tb427.BES10.0	1.4381	NI
Tb427.BES10.1	0.54807	NI
Tb427.BES10.2	0.456595	NI
Tb427.BES10.3	0.465794	NI
Tb427.BES10.4	0.445825	NI
Tb427.BES10.5	-0.222396	NI
Tb427.BES10.6	0.288402	NI
Tb427.BES10.7	-0.0893022	NI
Tb427.BES10.8	0.794519	NI
Tb427.BES10.9	-1.88123	NI
Tb427.BES15.1	-0.378366	NI
Tb427.BES15.2	0.578078	NI
Tb427.BES15.3	0.556087	NI
Tb427.BES15.4	0.22851	NI
Tb427.BES15.5	-0.242574	NI
Tb427.BES15.6	-0.19669	NI
Tb427.BES15.7	-0.429367	NI
Tb427.BES15.8	0.225795	NI
Tb427.BES15.9	0.0200778	NI
Tb427.BES15.10	-0.201048	NI
Tb427.BES15.11	-0.0822815	NI
Tb427.BES28.1	0.891025	NI
Tb427.BES28.2	-2.67131	NI
Tb427.BES28.3	-2.67073	NI
Tb427.BES28.4	-0.0365327	NI
Tb427.BES28.5	0.490079	NI
Tb427.BES28.6	-0.102028	NI
Tb427.BES28.7	-0.367384	NI
Tb427.BES28.8	1.16778	NI
Tb427.BES28.9	0.0069615	NI
Tb427.BES28.10	0.169314	NI
Tb427.BES28.11	0.0763869	NI
Tb427.BES28.12	0.0315121	NI
Tb427.BES28.13	0.953621	NI
Tb427.BES28.14	0.473509	NI
Tb427.BES29.1	-0.483531	NI
Tb427.BES29.2	-0.124217	NI
Tb427.BES29.3	-0.327835	NI
Tb427.BES29.4	0.423037	NI
Tb427.BES29.5	-0.0156478	NI
Tb427.BES29.6	-0.558615	NI
Tb427.BES29.7	0.063093	NI
Tb427.BES29.8	-1.18953	NI
Tb427.BES51.1	-0.542764	NI
Tb427.BES51.2	0.37776	NI
Tb427.BES51.3	0.0459536	NI
Tb427.BES51.4	0.39429	NI
Tb427.BES51.5	0.0656898	NI
Tb427.BES51.6	-0.347962	NI
Tb427.BES51.7	-0.192151	NI
Tb427.BES51.8	-0.0972079	NI
Tb427.BES51.9	0.49555	NI
Tb427.BES51.10	0.307315	NI
Tb427.BES51.11	0.00099095	NI
Tb427.BES56.1	-0.929011	NI
Tb427.BES56.2	-0.358767	NI
Tb427.BES56.3	-0.186613	NI
Tb427.BES56.4	0.254972	NI
Tb427.BES56.5	-0.0973683	NI
Tb427.BES56.6	-0.993339	NI
Tb427.BES56.7	-0.277459	NI
Tb427.BES56.8	-0.191205	NI
Tb427.BES56.9	-0.181722	NI
Tb427.BES56.10	-3.17952	NI
Tb427.BES56.11	0	NI
Tb427.BES56.12	0.473975	NI
Tb427.BES64.1	-0.175021	NI
Tb427.BES65.1	-0.4243	NI
Tb427.BES65.2	-0.0504894	NI
Tb427.BES65.3	0.318128	NI
Tb427.BES65.4	-0.255454	NI
Tb427.BES65.5	-0.551851	NI
Tb427.BES65.6	0	NI
Tb427.BES65.7	-1.88136	NI
Tb427.BES65.8	0.177794	NI
Tb427.BES65.9	-0.408334	NI
Tb427.BES65.10	-2.67132	NI
Tb427.BES65.11	0.766774	NI
Tb427.BES65.12	-0.543517	NI
Tb427.BES98.1	-0.0439599	NI
Tb427.BES98.2	0.135365	NI
Tb427.BES98.3	0.385736	NI
Tb427.BES98.4	0.0468068	NI
Tb427.BES98.5	-0.0353286	NI
Tb427.BES98.6	0	NI
Tb427.BES98.7	-1.30512	NI
Tb427.BES98.8	0.538537	NI
Tb427.BES98.9	0.672558	NI
Tb427.BES98.10	-0.360747	NI
Tb427.BES98.11	-1.88123	NI
Tb427.BES122.1	0.108144	NI
Tb427.BES122.2	0.0100447	NI
Tb427.BES122.3	0.194686	NI
Tb427.BES122.4	-0.0385255	NI
Tb427.BES122.5	-0.259569	NI
Tb427.BES122.6	-0.701034	NI
Tb427.BES122.7	-0.541277	NI
Tb427.BES122.8	0.143838	NI
Tb427.BES122.9	-0.111884	NI
Tb427.BES122.10	-0.752772	NI
Tb427.BES126.1	-1.42128	NI
Tb427.BES126.2	-0.538367	NI
Tb427.BES126.3	-0.567522	NI
Tb427.BES126.4	0.39104	NI
Tb427.BES126.5	-2.41192	NI
Tb427.BES126.6	-0.421611	NI
Tb427.BES126.7	-1.70626	NI
Tb427.BES126.8	-1.40234	NI
Tb427.BES126.9	-2.66289	NI
Tb427.BES126.10	-0.498175	NI
Tb427.BES126.11	0.0871749	NI
Tb427.BES126.12	-0.305785	NI
Tb427.BES126.13	3.1447	NI
Tb427.BES126.14	0.125398	NI
Tb427.BES129.1	0	NI
Tb427.BES129.2	1.10129	NI
Tb427.BES129.3	0.00980718	NI
Tb427.BES129.4	0.396858	NI
Tb427.BES129.5	0.384874	NI
Tb427.BES129.6	-0.317184	NI
Tb427.BES129.7	-0.330619	NI
Tb427.BES129.8	0.795924	NI
Tb427.BES129.9	-1.63999	NI
Tb427.BES129.10	-2.47866	NI
Tb427.BES129.11	0.0518762	NI
Tb427.BES129.12	0.0451818	NI
Tb427.BES129.13	1.09825	NI
Tb427.BES134.1	-0.289685	NI
Tb427.BES134.2	0.246981	NI
Tb427.BES134.3	-0.0132096	NI
Tb427.BES134.4	0.514631	NI
Tb427.BES134.5	0.196679	NI
Tb427.BES10.0	2.10592	NI
Tb427.BES10.1	-0.328946	NI
Tb427.BES10.2	-0.227378	NI
Tb427.BES10.3	0.553939	NI
Tb427.BES10.4	0.173809	NI
Tb427.BES10.5	-0.479968	NI
Tb427.BES10.6	0.167141	NI
Tb427.BES10.7	-0.218498	NI
Tb427.BES10.8	0.747638	NI
Tb427.BES10.9	-1.89021	NI
Tb427.BES15.1	0.213957	NI
Tb427.BES15.2	-0.329128	NI
Tb427.BES15.3	0.0946123	NI
Tb427.BES15.4	-0.016419	NI
Tb427.BES15.5	-0.165604	NI
Tb427.BES15.6	-0.323656	NI
Tb427.BES15.7	-0.0057119	NI
Tb427.BES15.8	-0.0175351	NI
Tb427.BES15.9	-0.187569	NI
Tb427.BES15.10	0.0341529	NI
Tb427.BES15.11	-0.304021	NI
Tb427.BES28.1	-1.25526	NI
Tb427.BES28.2	-2.68169	NI
Tb427.BES28.3	-2.68111	NI
Tb427.BES28.4	-0.904849	NI
Tb427.BES28.5	0.107331	NI
Tb427.BES28.6	-0.629381	NI
Tb427.BES28.7	-0.403363	NI
Tb427.BES28.8	0.214233	NI
Tb427.BES28.9	-0.416439	NI
Tb427.BES28.10	-0.0354226	NI
Tb427.BES28.11	0.305434	NI
Tb427.BES28.12	0.06039	NI
Tb427.BES28.13	0.232864	NI
Tb427.BES28.14	-2.68157	NI
Tb427.BES29.1	-0.600884	NI
Tb427.BES29.2	-0.00408045	NI
Tb427.BES29.3	-0.101833	NI
Tb427.BES29.4	0.329269	NI
Tb427.BES29.5	-0.404805	NI
Tb427.BES29.6	-0.439947	NI
Tb427.BES29.7	0.48372	NI
Tb427.BES29.8	-1.38662	NI
Tb427.BES51.1	0.191412	NI
Tb427.BES51.2	-0.141678	NI
Tb427.BES51.3	-0.181929	NI
Tb427.BES51.4	0.380038	NI
Tb427.BES51.5	-0.107196	NI
Tb427.BES51.6	-0.262394	NI
Tb427.BES51.7	-0.214714	NI
Tb427.BES51.8	0.0232022	NI
Tb427.BES51.9	0.256576	NI
Tb427.BES51.10	0.15322	NI
Tb427.BES51.11	-0.175547	NI
Tb427.BES56.1	-0.478322	NI
Tb427.BES56.2	-0.150048	NI
Tb427.BES56.3	-0.396261	NI
Tb427.BES56.4	0.183812	NI
Tb427.BES56.5	-0.530818	NI
Tb427.BES56.6	-1.0385	NI
Tb427.BES56.7	0.0166494	NI
Tb427.BES56.8	0.163828	NI
Tb427.BES56.9	0.606093	NI
Tb427.BES56.10	-0.0771016	NI
Tb427.BES56.11	0	NI
Tb427.BES56.12	-2.68111	NI
Tb427.BES64.1	-0.343825	NI
Tb427.BES65.1	-0.24988	NI
Tb427.BES65.2	-0.0980835	NI
Tb427.BES65.3	0.271949	NI
Tb427.BES65.4	-1.82692	NI
Tb427.BES65.5	-0.311332	NI
Tb427.BES65.6	0	NI
Tb427.BES65.7	-1.89034	NI
Tb427.BES65.8	0.404366	NI
Tb427.BES65.9	-0.450925	NI
Tb427.BES65.10	-2.6817	NI
Tb427.BES65.11	0.166236	NI
Tb427.BES65.12	-0.23372	NI
Tb427.BES98.1	0.0412894	NI
Tb427.BES98.2	-0.044113	NI
Tb427.BES98.3	0.170754	NI
Tb427.BES98.4	0.0984371	NI
Tb427.BES98.5	-0.311313	NI
Tb427.BES98.6	0	NI
Tb427.BES98.7	-0.395281	NI
Tb427.BES98.8	-0.625851	NI
Tb427.BES98.9	0.455802	NI
Tb427.BES98.10	0.0927	NI
Tb427.BES98.11	-1.8902	NI
Tb427.BES122.1	-0.901596	NI
Tb427.BES122.2	-0.638976	NI
Tb427.BES122.3	0.187089	NI
Tb427.BES122.4	-0.810218	NI
Tb427.BES122.5	-0.439613	NI
Tb427.BES122.6	-0.180089	NI
Tb427.BES122.7	0.192899	NI
Tb427.BES122.8	-0.171637	NI
Tb427.BES122.9	-0.638933	NI
Tb427.BES122.10	-0.216028	NI
Tb427.BES126.1	-0.505099	NI
Tb427.BES126.2	-0.467702	NI
Tb427.BES126.3	-0.344947	NI
Tb427.BES126.4	0.268359	NI
Tb427.BES126.5	-1.09116	NI
Tb427.BES126.6	-0.529155	NI
Tb427.BES126.7	-0.458435	NI
Tb427.BES126.8	-0.588747	NI
Tb427.BES126.9	-0.323135	NI
Tb427.BES126.10	-0.273947	NI
Tb427.BES126.11	0.18386	NI
Tb427.BES126.12	-0.35302	NI
Tb427.BES126.13	0	NI
Tb427.BES126.14	-0.475445	NI
Tb427.BES129.1	0	NI
Tb427.BES129.2	0.437551	NI
Tb427.BES129.3	-0.76188	NI
Tb427.BES129.4	-0.143427	NI
Tb427.BES129.5	-0.0520246	NI
Tb427.BES129.6	-0.282672	NI
Tb427.BES129.7	-0.550655	NI
Tb427.BES129.8	-0.0843528	NI
Tb427.BES129.9	-1.13012	NI
Tb427.BES129.10	0.134833	NI
Tb427.BES129.11	-0.666496	NI
Tb427.BES129.12	0.0395536	NI
Tb427.BES129.13	-0.929184	NI
Tb427.BES134.1	-0.126844	NI
Tb427.BES134.2	-0.686338	NI
Tb427.BES134.3	-0.229177	NI
Tb427.BES134.4	0.301362	NI
Tb427.BES134.5	-0.49793	NI
Tb427.BES10.0	NA	VEX2_24
Tb427.BES10.1	1.84821	VEX2_24
Tb427.BES10.2	2.6515	VEX2_24
Tb427.BES10.3	1.94613	VEX2_24
Tb427.BES10.4	4.23613	VEX2_24
Tb427.BES10.5	6.17244	VEX2_24
Tb427.BES10.6	3.67157	VEX2_24
Tb427.BES10.7	8.03854	VEX2_24
Tb427.BES10.8	8.00867	VEX2_24
Tb427.BES10.9	NA	VEX2_24
Tb427.BES122.1	3.28561	VEX2_24
Tb427.BES122.2	3.40262	VEX2_24
Tb427.BES122.3	2.40506	VEX2_24
Tb427.BES122.4	4.6629	VEX2_24
Tb427.BES122.5	1.81429	VEX2_24
Tb427.BES122.6	5.33768	VEX2_24
Tb427.BES122.7	5.27177	VEX2_24
Tb427.BES122.8	3.64815	VEX2_24
Tb427.BES122.9	3.76495	VEX2_24
Tb427.BES122.10	1.04046	VEX2_24
Tb427.BES126.1	2.14988	VEX2_24
Tb427.BES126.2	1.74118	VEX2_24
Tb427.BES126.3	2.52389	VEX2_24
Tb427.BES126.4	1.83646	VEX2_24
Tb427.BES126.5	4.08417	VEX2_24
Tb427.BES126.6	4.54188	VEX2_24
Tb427.BES126.7	5.58137	VEX2_24
Tb427.BES126.8	5.63303	VEX2_24
Tb427.BES126.9	6.0498	VEX2_24
Tb427.BES126.10	6.30474	VEX2_24
Tb427.BES126.11	4.04687	VEX2_24
Tb427.BES126.12	6.28321	VEX2_24
Tb427.BES126.13	6.629	VEX2_24
Tb427.BES126.14	6.17875	VEX2_24
Tb427.BES129.1	NA	VEX2_24
Tb427.BES129.2	3.47813	VEX2_24
Tb427.BES129.3	4.04513	VEX2_24
Tb427.BES129.4	3.39039	VEX2_24
Tb427.BES129.5	3.68473	VEX2_24
Tb427.BES129.6	4.36073	VEX2_24
Tb427.BES129.7	4.65091	VEX2_24
Tb427.BES129.8	4.3571	VEX2_24
Tb427.BES129.9	NA	VEX2_24
Tb427.BES129.10	6.29164	VEX2_24
Tb427.BES129.11	5.12607	VEX2_24
Tb427.BES129.12	2.71526	VEX2_24
Tb427.BES129.13	6.76557	VEX2_24
Tb427.BES134.1	0.342225	VEX2_24
Tb427.BES134.2	3.31855	VEX2_24
Tb427.BES134.3	3.99346	VEX2_24
Tb427.BES134.4	0.440242	VEX2_24
Tb427.BES134.5	4.65435	VEX2_24
Tb427.BES15.1	2.63607	VEX2_24
Tb427.BES15.2	2.89097	VEX2_24
Tb427.BES15.3	3.47046	VEX2_24
Tb427.BES15.4	2.23662	VEX2_24
Tb427.BES15.5	4.63956	VEX2_24
Tb427.BES15.6	3.22357	VEX2_24
Tb427.BES15.7	5.77022	VEX2_24
Tb427.BES15.8	4.76765	VEX2_24
Tb427.BES15.9	5.36704	VEX2_24
Tb427.BES15.10	3.14929	VEX2_24
Tb427.BES15.11	5.89627	VEX2_24
Tb427.BES28.1	2.73738	VEX2_24
Tb427.BES28.2	NA	VEX2_24
Tb427.BES28.3	NA	VEX2_24
Tb427.BES28.4	3.35157	VEX2_24
Tb427.BES28.5	1.85005	VEX2_24
Tb427.BES28.6	4.71827	VEX2_24
Tb427.BES28.7	3.08864	VEX2_24
Tb427.BES28.8	1.83114	VEX2_24
Tb427.BES28.9	5.29358	VEX2_24
Tb427.BES28.10	4.13619	VEX2_24
Tb427.BES28.11	5.24367	VEX2_24
Tb427.BES28.12	4.71301	VEX2_24
Tb427.BES28.13	5.48981	VEX2_24
Tb427.BES28.14	NA	VEX2_24
Tb427.BES29.1	2.65937	VEX2_24
Tb427.BES29.2	2.52124	VEX2_24
Tb427.BES29.3	3.17698	VEX2_24
Tb427.BES29.4	0.951733	VEX2_24
Tb427.BES29.5	3.75866	VEX2_24
Tb427.BES29.6	3.89553	VEX2_24
Tb427.BES29.7	1.79569	VEX2_24
Tb427.BES29.8	3.56456	VEX2_24
Tb427.BES51.1	3.73548	VEX2_24
Tb427.BES51.2	3.06314	VEX2_24
Tb427.BES51.3	3.48372	VEX2_24
Tb427.BES51.4	2.60137	VEX2_24
Tb427.BES51.5	4.80262	VEX2_24
Tb427.BES51.6	2.11766	VEX2_24
Tb427.BES51.7	5.9863	VEX2_24
Tb427.BES51.8	6.29375	VEX2_24
Tb427.BES51.9	4.33656	VEX2_24
Tb427.BES51.10	4.5231	VEX2_24
Tb427.BES51.11	4.31874	VEX2_24
Tb427.BES56.1	2.90302	VEX2_24
Tb427.BES56.2	2.8294	VEX2_24
Tb427.BES56.3	3.61146	VEX2_24
Tb427.BES56.4	2.19784	VEX2_24
Tb427.BES56.5	4.05736	VEX2_24
Tb427.BES56.6	5.47529	VEX2_24
Tb427.BES56.7	5.30027	VEX2_24
Tb427.BES56.8	5.73933	VEX2_24
Tb427.BES56.9	5.99498	VEX2_24
Tb427.BES56.10	NA	VEX2_24
Tb427.BES56.11	NA	VEX2_24
Tb427.BES56.12	6.2114	VEX2_24
Tb427.BES64.1	1.37661	VEX2_24
Tb427.BES65.1	2.78916	VEX2_24
Tb427.BES65.2	3.54351	VEX2_24
Tb427.BES65.3	2.43144	VEX2_24
Tb427.BES65.4	4.93109	VEX2_24
Tb427.BES65.5	4.1179	VEX2_24
Tb427.BES65.6	NA	VEX2_24
Tb427.BES65.7	NA	VEX2_24
Tb427.BES65.8	6.27743	VEX2_24
Tb427.BES65.9	NA	VEX2_24
Tb427.BES65.10	NA	VEX2_24
Tb427.BES65.11	NA	VEX2_24
Tb427.BES65.12	6.44945	VEX2_24
Tb427.BES98.1	2.58186	VEX2_24
Tb427.BES98.2	3.53608	VEX2_24
Tb427.BES98.3	3.5484	VEX2_24
Tb427.BES98.4	4.28342	VEX2_24
Tb427.BES98.5	4.05373	VEX2_24
Tb427.BES98.6	NA	VEX2_24
Tb427.BES98.7	5.44945	VEX2_24
Tb427.BES98.8	5.78279	VEX2_24
Tb427.BES98.9	5.58748	VEX2_24
Tb427.BES98.10	1.80747	VEX2_24
Tb427.BES98.11	NA	VEX2_24
Tb427.BES10.0	NA	VEX2_24
Tb427.BES10.1	3.53091	VEX2_24
Tb427.BES10.2	4.07864	VEX2_24
Tb427.BES10.3	2.0037	VEX2_24
Tb427.BES10.4	5.18337	VEX2_24
Tb427.BES10.5	7.32626	VEX2_24
Tb427.BES10.6	3.62508	VEX2_24
Tb427.BES10.7	7.92792	VEX2_24
Tb427.BES10.8	8.9361	VEX2_24
Tb427.BES10.9	2.82014	VEX2_24
Tb427.BES122.1	4.45891	VEX2_24
Tb427.BES122.2	4.89237	VEX2_24
Tb427.BES122.3	2.1798	VEX2_24
Tb427.BES122.4	7.56738	VEX2_24
Tb427.BES122.5	1.98241	VEX2_24
Tb427.BES122.6	8.08782	VEX2_24
Tb427.BES122.7	5.7373	VEX2_24
Tb427.BES122.8	3.62988	VEX2_24
Tb427.BES122.9	4.05777	VEX2_24
Tb427.BES122.10	1.20735	VEX2_24
Tb427.BES126.1	3.16254	VEX2_24
Tb427.BES126.2	3.20275	VEX2_24
Tb427.BES126.3	4.20577	VEX2_24
Tb427.BES126.4	2.03163	VEX2_24
Tb427.BES126.5	5.74478	VEX2_24
Tb427.BES126.6	5.01166	VEX2_24
Tb427.BES126.7	7.90153	VEX2_24
Tb427.BES126.8	7.65861	VEX2_24
Tb427.BES126.9	7.84933	VEX2_24
Tb427.BES126.10	7.27428	VEX2_24
Tb427.BES126.11	4.56549	VEX2_24
Tb427.BES126.12	7.99543	VEX2_24
Tb427.BES126.13	NA	VEX2_24
Tb427.BES126.14	6.60525	VEX2_24
Tb427.BES129.1	NA	VEX2_24
Tb427.BES129.2	5.24801	VEX2_24
Tb427.BES129.3	4.92653	VEX2_24
Tb427.BES129.4	5.1243	VEX2_24
Tb427.BES129.5	5.84665	VEX2_24
Tb427.BES129.6	6.16227	VEX2_24
Tb427.BES129.7	5.62313	VEX2_24
Tb427.BES129.8	5.12236	VEX2_24
Tb427.BES129.9	NA	VEX2_24
Tb427.BES129.10	5.28788	VEX2_24
Tb427.BES129.11	5.41	VEX2_24
Tb427.BES129.12	2.80764	VEX2_24
Tb427.BES129.13	7.25358	VEX2_24
Tb427.BES134.1	0.38744	VEX2_24
Tb427.BES134.2	4.8884	VEX2_24
Tb427.BES134.3	5.1177	VEX2_24
Tb427.BES134.4	0.19398	VEX2_24
Tb427.BES134.5	NA	VEX2_24
Tb427.BES15.1	4.12827	VEX2_24
Tb427.BES15.2	4.34185	VEX2_24
Tb427.BES15.3	4.77344	VEX2_24
Tb427.BES15.4	2.41436	VEX2_24
Tb427.BES15.5	5.68849	VEX2_24
Tb427.BES15.6	3.71209	VEX2_24
Tb427.BES15.7	6.48609	VEX2_24
Tb427.BES15.8	6.23894	VEX2_24
Tb427.BES15.9	6.52627	VEX2_24
Tb427.BES15.10	3.60289	VEX2_24
Tb427.BES15.11	6.86511	VEX2_24
Tb427.BES28.1	4.84568	VEX2_24
Tb427.BES28.2	NA	VEX2_24
Tb427.BES28.3	NA	VEX2_24
Tb427.BES28.4	4.68117	VEX2_24
Tb427.BES28.5	2.10402	VEX2_24
Tb427.BES28.6	6.0031	VEX2_24
Tb427.BES28.7	3.22115	VEX2_24
Tb427.BES28.8	0.957647	VEX2_24
Tb427.BES28.9	5.05332	VEX2_24
Tb427.BES28.10	4.62784	VEX2_24
Tb427.BES28.11	6.07888	VEX2_24
Tb427.BES28.12	6.72245	VEX2_24
Tb427.BES28.13	6.83934	VEX2_24
Tb427.BES28.14	NA	VEX2_24
Tb427.BES29.1	4.36329	VEX2_24
Tb427.BES29.2	3.87043	VEX2_24
Tb427.BES29.3	4.7532	VEX2_24
Tb427.BES29.4	1.22819	VEX2_24
Tb427.BES29.5	5.17884	VEX2_24
Tb427.BES29.6	5.53608	VEX2_24
Tb427.BES29.7	1.54622	VEX2_24
Tb427.BES29.8	5.61144	VEX2_24
Tb427.BES51.1	3.71323	VEX2_24
Tb427.BES51.2	4.38046	VEX2_24
Tb427.BES51.3	5.08368	VEX2_24
Tb427.BES51.4	2.82068	VEX2_24
Tb427.BES51.5	6.37688	VEX2_24
Tb427.BES51.6	1.77809	VEX2_24
Tb427.BES51.7	6.01423	VEX2_24
Tb427.BES51.8	8.14903	VEX2_24
Tb427.BES51.9	4.83518	VEX2_24
Tb427.BES51.10	5.07925	VEX2_24
Tb427.BES51.11	4.85958	VEX2_24
Tb427.BES56.1	5.52736	VEX2_24
Tb427.BES56.2	4.35031	VEX2_24
Tb427.BES56.3	5.04581	VEX2_24
Tb427.BES56.4	2.65913	VEX2_24
Tb427.BES56.5	5.02471	VEX2_24
Tb427.BES56.6	6.29819	VEX2_24
Tb427.BES56.7	4.83413	VEX2_24
Tb427.BES56.8	5.94116	VEX2_24
Tb427.BES56.9	7.5837	VEX2_24
Tb427.BES56.10	NA	VEX2_24
Tb427.BES56.11	NA	VEX2_24
Tb427.BES56.12	NA	VEX2_24
Tb427.BES64.1	1.68184	VEX2_24
Tb427.BES65.1	4.2577	VEX2_24
Tb427.BES65.2	5.20759	VEX2_24
Tb427.BES65.3	2.73386	VEX2_24
Tb427.BES65.4	6.0939	VEX2_24
Tb427.BES65.5	4.53531	VEX2_24
Tb427.BES65.6	NA	VEX2_24
Tb427.BES65.7	NA	VEX2_24
Tb427.BES65.8	7.30022	VEX2_24
Tb427.BES65.9	NA	VEX2_24
Tb427.BES65.10	6.29819	VEX2_24
Tb427.BES65.11	3.82014	VEX2_24
Tb427.BES65.12	NA	VEX2_24
Tb427.BES98.1	3.51175	VEX2_24
Tb427.BES98.2	4.85768	VEX2_24
Tb427.BES98.3	5.29085	VEX2_24
Tb427.BES98.4	6.14864	VEX2_24
Tb427.BES98.5	5.36393	VEX2_24
Tb427.BES98.6	NA	VEX2_24
Tb427.BES98.7	NA	VEX2_24
Tb427.BES98.8	7.7123	VEX2_24
Tb427.BES98.9	6.48039	VEX2_24
Tb427.BES98.10	1.30289	VEX2_24
Tb427.BES98.11	NA	VEX2_24
Tb427.BES10.0	NA	VEX2_24
Tb427.BES10.1	3.37108	VEX2_24
Tb427.BES10.2	4.16413	VEX2_24
Tb427.BES10.3	2.15082	VEX2_24
Tb427.BES10.4	5.3276	VEX2_24
Tb427.BES10.5	8.11337	VEX2_24
Tb427.BES10.6	3.80444	VEX2_24
Tb427.BES10.7	9.23449	VEX2_24
Tb427.BES10.8	10.7124	VEX2_24
Tb427.BES10.9	2.24306	VEX2_24
Tb427.BES122.1	4.23364	VEX2_24
Tb427.BES122.2	5.42507	VEX2_24
Tb427.BES122.3	2.29197	VEX2_24
Tb427.BES122.4	7.17094	VEX2_24
Tb427.BES122.5	2.08418	VEX2_24
Tb427.BES122.6	6.28293	VEX2_24
Tb427.BES122.7	6.16543	VEX2_24
Tb427.BES122.8	3.45117	VEX2_24
Tb427.BES122.9	4.08225	VEX2_24
[truncated: 1,433 more rows]

## Sheet: ED 7k
GeneID	logFC	Group
Tb427.BES10.10	NA	NI
Tb427.BES122.11	0.197862	NI
Tb427.BES126.15	0.886581	NI
Tb427.BES129.14	0.578341	NI
Tb427.BES134.6	5.592	NI
Tb427.BES15.12	3.11896	NI
Tb427.BES28.15	0.89557	NI
Tb427.BES29.9	1.69543	NI
Tb427.BES51.12	1.41519	NI
Tb427.BES56.13	3.07031	NI
Tb427.BES64.2	-0.367464	NI
Tb427.BES65.13	0.603994	NI
Tb427.BES98.12	1.40052	NI
Tb427.BES10.10	NA	NI
Tb427.BES122.11	0.197862	NI
Tb427.BES126.15	0.886581	NI
Tb427.BES129.14	0.578341	NI
Tb427.BES134.6	5.592	NI
Tb427.BES15.12	3.11896	NI
Tb427.BES28.15	0.89557	NI
Tb427.BES29.9	1.69543	NI
Tb427.BES51.12	1.41519	NI
Tb427.BES56.13	3.07031	NI
Tb427.BES64.2	-0.367464	NI
Tb427.BES65.13	0.603994	NI
Tb427.BES98.12	1.40052	NI
Tb427.BES10.10	NA	NI
Tb427.BES122.11	0.738511	NI
Tb427.BES126.15	0.242042	NI
Tb427.BES129.14	0.86637	NI
Tb427.BES134.6	3.94549	NI
Tb427.BES15.12	1.96235	NI
Tb427.BES28.15	0.683401	NI
Tb427.BES29.9	1.10625	NI
Tb427.BES51.12	0.250402	NI
Tb427.BES56.13	2.03913	NI
Tb427.BES64.2	0.0499115	NI
Tb427.BES65.13	0.464897	NI
Tb427.BES98.12	0.376171	NI
Tb427.BES10.10	NA	NI
Tb427.BES122.11	0.738511	NI
Tb427.BES126.15	0.242042	NI
Tb427.BES129.14	0.86637	NI
Tb427.BES134.6	3.94549	NI
Tb427.BES15.12	1.96235	NI
Tb427.BES28.15	0.683401	NI
Tb427.BES29.9	1.10625	NI
Tb427.BES51.12	0.250402	NI
Tb427.BES56.13	2.03913	NI
Tb427.BES64.2	0.0499115	NI
Tb427.BES65.13	0.464897	NI
Tb427.BES98.12	0.376171	NI
Tb427.BES10.10	NA	NI
Tb427.BES122.11	0.0224618	NI
Tb427.BES126.15	0.759125	NI
Tb427.BES129.14	0.744394	NI
Tb427.BES134.6	3.04461	NI
Tb427.BES15.12	-0.723855	NI
Tb427.BES28.15	1.09899	NI
Tb427.BES29.9	1.41145	NI
Tb427.BES51.12	0.781862	NI
Tb427.BES56.13	1.15382	NI
Tb427.BES64.2	-0.173001	NI
Tb427.BES65.13	0.249872	NI
Tb427.BES98.12	0.539291	NI
Tb427.BES10.10	NA	NI
Tb427.BES122.11	0.0224618	NI
Tb427.BES126.15	0.759125	NI
Tb427.BES129.14	0.744394	NI
Tb427.BES134.6	3.04461	NI
Tb427.BES15.12	-0.723855	NI
Tb427.BES28.15	1.09899	NI
Tb427.BES29.9	1.41145	NI
Tb427.BES51.12	0.781862	NI
Tb427.BES56.13	1.15382	NI
Tb427.BES64.2	-0.173001	NI
Tb427.BES65.13	0.249872	NI
Tb427.BES98.12	0.539291	NI
Tb427.BES10.10	3.04692	NI
Tb427.BES15.12	-0.123955	NI
Tb427.BES28.15	-0.96507	NI
Tb427.BES29.9	-0.636414	NI
Tb427.BES51.12	-0.429976	NI
Tb427.BES56.13	-0.137143	NI
Tb427.BES64.2	-0.93945	NI
Tb427.BES65.13	-3.82434	NI
Tb427.BES98.12	-0.285852	NI
Tb427.BES122.11	-0.575755	NI
Tb427.BES126.15	-0.521032	NI
Tb427.BES129.14	-0.102153	NI
Tb427.BES134.6	-0.370705	NI
Tb427.BES10.10	0	NI
Tb427.BES15.12	0.0165798	NI
Tb427.BES28.15	-0.293193	NI
Tb427.BES29.9	-0.335248	NI
Tb427.BES51.12	-0.0881492	NI
Tb427.BES56.13	0.0206872	NI
Tb427.BES64.2	-0.752889	NI
Tb427.BES65.13	-3.91717	NI
Tb427.BES98.12	-0.280543	NI
Tb427.BES122.11	-0.104458	NI
Tb427.BES126.15	-0.27254	NI
Tb427.BES129.14	0.258012	NI
Tb427.BES134.6	-0.661306	NI
Tb427.BES10.10	0	NI
Tb427.BES15.12	0.194791	NI
Tb427.BES28.15	0.126846	NI
Tb427.BES29.9	0.0302837	NI
Tb427.BES51.12	0.147108	NI
Tb427.BES56.13	0.473695	NI
Tb427.BES64.2	-0.973621	NI
Tb427.BES65.13	-3.8721	NI
Tb427.BES98.12	0.0242765	NI
Tb427.BES122.11	-0.00675688	NI
Tb427.BES126.15	0.065852	NI
Tb427.BES129.14	0.30359	NI
Tb427.BES134.6	-0.339113	NI
Tb427.BES10.10	-1.87546	NI
Tb427.BES15.12	-1.27914	NI
Tb427.BES28.15	0.443205	NI
Tb427.BES29.9	-3.74331	NI
Tb427.BES51.12	-1.46809	NI
Tb427.BES56.13	-1.59551	NI
Tb427.BES64.2	-0.288309	NI
Tb427.BES65.13	-3.84818	NI
Tb427.BES98.12	-1.65509	NI
Tb427.BES122.11	-0.66872	NI
Tb427.BES126.15	-2.09155	NI
Tb427.BES129.14	-1.49259	NI
Tb427.BES134.6	-0.240673	NI
Tb427.BES10.10	-1.88608	NI
Tb427.BES15.12	-1.45376	NI
Tb427.BES28.15	-0.930364	NI
Tb427.BES29.9	-3.65939	NI
Tb427.BES51.12	-1.77616	NI
Tb427.BES56.13	-1.98795	NI
Tb427.BES64.2	-0.272539	NI
Tb427.BES65.13	-4.61085	NI
Tb427.BES98.12	-1.80906	NI
Tb427.BES122.11	-0.18257	NI
Tb427.BES126.15	-1.99989	NI
Tb427.BES129.14	-1.45056	NI
Tb427.BES134.6	-0.19859	NI
Tb427.BES10.10	1.25849	NI
Tb427.BES15.12	-1.00175	NI
Tb427.BES28.15	0.118027	NI
Tb427.BES29.9	-1.81369	NI
Tb427.BES51.12	-0.867605	NI
Tb427.BES56.13	-1.17412	NI
Tb427.BES64.2	-0.0319716	NI
Tb427.BES65.13	-4.14432	NI
Tb427.BES98.12	-0.686892	NI
Tb427.BES122.11	-0.165191	NI
Tb427.BES126.15	-0.469019	NI
Tb427.BES129.14	-0.484071	NI
Tb427.BES134.6	-0.595117	NI
Tb427.BES10.10	-1.88294	NI
Tb427.BES15.12	-1.05306	NI
Tb427.BES28.15	-0.0696829	NI
Tb427.BES29.9	-2.55474	NI
Tb427.BES51.12	-0.727669	NI
Tb427.BES56.13	-1.21487	NI
Tb427.BES64.2	0.10605	NI
Tb427.BES65.13	-2.42889	NI
Tb427.BES98.12	-0.659965	NI
Tb427.BES122.11	0.284019	NI
Tb427.BES126.15	-1.07026	NI
Tb427.BES129.14	-1.04407	NI
Tb427.BES134.6	-0.695066	NI
Tb427.BES10.10	-1.88801	NI
Tb427.BES15.12	-0.688747	NI
Tb427.BES28.15	-0.137057	NI
Tb427.BES29.9	-2.55928	NI
Tb427.BES51.12	-1.01052	NI
Tb427.BES56.13	-1.20178	NI
Tb427.BES64.2	0.112823	NI
Tb427.BES65.13	-3.97548	NI
Tb427.BES98.12	-0.820661	NI
Tb427.BES122.11	-0.531124	NI
Tb427.BES126.15	-1.17441	NI
Tb427.BES129.14	-1.17205	NI
Tb427.BES134.6	-0.387285	NI
Tb427.BES10.10	1.2629	NI
Tb427.BES15.12	-0.676903	NI
Tb427.BES28.15	-0.531332	NI
Tb427.BES29.9	-3.29537	NI
Tb427.BES51.12	-1.78788	NI
Tb427.BES56.13	-1.61551	NI
Tb427.BES64.2	-0.36366	NI
Tb427.BES65.13	-7.45576	NI
Tb427.BES98.12	-1.06158	NI
Tb427.BES122.11	-0.237279	NI
Tb427.BES126.15	-1.77272	NI
Tb427.BES129.14	-1.67068	NI
Tb427.BES134.6	-0.558148	NI
Tb427.BES10.10	-1.89078	NI
Tb427.BES15.12	-0.14946	NI
Tb427.BES28.15	-0.23637	NI
Tb427.BES29.9	-0.696972	NI
Tb427.BES51.12	-0.265294	NI
Tb427.BES56.13	-0.186563	NI
Tb427.BES64.2	-0.656503	NI
Tb427.BES65.13	-6.07223	NI
Tb427.BES98.12	-0.0741051	NI
Tb427.BES122.11	0.448169	NI
Tb427.BES126.15	-0.217861	NI
Tb427.BES129.14	-0.00381695	NI
Tb427.BES134.6	-1.54056	NI
Tb427.BES10.10	NA	VEX2_24
Tb427.BES122.11	5.13099	VEX2_24
Tb427.BES126.15	5.22826	VEX2_24
Tb427.BES129.14	5.45128	VEX2_24
Tb427.BES134.6	5.65576	VEX2_24
Tb427.BES15.12	6.56909	VEX2_24
Tb427.BES28.15	6.25253	VEX2_24
Tb427.BES29.9	5.23609	VEX2_24
Tb427.BES51.12	5.42115	VEX2_24
Tb427.BES56.13	6.80067	VEX2_24
Tb427.BES64.2	3.848	VEX2_24
Tb427.BES65.13	5.54085	VEX2_24
Tb427.BES98.12	5.58072	VEX2_24
Tb427.BES10.10	NA	VEX2_24
Tb427.BES122.11	5.13099	VEX2_24
Tb427.BES126.15	5.22826	VEX2_24
Tb427.BES129.14	5.45128	VEX2_24
Tb427.BES134.6	5.65576	VEX2_24
Tb427.BES15.12	6.56909	VEX2_24
Tb427.BES28.15	6.25253	VEX2_24
Tb427.BES29.9	5.23609	VEX2_24
Tb427.BES51.12	5.42115	VEX2_24
Tb427.BES56.13	6.80067	VEX2_24
Tb427.BES64.2	3.848	VEX2_24
Tb427.BES65.13	5.54085	VEX2_24
Tb427.BES98.12	5.58072	VEX2_24
Tb427.BES10.10	NA	VEX2_24
Tb427.BES122.11	4.31116	VEX2_24
Tb427.BES126.15	5.76024	VEX2_24
Tb427.BES129.14	4.97003	VEX2_24
Tb427.BES134.6	7.3993	VEX2_24
Tb427.BES15.12	7.88005	VEX2_24
Tb427.BES28.15	6.31047	VEX2_24
Tb427.BES29.9	6.01539	VEX2_24
Tb427.BES51.12	5.84439	VEX2_24
Tb427.BES56.13	7.96191	VEX2_24
Tb427.BES64.2	3.84724	VEX2_24
Tb427.BES65.13	6.44364	VEX2_24
Tb427.BES98.12	6.31614	VEX2_24
Tb427.BES10.10	NA	VEX2_24
Tb427.BES122.11	4.31116	VEX2_24
Tb427.BES126.15	5.76024	VEX2_24
Tb427.BES129.14	4.97003	VEX2_24
Tb427.BES134.6	7.3993	VEX2_24
Tb427.BES15.12	7.88005	VEX2_24
Tb427.BES28.15	6.31047	VEX2_24
Tb427.BES29.9	6.01539	VEX2_24
Tb427.BES51.12	5.84439	VEX2_24
Tb427.BES56.13	7.96191	VEX2_24
Tb427.BES64.2	3.84724	VEX2_24
Tb427.BES65.13	6.44364	VEX2_24
Tb427.BES98.12	6.31614	VEX2_24
Tb427.BES10.10	-1.02996	VEX2_24
Tb427.BES122.11	4.89537	VEX2_24
Tb427.BES126.15	5.34924	VEX2_24
Tb427.BES129.14	5.14798	VEX2_24
Tb427.BES134.6	8.45407	VEX2_24
Tb427.BES15.12	8.75457	VEX2_24
Tb427.BES28.15	6.02564	VEX2_24
Tb427.BES29.9	5.70696	VEX2_24
Tb427.BES51.12	6.063	VEX2_24
Tb427.BES56.13	8.62834	VEX2_24
Tb427.BES64.2	4.19196	VEX2_24
Tb427.BES65.13	6.5823	VEX2_24
Tb427.BES98.12	6.49414	VEX2_24
Tb427.BES10.10	-1.02996	VEX2_24
Tb427.BES122.11	4.89537	VEX2_24
Tb427.BES126.15	5.34924	VEX2_24
Tb427.BES129.14	5.14798	VEX2_24
Tb427.BES134.6	8.45407	VEX2_24
Tb427.BES15.12	8.75457	VEX2_24
Tb427.BES28.15	6.02564	VEX2_24
Tb427.BES29.9	5.70696	VEX2_24
Tb427.BES51.12	6.063	VEX2_24
Tb427.BES56.13	8.62834	VEX2_24
Tb427.BES64.2	4.19196	VEX2_24
Tb427.BES65.13	6.5823	VEX2_24
Tb427.BES98.12	6.49414	VEX2_24
Tb427.BES10.10	4.24051	ESB2
Tb427.BES15.12	0.187884	ESB2
Tb427.BES28.15	-0.874611	ESB2
Tb427.BES29.9	-0.168689	ESB2
Tb427.BES51.12	0.073672	ESB2
Tb427.BES56.13	0.392058	ESB2
Tb427.BES64.2	-0.946076	ESB2
Tb427.BES65.13	-3.16676	ESB2
Tb427.BES98.12	-0.649792	ESB2
Tb427.BES122.11	-0.483214	ESB2
Tb427.BES126.15	-0.0984158	ESB2
Tb427.BES129.14	0.429571	ESB2
Tb427.BES134.6	2.05362	ESB2
Tb427.BES10.10	0	ESB2
Tb427.BES15.12	0.268068	ESB2
Tb427.BES28.15	-0.323973	ESB2
Tb427.BES29.9	-0.346878	ESB2
Tb427.BES51.12	-0.0637565	ESB2
Tb427.BES56.13	0.360836	ESB2
Tb427.BES64.2	-0.536881	ESB2
Tb427.BES65.13	-3.3039	ESB2
Tb427.BES98.12	-0.648562	ESB2
Tb427.BES122.11	-1.42198	ESB2
Tb427.BES126.15	-0.155145	ESB2
Tb427.BES129.14	0.250803	ESB2
Tb427.BES134.6	1.17882	ESB2
Tb427.BES10.10	3.19779	ESB2
Tb427.BES15.12	0.428969	ESB2
Tb427.BES28.15	-0.106879	ESB2
Tb427.BES29.9	0.165709	ESB2
Tb427.BES51.12	0.337585	ESB2
Tb427.BES56.13	0.700822	ESB2
Tb427.BES64.2	-0.77743	ESB2
Tb427.BES65.13	-4.10342	ESB2
Tb427.BES98.12	-0.485927	ESB2
Tb427.BES122.11	-0.189692	ESB2
Tb427.BES126.15	0.0833706	ESB2
Tb427.BES129.14	0.673734	ESB2
Tb427.BES134.6	1.51978	ESB2
Tb427.BES10.10	-1.87455	ESB2
Tb427.BES15.12	-0.758635	ESB2
Tb427.BES28.15	0.328223	ESB2
Tb427.BES29.9	-2.76032	ESB2
Tb427.BES51.12	-1.17686	ESB2
Tb427.BES56.13	-0.859665	ESB2
Tb427.BES64.2	0.531967	ESB2
Tb427.BES65.13	-3.67693	ESB2
Tb427.BES98.12	-1.31744	ESB2
Tb427.BES122.11	0.836331	ESB2
Tb427.BES126.15	-0.838895	ESB2
Tb427.BES129.14	-0.312441	ESB2
Tb427.BES134.6	1.13491	ESB2
Tb427.BES10.10	-1.87366	ESB2
Tb427.BES15.12	-0.640122	ESB2
Tb427.BES28.15	0.132054	ESB2
Tb427.BES29.9	-2.66169	ESB2
Tb427.BES51.12	-0.781477	ESB2
Tb427.BES56.13	-0.292167	ESB2
Tb427.BES64.2	0.758257	ESB2
Tb427.BES65.13	-3.24479	ESB2
Tb427.BES98.12	-1.01799	ESB2
Tb427.BES122.11	0.988832	ESB2
Tb427.BES126.15	-0.840024	ESB2
Tb427.BES129.14	-0.629008	ESB2
Tb427.BES134.6	1.62487	ESB2
Tb427.BES10.10	-1.85713	ESB3
Tb427.BES15.12	-0.441115	ESB3
Tb427.BES28.15	0.63053	ESB3
Tb427.BES29.9	-1.46848	ESB3
Tb427.BES51.12	-0.839581	ESB3
Tb427.BES56.13	-0.452729	ESB3
Tb427.BES64.2	-0.0898233	ESB3
Tb427.BES65.13	-2.91794	ESB3
Tb427.BES98.12	-0.524992	ESB3
Tb427.BES122.11	0.97294	ESB3
Tb427.BES126.15	-0.502749	ESB3
Tb427.BES129.14	0.0861776	ESB3
Tb427.BES134.6	1.20334	ESB3
Tb427.BES10.10	1.35024	ESB3
Tb427.BES15.12	-0.433215	ESB3
Tb427.BES28.15	0.225747	ESB3
Tb427.BES29.9	-2.36685	ESB3
Tb427.BES51.12	-0.687661	ESB3
Tb427.BES56.13	-0.838287	ESB3
Tb427.BES64.2	0.0136444	ESB3
Tb427.BES65.13	-1.57099	ESB3
Tb427.BES98.12	-0.685027	ESB3
Tb427.BES122.11	0.549084	ESB3
Tb427.BES126.15	-1.06054	ESB3
Tb427.BES129.14	-0.219395	ESB3
Tb427.BES134.6	1.35787	ESB3
Tb427.BES10.10	-1.86616	ESB3
Tb427.BES15.12	-0.661498	ESB3
Tb427.BES28.15	0.551453	ESB3
Tb427.BES29.9	-2.48053	ESB3
Tb427.BES51.12	-1.20265	ESB3
Tb427.BES56.13	-1.14295	ESB3
Tb427.BES64.2	-0.0324114	ESB3
Tb427.BES65.13	-4.01814	ESB3
Tb427.BES98.12	-1.31603	ESB3
Tb427.BES122.11	0.482421	ESB3
Tb427.BES126.15	-1.41327	ESB3
Tb427.BES129.14	-1.02694	ESB3
Tb427.BES134.6	1.17177	ESB3
Tb427.BES10.10	-1.86569	ESAP1
Tb427.BES15.12	-0.60991	ESAP1
Tb427.BES28.15	-0.285953	ESAP1
Tb427.BES29.9	-2.72676	ESAP1
Tb427.BES51.12	-1.63066	ESAP1
Tb427.BES56.13	-1.71332	ESAP1
Tb427.BES64.2	-0.245407	ESAP1
Tb427.BES65.13	-7.36885	ESAP1
Tb427.BES98.12	-0.890354	ESAP1
Tb427.BES122.11	-0.317658	ESAP1
Tb427.BES126.15	-1.4192	ESAP1
Tb427.BES129.14	-1.13073	ESAP1
Tb427.BES134.6	0.544228	ESAP1
Tb427.BES10.10	-1.87536	ESAP1
Tb427.BES15.12	0.0227865	ESAP1
Tb427.BES28.15	-0.154005	ESAP1
Tb427.BES29.9	-1.40258	ESAP1
Tb427.BES51.12	-0.293144	ESAP1
Tb427.BES56.13	-0.230279	ESAP1
Tb427.BES64.2	-0.559878	ESAP1
Tb427.BES65.13	-7.82208	ESAP1
Tb427.BES98.12	-0.581987	ESAP1
Tb427.BES122.11	0.481753	ESAP1
Tb427.BES126.15	-0.361827	ESAP1
Tb427.BES129.14	-0.564272	ESAP1
Tb427.BES134.6	0.410759	ESAP1

## Sheet: ED 7l
GeneID	logFC	Group
mVSG1954	1.46782	NI
mVSG397	1.42869	NI
mVSG531	0.0697879	NI
mVSG639	0.319541	NI
mVSG653	0.166131	NI
mVSG1954	0.821301	NI
mVSG397	0.415484	NI
mVSG531	0.0137324	NI
mVSG639	0.30301	NI
mVSG653	0.319322	NI
mVSG1954	0.715181	NI
mVSG397	0.41999	NI
mVSG531	-0.0840031	NI
mVSG639	0.215107	NI
mVSG653	0.223225	NI
mVSG397	0.159879	NI
mVSG531	-0.344035	NI
mVSG639	-1.29775	NI
mVSG653	-0.35722	NI
mVSG1954	0.297309	NI
mVSG397	0.120751	NI
mVSG531	-0.314137	NI
mVSG639	-0.918762	NI
mVSG653	-0.0105082	NI
mVSG1954	0.278129	NI
mVSG397	0.33121	NI
mVSG531	-0.257159	NI
mVSG639	-0.87718	NI
mVSG653	0.418556	NI
mVSG1954	0.518899	NI
mVSG397	-0.162858	NI
mVSG531	-0.113789	NI
mVSG639	0.396893	NI
mVSG653	0.0870234	NI
mVSG1954	0.430398	NI
mVSG397	-0.0229911	NI
mVSG531	-0.237714	NI
mVSG639	0.341434	NI
mVSG653	0.0298036	NI
mVSG1954	-0.128742	NI
mVSG397	-0.00549075	NI
mVSG531	0.116985	NI
mVSG639	-0.041823	NI
mVSG653	0.0737082	NI
mVSG1954	0.484393	NI
mVSG397	0.167208	NI
mVSG531	0.0451666	NI
mVSG639	-0.598272	NI
mVSG653	-0.153199	NI
mVSG1954	0.36549	NI
mVSG397	0.079599	NI
mVSG531	-0.267467	NI
mVSG639	-0.068377	NI
mVSG653	0.286577	NI
mVSG1954	0.338548	NI
mVSG397	0.691801	NI
mVSG531	0.31	NI
mVSG639	1.50841	NI
mVSG653	0.506268	NI
mVSG1954	0.619881	NI
mVSG397	0.395852	NI
mVSG531	-0.342613	NI
mVSG639	-0.0825405	NI
mVSG653	0.399082	NI
mVSG1954	-0.43679	NI
mVSG1954	3.27203	VEX2_24
mVSG397	3.32606	VEX2_24
mVSG531	2.89212	VEX2_24
mVSG639	4.82484	VEX2_24
mVSG653	4.50018	VEX2_24
mVSG1954	4.26516	VEX2_24
mVSG397	4.384	VEX2_24
mVSG531	3.30824	VEX2_24
mVSG639	4.45241	VEX2_24
mVSG653	4.84702	VEX2_24
mVSG1954	4.38052	VEX2_24
mVSG397	4.70027	VEX2_24
mVSG531	3.35952	VEX2_24
mVSG639	5.16382	VEX2_24
mVSG653	4.98292	VEX2_24
mVSG397	1.46682	ESB2
mVSG531	0.282656	ESB2
mVSG639	1.7423	ESB2
mVSG653	0.894991	ESB2
mVSG1954	0.764675	ESB2
mVSG397	1.24756	ESB2
mVSG531	0.103661	ESB2
mVSG639	0.939354	ESB2
mVSG653	0.907603	ESB2
mVSG1954	0.800084	ESB2
mVSG397	1.48665	ESB2
mVSG531	0.0353472	ESB2
mVSG639	0.786919	ESB2
mVSG653	0.871181	ESB2
mVSG1954	0.36396	ESB2
mVSG397	1.70962	ESB2
mVSG531	0.998178	ESB2
mVSG639	1.95729	ESB2
mVSG653	1.47463	ESB2
mVSG1954	1.41021	ESB2
mVSG397	1.9473	ESB2
mVSG531	1.19295	ESB2
mVSG639	0.976841	ESB2
mVSG653	1.58781	ESB2
mVSG1954	1.55029	ESB2
mVSG397	1.82913	ESB3
mVSG531	0.539902	ESB3
mVSG639	1.28671	ESB3
mVSG653	1.29189	ESB3
mVSG1954	1.77276	ESB3
mVSG397	1.64636	ESB3
mVSG531	0.683445	ESB3
mVSG639	2.13379	ESB3
mVSG653	0.890779	ESB3
mVSG1954	1.64733	ESB3
mVSG397	1.50405	ESB3
mVSG531	0.334104	ESB3
mVSG639	2.11773	ESB3
mVSG653	0.649741	ESB3
mVSG1954	1.55244	ESB3
mVSG397	1.67234	ESAP1
mVSG531	0.534453	ESAP1
mVSG639	1.23845	ESAP1
mVSG653	0.984926	ESAP1
mVSG1954	1.21876	ESAP1
mVSG397	1.06698	ESAP1
mVSG531	0.225048	ESAP1
mVSG639	1.54269	ESAP1
mVSG653	0.790788	ESAP1
mVSG1954	0.547228	ESAP1
