# Supplementary material for: Specialized RNA decay fine-tunes monogenic antigen expression in Trypanosoma brucei
Source: Nat Microbiol. 2026 Mar 30;11(4):1080–99. doi: 10.1038/s41564-026-02289-4 (PMC13056571; doi:10.1038/s41564-026-02289-4)
Supplement: Supplementary file 17 — Raw source data and unprocessed gels. [file 41564_2026_2289_MOESM17_ESM.xlsx]

## Sheet: ED 9b
	ED 9b										Uncropped

## Sheet: ED 9e
			No signal		No + ESB		ESB only		No only		Disperse
		ESB2 WT -Tet	0	0	92	100	5	0	3	0	0	0
		ESB2 WT +Tet	0	0.917431	92.4528	97.2477	3.77358	0	3.77358	1.83486	0	0
		ESB2 WT-NLS -Tet	0	0	96.6667	97.6744	0	0	3.33333	2.32558	0	0
		ESB2 WT-NLS +Tet	0	0	93.4579	99.0909	0	0	6.54206	0.909091	0	0
		ESB2 Mut -Tet	0	0.884956	100	96.4602	0	1.76991	0	0.884956	0	0
		ESB2 Mut +Tet	1.90476	0	94.2857	100	2.85714	0	0.952381	0	0	0
		ESB2 Mut-NLS -Tet	0	0	99.1525	99.0909	0	0	0.847458	0.909091	0	0
		ESB2 Mut-NLS +Tet	4.21053	0	94.7368	99.0826	0	0	1.05263	0.917431	0	0
