# Supplementary material for: Specialized RNA decay fine-tunes monogenic antigen expression in Trypanosoma brucei
Source: Nat Microbiol. 2026 Mar 30;11(4):1080–99. doi: 10.1038/s41564-026-02289-4 (PMC13056571; doi:10.1038/s41564-026-02289-4)
Supplement: Supplementary file 18 — Raw source data and statistical source data. [file 41564_2026_2289_MOESM18_ESM.xlsx]

## Sheet: ED 10a
	Hours	2T1 -Tet	2T1 +Tet	ESB2 Mut OE -Tet			ESB2 Mut OE +Tet			ESB2 WT OE -Tet			ESB2 WT OE +Tet
	0	4.30103	4.30103	4.30103	4.30103	4.30103	4.30103	4.30103	4.30103	4.30103	4.30103	4.30103	4.30103	4.30103	4.30103
	24	6.10209	6.09691	6.143	6.04336	6.21085	6.14922	6.18327	6.2878	6.05115	6.26482	6.233	6.06819	6.35315	6.2878
	48	7.79688	7.85005	7.9786	7.87299	8.01031	7.84994	7.92132	8.0758	7.78716	8.01381	8.13098	7.66382	8.01164	7.98905
	72	9.61188	9.65295	9.89	9.70068	9.9121	9.55976	9.72517	9.99272	9.38849	9.78311	9.98928	8.879	9.62321	9.52597
Column C	ESB2 Mut OE -Tet					Below threshold?	P value	Mean of ESB2 Mut OE -Tet	Mean of ESB2 Mut OE +Tet	Difference	SE of difference	t ratio	df	Adjusted P Value
vs.	vs.							4.301	4.301	0	0
Column D	ESB2 Mut OE +Tet					No	0.179883	6.127	6.236	-0.1084	0.03148	3.444	1	0.327408
						No	0.095303	7.942	7.999	-0.05691	0.008584	6.63	1	0.259526
Test details						No	0.312216	9.806	9.859	-0.05256	0.02806	1.873	1	0.327408
Test name	Paired t test
Variance assumption	Individual variance for each group
Multiple comparisons	Set P value threshold
Method	Holm-Šídák method
Alpha	0.05
Number of tests performed	3
Number of rows omitted	1
Number of rows with incomplete data	4
Column E	ESB2 WT OE -Tet					Below threshold?	P value	Mean of ESB2 WT OE -Tet	Mean of ESB2 WT OE +Tet	Difference	SE of difference	t ratio	df	Adjusted P Value
vs.	vs.							4.301	4.301	0	0
Column F	ESB2 WT OE +Tet					No	0.122119	6.183	6.236	-0.05339	0.02059	2.593	2	0.229324
						No	0.178902	7.977	7.888	0.08914	0.04382	2.034	2	0.229324
Test details						No	0.074973	9.72	9.343	0.3776	0.1096	3.443	2	0.208476
Test name	Paired t test
Variance assumption	Individual variance for each group
Multiple comparisons	Set P value threshold
Method	Holm-Šídák method
Alpha	0.05
Number of tests performed	3
Number of rows omitted	1
Number of rows with incomplete data	0

## Sheet: ED 10b
	ESB2 All											ESB2 Recoded
	ESB2 WT OE -Tet 48h	ESB2 WT OE +Tet 48h	ESB2-NLS Mut OE -Tet 48h	ESB2-NLS Mut OE +Tet 48h	ESB2 WT OE -Tet 72h	ESB2 WT OE +Tet 72h	ESB2-NLS Mut OE -Tet 72h	ESB2-NLS Mut OE +Tet 72h				ESB2 WT OE -Tet 72h	ESB2 WT OE +Tet 72h	ESB2-NLS Mut OE -Tet 72h	ESB2-NLS Mut OE +Tet 72h
	1.164	3.33461	0.6654	2.55623	0.728239	4.45449	0.94435	3.71719				5.35257	25.6497	4.5258	25.4952
	1.223	2.09301	0.970761	2.39325	1.569	3.19759	1.795	3.26441				3.51469	23.9168	3.7564	24.1774
	0.79082	2.64571			1.117	3.72979	1.14	3.50486				2.93305	25.5321	3.05781	24.4103
	One-Way ANOVA											One-Way ANOVA
	Table Analyzed	ESB2 Native_48h + 72h 2										Table Analyzed	ESB2 Recoded_72h
	Data sets analyzed	A-H										Data sets analyzed	A-D
	Distribution assumption	Normal (Gaussian)
												ANOVA summary
	ANOVA summary											F	495
	F	20.83										P value	<0.0001
	P value	<0.0001										P value summary	****
	P value summary	****										Significant diff. among means (P < 0.05)?	Yes
	Significant diff. among means (P < 0.05)?	Yes										R squared	0.9946
	R squared	0.9124
												Brown-Forsythe test
	Brown-Forsythe test											F (DFn, DFd)	0.1442 (3, 8)
	F (DFn, DFd)	0.6166 (7, 14)										P value	0.9305
	P value	0.7341										P value summary	ns
	P value summary	ns										Are SDs significantly different (P < 0.05)?	No
	Are SDs significantly different (P < 0.05)?	No
												Bartlett's test
	Bartlett's test											Bartlett's statistic (corrected)
	Bartlett's statistic (corrected)											P value
	P value											P value summary
	P value summary											Are SDs significantly different (P < 0.05)?
	Are SDs significantly different (P < 0.05)?
												ANOVA table	SS	DF	MS	F (DFn, DFd)	P value
	ANOVA table	SS	DF	MS	F (DFn, DFd)	P value						Treatment (between columns)	1324	3	441.4	F (3, 8) = 495.0	P<0.0001
	Treatment (between columns)	27.02	7	3.859	F (7, 14) = 20.83	P<0.0001						Residual (within columns)	7.133	8	0.8916
	Residual (within columns)	2.593	14	0.1852								Total	1331	11
	Total	29.61	21
												Data summary
	Data summary											Number of treatments (columns)	4
	Number of treatments (columns)	8										Number of values (total)	12
	Number of values (total)	22
												Number of families	1
	Number of families	1										Number of comparisons per family	28
	Number of comparisons per family	28										Alpha	0.05
	Alpha	0.05
												Tukey's multiple comparisons test	Mean diff.	95.00% CI of diff.	Below threshold?	Summary	Adjusted P Value
	Tukey's multiple comparisons test	Mean diff.	95.00% CI of diff.	Below threshold?	Summary	Adjusted P Value						ESB2 WT OE -Tet 48h vs. ESB2 WT OE +Tet 48h	-3.064	-4.354 to -1.774	Yes	****	<0.0001	A-B
	ESB2 WT OE -Tet 48h vs. ESB2 WT OE +Tet 48h	-1.632	-2.872 to -0.3918	Yes	**	0.0068	A-B					ESB2 WT OE -Tet 48h vs. ESB2-NLS Mut OE -Tet 48h	0.6691	-0.7733 to 2.112	No	ns	0.7233	A-C
	ESB2 WT OE -Tet 48h vs. ESB2-NLS Mut OE -Tet 48h	0.2412	-1.145 to 1.628	No	ns	0.998	A-C					ESB2 WT OE -Tet 48h vs. ESB2-NLS Mut OE +Tet 48h	-2.848	-4.290 to -1.405	Yes	***	0.0001	A-D
	ESB2 WT OE -Tet 48h vs. ESB2-NLS Mut OE +Tet 48h	-1.415	-2.802 to -0.02906	Yes	*	0.0439	A-D					ESB2 WT OE -Tet 48h vs. ESB2 WT OE -Tet 72h	-0.003573	-1.294 to 1.287	No	ns	>0.9999	A-E
	ESB2 WT OE -Tet 48h vs. ESB2 WT OE -Tet 72h	-0.07881	-1.319 to 1.161	No	ns	>0.9999	A-E					ESB2 WT OE -Tet 48h vs. ESB2 WT OE +Tet 72h	-4.167	-5.457 to -2.877	Yes	****	<0.0001	A-F
	ESB2 WT OE -Tet 48h vs. ESB2 WT OE +Tet 72h	-2.735	-3.975 to -1.495	Yes	****	<0.0001	A-F					ESB2 WT OE -Tet 48h vs. ESB2-NLS Mut OE -Tet 72h	-0.2325	-1.523 to 1.058	No	ns	0.9975	A-G
	ESB2 WT OE -Tet 48h vs. ESB2-NLS Mut OE -Tet 72h	-0.2338	-1.474 to 1.006	No	ns	0.9968	A-G					ESB2 WT OE -Tet 48h vs. ESB2-NLS Mut OE +Tet 72h	-3.868	-5.158 to -2.578	Yes	****	<0.0001	A-H
	ESB2 WT OE -Tet 48h vs. ESB2-NLS Mut OE +Tet 72h	-2.436	-3.676 to -1.196	Yes	***	0.0001	A-H					ESB2 WT OE +Tet 48h vs. ESB2-NLS Mut OE -Tet 48h	3.733	2.291 to 5.175	Yes	****	<0.0001	B-C
	ESB2 WT OE +Tet 48h vs. ESB2-NLS Mut OE -Tet 48h	1.873	0.4866 to 3.259	Yes	**	0.0054	B-C					ESB2 WT OE +Tet 48h vs. ESB2-NLS Mut OE +Tet 48h	0.2164	-1.226 to 1.659	No	ns	0.9992	B-D
	ESB2 WT OE +Tet 48h vs. ESB2-NLS Mut OE +Tet 48h	0.2164	-1.170 to 1.603	No	ns	0.999	B-D					ESB2 WT OE +Tet 48h vs. ESB2 WT OE -Tet 72h	3.06	1.770 to 4.351	Yes	****	<0.0001	B-E
	ESB2 WT OE +Tet 48h vs. ESB2 WT OE -Tet 72h	1.553	0.3130 to 2.793	Yes	*	0.0101	B-E					ESB2 WT OE +Tet 48h vs. ESB2 WT OE +Tet 72h	-1.103	-2.393 to 0.1873	No	ns	0.1206	B-F
	ESB2 WT OE +Tet 48h vs. ESB2 WT OE +Tet 72h	-1.103	-2.343 to 0.1372	No	ns	0.0983	B-F					ESB2 WT OE +Tet 48h vs. ESB2-NLS Mut OE -Tet 72h	2.831	1.541 to 4.122	Yes	****	<0.0001	B-G
	ESB2 WT OE +Tet 48h vs. ESB2-NLS Mut OE -Tet 72h	1.398	0.1580 to 2.638	Yes	*	0.0224	B-G					ESB2 WT OE +Tet 48h vs. ESB2-NLS Mut OE +Tet 72h	-0.8044	-2.095 to 0.4858	No	ns	0.4059	B-H
	ESB2 WT OE +Tet 48h vs. ESB2-NLS Mut OE +Tet 72h	-0.8044	-2.044 to 0.4357	No	ns	0.362	B-H					ESB2-NLS Mut OE -Tet 48h vs. ESB2-NLS Mut OE +Tet 48h	-3.517	-5.097 to -1.937	Yes	****	<0.0001	C-D
	ESB2-NLS Mut OE -Tet 48h vs. ESB2-NLS Mut OE +Tet 48h	-1.657	-3.175 to -0.1379	Yes	*	0.0282	C-D					ESB2-NLS Mut OE -Tet 48h vs. ESB2 WT OE -Tet 72h	-0.6727	-2.115 to 0.7698	No	ns	0.7184	C-E
	ESB2-NLS Mut OE -Tet 48h vs. ESB2 WT OE -Tet 72h	-0.32	-1.706 to 1.066	No	ns	0.9892	C-E					ESB2-NLS Mut OE -Tet 48h vs. ESB2 WT OE +Tet 72h	-4.836	-6.278 to -3.393	Yes	****	<0.0001	C-F
	ESB2-NLS Mut OE -Tet 48h vs. ESB2 WT OE +Tet 72h	-2.976	-4.362 to -1.589	Yes	****	<0.0001	C-F					ESB2-NLS Mut OE -Tet 48h vs. ESB2-NLS Mut OE -Tet 72h	-0.9016	-2.344 to 0.5409	No	ns	0.4031	C-G
	ESB2-NLS Mut OE -Tet 48h vs. ESB2-NLS Mut OE -Tet 72h	-0.475	-1.861 to 0.9114	No	ns	0.9162	C-G					ESB2-NLS Mut OE -Tet 48h vs. ESB2-NLS Mut OE +Tet 72h	-4.537	-5.980 to -3.095	Yes	****	<0.0001	C-H
	ESB2-NLS Mut OE -Tet 48h vs. ESB2-NLS Mut OE +Tet 72h	-2.677	-4.064 to -1.291	Yes	***	0.0002	C-H					ESB2-NLS Mut OE +Tet 48h vs. ESB2 WT OE -Tet 72h	2.844	1.402 to 4.286	Yes	***	0.0001	D-E
	ESB2-NLS Mut OE +Tet 48h vs. ESB2 WT OE -Tet 72h	1.337	-0.04975 to 2.723	No	ns	0.0625	D-E					ESB2-NLS Mut OE +Tet 48h vs. ESB2 WT OE +Tet 72h	-1.319	-2.762 to 0.1232	No	ns	0.0845	D-F
	ESB2-NLS Mut OE +Tet 48h vs. ESB2 WT OE +Tet 72h	-1.319	-2.706 to 0.06720	No	ns	0.0675	D-F					ESB2-NLS Mut OE +Tet 48h vs. ESB2-NLS Mut OE -Tet 72h	2.615	1.173 to 4.058	Yes	***	0.0003	D-G
	ESB2-NLS Mut OE +Tet 48h vs. ESB2-NLS Mut OE -Tet 72h	1.182	-0.2048 to 2.568	No	ns	0.1224	D-G					ESB2-NLS Mut OE +Tet 48h vs. ESB2-NLS Mut OE +Tet 72h	-1.021	-2.463 to 0.4217	No	ns	0.2714	D-H
	ESB2-NLS Mut OE +Tet 48h vs. ESB2-NLS Mut OE +Tet 72h	-1.021	-2.407 to 0.3657	No	ns	0.234	D-H					ESB2 WT OE -Tet 72h vs. ESB2 WT OE +Tet 72h	-4.163	-5.453 to -2.873	Yes	****	<0.0001	E-F
	ESB2 WT OE -Tet 72h vs. ESB2 WT OE +Tet 72h	-2.656	-3.896 to -1.416	Yes	****	<0.0001	E-F					ESB2 WT OE -Tet 72h vs. ESB2-NLS Mut OE -Tet 72h	-0.2289	-1.519 to 1.061	No	ns	0.9978	E-G
	ESB2 WT OE -Tet 72h vs. ESB2-NLS Mut OE -Tet 72h	-0.155	-1.395 to 1.085	No	ns	0.9998	E-G					ESB2 WT OE -Tet 72h vs. ESB2-NLS Mut OE +Tet 72h	-3.865	-5.155 to -2.575	Yes	****	<0.0001	E-H
	ESB2 WT OE -Tet 72h vs. ESB2-NLS Mut OE +Tet 72h	-2.357	-3.597 to -1.117	Yes	***	0.0002	E-H					ESB2 WT OE +Tet 72h vs. ESB2-NLS Mut OE -Tet 72h	3.934	2.644 to 5.224	Yes	****	<0.0001	F-G
	ESB2 WT OE +Tet 72h vs. ESB2-NLS Mut OE -Tet 72h	2.501	1.261 to 3.741	Yes	***	0.0001	F-G					ESB2 WT OE +Tet 72h vs. ESB2-NLS Mut OE +Tet 72h	0.2985	-0.9917 to 1.589	No	ns	0.9891	F-H
	ESB2 WT OE +Tet 72h vs. ESB2-NLS Mut OE +Tet 72h	0.2985	-0.9416 to 1.539	No	ns	0.9863	F-H					ESB2-NLS Mut OE -Tet 72h vs. ESB2-NLS Mut OE +Tet 72h	-3.636	-4.926 to -2.346	Yes	****	<0.0001	G-H
	ESB2-NLS Mut OE -Tet 72h vs. ESB2-NLS Mut OE +Tet 72h	-2.202	-3.442 to -0.9623	Yes	***	0.0004	G-H
												Test details	Mean 1	Mean 2	Mean diff.	SE of diff.	n1	n2	q	DF
	Test details	Mean 1	Mean 2	Mean diff.	SE of diff.	n1	n2	q	DF			ESB2 WT OE -Tet 48h vs. ESB2 WT OE +Tet 48h	-0.3728	2.691	-3.064	0.3656	3	3	11.85	14
	ESB2 WT OE -Tet 48h vs. ESB2 WT OE +Tet 48h	1.059	2.691	-1.632	0.3514	3	3	6.567	14			ESB2 WT OE -Tet 48h vs. ESB2-NLS Mut OE -Tet 48h	-0.3728	-1.042	0.6691	0.4088	3	2	2.315	14
	ESB2 WT OE -Tet 48h vs. ESB2-NLS Mut OE -Tet 48h	1.059	0.8181	0.2412	0.3929	3	2	0.8682	14			ESB2 WT OE -Tet 48h vs. ESB2-NLS Mut OE +Tet 48h	-0.3728	2.475	-2.848	0.4088	3	2	9.852	14
	ESB2 WT OE -Tet 48h vs. ESB2-NLS Mut OE +Tet 48h	1.059	2.475	-1.415	0.3929	3	2	5.095	14			ESB2 WT OE -Tet 48h vs. ESB2 WT OE -Tet 72h	-0.3728	-0.3693	-0.003573	0.3656	3	3	0.01382	14
	ESB2 WT OE -Tet 48h vs. ESB2 WT OE -Tet 72h	1.059	1.138	-0.07881	0.3514	3	3	0.3171	14			ESB2 WT OE -Tet 48h vs. ESB2 WT OE +Tet 72h	-0.3728	3.794	-4.167	0.3656	3	3	16.12	14
	ESB2 WT OE -Tet 48h vs. ESB2 WT OE +Tet 72h	1.059	3.794	-2.735	0.3514	3	3	11.01	14			ESB2 WT OE -Tet 48h vs. ESB2-NLS Mut OE -Tet 72h	-0.3728	-0.1404	-0.2325	0.3656	3	3	0.8992	14
	ESB2 WT OE -Tet 48h vs. ESB2-NLS Mut OE -Tet 72h	1.059	1.293	-0.2338	0.3514	3	3	0.9411	14			ESB2 WT OE -Tet 48h vs. ESB2-NLS Mut OE +Tet 72h	-0.3728	3.495	-3.868	0.3656	3	3	14.96	14
	ESB2 WT OE -Tet 48h vs. ESB2-NLS Mut OE +Tet 72h	1.059	3.495	-2.436	0.3514	3	3	9.804	14			ESB2 WT OE +Tet 48h vs. ESB2-NLS Mut OE -Tet 48h	2.691	-1.042	3.733	0.4088	3	2	12.91	14
	ESB2 WT OE +Tet 48h vs. ESB2-NLS Mut OE -Tet 48h	2.691	0.8181	1.873	0.3929	3	2	6.742	14			ESB2 WT OE +Tet 48h vs. ESB2-NLS Mut OE +Tet 48h	2.691	2.475	0.2164	0.4088	3	2	0.7485	14
	ESB2 WT OE +Tet 48h vs. ESB2-NLS Mut OE +Tet 48h	2.691	2.475	0.2164	0.3929	3	2	0.7788	14			ESB2 WT OE +Tet 48h vs. ESB2 WT OE -Tet 72h	2.691	-0.3693	3.06	0.3656	3	3	11.84	14
	ESB2 WT OE +Tet 48h vs. ESB2 WT OE -Tet 72h	2.691	1.138	1.553	0.3514	3	3	6.25	14			ESB2 WT OE +Tet 48h vs. ESB2 WT OE +Tet 72h	2.691	3.794	-1.103	0.3656	3	3	4.266	14
	ESB2 WT OE +Tet 48h vs. ESB2 WT OE +Tet 72h	2.691	3.794	-1.103	0.3514	3	3	4.438	14			ESB2 WT OE +Tet 48h vs. ESB2-NLS Mut OE -Tet 72h	2.691	-0.1404	2.831	0.3656	3	3	10.95	14
	ESB2 WT OE +Tet 48h vs. ESB2-NLS Mut OE -Tet 72h	2.691	1.293	1.398	0.3514	3	3	5.626	14			ESB2 WT OE +Tet 48h vs. ESB2-NLS Mut OE +Tet 72h	2.691	3.495	-0.8044	0.3656	3	3	3.111	14
	ESB2 WT OE +Tet 48h vs. ESB2-NLS Mut OE +Tet 72h	2.691	3.495	-0.8044	0.3514	3	3	3.237	14			ESB2-NLS Mut OE -Tet 48h vs. ESB2-NLS Mut OE +Tet 48h	-1.042	2.475	-3.517	0.4478	2	2	11.11	14
	ESB2-NLS Mut OE -Tet 48h vs. ESB2-NLS Mut OE +Tet 48h	0.8181	2.475	-1.657	0.4304	2	2	5.443	14			ESB2-NLS Mut OE -Tet 48h vs. ESB2 WT OE -Tet 72h	-1.042	-0.3693	-0.6727	0.4088	2	3	2.327	14
	ESB2-NLS Mut OE -Tet 48h vs. ESB2 WT OE -Tet 72h	0.8181	1.138	-0.32	0.3929	2	3	1.152	14			ESB2-NLS Mut OE -Tet 48h vs. ESB2 WT OE +Tet 72h	-1.042	3.794	-4.836	0.4088	2	3	16.73	14
	ESB2-NLS Mut OE -Tet 48h vs. ESB2 WT OE +Tet 72h	0.8181	3.794	-2.976	0.3929	2	3	10.71	14			ESB2-NLS Mut OE -Tet 48h vs. ESB2-NLS Mut OE -Tet 72h	-1.042	-0.1404	-0.9016	0.4088	2	3	3.119	14
	ESB2-NLS Mut OE -Tet 48h vs. ESB2-NLS Mut OE -Tet 72h	0.8181	1.293	-0.475	0.3929	2	3	1.71	14			ESB2-NLS Mut OE -Tet 48h vs. ESB2-NLS Mut OE +Tet 72h	-1.042	3.495	-4.537	0.4088	2	3	15.7	14
	ESB2-NLS Mut OE -Tet 48h vs. ESB2-NLS Mut OE +Tet 72h	0.8181	3.495	-2.677	0.3929	2	3	9.637	14			ESB2-NLS Mut OE +Tet 48h vs. ESB2 WT OE -Tet 72h	2.475	-0.3693	2.844	0.4088	2	3	9.839	14
	ESB2-NLS Mut OE +Tet 48h vs. ESB2 WT OE -Tet 72h	2.475	1.138	1.337	0.3929	2	3	4.811	14			ESB2-NLS Mut OE +Tet 48h vs. ESB2 WT OE +Tet 72h	2.475	3.794	-1.319	0.4088	2	3	4.564	14
	ESB2-NLS Mut OE +Tet 48h vs. ESB2 WT OE +Tet 72h	2.475	3.794	-1.319	0.3929	2	3	4.748	14			ESB2-NLS Mut OE +Tet 48h vs. ESB2-NLS Mut OE -Tet 72h	2.475	-0.1404	2.615	0.4088	2	3	9.047	14
	ESB2-NLS Mut OE +Tet 48h vs. ESB2-NLS Mut OE -Tet 72h	2.475	1.293	1.182	0.3929	2	3	4.253	14			ESB2-NLS Mut OE +Tet 48h vs. ESB2-NLS Mut OE +Tet 72h	2.475	3.495	-1.021	0.4088	2	3	3.531	14
	ESB2-NLS Mut OE +Tet 48h vs. ESB2-NLS Mut OE +Tet 72h	2.475	3.495	-1.021	0.3929	2	3	3.674	14			ESB2 WT OE -Tet 72h vs. ESB2 WT OE +Tet 72h	-0.3693	3.794	-4.163	0.3656	3	3	16.1	14
	ESB2 WT OE -Tet 72h vs. ESB2 WT OE +Tet 72h	1.138	3.794	-2.656	0.3514	3	3	10.69	14			ESB2 WT OE -Tet 72h vs. ESB2-NLS Mut OE -Tet 72h	-0.3693	-0.1404	-0.2289	0.3656	3	3	0.8853	14
	ESB2 WT OE -Tet 72h vs. ESB2-NLS Mut OE -Tet 72h	1.138	1.293	-0.155	0.3514	3	3	0.6239	14			ESB2 WT OE -Tet 72h vs. ESB2-NLS Mut OE +Tet 72h	-0.3693	3.495	-3.865	0.3656	3	3	14.95	14
	ESB2 WT OE -Tet 72h vs. ESB2-NLS Mut OE +Tet 72h	1.138	3.495	-2.357	0.3514	3	3	9.487	14			ESB2 WT OE +Tet 72h vs. ESB2-NLS Mut OE -Tet 72h	3.794	-0.1404	3.934	0.3656	3	3	15.22	14
	ESB2 WT OE +Tet 72h vs. ESB2-NLS Mut OE -Tet 72h	3.794	1.293	2.501	0.3514	3	3	10.06	14			ESB2 WT OE +Tet 72h vs. ESB2-NLS Mut OE +Tet 72h	3.794	3.495	0.2985	0.3656	3	3	1.154	14
	ESB2 WT OE +Tet 72h vs. ESB2-NLS Mut OE +Tet 72h	3.794	3.495	0.2985	0.3514	3	3	1.201	14			ESB2-NLS Mut OE -Tet 72h vs. ESB2-NLS Mut OE +Tet 72h	-0.1404	3.495	-3.636	0.3656	3	3	14.06	14
	ESB2-NLS Mut OE -Tet 72h vs. ESB2-NLS Mut OE +Tet 72h	1.293	3.495	-2.202	0.3514	3	3	8.863	14
												Compact letter display
	Compact letter display											ESB2 WT OE +Tet 72h	A
	ESB2 WT OE +Tet 72h	A										ESB2-NLS Mut OE +Tet 72h	A
	ESB2-NLS Mut OE +Tet 72h	A										ESB2 WT OE +Tet 48h	A
	ESB2 WT OE +Tet 48h	A										ESB2-NLS Mut OE +Tet 48h	A
	ESB2-NLS Mut OE +Tet 48h	A B										ESB2-NLS Mut OE -Tet 72h	B
	ESB2-NLS Mut OE -Tet 72h	B C										ESB2 WT OE -Tet 72h	B
	ESB2 WT OE -Tet 72h	B C										ESB2 WT OE -Tet 48h	B
	ESB2 WT OE -Tet 48h	C										ESB2-NLS Mut OE -Tet 48h	B
	ESB2-NLS Mut OE -Tet 48h	C

## Sheet: ED 10c
		ESB2 RNAi	ESB2 WT OE	ESB2 Mut OE
	ESAG7	1.09677	0.174569	0.511118
	ESAG6	1.44167	0.000639	0.570341
	ESAG5	3.19392	-1.00394	0.148188
	ESAG3	3.20681	-0.90264	0.359505
	hypothetical	3.02115	-0.96331	0.082283
	ESAG4	2.95768	-0.79641	0.350477
	hypothetical	2.61066	-0.91218	0.348798
	ESAG8	2.10334	-0.06952	1.05927
	ESAG3	3.13219	-0.76896	0.480736
	hypothetical	3.0164	-0.91715	0.12599
	hypothetical	3.15788	-0.8224	0.088294
	ESAG4	2.60903	-0.5712	0.559212
	ESAG8	2.27392	-0.45295	0.614494
	ESAG8	2.32752	-0.25905	0.940212
	ESAG3	3.04109	-0.65701	0.57817
	hypothetical	2.73344	-0.83464	0.179845
	ESAG1	2.53668	-0.69389	0.345384
	VSG pseudogene	2.04725	-0.1965	0.425051
	VSG-2	-0.36175	-0.25464	-0.24022

## Sheet: ED 10d
	ESAG3 NI	Tub NI	ESAG3 Ind	Tub Ind
	1	3.46904	1	2.70121
	1	2.91658	1	2.84497

## Sheet: ED 10f
				Bp to Promoter	Log2FC ESB2 RNAi
			Tb427.BES40.2	1016	0.054003	1.38097	1.72412
			Tb427.BES40.3	3584	0.291479	1.40298	1.76859
			Tb427.BES40.4	10737	3.21549	3.00786	3.03248
			Tb427.BES40.5	13942	3.20877	2.98707	3.06892
			Tb427.BES40.6	15044	3.16223	3.04103	2.88132
			Tb427.BES40.7	16866	3.54012	3.28051	3.21698
			Tb427.BES40.8	21730	2.71882	2.48856	2.53638
			Tb427.BES40.9	25658	2.93427	2.42567	2.4046
			Tb427.BES40.10	28645	3.30037	3.01469	3.0546
			Tb427.BES40.11	29930	3.24424	3.1125	2.91397
			Tb427.BES40.12	31062	3.5306	3.23503	3.26725
			Tb427.BES40.13	31752	3.20407	2.96844	2.85081
			Tb427.BES40.14	36446	2.81462	2.32247	2.38516
			Tb427.BES40.15	39072	3.02423	2.47845	2.48064
			Tb427.BES40.16	42059	3.23322	2.89587	2.94169
			Tb427.BES40.17	43344	3.06239	2.85258	2.71359
			Tb427.BES40.18	45432	2.84006	2.62747	2.55666
			Tb427.BES40.19	47040	2.43327	1.84586	1.80364
			Tb427.BES40.20	47876	2.72143	2.37295	2.42666
			Tb427.BES40.21	50987	2.05949	2.14084	2.07925

## Sheet: ED 10g
		RPKMs	Log2FC ESB2 RNAi
	Tb427.BES40.2	1031.01	0.054003	1.38097	1.72412
	Tb427.BES40.3	1022.69	0.291479	1.40298	1.76859
	Tb427.BES40.4	553.087	3.21549	3.00786	3.03248
	Tb427.BES40.5	713.084	3.20877	2.98707	3.06892
	Tb427.BES40.6	214.981	3.16223	3.04103	2.88132
	Tb427.BES40.7	71.1805	3.54012	3.28051	3.21698
	Tb427.BES40.8	1279.84	2.71882	2.48856	2.53638
	Tb427.BES40.9	44.7152	2.93427	2.42567	2.4046
	Tb427.BES40.10	904.106	3.30037	3.01469	3.0546
	Tb427.BES40.11	191.441	3.24424	3.1125	2.91397
	Tb427.BES40.12	172.958	3.5306	3.23503	3.26725
	Tb427.BES40.13	42.5257	3.20407	2.96844	2.85081
	Tb427.BES40.14	98.6971	2.81462	2.32247	2.38516
	Tb427.BES40.15	43.194	3.02423	2.47845	2.48064
	Tb427.BES40.16	590.852	3.23322	2.89587	2.94169
	Tb427.BES40.17	212.687	3.06239	2.85258	2.71359
	Tb427.BES40.18	128.716	2.84006	2.62747	2.55666
	Tb427.BES40.19	32.1009	2.43327	1.84586	1.80364
	Tb427.BES40.20	688.728	2.72143	2.37295	2.42666
	Tb427.BES40.21	2.83398	2.05949	2.14084	2.07925

## Sheet: ED 10h
		m6A (IP/Input)	Log2FC ESB2 RNAi
	Tb427.BES40.2	1.31147	0.054003	1.38097	1.72412
	Tb427.BES40.3	1.48578	0.291479	1.40298	1.76859
	Tb427.BES40.4	0.44308	3.21549	3.00786	3.03248
	Tb427.BES40.5	1.58114	3.20877	2.98707	3.06892
	Tb427.BES40.6	0.340121	3.16223	3.04103	2.88132
	Tb427.BES40.7	-0.648689	3.54012	3.28051	3.21698
	Tb427.BES40.8	1.91871	2.71882	2.48856	2.53638
	Tb427.BES40.9	-1.10308	2.93427	2.42567	2.4046
	Tb427.BES40.10	1.4448	3.30037	3.01469	3.0546
	Tb427.BES40.11	0.403229	3.24424	3.1125	2.91397
	Tb427.BES40.12	0.829785	3.5306	3.23503	3.26725
	Tb427.BES40.13	-0.327736	3.20407	2.96844	2.85081
	Tb427.BES40.14	-0.755498	2.81462	2.32247	2.38516
	Tb427.BES40.15	-1.11103	3.02423	2.47845	2.48064
	Tb427.BES40.16	1.42197	3.23322	2.89587	2.94169
	Tb427.BES40.17	0.301125	3.06239	2.85258	2.71359
	Tb427.BES40.18	1.25025	2.84006	2.62747	2.55666
	Tb427.BES40.19	0.146467	2.43327	1.84586	1.80364
	Tb427.BES40.20	1.12755	2.72143	2.37295	2.42666
	Tb427.BES40.21	0.320875	2.05949	2.14084	2.07925

## Sheet: ED 10i
			3'UTR (bp)	Log2FC ESB2 RNAi
		Tb427.BES40.2	1023	0.054003	1.38097	1.72412
		Tb427.BES40.3	1206	0.291479	1.40298	1.76859
		Tb427.BES40.4	1434	3.21549	3.00786	3.03248
		Tb427.BES40.5	924	3.20877	2.98707	3.06892
		Tb427.BES40.6	375	3.16223	3.04103	2.88132
		Tb427.BES40.7	3807	3.54012	3.28051	3.21698
		Tb427.BES40.8	738	2.71882	2.48856	2.53638
		Tb427.BES40.9	2031	2.93427	2.42567	2.4046
		Tb427.BES40.10	1107	3.30037	3.01469	3.0546
		Tb427.BES40.11	375	3.244237*	3.112497*	2.91397*
		Tb427.BES40.12	423	3.5306	3.23503	3.26725
		Tb427.BES40.13	3807	3.20407	2.96844	2.85081
		Tb427.BES40.14	1893	2.81462	2.32247	2.38516
		Tb427.BES40.15	2031	3.02423	2.47845	2.48064
		Tb427.BES40.16	1107	3.23322	2.89587	2.94169
		Tb427.BES40.17	375	3.06239	2.85258	2.71359
		Tb427.BES40.18	1413	2.84006	2.62747	2.55666
		Tb427.BES40.19	573	2.43327	1.84586	1.80364
		Tb427.BES40.20	990	2.72143	2.37295	2.42666
		Tb427.BES40.21*	1362	2.059487*	2.140836*	2.079255*
